# Supplementary material for: M1BP is an essential transcriptional activator of oxidative metabolism during Drosophila development
Source: Nat Commun. 2023 Jun 2;14:3187. doi: 10.1038/s41467-023-38986-5 (PMC10238438; doi:10.1038/s41467-023-38986-5)
Supplement: Supplementary file 4 — Supplementary Data 1 [file 41467_2023_38986_MOESM4_ESM.xlsx]

## Sheet: Supplementary Data 1
	Supplementary Data 1. Genes encoding proteins required for OXPHOS complex formation
	Tab name	Description
	OXPHOS structural subunit genes	Genes encoding proteins that form OXPHOS complexes
	OXPHOS assembly factor genes	Genes encoding proteins required for OXPHOS complex assembly

## Sheet: OXPHOS structural subunit genes
Symbol	EntrezID	GeneID	COMPLEX
ND-B8	50178	CG15434	COMPLEX I
ND-AGGG	3355155	CG40002	COMPLEX I
ND-13B	39214	CG6463	COMPLEX I
ND-B18	32434	CG5548	COMPLEX I
NP15.6	42282	CG6008	COMPLEX I
ND-MWFE	5740593	CG34439	COMPLEX I
ND-B16.6	31578	CG3446	COMPLEX I
ND-13A	33744	CG8680	COMPLEX I
ND-B14.5B	33528	CG12400	COMPLEX I
ND-B14.5A	31190	CG3621	COMPLEX I
ND-51	33852	CG9140	COMPLEX I
ND-B12	37466	CG10320	COMPLEX I
ND-B17.2	33443	CG3214	COMPLEX I
ND-20	32565	CG9172	COMPLEX I
ND-23	44207	CG3944	COMPLEX I
ND-PDSW	44228	CG8844	COMPLEX I
ND-18	32936	CG12203	COMPLEX I
ND-ACP	38154	CG9160	COMPLEX I
ND-24	32740	CG5703	COMPLEX I
ND-B14.7	37385	CG9350	COMPLEX I
ND-15	33179	CG11455	COMPLEX I
ND-B15	36640	CG12859	COMPLEX I
ND-19	37946	CG3683	COMPLEX I
ND-42	42591	CG6343	COMPLEX I
ND-B22	34747	CG9306	COMPLEX I
ND-B17	34925	CG13240	COMPLEX I
ND-39	40272	CG6020	COMPLEX I
ND-ASHI	31604	CG3192	COMPLEX I
ND-SGDH	46260	CG9762	COMPLEX I
ND-49	43798	CG1970	COMPLEX I
ND-75	31762	CG2286	COMPLEX I
ND-30	38378	CG12079	COMPLEX I
ND-B14	36159	CG7712	COMPLEX I
CG11752		CG11752	COMPLEX I
CG40472	8673970	CG40472	COMPLEX I
ND-MNLL	31697	CG18624	COMPLEX I
SdhC	41340	CG6666	COMPLEX II
SdhB	35590	CG3283	COMPLEX II
SdhD	42808	CG10219	COMPLEX II
SdhA	37228	CG17246	COMPLEX II
UQCR-11	5740185	CG41623	COMPLEX III
ox	45401	CG8764	COMPLEX III
UQCR-C1	41800	CG3731	COMPLEX III
Cyt-c1	38612	CG4769	COMPLEX III
RFeSP	44390	CG7361	COMPLEX III
UQCR-Q	39950	CG7580	COMPLEX III
UQCR-C2	39846	CG4169	COMPLEX III
UQCR-6.4	36991	CG14482	COMPLEX III
UQCR-14	32586	CG3560	COMPLEX III
COX7C	50246	CG2249	COMPLEX IV
levy	37728	CG17280	COMPLEX IV
COX5A	41432	CG14724	COMPLEX IV
COX4	35279	CG10664	COMPLEX IV
COX6B	32989	CG14235	COMPLEX IV
cype	46040	CG14028	COMPLEX IV
COX5B	33918	CG11015	COMPLEX IV
COX8	40390	CG7181	COMPLEX IV
COX7A	50002	CG9603	COMPLEX IV
ND-MLRQ	317928	CG32230	COMPLEX IV
ATPsynE	41745	CG3321	COMPLEX V
ATPsynB	39143	CG8189	COMPLEX V
ATPsynG	46069	CG6105	COMPLEX V
ATPsynD	42291	CG6030	COMPLEX V
ATPsynO	41845	CG4307	COMPLEX V
sun	44046	CG9032	COMPLEX V
ATPsyngamma	43507	CG7610	COMPLEX V
ATPsynbeta	43829	CG11154	COMPLEX V
ATPsynCF6	42759	CG4412	COMPLEX V
ATPsyndelta	31950	CG2968	COMPLEX V
ATPsynF	37931	CG4692	COMPLEX V
ATPsynC	43693	CG1746	COMPLEX V
blw	37617	CG3612	COMPLEX V
Neb-cGP	50417	CG15304	COMPLEX V

## Sheet: OXPHOS assembly factor genes
Symbol	EntrezID	GeneID	Complex
CG11722	41227	CG11722	COMPLEX I
CG3270	35575	CG3270	COMPLEX I
CIA30	43503	CG7598	COMPLEX I
CG5569	37783	CG5569	COMPLEX I
CG3262	35452	CG3262	COMPLEX I
sicily	32151	CG15738	COMPLEX I
CG8067	36552	CG8067	COMPLEX I
CG17726	41349	CG17726	COMPLEX I
l(2)37Bb		CG10655	COMPLEX I
CG13392		CG13392	COMPLEX I
CG15653		CG15653	COMPLEX I
CG43346		CG43346	COMPLEX I
CG42380		CG42380	COMPLEX I
Sirup	34089	CG7224	COMPLEX II
Sdhaf3	42004	CG14898	COMPLEX II
CG14757	35797	CG14757	COMPLEX II
CG12895	36103	CG12895	COMPLEX II
CG15283	50454	CG15283	COMPLEX II
CG4908	34360	CG4908	COMPLEX III
CG10075	38758	CG10075	COMPLEX III
Ttc19	35172	CG15173	COMPLEX III
CG46459		CG46459	COMPLEX III
CG42308	7354414	CG42308	COMPLEX III
CG15386	50188	CG15386	COMPLEX III
CG3803	37809	CG3803	COMPLEX IV
Surf1	44498	CG9943	COMPLEX IV
CG31913	319023	CG31913	COMPLEX IV
Cox17	32439	CG9065	COMPLEX IV
Cox10	34394	CG5037	COMPLEX IV
CG4942	39044	CG4942	COMPLEX IV
l(3)87Df	49762	CG7620	COMPLEX IV
CG31648	33776	CG31648	COMPLEX IV
CG15653	37388	CG15653	COMPLEX IV
Scox	33711	CG8885	COMPLEX IV
l(3)neo43	41851	CG14865	COMPLEX IV
CG11562	33200	CG11562	COMPLEX IV
Ccdc56	39320	CG42630	COMPLEX IV
CG17996	34998	CG17996	COMPLEX IV
CG44194		CG44194	COMPLEX IV
CG42496		CG42496	COMPLEX IV
CG34242		CG34242	COMPLEX IV
CG13018		CG13018	COMPLEX IV
CG4957		CG4957	COMPLEX IV
CG14483		CG14483	COMPLEX IV
OXA1L	39222	CG6404	COMPLEX IV
CG42376		CG42376	COMPLEX IV
l(2)k14505	35399	CG8674	COMPLEX V
CG7506	38857	CG7506	COMPLEX V
CG10340	42020	CG10340	COMPLEX V
CG10731	3772305	CG10731	COMPLEX V
CG5131		CG5131	COMPLEX V
VhaAC45	35944	CG8029	COMPLEX V
