# Supplementary material for: M1BP is an essential transcriptional activator of oxidative metabolism during Drosophila development
Source: Nat Commun. 2023 Jun 2;14:3187. doi: 10.1038/s41467-023-38986-5 (PMC10238438; doi:10.1038/s41467-023-38986-5)
Supplement: Supplementary file 5 — Supplementary Data 2 [file 41467_2023_38986_MOESM5_ESM.xlsx]

## Sheet: Supplementary Data 2
	Supplementary Data 2. Differential gene expression analysis of M1BP RNAi in myoblasts
	Tab name	Description
	All Genes	Differential gene expression data of all genes from dm6 genome
	Mito-Genes	Differential gene expression data of only Mito-genes
	OXPHOS Genes	Differential gene expression data of only OXPHOS genes
	DEGs	Differentially expressed genes for Gene Ontology analyses
	Gene Ontology	Top 10 significant ontologies enriched in up- and down-regulated genes

## Sheet: All Genes
Flybase ID	Symbol	Entrez ID	Gene ID	baseMean	log2FoldChange	lfcSE	pvalue	padj
FBgn0003996	w	31271	CG2759	67319.8	3.19241	0.0744431	0	0
FBgn0035880	Culd	38946	CG17352	4889.44	-2.02371	0.0800395	4.81e-141	2.41e-137
FBgn0002973	numb	34263	CG3779	3900.28	1.77778	0.0725907	1.87e-132	6.25e-129
FBgn0001217	Hsc70-2	41609	CG7756	471.444	5.21994	0.216415	1.54e-128	3.86e-125
FBgn0034279	CG18635	37031	CG18635	604.805	-7.46019	0.352339	1.68e-99	3.37e-96
FBgn0037000	ZnT77C	40271	CG5130	764.404	-2.55308	0.141778	1.7e-72	2.84e-69
FBgn0035132	mthl10	38057	CG17061	2014.44	-1.45039	0.0824389	2.76e-69	3.96e-66
FBgn0030304	Cyp4g15	32093	CG11715	284.219	-5.19958	0.301542	1.26e-66	1.57e-63
FBgn0037621	M1BP	41042	CG9797	3503.05	-1.72256	0.100554	8.77e-66	9.77e-63
FBgn0264077	Cnx14D	32620	CG9906	429.559	-1.92717	0.145923	8.02e-40	8.04e-37
FBgn0035968	Slc45-1	39055	CG4484	150.086	-4.21271	0.326957	5.49e-38	5.01e-35
FBgn0032006	Pvr	34127	CG8222	3343.34	1.78796	0.140813	6.11e-37	5.11e-34
FBgn0038115	CG7966	41610	CG7966	198.943	3.9254	0.311245	1.81e-36	1.4e-33
FBgn0267014	CR45458	19835615	CR45458	117.839	-3.42072	0.303573	1.88e-29	1.35e-26
FBgn0038638	CG7702	42242	CG7702	2775.33	0.892165	0.0795975	3.71e-29	2.48e-26
FBgn0003963	ush	33225	CG2762	999.248	-1.30361	0.117312	1.09e-28	6.84e-26
FBgn0052364	tut	317996	CG32364	89.724	4.99627	0.452059	2.14e-28	1.26e-25
FBgn0051075	CG31075	43244	CG31075	670.767	-1.91103	0.180938	4.48e-26	2.5e-23
FBgn0015520	nonA-l	42026	CG10328	1051.96	-1.53569	0.146898	1.4e-25	7.4e-23
FBgn0036279	Ncc69	39410	CG4357	6035.09	-0.698011	0.0685083	2.23e-24	1.12e-21
FBgn0034126	jtb	36838	CG4398	983.781	1.45567	0.144117	5.49e-24	2.62e-21
FBgn0086365	Orct2	42890	CG13610	5263.41	0.842474	0.0848411	3.08e-23	1.4e-20
FBgn0262811	CG43182	12798293	CG43182	580.716	11.7116	1.1879	6.26e-23	2.73e-20
FBgn0032719	CG17321	35144	CG17321	188.07	-2.31991	0.241821	8.51e-22	3.41e-19
FBgn0051157	CG31157	318608	CG31157	112.446	7.44906	0.776429	8.47e-22	3.41e-19
FBgn0039308	CG11889	3772506	CG11889	87.6976	-4.23503	0.443538	1.32e-21	4.9e-19
FBgn0039309	CG11891	3772439	CG11891	87.6976	-4.23503	0.443538	1.32e-21	4.9e-19
FBgn0002174	CG5504	48844	CG5504	8553.54	0.573764	0.0608837	4.35e-21	1.56e-18
FBgn0283658	muc	34021	CG5261	9659.01	0.542015	0.0582513	1.34e-20	4.64e-18
FBgn0033697	Cyp6t3	36318	CG8457	366.654	1.39901	0.150535	1.49e-20	4.75e-18
FBgn0051673	CG31673	35348	CG31673	242.64	-1.68948	0.181822	1.52e-20	4.75e-18
FBgn0261380	mRpL37	41293	CG42632	3000.09	0.780839	0.0839744	1.42e-20	4.75e-18
FBgn0050360	Mal-A6	246565	CG30360	151.879	-2.54299	0.275418	2.63e-20	7.98e-18
FBgn0040384	CG32795	31270	CG32795	2182.89	0.804899	0.0876305	4.11e-20	1.21e-17
FBgn0032451	spict	34681	CG12292	2086.34	-0.850939	0.0949324	3.14e-19	9e-17
FBgn0039747	AdoR	43583	CG9753	120.682	-2.76287	0.308469	3.35e-19	9.32e-17
FBgn0086254	Akr1B	39304	CG6084	7304.2	0.535635	0.0604573	8.02e-19	2.17e-16
FBgn0033635	Prip	36237	CG7777	167.85	-2.73126	0.309563	1.11e-18	2.94e-16
FBgn0034139	CG4927	36852	CG4927	61.1488	3.77314	0.430456	1.86e-18	4.78e-16
FBgn0052027	lncRNA:CR32027	12797935	CR32027	507.204	1.18339	0.135737	2.83e-18	7.08e-16
FBgn0267751	asRNA:CR46082	26067399	CR46082	85.2883	-2.93141	0.341752	9.69e-18	2.37e-15
FBgn0000046	Act87E	48632	CG18290	20430.2	0.61145	0.0719937	2.01e-17	4.8e-15
FBgn0004034	y	30980	CG3757	292.775	7.68388	0.909546	2.96e-17	6.91e-15
FBgn0041706	CG3253	37861	CG3253	144.441	2.06423	0.246333	5.3e-17	1.21e-14
FBgn0039307	CR13656	8674041	CR13656	51.7368	-4.26506	0.517692	1.74e-16	3.88e-14
FBgn0011297	Alg3	37754	CG4084	4041.01	0.617188	0.0750722	2.01e-16	4.39e-14
FBgn0010109	dpn	35800	CG8704	535.16	-1.4353	0.174717	2.12e-16	4.53e-14
FBgn0031663	CG8891	33718	CG8891	2163.2	0.684632	0.0841419	4.06e-16	8.49e-14
FBgn0051472	sgll	40925	CG31472	2354.24	-0.760046	0.0937842	5.31e-16	1.09e-13
FBgn0259936	Uhg3	3772557	CR32957	1196.92	-0.817991	0.101591	8.16e-16	1.64e-13
FBgn0028979	tio	44272	CG12630	287.498	-1.7255	0.215506	1.18e-15	2.32e-13
FBgn0260480	CG32295	317962	CG32295	519.714	1.47383	0.186598	2.82e-15	5.45e-13
FBgn0016034	mael	40489	CG11254	1076.57	0.913665	0.1158	3.02e-15	5.72e-13
FBgn0053105	p24-2	318890	CG33105	787.337	0.941611	0.122366	1.41e-14	2.6e-12
FBgn0260463	Unc-115b	41178	CG31332	787.503	0.942074	0.122439	1.42e-14	2.6e-12
FBgn0000018	abo	44793	CG6093	531.541	-1.12063	0.14575	1.49e-14	2.66e-12
FBgn0034098	krimp	36804	CG15707	182.814	2.39792	0.313701	2.11e-14	3.71e-12
FBgn0028916	CG33090	34835	CG33090	6102.95	-0.674196	0.0884225	2.45e-14	4.23e-12
FBgn0040259	Ugt302C1	53510	CG18578	143.376	-1.9957	0.263328	3.49e-14	5.93e-12
FBgn0031974	CG12560	34092	CG12560	353.479	1.25767	0.167292	5.57e-14	9.31e-12
FBgn0015614	CanB2	46456	CG11217	1799.08	-0.693171	0.0932248	1.04e-13	1.71e-11
FBgn0032943	Tsp39D	35405	CG8666	701.493	-0.93091	0.125386	1.13e-13	1.83e-11
FBgn0085732	CR40190	5740733	CR40190	227.512	-1.53822	0.207584	1.26e-13	2.01e-11
FBgn0003082	phr	35735	CG11205	3232.31	0.566405	0.0767453	1.58e-13	2.47e-11
FBgn0086358	Tab2	37216	CG7417	3361.23	-0.556285	0.0760447	2.57e-13	3.96e-11
FBgn0266451	fau	41291	CG45077	696.852	1.03356	0.141688	2.99e-13	4.55e-11
FBgn0016081	fry	39122	CG32045	6123.79	0.718362	0.0986187	3.24e-13	4.84e-11
FBgn0032869	CG17470	35321	CG17470	50.7556	-9.07218	1.24863	3.71e-13	5.39e-11
FBgn0037295	dpr16	40619	CG12591	1101.37	1.02204	0.140631	3.66e-13	5.39e-11
FBgn0266448	CG45078	19836061	CG45078	764.464	0.981768	0.135524	4.35e-13	6.23e-11
FBgn0265192	Snp	37511	CG44248	10095.4	0.404322	0.0560742	5.58e-13	7.87e-11
FBgn0053519	Unc-89	3346201	CG33519	620.942	1.3988	0.194317	6.09e-13	8.48e-11
FBgn0265302	asRNA:CR44275	19835544	CR44275	375.035	-1.43341	0.199698	7.08e-13	9.73e-11
FBgn0259697	NA	NA	NA	142.925	1.70499	0.238165	8.13e-13	1.1e-10
FBgn0033696	Cyp6g2	36317	CG8859	96.5813	-2.40432	0.336435	8.9e-13	1.19e-10
FBgn0051658	Nnf1b	318874	CG31658	124.716	-1.87607	0.263622	1.11e-12	1.46e-10
FBgn0025676	CkIIalpha-i3	38088	CG3217	987.346	0.848754	0.119689	1.33e-12	1.73e-10
FBgn0016984	sktl	37356	CG9985	4157.21	0.605176	0.085509	1.47e-12	1.89e-10
FBgn0032820	fbp	35265	CG31692	15651.8	0.384975	0.0544683	1.57e-12	2e-10
FBgn0034278	CG14488	37030	CG14488	37.2427	-5.15113	0.729791	1.68e-12	2.11e-10
FBgn0002773	Mlc2	43587	CG2184	295.998	-1.53001	0.219013	2.83e-12	3.5e-10
FBgn0036816	Indy	40049	CG3979	7244.64	0.470694	0.0675357	3.18e-12	3.89e-10
FBgn0259238	CG42336	36205	CG42336	1143.41	-0.753086	0.108224	3.44e-12	4.15e-10
FBgn0034931	CG2812	37801	CG2812	1108.45	0.887622	0.127765	3.72e-12	4.44e-10
FBgn0032233	dpr19	34408	CG13140	2553.89	-0.740236	0.107405	5.5e-12	6.49e-10
FBgn0034859	CG3520	37708	CG3520	2687.61	0.676121	0.0983189	6.12e-12	7.14e-10
FBgn0264273	Sema2b	246538	CG33960	1725.88	-0.777545	0.114562	1.14e-11	1.32e-09
FBgn0031632	CG15628	33681	CG15628	3123.41	-0.515326	0.0762519	1.4e-11	1.59e-09
FBgn0262624	Tmhs	38251	CG12026	1780.69	-1.0545	0.156289	1.51e-11	1.7e-09
FBgn0000320	eya	33916	CG9554	599.616	-1.30986	0.195185	1.93e-11	2.12e-09
FBgn0000633	CG17716	36521	CG17716	229.489	1.35472	0.201883	1.94e-11	2.12e-09
FBgn0033252	CG12769	35770	CG12769	280.764	-1.52991	0.227963	1.93e-11	2.12e-09
FBgn0032419	CG17217	34644	CG17217	60.3982	2.84928	0.42553	2.14e-11	2.29e-09
FBgn0035523	Ctl1	38523	CG1311	6473.58	-0.446744	0.0667181	2.14e-11	2.29e-09
FBgn0037890	CG17734	41359	CG17734	1650.02	-0.707861	0.106414	2.89e-11	3.05e-09
FBgn0038740	CG4562	42362	CG4562	1203.73	-0.594711	0.0897082	3.37e-11	3.52e-09
FBgn0052088	sunn	326196	CG32088	76.9088	-2.5178	0.383244	5.04e-11	5.21e-09
FBgn0032774	CG17549	35212	CG17549	114.443	2.75008	0.421339	6.71e-11	6.87e-09
FBgn0004623	Gbeta76C	40148	CG8770	30.2176	-8.32684	1.28753	9.98e-11	1.01e-08
FBgn0032864	CG2493	35316	CG2493	7610.71	-0.392793	0.0612389	1.42e-10	1.41e-08
FBgn0036147	Plod	39265	CG6199	13195.4	0.435672	0.0679268	1.42e-10	1.41e-08
FBgn0001248	Idh	44291	CG7176	20051.6	0.385029	0.060814	2.43e-10	2.39e-08
FBgn0019662	qm	38816	CG8593	1829.31	0.561933	0.0890679	2.81e-10	2.73e-08
FBgn0260874	Ir76a	40157	CG42584	676.872	0.910135	0.145733	4.23e-10	4.08e-08
FBgn0032884	Pomp	35342	CG9324	10447.2	0.625154	0.100226	4.45e-10	4.25e-08
FBgn0037614	TMEM216	41035	CG8116	1446.75	-0.567889	0.0914586	5.32e-10	5.04e-08
FBgn0033889	CG6701	36550	CG6701	3666.1	-0.545186	0.0882961	6.64e-10	6.22e-08
FBgn0033633	Smyd4-3	36234	CG7759	219.216	1.45254	0.23598	7.49e-10	6.95e-08
FBgn0026403	Ndg	36089	CG12908	4454.17	0.577487	0.0940194	8.14e-10	7.49e-08
FBgn0035206	sturkopf	38150	CG9186	4515.94	0.387288	0.063419	1.02e-09	9.26e-08
FBgn0261823	Asx	36612	CG8787	15109.3	-0.687894	0.113171	1.21e-09	1.1e-07
FBgn0040763	CG18336	50236	CG18336	263.039	-1.03422	0.170352	1.27e-09	1.14e-07
FBgn0020391	Nrk	36445	CG4007	925.076	-0.69748	0.115006	1.32e-09	1.17e-07
FBgn0043578	PGRP-SB1	39870	CG9681	36.2264	3.37817	0.557118	1.33e-09	1.17e-07
FBgn0267151	lncRNA:CR45591	19835387	CR45591	706.629	0.648033	0.108146	2.07e-09	1.81e-07
FBgn0262509	nrm	40515	CG43079	207.169	-1.26407	0.21104	2.1e-09	1.82e-07
FBgn0039938	Sox102F	43844	CG11153	5771.05	-0.387566	0.0655041	3.29e-09	2.82e-07
FBgn0039590	CG10011	43387	CG10011	7650	-0.526973	0.0900304	4.82e-09	4.1e-07
FBgn0002775	msl-3	38779	CG8631	1584.83	-0.590181	0.101007	5.13e-09	4.32e-07
FBgn0038071	Dtg	41558	CG6234	7071.27	0.366432	0.0629503	5.85e-09	4.89e-07
FBgn0263655	CG43646	14462556	CG43646	141.004	1.32352	0.22859	7.04e-09	5.83e-07
FBgn0036316	CG10960	39458	CG10960	876.89	-0.829358	0.143699	7.86e-09	6.41e-07
FBgn0036496	cocoon	39665	CG7804	23.9515	4.59627	0.796296	7.83e-09	6.41e-07
FBgn0015569	alpha-Est10	40896	CG1131	149.454	1.29811	0.225255	8.27e-09	6.69e-07
FBgn0032969	CG2528	35435	CG2528	18.0345	7.66553	1.33303	8.9e-09	7.14e-07
FBgn0266680	lncRNA:CR45170	19835698	CR45170	142.068	1.45205	0.252649	9.07e-09	7.22e-07
FBgn0034718	wdp	37548	CG3413	2604.3	-0.484553	0.0843593	9.25e-09	7.3e-07
FBgn0033051	Strica	35528	CG7863	447.695	0.78745	0.137281	9.69e-09	7.59e-07
FBgn0003886	alphaTub85E	41183	CG9476	2006.14	0.649953	0.114269	1.29e-08	1e-06
FBgn0039633	CG11873	43435	CG11873	9799.93	-0.564154	0.09949	1.42e-08	1.1e-06
FBgn0267278	asRNA:CR45714	19835811	CR45714	54.6168	2.29868	0.405508	1.44e-08	1.1e-06
FBgn0039189	CG18528	42906	CG18528	3392.48	0.43114	0.0763178	1.61e-08	1.22e-06
FBgn0053558	mim	2768716	CG33558	7749.38	-0.366738	0.0651626	1.82e-08	1.37e-06
FBgn0027547	CG1927	38262	CG1927	2162.16	-0.475701	0.0846218	1.89e-08	1.42e-06
FBgn0261625	GLS	36396	CG42708	1490.02	-0.639554	0.113831	1.93e-08	1.43e-06
FBgn0036696	Pop5	39915	CG14057	1304.67	0.662746	0.118483	2.22e-08	1.64e-06
FBgn0000307	chif	34974	CG5813	10850.7	-0.463905	0.0833725	2.63e-08	1.9e-06
FBgn0003651	svp	41491	CG11502	4306.29	-0.431018	0.077446	2.62e-08	1.9e-06
FBgn0266865	asRNA:CR45326	19835547	CR45326	619.342	0.643428	0.11563	2.63e-08	1.9e-06
FBgn0051776	CG31776	33568	CG31776	49.6374	-2.7008	0.48567	2.68e-08	1.92e-06
FBgn0002931	net	45339	CG11450	1047.23	-0.719265	0.129607	2.86e-08	2.04e-06
FBgn0015400	kek2	34582	CG4977	1834.83	0.634431	0.114695	3.18e-08	2.24e-06
FBgn0038327	Trax	41871	CG5063	1822.38	0.584109	0.105742	3.31e-08	2.31e-06
FBgn0052017	CG32017	317823	CG32017	41.3719	2.72547	0.493299	3.3e-08	2.31e-06
FBgn0037811	CG12592	41263	CG12592	125.266	1.41703	0.257606	3.78e-08	2.62e-06
FBgn0030662	CG9220	32497	CG9220	8395.06	0.37594	0.0690846	5.28e-08	3.62e-06
FBgn0015773	NetA	32398	CG18657	3822.3	0.518332	0.0956245	5.94e-08	4.05e-06
FBgn0033571	Rpb5	36160	CG11979	2827.13	0.472551	0.0872329	6.06e-08	4.1e-06
FBgn0015402	ksr	40660	CG2899	7949.64	-0.39391	0.0727605	6.17e-08	4.15e-06
FBgn0034684	CG13501	37510	CG13501	991.629	0.510767	0.0944787	6.44e-08	4.3e-06
FBgn0261353	Ccdc56	39320	CG42630	4004.06	0.37561	0.0698557	7.58e-08	5e-06
FBgn0261381	mtTFB1	8674019	CG42631	4004.06	0.37561	0.0698557	7.58e-08	5e-06
FBgn0085460	CG34431	5740655	CG34431	215.245	1.39543	0.259715	7.75e-08	5.08e-06
FBgn0029088	disp	44274	CG2019	3816.2	-0.447771	0.0838746	9.37e-08	6.1e-06
FBgn0037844	CG4570	41306	CG4570	1384.19	0.455344	0.0855762	1.03e-07	6.68e-06
FBgn0035204	CG2277	38148	CG2277	1383.01	-0.495954	0.0933718	1.09e-07	6.98e-06
FBgn0262519	Mi-2	40170	CG8103	41108.9	-0.3082	0.0581769	1.17e-07	7.49e-06
FBgn0263002	CR43310	12798258	CR43310	23.7572	-6.09979	1.1528	1.21e-07	7.71e-06
FBgn0004878	cas	44018	CG2102	102.077	-1.41915	0.268886	1.31e-07	8.24e-06
FBgn0003334	Scm	41168	CG9495	8115.02	-0.319378	0.060542	1.33e-07	8.31e-06
FBgn0032480	Edem2	34714	CG5682	4776.66	-0.504796	0.0961138	1.5e-07	9.37e-06
FBgn0036752	Adgf-A	39976	CG5992	2700.34	0.581764	0.110793	1.51e-07	9.37e-06
FBgn0014427	CG11899	46391	CG11899	1739.26	0.444556	0.0848064	1.59e-07	9.77e-06
FBgn0036824	CG3902	40059	CG3902	435.61	-1.08341	0.20705	1.67e-07	1.02e-05
FBgn0038149	GILT1	41650	CG9796	3283.37	0.39859	0.0763841	1.81e-07	1.1e-05
FBgn0032382	Mal-B2	34598	CG14935	26.9157	-4.39996	0.845273	1.94e-07	1.17e-05
FBgn0010226	GstS1	36927	CG8938	5081.42	0.454585	0.0875429	2.07e-07	1.24e-05
FBgn0284256	bsf	35100	CG10302	15038	-0.388042	0.0751962	2.46e-07	1.47e-05
FBgn0052280	CG32280	317952	CG32280	2485.64	-0.432873	0.0839639	2.53e-07	1.5e-05
FBgn0037364	Rab23	40701	CG2108	128.566	-1.28516	0.250328	2.84e-07	1.66e-05
FBgn0042185	MCU	59223	CG18769	2885.14	-0.427096	0.0832038	2.85e-07	1.66e-05
FBgn0263117	CG34377	42608	CG34377	572.38	-0.859657	0.167474	2.85e-07	1.66e-05
FBgn0001227	Hsp67Ba	39076	CG4167	11895.8	0.487493	0.0950414	2.91e-07	1.69e-05
FBgn0001296	kar	45883	CG12286	609.248	-0.727382	0.142344	3.22e-07	1.86e-05
FBgn0051956	Pgant4	261610	CG31956	115.578	-2.03126	0.397875	3.3e-07	1.89e-05
FBgn0035923	CG6511	38997	CG6511	5126.24	-0.42659	0.0838201	3.59e-07	2.05e-05
FBgn0032967	CG1428	35433	CG1428	12.8641	7.17874	1.41186	3.68e-07	2.09e-05
FBgn0030925	Hayan	32831	CG6361	56.9689	1.992	0.392605	3.9e-07	2.2e-05
FBgn0032818	CG10628	35263	CG10628	1050.49	0.493093	0.0972266	3.95e-07	2.21e-05
FBgn0033997	Ir51a	3771848	CR12953	99.7211	-1.84578	0.364464	4.1e-07	2.28e-05
FBgn0050184	CG30184	246506	CG30184	160.61	1.09557	0.218619	5.41e-07	2.99e-05
FBgn0029824	CG3726	31525	CG3726	6675.26	-0.369991	0.0739515	5.64e-07	3.11e-05
FBgn0026427	Su(var)2-HP2	36621	CG12864	10705.9	-0.400138	0.0803844	6.43e-07	3.52e-05
FBgn0033538	CG11883	36121	CG11883	109.779	-1.83773	0.370096	6.85e-07	3.73e-05
FBgn0015001	iotaTry	36223	CG7754	233.52	-1.12777	0.227332	7.02e-07	3.8e-05
FBgn0040817	CG14132	50290	CG14132	149.896	1.30941	0.264322	7.28e-07	3.92e-05
FBgn0052066	CG32066	39206	CG32066	5274	-0.429988	0.086994	7.7e-07	4.13e-05
FBgn0066292	CheB42c	2768715	CG33350	1920.18	-0.388782	0.0788766	8.27e-07	4.41e-05
FBgn0039430	CG5455	43196	CG5455	457.026	-0.840098	0.170537	8.39e-07	4.43e-05
FBgn0051760	CG31760	34642	CG31760	19.9217	4.87756	0.990087	8.38e-07	4.43e-05
FBgn0003475	spir	45931	CG10076	330.254	-0.887719	0.180852	9.18e-07	4.82e-05
FBgn0000044	Act57B	37368	CG10067	19185.9	0.384644	0.0790589	1.14e-06	5.97e-05
FBgn0033137	Tsp42Ep	35626	CG4471	134.57	-1.25835	0.259538	1.24e-06	6.46e-05
FBgn0034175	ste24b	36907	CG9001	191.035	-1.06756	0.220469	1.28e-06	6.64e-05
FBgn0038679	CG6040	42292	CG6040	4438.23	-0.352032	0.0727264	1.3e-06	6.66e-05
FBgn0039897	CG1674	43780	CG1674	4628.01	0.382373	0.0791005	1.34e-06	6.85e-05
FBgn0023094	cyc	40162	CG8727	1430.96	-0.572082	0.118534	1.39e-06	7.08e-05
FBgn0267390	dop	39686	CG6498	6143.08	-0.376695	0.0782461	1.48e-06	7.48e-05
FBgn0267967	corolla	32739	CG8316	140.398	-1.28781	0.267624	1.49e-06	7.53e-05
FBgn0016754	sba	42824	CG13598	8095.14	-0.494144	0.103027	1.62e-06	8.11e-05
FBgn0031360	CG31937	326177	CG31937	1564.8	0.447531	0.0938806	1.87e-06	9.33e-05
FBgn0022987	qkr54B	36966	CG4816	4419.05	-0.300541	0.0631214	1.92e-06	9.55e-05
FBgn0035518	CG15011	38518	CG15011	1320.07	-0.470803	0.0991156	2.03e-06	0.000100459
FBgn0266418	wake	42676	CG45058	874.249	-0.686025	0.144767	2.15e-06	0.000105655
FBgn0034452	Oseg6	37245	CG11237	406.265	-0.821264	0.17345	2.19e-06	0.000107218
FBgn0035258	CG13931	38212	CG13931	81.5473	1.57765	0.333458	2.23e-06	0.000108654
FBgn0032076	Argl	3771738	CG9510	269.56	1.09059	0.230932	2.33e-06	0.000112668
FBgn0039723	CG15522	43546	CG15522	51.3093	-1.92444	0.407562	2.34e-06	0.000112668
FBgn0038815	CG5466	42444	CG5466	846.829	-0.546322	0.116232	2.6e-06	0.00012465
FBgn0262890	CG43245	12798172	CG43245	82.6043	1.37851	0.293774	2.7e-06	0.000128914
FBgn0039694	fig	43511	CG7615	50.4601	-2.01406	0.429602	2.76e-06	0.000130976
FBgn0032105	borr	34245	CG4454	6005.36	0.355689	0.0759643	2.84e-06	0.000134157
FBgn0034985	CG3328	37871	CG3328	116.166	-1.31894	0.283394	3.25e-06	0.000153197
FBgn0266446	CG45076	19834760	CG45076	1436.87	0.53669	0.115448	3.34e-06	0.000156479
FBgn0023023	CRMP	40675	CG1411	1380.45	0.555643	0.119618	3.4e-06	0.000156845
FBgn0034219	mthl4	36960	CG6536	357.488	0.727078	0.156476	3.38e-06	0.000156845
FBgn0263492	asRNA:CR43481	12798374	CR43481	11280.4	0.452954	0.0974929	3.38e-06	0.000156845
FBgn0267230	lncRNA:CR45670	19835757	CR45670	16.1529	3.9771	0.856314	3.41e-06	0.000156845
FBgn0035207	Herc4	38151	CG9153	9749.58	0.323806	0.0699384	3.66e-06	0.000167525
FBgn0011232	scat	47942	CG3766	1420.68	0.510399	0.110387	3.77e-06	0.000171769
FBgn0016070	smg	39034	CG5263	4105.58	-0.448453	0.0971666	3.93e-06	0.000178099
FBgn0016756	Usp47	38644	CG5486	38930	-0.274033	0.0596354	4.32e-06	0.000195322
FBgn0000591	E(spl)m8-HLH	43161	CG8365	1900.01	-0.709365	0.154492	4.4e-06	0.000197769
FBgn0024754	Flo1	36726	CG8200	4744.41	0.334788	0.073239	4.85e-06	0.0002171
FBgn0039644	rdog	43450	CG11897	1075.12	0.563908	0.123732	5.18e-06	0.000230698
FBgn0051202	alpha-Man-Ic	318624	CG31202	71.6608	-1.59089	0.349537	5.33e-06	0.000236424
FBgn0261356	CG42633	8674052	CG42633	139.707	1.12886	0.24826	5.44e-06	0.000240275
FBgn0036121	CG6310	39237	CG6310	2562.44	0.354191	0.0782531	6e-06	0.000264072
FBgn0016078	wun	35966	CG8804	1684.14	-0.425848	0.0941824	6.14e-06	0.000268835
FBgn0015714	Cyp6a17	45556	CG10241	187.502	-1.07432	0.237893	6.3e-06	0.000274756
FBgn0263093	CR43361	12798289	CR43361	216.978	1.26082	0.279641	6.52e-06	0.000283115
FBgn0002632	E(spl)m6-BFM	43159	CG8354	130445	-0.255917	0.0571236	7.46e-06	0.000322534
FBgn0039929	CG11076	43830	CG11076	2262.16	0.355023	0.0793846	7.74e-06	0.000333184
FBgn0029856	CG11700	31564	CG11700	167.439	0.977082	0.218689	7.9e-06	0.000338474
FBgn0039223	CG5805	42950	CG5805	771.315	-0.521716	0.116863	8.03e-06	0.000342682
FBgn0266791	lncRNA:CR45256	19834868	CR45256	35.447	-2.25098	0.506044	8.66e-06	0.000367933
FBgn0017448	CG2187	43743	CG2187	72.05	-2.40964	0.541894	8.72e-06	0.000368902
FBgn0262123	l(2)41Ab	5740691	CG41265	77.7657	1.46941	0.331084	9.07e-06	0.000382226
FBgn0031961	CG7102	34079	CG7102	261.561	-0.891266	0.200934	9.18e-06	0.000383573
FBgn0283712	LIMK1	32207	CG1848	3589.28	-0.418761	0.0944067	9.18e-06	0.000383573
FBgn0025879	Timp	41248	CG6281	394.652	0.968172	0.218538	9.41e-06	0.00038806
FBgn0033654	Sobp	36260	CG8991	1863.98	-0.459919	0.103819	9.42e-06	0.00038806
FBgn0037375	kat-60L1	40715	CG1193	495.085	-0.66027	0.14906	9.44e-06	0.00038806
FBgn0263601	mib1	39750	CG5841	6275.83	-0.304875	0.068808	9.39e-06	0.00038806
FBgn0011739	wts	43651	CG12072	3192.68	-0.402413	0.0912321	1.03e-05	0.00042136
FBgn0028490	CG31705	34577	CG31705	1548.15	0.499578	0.113827	1.14e-05	0.000464344
FBgn0031081	Nep3	33005	CG9565	1502.4	0.363556	0.0828689	1.15e-05	0.000464396
FBgn0261545	CG42663	36403	CG42663	2467.85	-0.530173	0.120824	1.14e-05	0.000464396
FBgn0037842	CG6567	41304	CG6567	1075.32	0.527884	0.120586	1.2e-05	0.000483045
FBgn0259749	mmy	33903	CG9535	2486.9	-0.449781	0.102935	1.24e-05	0.000499285
FBgn0034858	eIF2Bdelta	37706	CG10315	4373.96	0.28842	0.0661172	1.29e-05	0.000514247
FBgn0039742	CG15528	43575	CG15528	380.394	-0.831029	0.190809	1.33e-05	0.000528753
FBgn0260006	drd	318102	CG33968	46.609	2.45542	0.56534	1.4e-05	0.000556355
FBgn0265977	lncRNA:CR44756	19835980	CR44756	38.7841	-2.51114	0.579567	1.47e-05	0.000581251
FBgn0037525	CG17816	40928	CG17816	1173.12	-0.460587	0.106397	1.5e-05	0.000589109
FBgn0037387	CG1213	40728	CG1213	34.4303	2.42718	0.561321	1.53e-05	0.000599986
FBgn0250785	vari	35343	CG9326	1111.79	0.497196	0.115127	1.57e-05	0.000612451
FBgn0036684	CG3764	39902	CG3764	4959.07	-0.343166	0.0795174	1.59e-05	0.000618574
FBgn0002592	E(spl)m2-BFM	43155	CG6104	12269.2	-0.410634	0.0953285	1.65e-05	0.000639032
FBgn0041585	olf186-F	37040	CG11430	2154.14	-0.349472	0.0811761	1.67e-05	0.00064119
FBgn0267585	lncRNA:dntRL	26067251	CR45923	228.264	0.783647	0.182025	1.67e-05	0.00064119
FBgn0027609	morgue	33648	CG15437	1669.26	-0.375927	0.0873448	1.68e-05	0.000642135
FBgn0033504	CAP	36084	CG18408	2645.54	0.445479	0.103672	1.73e-05	0.000659984
FBgn0035533	Cip4	38534	CG15015	10943	0.271122	0.0631778	1.78e-05	0.000674308
FBgn0037696	GstZ1	41132	CG9362	536.333	0.585977	0.136576	1.78e-05	0.000674551
FBgn0004636	Rap1	38244	CG1956	7619.4	0.251396	0.0586497	1.82e-05	0.000684532
FBgn0001091	Gapdh1	35728	CG12055	9861.12	-0.414576	0.0968215	1.85e-05	0.000696032
FBgn0036235	CG6938	39362	CG6938	95.5836	1.797	0.419784	1.86e-05	0.000696805
FBgn0011300	babo	35900	CG8224	6767.36	-0.298824	0.069892	1.91e-05	0.000710818
FBgn0061492	loj	38698	CG10733	2291.26	0.348819	0.0816665	1.94e-05	0.000721813
FBgn0036677	CG13023	39894	CG13023	27.4536	3.02446	0.708497	1.96e-05	0.000727024
FBgn0029506	Tsp42Ee	35614	CG10106	26505.7	0.262807	0.0616026	1.99e-05	0.000733062
FBgn0014469	Cyp4e2	35822	CG2060	396.207	0.690588	0.161955	2.01e-05	0.000737254
FBgn0261244	inaE	32343	CG33174	389.162	-0.631419	0.14823	2.05e-05	0.000749026
FBgn0022702	Cht2	38223	CG2054	14158.4	0.252713	0.0595102	2.17e-05	0.000791517
FBgn0260944	Rbp1	41294	CG17136	8199.21	0.369676	0.0870777	2.18e-05	0.000792891
FBgn0038569	CG7218	42165	CG7218	1950.09	-0.355895	0.0839489	2.24e-05	0.000811202
FBgn0020762	Atet	33636	CG2969	4020.46	-0.411402	0.0973033	2.36e-05	0.000850258
FBgn0003373	Sgs3	39288	CG11720	19.0993	3.03672	0.721193	2.55e-05	0.00091497
FBgn0031463	G6P	33476	CG15400	48.7472	-2.59613	0.61701	2.58e-05	0.000921645
FBgn0050055	lncRNA:CR30055	10178803	CR30055	815.738	-0.485678	0.115445	2.59e-05	0.000921645
FBgn0087041	CG42231	7354432	CG42231	1575.29	-0.419023	0.09961	2.59e-05	0.000921645
FBgn0031263	Tspo	33231	CG2789	2457.48	0.34357	0.081698	2.61e-05	0.000923548
FBgn0020307	dve	37546	CG5799	376.059	-0.637251	0.151808	2.7e-05	0.000951779
FBgn0035346	CG1146	38313	CG1146	4628.61	0.420952	0.100438	2.78e-05	0.000976476
FBgn0039017	CG6985	42694	CG6985	1097.15	-0.40497	0.0968576	2.9e-05	0.00101709
FBgn0039537	CG5590	43325	CG5590	15302.6	-0.248604	0.0594703	2.91e-05	0.00101709
FBgn0031865	Nha1	33961	CG10806	145.7	-1.07311	0.257622	3.11e-05	0.00108192
FBgn0035150	Rev1	38079	CG12189	1404.73	-0.372157	0.0894836	3.2e-05	0.00110927
FBgn0036282	Smyd4-2	39414	CG14122	943.054	0.600704	0.144584	3.26e-05	0.00111918
FBgn0038837	KaiR1D	42473	CG3822	113.407	-1.20661	0.290325	3.24e-05	0.00111918
FBgn0086532	Spt-I	36448	CG4016	2319.4	-0.323971	0.0779798	3.26e-05	0.00111918
FBgn0037554	DNApol-iota	40965	CG7602	1889.27	-0.427327	0.10306	3.38e-05	0.00115579
FBgn0003218	rdgB	32340	CG11111	1223.37	-0.382792	0.0923697	3.41e-05	0.00116337
FBgn0001085	fz	45307	CG17697	10359	0.264838	0.0639554	3.46e-05	0.0011755
FBgn0033978	Cyp6a23	36661	CG10242	95.7529	-1.33671	0.323187	3.53e-05	0.00119701
FBgn0031906	CG5160	34015	CG5160	220.696	-0.87673	0.212203	3.6e-05	0.00121646
FBgn0266635	asRNA:CR45142	19835014	CR45142	2322.73	-0.322556	0.0781555	3.67e-05	0.00123608
FBgn0031888	Pvf2	33994	CG13780	2954.88	0.332246	0.0806251	3.77e-05	0.00126576
FBgn0002922	nau	42799	CG10250	623.743	0.558875	0.136119	4.03e-05	0.00134678
FBgn0031675	CG9121	33732	CG9121	1794.18	-0.410045	0.0999128	4.06e-05	0.00135253
FBgn0284230	CG46314	30522403	CG46314	22952.9	0.267447	0.0653873	4.31e-05	0.00143104
FBgn0267351	Topors	37188	CG15104	3408.54	-0.281649	0.0689288	4.39e-05	0.00145182
FBgn0023214	edl	37149	CG15085	4451.47	-0.437575	0.107222	4.48e-05	0.00147896
FBgn0052529	Hers	33000	CG32529	4824.98	-0.328209	0.0804699	4.53e-05	0.00148918
FBgn0010453	Wnt4	34007	CG4698	4511.21	-0.338061	0.0830002	4.64e-05	0.00151578
FBgn0030629	CG9123	32462	CG9123	786.301	0.458116	0.112469	4.64e-05	0.00151578
FBgn0000182	BicC	34946	CG4824	112.467	-1.14806	0.282146	4.72e-05	0.00152702
FBgn0015558	tty	33109	CG1693	499.872	-0.697061	0.171286	4.71e-05	0.00152702
FBgn0266459	CG45084	19836008	CG45084	112.467	-1.14806	0.282146	4.72e-05	0.00152702
FBgn0262167	ana1	42927	CG6631	3392.57	-0.282148	0.0694217	4.82e-05	0.00155353
FBgn0037140	SLC22A	40437	CG7442	695.668	0.82114	0.202412	4.98e-05	0.00159895
FBgn0004509	Fur1	47220	CG10772	11348.8	-0.35385	0.0873719	5.12e-05	0.00162851
FBgn0030341	p24-1	32140	CG1967	2657.76	0.32211	0.0795047	5.09e-05	0.00162851
FBgn0260453	CG17140	3885616	CG17140	344.368	-0.828941	0.204701	5.13e-05	0.00162851
FBgn0260454	CG17139	34497	CG17139	344.368	-0.828941	0.204701	5.13e-05	0.00162851
FBgn0028497	CG3530	37707	CG3530	2002.64	0.335239	0.0829157	5.27e-05	0.00166705
FBgn0263050	CG43345	35387	CG43345	2032.35	0.36192	0.0895546	5.31e-05	0.00166705
FBgn0263051	CG43346	13084069	CG43346	2032.35	0.36192	0.0895546	5.31e-05	0.00166705
FBgn0264834	lncRNA:CR44042	14462345	CR44042	107.997	1.05484	0.261028	5.32e-05	0.00166705
FBgn0033313	Cirl	35846	CG8639	43388.3	-0.275634	0.0682299	5.35e-05	0.00167122
FBgn0267693	asRNA:CR46029	26067348	CR46029	722.553	-0.718572	0.177934	5.38e-05	0.00167564
FBgn0065035	AlkB	2768870	CG33250	834.295	-0.422681	0.10471	5.42e-05	0.00168297
FBgn0036184	PCID2	39306	CG7351	989.035	0.457396	0.113387	5.48e-05	0.00169738
FBgn0040212	Dhap-at	53586	CG4625	1185.2	-0.529884	0.131422	5.53e-05	0.00170672
FBgn0033526	Caf1-105	36107	CG12892	2800.22	-0.312065	0.0774274	5.57e-05	0.00171246
FBgn0051473	CG31473	318753	CG31473	128.699	-1.07297	0.266336	5.61e-05	0.00172042
FBgn0267435	chp	43690	CG1744	274.524	-0.741036	0.184168	5.73e-05	0.00175147
FBgn0014141	cher	42066	CG3937	2283.69	-0.491517	0.122209	5.77e-05	0.00175911
FBgn0032889	CG9331	35347	CG9331	68.8951	-2.12081	0.528327	5.96e-05	0.00181155
FBgn0052475	mthl8	38013	CG32475	380.441	3.37932	0.841969	5.98e-05	0.00181155
FBgn0034998	CG13577	37885	CG13577	37.8516	-1.98411	0.495079	6.13e-05	0.00184749
FBgn0067783	DPCoAC	42429	CG4241	797.153	-0.577638	0.144138	6.14e-05	0.00184749
FBgn0037550	CG9667	40960	CG9667	1998	0.377296	0.0942022	6.2e-05	0.00186046
FBgn0038107	CG17327	41598	CG17327	1777.87	0.327949	0.0819122	6.24e-05	0.00186126
FBgn0265083	CG44194	14462463	CG44194	1777.87	0.327949	0.0819122	6.24e-05	0.00186126
FBgn0004611	Plc21C	33204	CG4574	4909.58	-0.320299	0.0800176	6.26e-05	0.00186203
FBgn0031258	CG4297	33222	CG4297	59.7619	-2.03386	0.50862	6.37e-05	0.00188877
FBgn0034261	HPS4	37009	CG4966	2120.49	-0.376879	0.0943027	6.43e-05	0.00190156
FBgn0029887	CG3198	31602	CG3198	2840.42	0.272482	0.0683063	6.63e-05	0.0019501
FBgn0259822	Ca-beta	34557	CG42403	466.624	0.672472	0.168548	6.61e-05	0.0019501
FBgn0025865	Cortactin	42491	CG3637	8659.96	0.232979	0.058466	6.75e-05	0.00197954
FBgn0262126	Sec24CD	33409	CG10882	12454.8	-0.243214	0.0610529	6.79e-05	0.00198379
FBgn0031836	CG11050	33924	CG11050	1735.67	-0.456667	0.114684	6.84e-05	0.00199241
FBgn0264816	koko	14462485	CG44010	1489.49	0.324434	0.0817135	7.18e-05	0.00208552
FBgn0030869	Socs16D	32760	CG8146	2972.79	-0.398581	0.100811	7.69e-05	0.00222331
FBgn0037024	tzn	40299	CG4365	2019.98	0.330082	0.0834847	7.69e-05	0.00222331
FBgn0029839	CG4660	31542	CG4660	18.1315	-2.9847	0.757281	8.1e-05	0.00233468
FBgn0030336	CG1578	32135	CG1578	3160.12	-0.335576	0.0851665	8.14e-05	0.0023387
FBgn0265819	lncRNA:CR44608	19834909	CR44608	323.325	0.744512	0.189145	8.28e-05	0.0023715
FBgn0037327	PEK	40653	CG2087	10015.9	-0.247458	0.062909	8.37e-05	0.0023908
FBgn0034013	unc-5	36703	CG8166	35648.8	-0.362744	0.0922493	8.42e-05	0.00239757
FBgn0004860	ph-d	44889	CG3895	4479.02	-0.32158	0.0817952	8.44e-05	0.00239762
FBgn0033766	Nup188	36397	CG8771	6588.14	0.258091	0.0657037	8.56e-05	0.0024211
FBgn0034304	CG5742	37072	CG5742	2258.11	0.421415	0.10729	8.57e-05	0.0024211
FBgn0033584	CG7737	36174	CG7737	1304.74	0.50318	0.128389	8.89e-05	0.00249279
FBgn0039490	CG5882	43269	CG5882	105.389	-1.22194	0.311736	8.86e-05	0.00249279
FBgn0264838	asRNA:CR44046	14462528	CR44046	233.958	-0.875911	0.223517	8.9e-05	0.00249279
FBgn0031142	r-cup	33075	CG10998	928.235	-0.658411	0.168093	8.97e-05	0.0025048
FBgn0035247	metl	38197	CG13929	1488.68	0.399873	0.102124	9.02e-05	0.00251229
FBgn0029172	Fad2	44006	CG7923	12.2204	-3.7423	0.956276	9.1e-05	0.00252536
FBgn0031213	galectin	33162	CG11372	1355.04	-0.408498	0.104396	9.12e-05	0.00252536
FBgn0086782	amn	32999	CG11937	385.489	-0.580839	0.148498	9.18e-05	0.00253443
FBgn0035213	CG2199	38159	CG2199	6058.95	-0.233156	0.0596301	9.23e-05	0.00254205
FBgn0043001	Chrac-16	32166	CG15736	2106.69	0.365526	0.0935385	9.32e-05	0.00255904
FBgn0030351	CG1840	32150	CG1840	70.3361	1.33509	0.341887	9.42e-05	0.00258059
FBgn0029648	CG3603	31289	CG3603	981.346	0.368217	0.0943368	9.49e-05	0.00259347
FBgn0278604	dmt	41180	CG8374	4571.71	-0.266139	0.068237	9.61e-05	0.00261868
FBgn0032455	Pih1D1	34685	CG5792	5868.08	-0.26796	0.0687296	9.67e-05	0.00262732
FBgn0026079	Nsun2	45064	CG6133	5744.33	0.262827	0.0674885	9.84e-05	0.00266287
FBgn0037566	mRpL1	40980	CG7494	2980.87	0.302704	0.0777321	9.85e-05	0.00266287
FBgn0037138	P5CDh1	40434	CG7145	10139	-0.245396	0.0630337	9.9e-05	0.00266783
FBgn0053200	VepD	117331	CG33200	1434.16	-0.478276	0.123001	0.000100907	0.00271257
FBgn0038972	CG7054	42643	CG7054	43.5779	1.84789	0.476069	0.00010379	0.00277522
FBgn0044030	mRpS14	117414	CG32531	1159.03	0.382808	0.0986078	0.000103545	0.00277522
FBgn0263240	Coop	35677	CG1621	2908.01	-0.407208	0.104972	0.000104799	0.00279472
FBgn0000370	crc	47767	CG8669	33199.3	0.24852	0.0641418	0.000106827	0.00284125
FBgn0010105	comm	39717	CG17943	3756.06	-0.425236	0.109819	0.000107871	0.00286145
FBgn0260965	CG42588	39457	CG42588	6829.66	-0.410506	0.106245	0.000111658	0.00295409
FBgn0037963	Cad87A	41441	CG6977	2173.71	-0.477613	0.123766	0.000113854	0.00300425
FBgn0053474	CG33474	2768725	CG33474	74.783	-1.44937	0.376101	0.000116357	0.00306224
FBgn0011202	dia	35340	CG1768	2911.12	-0.342295	0.0889662	0.000119343	0.00313259
FBgn0266167	asRNA:CR44873	19835652	CR44873	701.661	-0.434608	0.113213	0.000123615	0.00323627
FBgn0052187	CG32187	39980	CG32187	16.6418	2.94964	0.768555	0.000124087	0.00324016
FBgn0036368	CG10738	39516	CG10738	225.036	-1.03389	0.269442	0.000124469	0.0032417
FBgn0261555	CG42673	39111	CG42673	412.37	-0.659278	0.171942	0.000125919	0.00327095
FBgn0005198	gig	40201	CG6975	5386.92	-0.275156	0.0717813	0.00012646	0.00327654
FBgn0032783	CG10237	35222	CG10237	208.841	-0.791953	0.206674	0.000127158	0.00328611
FBgn0085459	CG34430	5740489	CG34430	71.4571	1.32293	0.345617	0.00012933	0.00333365
FBgn0029755	Sas10	31447	CG4202	6106.74	0.266103	0.0696741	0.000133854	0.00344143
FBgn0265767	zyd	3354992	CG2893	562.497	0.7911	0.207236	0.000134866	0.00345858
FBgn0038110	CG8031	41601	CG8031	4598.29	0.317794	0.0833149	0.000136529	0.00349229
FBgn0026077	Gasp	40745	CG10287	141.217	-1.40611	0.369076	0.000139074	0.00354834
FBgn0086370	sra	47384	CG6072	3271.2	-0.359858	0.0944849	0.000139737	0.0035562
FBgn0036278	CrzR	39409	CG10698	86.2734	-1.30602	0.34341	0.000142902	0.00362457
FBgn0260866	dnr1	37575	CG12489	5169.27	-0.467324	0.122894	0.000143147	0.00362457
FBgn0085484	Pdxk	39066	CG34455	2010.44	-0.355601	0.0936103	0.000145437	0.00367329
FBgn0004583	ex	33218	CG4114	9761.92	-0.371598	0.0980648	0.000151064	0.00380583
FBgn0031834	CG13766	33922	CG13766	1292.78	-0.359858	0.0950162	0.000152274	0.00382669
FBgn0266322	asRNA:CR44987	19835103	CR44987	485.414	-0.493249	0.130555	0.000158043	0.00396175
FBgn0259745	wech	44653	CG42396	10074.6	-0.362794	0.0960588	0.00015886	0.0039723
FBgn0027087	HisRS	32841	CG6335	8673.12	0.220464	0.058401	0.000160005	0.00399097
FBgn0051619	nolo	35424	CG31619	785.036	0.467925	0.12401	0.000161117	0.00400874
FBgn0085451	htk	32877	CG34422	1602.43	0.337451	0.0894746	0.00016229	0.00402792
FBgn0000183	BicD	35051	CG6605	5001	-0.283324	0.0752132	0.000165258	0.00409146
FBgn0015664	Dref	34328	CG5838	7816.02	-0.216079	0.0573854	0.000166281	0.00410665
FBgn0053867	His-Psi:CR33867	3771859	CR33867	13.0888	-3.57074	0.948903	0.000167877	0.00413587
FBgn0000116	Argk	39041	CG32031	338672	0.279884	0.0744357	0.00016986	0.00417446
FBgn0267798	lncRNA:CR46123	26067439	CR46123	464.626	0.576429	0.153492	0.000173042	0.00424228
FBgn0032077	CG9515	3771965	CG9515	218.241	0.693912	0.185012	0.00017639	0.00431381
FBgn0050295	Ipk1	37360	CG30295	761.195	0.453583	0.12104	0.000178695	0.00435956
FBgn0038927	CG6015	42593	CG6015	4350.62	0.250812	0.067052	0.000183613	0.00445783
FBgn0266538	CG45099	19835431	CG45099	4350.62	0.250812	0.067052	0.000183613	0.00445783
FBgn0024921	Tnpo	38721	CG7398	13066.8	-0.211227	0.0564911	0.00018467	0.00447267
FBgn0010280	Taf4	39765	CG5444	21334.4	-0.255936	0.0684711	0.000185586	0.00448402
FBgn0032117	FucTB	34260	CG4435	366.962	0.608245	0.162945	0.000189338	0.00456367
FBgn0000644	Fcp3C	31294	CG4015	258.41	-0.731268	0.196041	0.000191349	0.00460111
FBgn0039543	CROT	43332	CG12428	2174.6	-0.265795	0.0713413	0.000194785	0.00467251
FBgn0033443	CG1698	36006	CG1698	19.5529	-3.92917	1.05565	0.000197623	0.00472927
FBgn0259734	Nost	8673992	CG42388	1413.39	-0.40626	0.109278	0.000201064	0.00480017
FBgn0003041	pbl	38879	CG8114	16425.9	-0.228738	0.0615533	0.00020233	0.0048189
FBgn0003885	alphaTub84D	40904	CG2512	15629.7	0.272905	0.0734968	0.000204691	0.00484066
FBgn0044452	Atg2	38344	CG1241	5905.61	-0.243378	0.0655414	0.000204537	0.00484066
FBgn0046113	GluRIIC	33275	CG4226	44.753	-1.91217	0.514892	0.000204223	0.00484066
FBgn0085386	CG34357	5740349	CG34357	26.5305	-2.39446	0.645284	0.000206684	0.00487629
FBgn0032414	CG17211	34639	CG17211	242.063	-0.773515	0.208558	0.000208178	0.0049
FBgn0003062	Fib	37662	CG9888	3800.42	0.349083	0.0943224	0.000214787	0.00503193
FBgn0039507	mrt	43291	CG3361	3462.47	-0.289774	0.0782956	0.000214733	0.00503193
FBgn0030607	dob	32436	CG5560	242.431	-0.704944	0.190986	0.000223312	0.00521945
FBgn0052195	CG32195	317907	CG32195	295.576	0.760394	0.206064	0.000224173	0.0052274
FBgn0036771	Wdr92	39997	CG14353	1521.66	-0.386562	0.104819	0.000226112	0.00526038
FBgn0033431	CG1827	35989	CG1827	1875	-0.334242	0.0908853	0.000235418	0.0054642
FBgn0086676	spin	45380	CG8428	17033.4	-0.319393	0.0869283	0.000238579	0.00552479
FBgn0028956	mthl3	36961	CG6530	1181.68	0.465517	0.126725	0.000239295	0.0055286
FBgn0033960	CG10151	36639	CG10151	350.835	-0.735029	0.200363	0.000243991	0.00562412
FBgn0265262	Vha68-1	45668	CG12403	1799.39	-0.343825	0.0938009	0.000246882	0.00567773
FBgn0034959	Xxylt	37833	CG11388	750.781	-0.452591	0.123693	0.000253232	0.00581043
FBgn0020272	mst	33119	CG1424	2118.8	0.271597	0.0743093	0.000257225	0.00588858
FBgn0030991	CG7453	32903	CG7453	10322.8	0.213663	0.0584896	0.000259193	0.00592011
FBgn0040319	Gclc	53581	CG2259	1114.54	-0.34091	0.0934097	0.000262627	0.0059849
FBgn0020440	Fak	37233	CG10023	5091.97	-0.236915	0.065066	0.000271422	0.00617131
FBgn0035995	CG3529	39093	CG3529	2322.93	-0.360696	0.0992054	0.000277066	0.00627119
FBgn0039419	CG12290	43182	CG12290	1490.27	-0.551602	0.151707	0.000276927	0.00627119
FBgn0034488	Hacl	37285	CG11208	4560.11	0.239924	0.066133	0.00028574	0.00645295
FBgn0031245	CG3625	33198	CG3625	3859.32	-0.296609	0.0818504	0.00029031	0.00654143
FBgn0051032	CR31032	5740822	CR31032	181.169	-0.722583	0.199643	0.000295312	0.00663921
FBgn0037443	Dmtn	40792	CG1021	2122.85	-0.317126	0.0877031	0.000299302	0.00671387
FBgn0035852	CG7387	38915	CG7387	101.891	-0.981441	0.271944	0.000307404	0.00688023
FBgn0041233	Gr59e	37725	CG33151	239.133	-0.87428	0.242552	0.000312746	0.00698419
FBgn0036786	skl	40016	CG13701	134.352	1.13189	0.314261	0.00031609	0.00702758
FBgn0262871	lute	42089	CG43226	5367.41	-0.271783	0.0754545	0.000315845	0.00702758
FBgn0011802	Gem3	39195	CG6539	1469.91	-0.330747	0.0918494	0.00031703	0.00702826
FBgn0038613	Vha100-4	42214	CG7678	464.427	-0.694777	0.192963	0.000317523	0.00702826
FBgn0038436	Gyc89Db	42002	CG14886	629.588	-0.745469	0.207223	0.000321386	0.0070981
FBgn0033136	Tsp42Eo	35625	CG12838	50.3532	-1.43721	0.399881	0.000325507	0.00717331
FBgn0019968	Khc-73	36718	CG8183	7149.62	-0.254393	0.0707951	0.000326429	0.00717785
FBgn0261648	salm	34569	CG6464	539.403	0.547328	0.152379	0.000328311	0.00720344
FBgn0028562	sut2	44269	CG17975	255.768	0.74295	0.206937	0.000330384	0.00723309
FBgn0065059	snoRNA:660	3772182	CR33780	1944.56	0.379001	0.105744	0.000338196	0.00738799
FBgn0032881	Amacr	35337	CG9319	723.256	0.401305	0.11202	0.000340406	0.00742011
FBgn0025814	Mgstl	44110	CG1742	395.853	-0.54962	0.153531	0.000343765	0.00747708
FBgn0011824	CG4038	37397	CG4038	1033.84	0.393803	0.110049	0.000345658	0.00750197
FBgn0027544	CG2217	43607	CG2217	148.406	-1.10652	0.309601	0.000351547	0.0075969
FBgn0261704	CG42740	10178837	CG42740	148.406	-1.10652	0.309601	0.000351547	0.0075969
FBgn0260442	rhea	38978	CG6831	23550.8	0.235423	0.0660562	0.000365274	0.00787657
FBgn0265185	CG44250	19836034	CG44250	17.4778	-3.38918	0.952699	0.000374469	0.00805752
FBgn0263289	scrib	44448	CG43398	26787.2	-0.31205	0.0877758	0.000377859	0.00811305
FBgn0031401	papi	33401	CG7082	3703.1	-0.261108	0.0735176	0.000382835	0.00818484
FBgn0260860	Bet5	43590	CG1359	828.621	0.404489	0.113882	0.000382581	0.00818484
FBgn0015393	NA	NA	NA	5519.91	0.350341	0.0986737	0.000384501	0.00820296
FBgn0015396	jumu	41265	CG4029	11674.6	-0.256505	0.0722914	0.000387866	0.00825717
FBgn0052109	CG32109	39444	CG32109	1042.89	-0.39913	0.112697	0.000397671	0.00844799
FBgn0261258	rgn	40368	CG6014	4474.91	-0.348427	0.0984549	0.000401725	0.00851606
FBgn0033092	Rpp25	35574	CG9422	1445.34	0.356351	0.100741	0.000404249	0.00855149
FBgn0264426	CG43844	26067040	CG43844	86.2499	-1.0013	0.283221	0.000407135	0.0085944
FBgn0026059	Mhcl	41955	CG31045	9786.07	0.335412	0.0949501	0.000411634	0.00865295
FBgn0260486	Ziz	34030	CG42533	1541.35	-0.471201	0.133373	0.000410943	0.00865295
FBgn0001186	Hex-A	45875	CG3001	4504.15	-0.356704	0.101096	0.000418114	0.00877076
FBgn0039466	CG5521	43242	CG5521	7177.88	-0.318935	0.0904096	0.000419244	0.00877611
FBgn0031645	CG3036	33695	CG3036	2044.08	0.434125	0.123219	0.00042637	0.00890668
FBgn0267792	rgr	35843	CG8643	1751.88	-0.354885	0.100752	0.000427736	0.00891666
FBgn0034365	CG5335	37140	CG5335	385.916	0.658806	0.187153	0.000431302	0.00897234
FBgn0050394	CG30394	37437	CG30394	3258.01	-0.240741	0.0684226	0.000434096	0.00901177
FBgn0030482	CG1673	32297	CG1673	2528.26	-0.408952	0.116282	0.000436632	0.00904568
FBgn0001404	egh	31239	CG9659	1690.5	-0.323934	0.0922302	0.000444357	0.00917506
FBgn0034136	DAT	36849	CG8380	739.065	-0.697306	0.198548	0.000444707	0.00917506
FBgn0029791	AdamTS-B	31490	CG4096	5597.37	0.247134	0.0704012	0.000447499	0.00921371
FBgn0042133	CG18810	59171	CG18810	91.2043	1.17403	0.33468	0.000451642	0.00927995
FBgn0051019	CG31019	318558	CG31019	200.092	-0.719022	0.205185	0.00045788	0.00938124
FBgn0085408	Shrm	36592	CG34379	5910.97	-0.31262	0.0892198	0.000458443	0.00938124
FBgn0067782	att-ORFB	2768673	CG33488	562.635	-0.576735	0.164633	0.000459776	0.00938936
FBgn0027580	PCB	36020	CG1516	587.186	-0.81902	0.234143	0.000468847	0.00955513
FBgn0051989	Cap-D3	33778	CG31989	3229.01	-0.260019	0.0744467	0.000478192	0.00972582
FBgn0035515	CG14997	38514	CG14997	313.214	0.647869	0.185571	0.000480836	0.00975981
FBgn0035824	CG8281	38880	CG8281	1014.24	-0.366681	0.105065	0.00048294	0.00978271
FBgn0036560	CG5895	39752	CG5895	12.7125	4.2595	1.22229	0.000492386	0.00995395
FBgn0031040	CG14210	32958	CG14210	1940.83	0.313	0.0898697	0.000496159	0.00999594
FBgn0263746	CR43671	14462789	CR43671	16.5337	-2.44563	0.702232	0.000496458	0.00999594
FBgn0031837	DIP-iota	33925	CG11320	29.0977	2.19044	0.629315	0.000500148	0.0100361
FBgn0259221	ATP8A	36488	CG42321	1947.39	0.322189	0.0925695	0.000500453	0.0100361
FBgn0026085	dgt4	31361	CG4865	1135.73	0.331275	0.0952292	0.000503835	0.0100837
FBgn0036676	CG13028	2768967	CG13028	13.8758	2.90306	0.834739	0.000505534	0.0100976
FBgn0037240	Cont	40553	CG1084	5932.94	-0.250849	0.07217	0.00050933	0.0101532
FBgn0031097	obst-A	33022	CG17052	54.1169	-2.17411	0.62574	0.000511869	0.0101836
FBgn0035360	CG1246	38330	CG1246	511.072	-0.574055	0.165248	0.000512947	0.0101848
FBgn0003159	CG2841	44529	CG2841	315.165	-0.832246	0.239844	0.000520551	0.0103153
FBgn0034262	swi2	37010	CG14485	303.472	-0.536332	0.154599	0.00052206	0.0103248
FBgn0000024	Ace	41625	CG17907	13.7398	-3.39823	0.980556	0.000529014	0.0104217
FBgn0002735	E(spl)mgamma-HLH	43151	CG8333	9667.7	-0.949055	0.273881	0.000529817	0.0104217
FBgn0032949	Lamp1	35411	CG3305	7945.04	-0.2307	0.0665786	0.000530078	0.0104217
FBgn0264823	asRNA:CR44031	14462361	CR44031	760.246	0.425109	0.12299	0.000547355	0.0107404
FBgn0031887	Ugt307A1	33993	CG11289	58.2709	1.70864	0.49502	0.000557169	0.0109116
FBgn0039972	Marf1	49895	CG17018	172.662	1.32327	0.383501	0.000559571	0.0109373
FBgn0261995	CG42813	43276	CG42813	1005.03	0.365101	0.105832	0.000560954	0.010943
FBgn0020510	Abi	41718	CG9749	5328.58	0.239039	0.0693895	0.000571304	0.0111232
FBgn0036663	CG9674	39878	CG9674	7716.92	-0.327535	0.0951188	0.000574388	0.0111616
FBgn0053653	Cadps	49968	CG33653	343.44	0.778064	0.226586	0.000595075	0.0115412
FBgn0041184	Socs36E	35085	CG15154	11122.1	0.361201	0.105295	0.000602779	0.0116681
FBgn0027620	Acf	43751	CG1966	14098.8	-0.24946	0.0727484	0.000605645	0.011701
FBgn0259714	DIP-epsilon	7354433	CG42368	2105.05	-0.385266	0.112426	0.000610661	0.0117752
FBgn0026879	CG13364	50364	CG13364	5390.07	0.281438	0.082151	0.00061286	0.0117949
FBgn0032350	CG6287	34554	CG6287	1682.39	0.329113	0.0961154	0.000616731	0.0118203
FBgn0037529	mRpS9	40932	CG2957	1502.13	0.313966	0.0917033	0.000617715	0.0118203
FBgn0065080	snoRNA:Me18S-A1374	3772133	CR33634	221.79	-0.655274	0.191364	0.000616536	0.0118203
FBgn0036287	CG10663	39421	CG10663	9568.21	0.212008	0.0619774	0.000624538	0.0119281
FBgn0050122	CG30122	37146	CG30122	14274.3	-0.181778	0.0531814	0.000630656	0.012022
FBgn0039930	CG11077	43831	CG11077	760.537	0.419907	0.122882	0.000632823	0.0120404
FBgn0039863	CG1815	43730	CG1815	11930.3	-0.240567	0.0704181	0.000634875	0.0120566
FBgn0015296	Shc	44052	CG3715	4147.81	0.22777	0.0666995	0.000638129	0.0120955
FBgn0003714	tko	31228	CG7925	2126.21	0.369764	0.108456	0.000651214	0.0122859
FBgn0034145	CG5065	36860	CG5065	1833.94	0.313544	0.0919545	0.000650159	0.0122859
FBgn0037021	CG11399	40295	CG11399	6142.73	-0.237793	0.0697531	0.000651852	0.0122859
FBgn0263773	fok	44380	CG43690	2068.36	-0.3399	0.0997712	0.000657311	0.0123656
FBgn0031851	Aatf	33943	CG11188	2853.53	-0.257976	0.0757563	0.000660827	0.0123853
FBgn0032587	CG5953	34985	CG5953	14272.9	-0.812854	0.238667	0.000659703	0.0123853
FBgn0037999	CG4860	41480	CG4860	2980.36	0.226792	0.0666144	0.000662733	0.0123978
FBgn0033271	CG8708	35792	CG8708	67.4593	-1.23624	0.363349	0.000668106	0.012475
FBgn0034569	dgt3	37377	CG3221	1467.24	0.308137	0.0905922	0.000670511	0.0124967
FBgn0004133	blow	35694	CG1363	4693.53	0.288746	0.0850009	0.000681344	0.012675
FBgn0014010	Rab5	33418	CG3664	15113	0.190513	0.0561934	0.000698154	0.0128921
FBgn0022768	Pp2C1	31404	CG2984	5399.73	-0.324435	0.0956747	0.000696309	0.0128921
FBgn0023489	Pph13	33239	CG2819	68.6962	-1.10447	0.325739	0.000697242	0.0128921
FBgn0036991	CtIP	40262	CG5872	729.774	-0.38283	0.112898	0.00069658	0.0128921
FBgn0038753	CG4459	42377	CG4459	326.839	0.798306	0.23561	0.000703408	0.0129652
FBgn0023174	Prosbeta2	39628	CG3329	9711.59	0.204851	0.060472	0.00070522	0.0129748
FBgn0267322	lncRNA:CR45758	19835268	CR45758	60.6249	-1.24245	0.366965	0.000709835	0.0130357
FBgn0031896	CG4502	34002	CG4502	4590.06	0.227827	0.0673504	0.000717734	0.0131567
FBgn0033519	CG11825	36099	CG11825	63.9256	-1.36865	0.405013	0.000726739	0.0132975
FBgn0028694	Rpn11	33738	CG18174	11632.8	0.21607	0.0639575	0.000729262	0.0133193
FBgn0031528	CG15412	33553	CG15412	221.632	-0.787618	0.233293	0.000735257	0.0134044
FBgn0039642	CG11882	43446	CG11882	1572.04	0.291978	0.0866753	0.000755393	0.0137465
FBgn0026393	Or43b	35743	CG17853	771.052	-0.375084	0.111408	0.000760574	0.0138157
FBgn0000308	chic	33834	CG9553	79243	0.230827	0.0686439	0.000771932	0.0139793
FBgn0038424	CG17565	41989	CG17565	1960	0.278795	0.0829127	0.00077237	0.0139793
FBgn0035137	CG1233	38063	CG1233	2263.03	-0.366826	0.109206	0.000782163	0.0141311
FBgn0052944	CG32944	40560	CG32944	142.599	0.896933	0.267182	0.000787913	0.0142094
FBgn0265416	Neto	32303	CG44328	23.0136	-3.01869	0.900366	0.000800181	0.0144047
FBgn0027836	Dgp-1	37080	CG5729	4366.79	-0.266565	0.079521	0.000801924	0.0144102
FBgn0050022	CG30022	36233	CG30022	467.547	0.470312	0.140323	0.000803376	0.0144105
FBgn0034636	twz	37456	CG10440	614.597	0.471054	0.140605	0.000807529	0.0144333
FBgn0263782	Hmgcr	42803	CG10367	15682.1	0.290464	0.0866928	0.000806655	0.0144333
FBgn0033836	CG18278	36487	CG18278	119.699	-0.806433	0.241015	0.000819902	0.0146284
FBgn0000330	cm	31647	CG3035	1520.84	0.272422	0.0814528	0.000824178	0.0146786
FBgn0038365	CG9593	41912	CG9593	11999.5	-0.203852	0.0609782	0.000828701	0.0147165
FBgn0039480	Cpr97Ea	43258	CG6131	30.0879	-1.92689	0.576422	0.000829246	0.0147165
FBgn0259992	CG42489	8674035	CG42489	313.568	0.547532	0.164024	0.000843463	0.0149161
FBgn0266303	asRNA:CR44968	19835428	CR44968	193.413	-0.697602	0.208964	0.00084269	0.0149161
FBgn0037465	CG1105	40841	CG1105	1759.69	0.325747	0.0976169	0.00084691	0.0149506
FBgn0003507	srp	41944	CG3992	48.5835	-1.41845	0.425375	0.000854291	0.0150544
FBgn0037678	CG16749	41111	CG16749	262.17	-0.661885	0.198638	0.000861895	0.0151618
FBgn0036919	Grasp65	40177	CG7809	4859.36	0.257013	0.0772041	0.00087155	0.0153048
FBgn0000289	cg	36571	CG8367	29716.8	-0.25919	0.0778921	0.000876114	0.015358
FBgn0034005	ItgaPS4	36693	CG16827	531.267	0.739712	0.222401	0.000880916	0.0154153
FBgn0037973	CG18547	41452	CG18547	2301.2	0.263769	0.0794871	0.000905375	0.0157882
FBgn0284247	ds	33245	CG17941	3243.66	-1.07351	0.323471	0.000904316	0.0157882
FBgn0027111	miple1	38047	CG1221	9150.64	-0.201186	0.0606921	0.000916885	0.0159611
FBgn0028563	sut1	35774	CG8714	2295.43	0.30585	0.092344	0.000926059	0.0160929
FBgn0021776	mira	42379	CG12249	264.714	0.617322	0.186464	0.00093069	0.0161454
FBgn0003459	stwl	39581	CG3836	4324.23	-0.223647	0.0675859	0.000936043	0.0162008
FBgn0039006	Cyp6d4	42682	CG12800	732.142	-0.483913	0.146258	0.000937536	0.0162008
FBgn0086347	Myo31DF	34445	CG7438	13179.9	-0.289119	0.0873927	0.000938733	0.0162008
FBgn0032346	Csl4	34548	CG6249	1317.58	0.303639	0.091851	0.000947125	0.0163064
FBgn0039069	CG6763	42754	CG6763	242.266	-0.604596	0.182906	0.000948102	0.0163064
FBgn0033421	CG1888	35979	CG1888	2160.71	0.268959	0.0814551	0.000960215	0.0164864
FBgn0051510	CG31510	326146	CG31510	3932.04	-0.281446	0.0852948	0.00096793	0.0165905
FBgn0031093	CG9581	33017	CG9581	4111.06	0.306047	0.0928163	0.000976032	0.016681
FBgn0267760	asRNA:CR46091	26067408	CR46091	382.731	0.538863	0.16343	0.000976538	0.016681
FBgn0038746	Surf6	42370	CG4510	3232.08	0.224632	0.0682264	0.000993203	0.0169368
FBgn0015218	eIF4E1	45525	CG4035	20053.4	0.17931	0.0545105	0.00100382	0.0170889
FBgn0086448	PIG-Q	117366	CG32578	898.568	-0.376141	0.114438	0.00101317	0.0172187
FBgn0259721	CG42375	7354380	CG42375	1836.05	0.273597	0.0833396	0.0010274	0.0174015
FBgn0260464	CG9288	41689	CG9288	1836.05	0.273597	0.0833396	0.0010274	0.0174015
FBgn0024989	CG3777	30979	CG3777	19.9977	-2.65602	0.809311	0.00103135	0.017439
FBgn0029789	PGAP1	31487	CG3160	1318.83	-0.417267	0.127367	0.00105248	0.0177664
FBgn0037007	CG5059	40278	CG5059	3871.16	-0.248014	0.075783	0.00106532	0.0179528
FBgn0262560	wcd	36831	CG7989	2723.47	0.237098	0.0724751	0.00107002	0.0180018
FBgn0259145	CG42260	37614	CG42260	57.8612	-1.18021	0.361429	0.00109305	0.0183492
FBgn0263656	CG43647	14462557	CG43647	83.2141	1.00976	0.30926	0.00109432	0.0183492
FBgn0036801	MYPT-75D	40032	CG6896	1213.81	-0.369189	0.113224	0.00111137	0.0186038
FBgn0005631	robo1	37603	CG13521	12816.8	-0.249117	0.0764543	0.00112049	0.018694
FBgn0035359	CG1143	38329	CG1143	218.033	-0.80809	0.247968	0.00111866	0.018694
FBgn0050100	CG30100	246457	CG30100	1185.09	0.331033	0.101643	0.00112672	0.0187357
FBgn0259718	CG42372	7354379	CG42372	1185.09	0.331033	0.101643	0.00112672	0.0187357
FBgn0010812	unc-45	44910	CG2708	7260.68	-0.286332	0.0880422	0.00114511	0.0190099
FBgn0000575	emc	38091	CG1007	20564.8	0.228054	0.0701544	0.00115103	0.0190452
FBgn0032479	CG16974	34713	CG16974	18641	-0.200473	0.0616656	0.00115009	0.0190452
FBgn0267779	lncRNA:CR46110	26067427	CR46110	72.1675	-1.15186	0.354851	0.00117023	0.0193309
FBgn0036030	Prps	39132	CG6767	7767.96	0.196341	0.060524	0.00117854	0.019355
FBgn0038934	Gld2	42602	CG5732	902.519	0.421886	0.130044	0.00117788	0.019355
FBgn0039337	MED28	43079	CG5121	585.208	0.483629	0.149093	0.00117941	0.019355
FBgn0053100	eIF4EHP	326255	CG33100	5026.51	-0.203802	0.0628274	0.00117931	0.019355
FBgn0042083	Mccc2	59261	CG3267	1649.73	0.265539	0.0818965	0.00118536	0.0194209
FBgn0003255	rk	34819	CG8930	1661.27	-0.359694	0.110958	0.00118812	0.0194343
FBgn0038202	CG12402	41714	CG12402	299.781	-0.639764	0.197408	0.00119187	0.019464
FBgn0031001	CG7884	32914	CG7884	2857.32	0.249772	0.0770968	0.00119647	0.0195074
FBgn0000454	Dip-B	48450	CG9285	6509.02	-0.258275	0.0797588	0.00120288	0.0195799
FBgn0052082	IRSp53	39258	CG32082	1708.62	0.315856	0.0976677	0.00122075	0.0198386
FBgn0036290	CG10638	39424	CG10638	3402.17	0.291931	0.0903392	0.00123144	0.0199801
FBgn0030612	CG5599	32441	CG5599	624.127	-0.556415	0.172413	0.00125002	0.0202487
FBgn0034538	CG16799	37340	CG16799	50.6017	1.19644	0.370956	0.00125848	0.0203529
FBgn0033093	CG3270	35575	CG3270	736.098	-0.437967	0.135934	0.00127335	0.0205602
FBgn0038869	Smyd5	42517	CG3353	2314.1	0.294144	0.0913169	0.00127686	0.0205837
FBgn0033475	CG12129	36044	CG12129	1181.46	0.480883	0.149335	0.00128114	0.0206196
FBgn0011291	Taf11	34293	CG4079	909.093	0.366928	0.114027	0.00129127	0.020715
FBgn0020767	Spred	36643	CG10155	5849.83	-0.232695	0.0723321	0.00129522	0.020715
FBgn0051999	CG31999	43777	CG31999	6909.17	0.329349	0.102377	0.00129534	0.020715
FBgn0054010	Glyat	3885627	CG34010	16.0369	2.36907	0.73611	0.00128926	0.020715
FBgn0015277	Pi3K59F	37733	CG5373	1947.77	0.250228	0.0778488	0.00130772	0.0208057
FBgn0027546	CG4766	31533	CG4766	29.2635	-2.40316	0.74764	0.00130749	0.0208057
FBgn0034568	CG3216	37376	CG3216	57.973	1.17058	0.364138	0.001306	0.0208057
FBgn0034744	Vps20	37581	CG4071	2249.63	0.284066	0.0883859	0.00130931	0.0208057
FBgn0004957	por	32818	CG6205	2689.01	0.245036	0.0763151	0.00132343	0.0209969
FBgn0039234	Nct	42964	CG7012	10900.8	0.172745	0.0538173	0.00132809	0.0210376
FBgn0030834	CG8675	32716	CG8675	1608.14	0.344141	0.1073	0.00133998	0.0211924
FBgn0029975	spidey	31703	CG1444	1806.15	0.255278	0.0796964	0.00135943	0.0214661
FBgn0031999	CG8419	34118	CG8419	217.339	-0.610453	0.190965	0.00139023	0.0219181
FBgn0085736	CG40472	8673970	CG40472	115.109	0.803363	0.251484	0.0014008	0.0220499
FBgn0260933	rempA	33230	CG11838	2406.43	0.273437	0.0856236	0.00140569	0.0220923
FBgn0037612	CG8112	41033	CG8112	380.399	-0.571066	0.178962	0.00141786	0.0222487
FBgn0037027	HIPP1	40302	CG3680	8149.27	-0.195038	0.0611408	0.00142286	0.0222923
FBgn0000043	Act42A	35526	CG12051	21623.3	0.219638	0.0688922	0.0014319	0.0223989
FBgn0028468	rtet	42500	CG5760	3145.41	0.226986	0.0712792	0.00145024	0.0225801
FBgn0083942	CG34106	4379891	CG34106	43.1375	1.79045	0.562184	0.00144849	0.0225801
FBgn0265607	beat-IIIa	35035	CG12621	43.1375	1.79045	0.562184	0.00144849	0.0225801
FBgn0029804	CG3097	31503	CG3097	2231.11	-0.251283	0.0789461	0.00145774	0.0226617
FBgn0031094	CG9578	33018	CG9578	1789.52	0.261692	0.0822928	0.00147267	0.0228564
FBgn0038862	Usp8	42509	CG5798	3079.49	-0.242562	0.0762871	0.00147483	0.0228564
FBgn0032444	CCT4	34674	CG5525	33373.6	0.193426	0.0608607	0.00148202	0.0228746
FBgn0038976	Pfdn5	42647	CG7048	5656.82	0.267835	0.0842593	0.00147937	0.0228746
FBgn0053987	lncRNA:CR33987	3885608	CR33987	44.6205	-1.35383	0.425997	0.00148284	0.0228746
FBgn0010282	TfIIFalpha	40790	CG10281	3348.68	0.219896	0.0692933	0.00150658	0.0232051
FBgn0263930	dally	39013	CG4974	8550.97	0.241575	0.0761628	0.00151485	0.0232966
FBgn0031437	Arpc5	33444	CG9881	4691.07	0.233232	0.073554	0.0015197	0.0233354
FBgn0031741	CG11034	33810	CG11034	209.701	0.737259	0.23278	0.00153917	0.0235982
FBgn0264711	CG43980	2768995	CG43980	46.1882	-1.93234	0.610279	0.00154379	0.023633
FBgn0011335	vers	39374	CG6801	1673.29	-0.325841	0.102963	0.00155279	0.0237345
FBgn0003275	RpII18	48312	CG1163	5627.52	0.220531	0.0697762	0.00157473	0.0239894
FBgn0033984	Lap1	36670	CG10255	2338.52	-0.309438	0.0979175	0.00157664	0.0239894
FBgn0036622	Agpat4	39819	CG4753	163.609	0.792926	0.250891	0.00157527	0.0239894
FBgn0033638	CG9005	36243	CG9005	2967.91	-0.245039	0.0776432	0.0015997	0.0242859
FBgn0034076	Jhedup	36779	CG8424	30.2067	1.75341	0.555628	0.00160098	0.0242859
FBgn0030796	CG4829	32672	CG4829	389.686	0.57038	0.180832	0.00160941	0.024377
FBgn0014007	Ptp69D	39443	CG10975	10256.8	-0.215191	0.0682545	0.00161726	0.0244221
FBgn0029924	CG4586	31641	CG4586	8705.36	0.248458	0.0788016	0.00161623	0.0244221
FBgn0033623	CG13202	36222	CG13202	92.3978	-1.27563	0.404803	0.00162586	0.0244946
FBgn0034405	Jheh2	37181	CG15102	207.366	-0.728436	0.231174	0.00162695	0.0244946
FBgn0035953	CG5087	39035	CG5087	2770.99	-0.243854	0.0774467	0.0016402	0.0246571
FBgn0033781	CG13319	36423	CG13319	1106.16	0.442203	0.140625	0.0016634	0.0249684
FBgn0038516	P5cr-2	42106	CG5840	527.737	-0.426747	0.135822	0.00167823	0.0251534
FBgn0003313	sala	34570	CG4922	35.9744	-1.43458	0.457271	0.00170531	0.0254831
FBgn0263087	CG43355	13084068	CG43355	35.9744	-1.43458	0.457271	0.00170531	0.0254831
FBgn0265605	Ric	36776	CG8418	724.863	-0.389777	0.124306	0.00171496	0.0255891
FBgn0017551	Rca1	33959	CG10800	3064.34	-0.219157	0.069939	0.00172708	0.025633
FBgn0030729	CG12507	32580	CG12507	40.4244	-1.37022	0.437243	0.0017257	0.025633
FBgn0031483	CG9641	33502	CG9641	1074.26	0.338544	0.108045	0.00172812	0.025633
FBgn0036641	Smn	39844	CG16725	4236.83	0.250204	0.0798395	0.00172535	0.025633
FBgn0010548	Aldh-III	45398	CG11140	5132.7	-0.19698	0.0629738	0.00176023	0.0260707
FBgn0037792	TAF1B	41242	CG6241	2656.14	0.234086	0.0749168	0.00178044	0.026331
FBgn0033541	CG12934	36124	CG12934	60.2047	1.29741	0.415603	0.00179777	0.0265189
FBgn0264481	asRNA:CR43889	14462887	CR43889	1083.21	-0.308714	0.0988945	0.00179843	0.0265189
FBgn0034530	Rcd6	37332	CG11175	117.372	-0.970639	0.311086	0.00180752	0.0266138
FBgn0039451	CG6420	43218	CG6420	4017.96	-0.196338	0.0629664	0.00181993	0.026718
FBgn0066101	LpR1	2768687	CG31094	32.798	-1.74133	0.558386	0.00181765	0.026718
FBgn0003888	betaTub60D	37888	CG3401	214427	0.162308	0.0520855	0.00183203	0.0268564
FBgn0028692	Rpn2	43449	CG11888	24386.5	0.186158	0.0597618	0.00183941	0.0269252
FBgn0033725	Cpr49Ac	36348	CG8502	226.469	-3.39706	1.0915	0.00185644	0.0270954
FBgn0035124	ttm2	38049	CG12313	572.469	-0.499034	0.160334	0.00185528	0.0270954
FBgn0261053	Cad86C	41302	CG42601	790.48	-0.585581	0.188211	0.0018627	0.0271473
FBgn0086443	AsnRS	35194	CG10687	13010.8	0.166849	0.053646	0.00186971	0.0272098
FBgn0034915	eIF6	37776	CG17611	3516.63	0.280701	0.0903202	0.00188462	0.0273871
FBgn0261790	SmE	34080	CG18591	3495.55	0.313709	0.100969	0.00189016	0.0274278
FBgn0028560	sut4	36055	CG1380	244.531	0.69383	0.223516	0.0019082	0.0276488
FBgn0031970	CG7227	34088	CG7227	30.4462	2.00072	0.644616	0.0019109	0.0276488
FBgn0034366	Atg7	37141	CG5489	1127.23	0.328229	0.105788	0.00191769	0.0277071
FBgn0032979	Clamp	35445	CG1832	14530.4	-0.216213	0.069734	0.00193166	0.0278688
FBgn0028919	CG16865	34788	CG16865	810.313	0.40189	0.129673	0.0019401	0.0279502
FBgn0031099	CG17065	33026	CG17065	733.667	0.385086	0.12437	0.00195948	0.0281889
FBgn0004395	unk	42738	CG4620	5529.98	-0.192173	0.0620898	0.00196758	0.0282649
FBgn0035251	Vta1	38204	CG7967	4478.24	0.193728	0.0626096	0.00197331	0.0282662
FBgn0263144	bin3	35552	CG8276	9589.9	-0.263707	0.0852212	0.00197224	0.0282662
FBgn0036822	NijB	40057	CG11637	33.7499	-1.45475	0.470435	0.00198585	0.0284052
FBgn0014395	tilB	33130	CG14620	138.767	-0.701871	0.227002	0.0019887	0.0284056
FBgn0027334	l(1)G0004	33033	CG11738	3828.95	0.216689	0.0701809	0.00201793	0.028782
FBgn0039664	CG2006	43472	CG2006	2555.83	0.239745	0.0776626	0.00202184	0.0287968
FBgn0001089	Gal	33839	CG9092	139.836	-0.811162	0.262952	0.00203665	0.0289666
FBgn0037074	CG7324	40361	CG7324	8713.1	-0.173251	0.0561782	0.00204266	0.029011
FBgn0037398	CG15580	40743	CG15580	83.8163	-0.88178	0.286106	0.00205609	0.0291604
FBgn0011987	tRNA:SeC-TCA-1-1	3771925	CR30024	57.976	-1.10457	0.358719	0.00207547	0.0293523
FBgn0016978	snRNP-U1-70K	33982	CG8749	5407.21	0.204085	0.0662745	0.00207425	0.0293523
FBgn0031474	CG2991	33488	CG2991	6660	-0.196363	0.0638151	0.00209055	0.0295238
FBgn0032681	CG10283	35102	CG10283	5575.72	0.242392	0.0787849	0.00209354	0.0295245
FBgn0033115	Spn42De	35602	CG9460	155.759	0.889577	0.289266	0.002103	0.0296038
FBgn0034181	CG8963	36913	CG8963	13858.8	-0.180717	0.0587778	0.00210802	0.0296038
FBgn0034997	CG3376	37884	CG3376	210.659	0.752084	0.244587	0.00210565	0.0296038
FBgn0039463	Spag1	43239	CG18472	15.2477	2.57345	0.837236	0.00211389	0.0296448
FBgn0036500	CG7275	39669	CG7275	3287.47	0.249607	0.08131	0.00214186	0.0299951
FBgn0052055	CG32055	39188	CG32055	159.992	-0.810999	0.264305	0.00215195	0.0300943
FBgn0036272	Sms	39403	CG4300	3718.16	0.199571	0.0650791	0.00216515	0.0302367
FBgn0060296	pain	37985	CG15860	11704.3	-0.262055	0.0854772	0.00217097	0.0302758
FBgn0003044	Pcl	37069	CG5109	12373.9	-0.225651	0.0736167	0.0021752	0.0302927
FBgn0029091	Chs2	40442	CG7464	49.0611	1.80809	0.589985	0.00217935	0.0303084
FBgn0032848	nesd	35298	CG10722	4281.11	0.311926	0.101822	0.00218806	0.0303453
FBgn0265589	asRNA:CR44416	19834735	CR44416	899.95	-0.300039	0.0979303	0.00218543	0.0303453
FBgn0003525	stg	43466	CG1395	15150.2	-0.309575	0.101142	0.00220738	0.0305709
FBgn0037265	spartin	40582	CG12001	462.663	0.419037	0.137009	0.00222474	0.0307689
FBgn0053639	CG33639	32803	CG33639	532.165	0.50281	0.164441	0.00223045	0.0308054
FBgn0036052	CG10809	39159	CG10809	3112.5	-0.24496	0.0801247	0.0022339	0.0308107
FBgn0058469	lncRNA:CR40469	5740321	CR40469	1696.99	0.411488	0.134622	0.00223852	0.030832
FBgn0033609	Fbl6	36201	CG13213	4996.35	-0.218769	0.0716528	0.00226425	0.0311435
FBgn0024360	MTPAP	31081	CG11418	2311.67	0.234398	0.0768712	0.00229429	0.0315135
FBgn0034703	CG3045	37531	CG3045	1260.38	-0.300629	0.0986439	0.00230661	0.0316393
FBgn0031652	jet	33705	CG8873	288.96	-0.570497	0.187306	0.00232054	0.0317588
FBgn0032813	PCNA2	35257	CG10262	46.4675	-1.28591	0.42225	0.002324	0.0317588
FBgn0033507	CG12909	36087	CG12909	1952.95	0.284215	0.0933305	0.00232482	0.0317588
FBgn0033549	mms4	36136	CG12936	558.317	0.384702	0.126383	0.00233501	0.0318114
FBgn0037377	CG1218	40718	CG1218	2300.53	0.260055	0.0854338	0.00233501	0.0318114
FBgn0030691	Efhc1.1	32528	CG8959	119.321	-1.08827	0.358215	0.00238132	0.0322713
FBgn0032305	CG6700	34496	CG6700	6226.71	-0.269831	0.0888585	0.00239238	0.0322713
FBgn0036557	mRpS31	39749	CG5904	1393.39	-0.334154	0.110107	0.00240687	0.0322713
FBgn0037329	POLDIP2	40655	CG12162	2543.86	0.220609	0.0726406	0.00238953	0.0322713
FBgn0037689	CG8135	41123	CG8135	2416.67	-0.276627	0.0911502	0.00240661	0.0322713
FBgn0037807	CG6293	41259	CG6293	220.615	0.659248	0.21708	0.00239031	0.0322713
FBgn0038256	CG7530	41784	CG7530	1485.98	-0.305149	0.100502	0.00239552	0.0322713
FBgn0039187	CG6454	42904	CG6454	5004.17	-0.24328	0.0801655	0.00240757	0.0322713
FBgn0250822	CG34222	5740154	CG34222	153.025	0.664049	0.218759	0.00240111	0.0322713
FBgn0260237	BBIP1	8674100	CG42511	2416.67	-0.276627	0.0911502	0.00240661	0.0322713
FBgn0260390	CG42516	8674068	CG42516	2234.69	0.261884	0.0863068	0.00241061	0.0322713
FBgn0260398	Pbp49	35787	CG42515	2234.69	0.261884	0.0863068	0.00241061	0.0322713
FBgn0261612	CngA	36806	CG42701	16.1557	2.1835	0.719354	0.00240241	0.0322713
FBgn0260745	mfas	41455	CG3359	3325.98	0.283522	0.093475	0.00242033	0.0323583
FBgn0010052	Jhe	36780	CG8425	43.1271	1.21981	0.402342	0.00243117	0.0324599
FBgn0010194	Wnt5	32838	CG6407	3703.96	-0.243732	0.0804069	0.00243555	0.0324751
FBgn0283521	lola	44548	CG12052	65882.3	-0.241782	0.0798273	0.00245521	0.0326937
FBgn0031814	retm	33899	CG9528	3114.21	-0.26072	0.0861759	0.00248268	0.0330157
FBgn0036402	CG6650	39555	CG6650	9070.05	0.169027	0.0558844	0.00248977	0.0330224
FBgn0039114	Lsd-1	42810	CG10374	105.929	-0.952986	0.315079	0.00248966	0.0330224
FBgn0035168	cep290	38099	CG13889	70.4967	-1.65243	0.546503	0.00249746	0.0330369
FBgn0283536	Vha13	42341	CG6213	2603.77	0.250919	0.0829779	0.00249516	0.0330369
FBgn0037446	Zif	40795	CG10267	3713.97	-0.205595	0.0680848	0.00253035	0.0334279
FBgn0036446	CG9384	39608	CG9384	2167.62	-0.273447	0.0905723	0.00253527	0.0334489
FBgn0034067	CG8399	36768	CG8399	2340.92	-0.261952	0.0867931	0.00254345	0.0335127
FBgn0000455	Dip-C	47769	CG5663	1276.24	-0.348384	0.115512	0.00256129	0.03366
FBgn0035348	CG16758	38315	CG16758	275.729	0.534519	0.177228	0.00256134	0.03366
FBgn0040071	tara	53562	CG6889	9720.58	-0.261777	0.0868941	0.00259021	0.0339948
FBgn0033631	Sod3	36232	CG9027	101.47	-1.45109	0.481786	0.00259624	0.0340294
FBgn0040623	Spase12	50096	CG11500	2153.83	0.240805	0.0799719	0.00260291	0.0340723
FBgn0000157	Dll	37973	CG3629	47.5223	1.99595	0.66326	0.00261845	0.034231
FBgn0033381	GstE13	35928	CG11784	1462.34	0.286593	0.0952614	0.0026255	0.0342785
FBgn0033980	Cyp6a20	36664	CG10245	284.336	-0.697035	0.232221	0.00268557	0.0350171
FBgn0034958	CG3907	37832	CG3907	2198.55	-0.24032	0.0800807	0.00269121	0.0350451
FBgn0035772	Sh3beta	38820	CG8582	15833.9	0.172013	0.0573664	0.0027131	0.0352633
FBgn0036648	CG4098	39854	CG4098	384.509	-0.442289	0.147514	0.00271499	0.0352633
FBgn0039505	CG5934	43289	CG5934	1883.15	0.229055	0.0764113	0.00272056	0.0352898
FBgn0001269	inv	36239	CG17835	750.329	0.353188	0.117849	0.00272701	0.0353278
FBgn0031745	rau	33814	CG8965	7504.49	-0.324575	0.108323	0.00273225	0.03535
FBgn0264946	asRNA:CR44115	14462670	CR44115	980.205	-0.305651	0.102076	0.00275037	0.0354929
FBgn0267337	rn	40879	CG42277	20896.1	0.225759	0.0753896	0.00274838	0.0354929
FBgn0035999	CG3552	39097	CG3552	725.924	-0.327151	0.109337	0.00277035	0.0357048
FBgn0012037	Ance	34805	CG8827	32.5624	-1.69096	0.56537	0.00278166	0.0358045
FBgn0011828	Pxn	38326	CG12002	1114.58	-0.447938	0.149788	0.00278545	0.0358073
FBgn0267635	lncRNA:CR45973	26067300	CR45973	82.2416	0.996731	0.333785	0.00282517	0.0362714
FBgn0039344	CG4582	43086	CG4582	28.3978	1.72176	0.577881	0.00288783	0.0370284
FBgn0036449	bmm	39611	CG5295	1554.04	-0.845715	0.283893	0.00289199	0.0370344
FBgn0035590	Prpk	38600	CG10673	1058.43	0.300897	0.101122	0.00292424	0.0373997
FBgn0002044	swm	35235	CG10084	8891.43	-0.191376	0.0643432	0.00293653	0.0374758
FBgn0033924	CG8613	36593	CG8613	1444.3	-0.32774	0.110195	0.00293767	0.0374758
FBgn0031698	Ncoa6	33761	CG14023	10131	-0.293446	0.0987147	0.00295225	0.037614
FBgn0041582	tamo	37864	CG4057	1375.45	-0.343101	0.115489	0.00296963	0.0377874
FBgn0034988	cN-IIIB	37875	CG3362	541.289	0.460291	0.155001	0.00298182	0.0378944
FBgn0037092	M6	40383	CG7540	2443.8	-0.218994	0.0737572	0.00298651	0.037906
FBgn0260653	serp	40150	CG32209	360.321	-0.63734	0.214778	0.00300289	0.0380657
FBgn0266235	lncRNA:CR44930	19834915	CR44930	110.701	1.02314	0.344995	0.00302033	0.0382384
FBgn0267803	asRNA:CR46128	26067444	CR46128	973.792	0.313347	0.10568	0.0030263	0.0382657
FBgn0037917	wkd	41390	CG5344	1006.38	-0.371827	0.125426	0.00303158	0.0382842
FBgn0031737	obst-E	33806	CG11142	57.4895	1.35153	0.456113	0.00304507	0.0383579
FBgn0034299	CG5757	37062	CG5757	1414.43	0.267108	0.090134	0.00304201	0.0383579
FBgn0000228	Bsg25D	33757	CG14025	3501.71	-0.213929	0.0722863	0.00308168	0.0386591
FBgn0015571	alpha-Est3	40907	CG1257	936.528	0.316143	0.106862	0.00309211	0.0386591
FBgn0027601	pdgy	32426	CG9009	10371.4	-0.200469	0.0677186	0.00307321	0.0386591
FBgn0031822	Phf5a	33909	CG9548	2012.19	0.238985	0.0807474	0.00307972	0.0386591
FBgn0039538	CG12883	43326	CG12883	100.621	-0.892545	0.301682	0.00309077	0.0386591
FBgn0267551	asRNA:CR45891	26067219	CR45891	7328.72	-0.194426	0.0657141	0.00308982	0.0386591
FBgn0026619	Taz	36405	CG8766	1600.23	0.261387	0.0884092	0.00311089	0.0387972
FBgn0034654	eIF3k	37475	CG10306	5950.13	0.272343	0.0921126	0.00311025	0.0387972
FBgn0029881	pigs	31596	CG3973	9616.96	0.222079	0.0752014	0.00314574	0.039183
FBgn0261284	bou	31644	CG14430	841.903	0.327881	0.111128	0.00317273	0.0394702
FBgn0265174	PIG-V	19835383	CG44239	581.777	0.388678	0.131771	0.00318146	0.0395297
FBgn0032781	RtcB	35220	CG9987	5016.13	0.204738	0.0694228	0.0031866	0.0395446
FBgn0037200	CG11109	40507	CG11109	823.893	0.46033	0.156128	0.00319418	0.0395897
FBgn0036141	wls	39259	CG6210	8748.14	-0.188341	0.0638989	0.00320375	0.0396593
FBgn0051528	CG31528	318785	CG31528	12.999	2.71724	0.922022	0.00320822	0.0396656
FBgn0033787	CG13321	36430	CG13321	20.0508	-2.3528	0.799064	0.00323534	0.0399156
FBgn0260749	Utx	34377	CG5640	6328.88	-0.218816	0.0743174	0.0032364	0.0399156
FBgn0038303	SIDL	41833	CG6623	3505.69	-0.214409	0.0729352	0.00328503	0.0404656
FBgn0005355	Su(fu)	41565	CG6054	3296.74	0.208462	0.0709656	0.00330863	0.0407063
FBgn0261458	capt	45233	CG33979	7241.41	0.218519	0.0744993	0.00335522	0.0412289
FBgn0024194	rasp	44098	CG11495	2657.87	0.207162	0.0706897	0.00338325	0.0415224
FBgn0034691	Synj	37517	CG6562	2181.29	-0.326631	0.111498	0.00339514	0.0415666
FBgn0036040	CG6749	39144	CG6749	94.5188	-0.872988	0.297971	0.00339209	0.0415666
FBgn0035432	ZnT63C	38407	CG17723	4351.94	0.200861	0.0685828	0.00340347	0.0416178
FBgn0032053	mRpL51	34186	CG13098	1560.76	0.280718	0.0959567	0.0034394	0.0419745
FBgn0064116	anox	3771728	CG33713	7245.51	0.188127	0.0643182	0.0034452	0.0419745
FBgn0064117	SLIRP1	3772560	CG33714	7245.51	0.188127	0.0643182	0.0034452	0.0419745
FBgn0032974	CG3651	35440	CG3651	6567.42	-0.225053	0.0769632	0.00345381	0.0420283
FBgn0004687	Mlc-c	31474	CG3201	17625	0.171864	0.0588342	0.00348725	0.0423838
FBgn0069354	Porin2	34499	CG17137	293.216	-0.493347	0.168947	0.0034988	0.0424727
FBgn0026400	Noa36	43384	CG10009	2206.74	0.243367	0.0833555	0.00350454	0.0424909
FBgn0026573	ADD1	36278	CG8290	9967.81	-0.231602	0.0793854	0.00352915	0.0426832
FBgn0031776	Pfdn1	33857	CG13993	1708.62	0.321194	0.110094	0.00352895	0.0426832
FBgn0039946	ATbp	5740592	CG17172	486.764	0.389456	0.133509	0.00353316	0.0426832
FBgn0028970	betaggt-II	47757	CG18627	1774.8	0.257184	0.0882314	0.0035582	0.0429339
FBgn0034723	CG13506	37556	CG13506	8648.1	-0.270041	0.0927242	0.00358775	0.0432384
FBgn0035181	CG9205	38113	CG9205	3663.26	0.287791	0.0988359	0.00359345	0.0432552
FBgn0003891	tud	37417	CG9450	27108	-0.197854	0.0679809	0.00360928	0.0433936
FBgn0026324	Taf10b	33468	CG3069	1327.49	0.266648	0.091866	0.00370102	0.0443902
FBgn0027602	CG8611	32725	CG8611	6766.98	0.184445	0.063544	0.00370032	0.0443902
FBgn0034493	CG8908	37293	CG8908	636.074	-0.564084	0.194411	0.00371377	0.0444367
FBgn0036289	CG10657	39423	CG10657	127.414	-0.916597	0.315866	0.00370956	0.0444367
FBgn0085261	CG34232	5740195	CG34232	339.768	0.505514	0.174284	0.00372536	0.0445223
FBgn0053196	dpy	318824	CG33196	63.3352	-1.79718	0.619808	0.00373663	0.0446037
FBgn0000109	Aprt	48224	CG18315	651.197	0.339896	0.117333	0.00376934	0.0449296
FBgn0011227	ox	45401	CG8764	815.519	0.422692	0.145939	0.0037753	0.0449296
FBgn0038803	CG5191	42431	CG5191	543.387	-0.448532	0.15487	0.00377737	0.0449296
FBgn0031284	PGAP2	33258	CG3876	731.066	0.353403	0.122056	0.00378672	0.0449875
FBgn0051481	pb	40826	CG31481	61.7464	-0.957839	0.330862	0.00379186	0.0449952
FBgn0005642	wdn	43398	CG1454	11347.3	-0.176765	0.0610846	0.00380645	0.0450086
FBgn0050181	ppk3	246504	CG30181	271.849	-0.61208	0.211492	0.00380237	0.0450086
FBgn0086779	step	35425	CG11628	5168.88	-0.247615	0.0855472	0.00379778	0.0450086
FBgn0032699	CG10383	35123	CG10383	944.357	-0.497543	0.172069	0.00383361	0.0452155
FBgn0044020	Roc2	36246	CG8998	1602.31	0.34508	0.119341	0.00383343	0.0452155
FBgn0052412	QC	38663	CG32412	721.782	0.383644	0.132719	0.00384439	0.0452155
FBgn0260399	gwl	45969	CG7719	4149.19	-0.209387	0.0724402	0.0038465	0.0452155
FBgn0267630	asRNA:CR45968	26067295	CR45968	783.421	0.447759	0.154876	0.00383932	0.0452155
FBgn0033968	hui	36648	CG10200	26.4552	-2.16421	0.749183	0.00386757	0.0454079
FBgn0052736	CG32736	50395	CG32736	488.656	0.464896	0.160973	0.00387645	0.0454079
FBgn0259204	CG42308	7354414	CG42308	488.656	0.464896	0.160973	0.00387645	0.0454079
FBgn0011672	Mvl	42490	CG3671	3739.56	-0.251877	0.0873038	0.00391337	0.0457869
FBgn0011766	E2f1	42550	CG6376	10874	-0.249786	0.0865941	0.00391955	0.0458057
FBgn0003870	ttk	48317	CG1856	32902.6	-0.239684	0.0831333	0.00393744	0.0459568
FBgn0030890	CG7536	32786	CG7536	4166.03	-0.273499	0.0948727	0.00394164	0.0459568
FBgn0029992	Upf2	31724	CG2253	4834.27	-0.183858	0.0638309	0.00397177	0.0462543
FBgn0004652	fru	42226	CG14307	451.664	-0.446778	0.155282	0.00401222	0.0466711
FBgn0011703	RnrL	34392	CG5371	11463.9	-0.170967	0.059433	0.00401935	0.0466999
FBgn0032291	CG17118	34478	CG17118	160.132	-0.710355	0.246987	0.00402643	0.046728
FBgn0033627	CG13204	36227	CG13204	1467.11	-0.479559	0.166799	0.00403948	0.0467712
FBgn0053116	CG33116	326259	CG33116	1926.32	-0.26015	0.0904834	0.00403876	0.0467712
FBgn0034240	MESR4	36986	CG4903	16606.1	-0.230171	0.0800895	0.00405403	0.0468856
FBgn0262955	RpII140	41721	CG3180	9334.37	0.210131	0.0732677	0.00413093	0.047665
FBgn0267828	Fatp1	26067068	CG46149	1494.63	-0.360598	0.125731	0.00413052	0.047665
FBgn0264922	smt3	33981	CG4494	30611	0.210773	0.0735027	0.00413649	0.0476743
FBgn0000047	Act88F	41885	CG5178	195.463	0.841034	0.293664	0.00418412	0.0481679
FBgn0032228	CG5367	34401	CG5367	140.535	0.774352	0.270449	0.0041937	0.0482227
FBgn0033354	FANCI	35895	CG13745	2524.99	-0.227225	0.0794643	0.0042436	0.0487406
FBgn0029502	Coq7	44007	CG14437	1683.42	0.230268	0.0805751	0.00426584	0.0489056
FBgn0263111	cac	32158	CG43368	57.2419	1.36657	0.478271	0.00427243	0.0489056
FBgn0266101	CG44838	39099	CG44838	5321.03	-0.244185	0.0854598	0.0042726	0.0489056
FBgn0038922	Idh3b	42586	CG6439	8789.3	-0.194813	0.0681985	0.0042826	0.0489301
FBgn0050020	CG30020	36156	CG30020	6407.39	-0.205114	0.0718081	0.00428449	0.0489301
FBgn0040466	Dlip2	40579	CG9771	686.235	0.320956	0.11242	0.00430412	0.0490983
FBgn0030661	Alp11	32496	CG8105	160.498	0.665582	0.23323	0.00432051	0.0492292
FBgn0030685	Graf	32522	CG8948	3163.27	-0.229571	0.0804565	0.00432608	0.0492368
FBgn0010651	MFS14	46085	CG15095	2829.2	-0.218304	0.076631	0.00438895	0.0497828
FBgn0015229	glec	42571	CG6575	2963.06	0.324406	0.113865	0.00438526	0.0497828
FBgn0037186	CG11241	40492	CG11241	2192.84	-0.220241	0.0773048	0.00438567	0.0497828
FBgn0031491	alpha4GT1	33512	CG17223	1841.83	0.244263	0.0858052	0.00441734	0.0498791
FBgn0032464	Vha68-3	34695	CG5075	122.377	0.701654	0.24645	0.0044128	0.0498791
FBgn0034724	babos	37557	CG3624	23891.2	-0.159128	0.0558948	0.00441436	0.0498791
FBgn0052428	CG32428	50105	CG32428	4538.91	0.177921	0.0624923	0.00441221	0.0498791
FBgn0028531	CG15286	34834	CG15286	32.0089	-1.52541	0.53601	0.00442925	0.0499574
FBgn0033735	Dera	36358	CG8525	1724.08	0.230584	0.0810777	0.00445533	0.0501387
FBgn0040964	CG18661	50438	CG18661	540.893	0.448552	0.157702	0.00445081	0.0501387
FBgn0261801	CG42747	38732	CG42747	1069.04	-0.328282	0.115445	0.00446035	0.050139
FBgn0036053	iPLA2-VIA	39160	CG6718	2354.33	-0.21963	0.0773511	0.0045199	0.0507515
FBgn0261563	wb	43946	CG42677	18948.1	0.24689	0.0869833	0.00453459	0.0508594
FBgn0267913	lncRNA:CR46194	26067505	CR46194	1598.02	0.24572	0.0865931	0.00454481	0.0509171
FBgn0250786	Chd1	33505	CG3733	19588.9	-0.180965	0.0637822	0.00455071	0.0509262
FBgn0000346	comt	47091	CG1618	1187.6	-0.328724	0.115898	0.00456366	0.0510143
FBgn0029504	CHES-1-like	31678	CG12690	861.155	-0.415769	0.146748	0.00460812	0.0514111
FBgn0038223	Afti	41744	CG8538	1283.93	-0.327129	0.115465	0.00460941	0.0514111
FBgn0039732	CG15525	43556	CG15525	352.389	0.479233	0.169223	0.0046263	0.0514849
FBgn0261873	sdt	44861	CG32717	1568.63	-0.308	0.108747	0.00462216	0.0514849
FBgn0002723	Met	32114	CG1705	640.024	-0.338092	0.119645	0.00471634	0.052339
FBgn0040305	MTF-1	39089	CG3743	3666.04	-0.265388	0.0939095	0.00471337	0.052339
FBgn0041234	Gr59f	37726	CG33150	237.164	-0.677759	0.239861	0.00471871	0.052339
FBgn0034694	Plekhm1	37520	CG6613	990.177	0.280556	0.0993061	0.0047257	0.0523587
FBgn0032876	Cen	35330	CG1962	2083.37	-0.2379	0.0842215	0.00473264	0.0523777
FBgn0004057	Zw	32974	CG12529	946.547	0.33142	0.117406	0.00475991	0.0526214
FBgn0000719	fog	33148	CG9559	2365.1	-0.293683	0.104071	0.00477307	0.0527053
FBgn0051116	ClC-a	41428	CG31116	12.1333	-2.61454	0.926607	0.00477801	0.0527053
FBgn0020386	Pdk1	38017	CG1210	10643.1	-0.29576	0.104921	0.0048192	0.0530651
FBgn0261554	CG42672	37433	CG42672	6154.23	0.218254	0.0774294	0.00482121	0.0530651
FBgn0036992	Hpd	40263	CG11796	298.63	-0.536296	0.190326	0.00483578	0.0531671
FBgn0034646	Rae1	37467	CG9862	4513.48	0.206957	0.0735049	0.00486925	0.0534764
FBgn0020647	KrT95D	42843	CG5405	7937.33	-0.195297	0.0694087	0.00489716	0.0537241
FBgn0035422	RpL28	38397	CG12740	11569.3	0.309953	0.110205	0.0049155	0.0538664
FBgn0040309	Jafrac1	53578	CG1633	4623.45	0.221472	0.0787597	0.00492352	0.0538953
FBgn0037235	CG1103	40547	CG1103	5656.32	0.176074	0.0626276	0.00493201	0.0539294
FBgn0020620	RN-tre	36554	CG8085	6947.25	-0.216715	0.0771094	0.00494655	0.0540294
FBgn0032211	CG13138	34381	CG13138	159.372	-0.647335	0.230392	0.00495855	0.0541016
FBgn0250820	meigo	42510	CG5802	1487.08	0.249515	0.0888823	0.00499671	0.0544587
FBgn0030697	CG8565	32538	CG8565	97.3137	1.22082	0.435207	0.00502942	0.0547557
FBgn0037723	SpdS	41167	CG8327	1497.58	-0.373839	0.13331	0.0050427	0.0548408
FBgn0259986	nab	3346237	CG33545	1774.08	-0.458485	0.163672	0.00509058	0.0553015
FBgn0002633	E(spl)m7-HLH	43160	CG8361	59843.2	-0.258737	0.0924127	0.00511339	0.0554292
FBgn0062928	hpRNA:CR33940	3771790	CR33940	593.866	0.396305	0.141539	0.00511088	0.0554292
FBgn0033652	ths	36258	CG12443	22.1985	-1.9428	0.694571	0.00515596	0.0558302
FBgn0037573	CG7483	40987	CG7483	5615.33	0.257259	0.0920072	0.00517271	0.0559512
FBgn0036691	beg	39910	CG7842	1395.37	0.241707	0.086481	0.0051914	0.0560929
FBgn0033610	CG18335	36202	CG18335	256.617	-0.501913	0.179751	0.00523408	0.0564931
FBgn0013347	TfIIA-S	42822	CG5163	2385.49	0.263906	0.0945304	0.00524223	0.0565203
FBgn0266331	asRNA:CR44996	19835095	CR44996	20.7346	2.35066	0.842113	0.00524832	0.0565252
FBgn0003984	vn	38657	CG10491	239.771	-0.537961	0.192795	0.00526551	0.0566494
FBgn0010452	trn	39491	CG11280	2333.35	0.391428	0.140323	0.00527945	0.0567385
FBgn0010228	HmgZ	37480	CG17921	12611.1	0.217486	0.0780018	0.00529995	0.0568978
FBgn0030366	Usp7	32169	CG1490	20372.9	-0.187833	0.0674199	0.0053361	0.057176
FBgn0267242	asRNA:CR45682	19835386	CR45682	119.805	-0.883967	0.317296	0.00533726	0.057176
FBgn0262081	Csk	41398	CG42317	8653.13	-0.245059	0.0880529	0.00538435	0.0576189
FBgn0037363	Atg17	40700	CG1347	3782.76	-0.231923	0.083408	0.00542618	0.0580046
FBgn0033351	AIMP1	35892	CG8235	2968.31	0.217562	0.0783134	0.00546797	0.0583891
FBgn0033724	CG8501	36347	CG8501	42.6309	-1.42286	0.512353	0.00548465	0.0584751
FBgn0033777	CG17574	36415	CG17574	2194.68	0.211313	0.0760961	0.00548769	0.0584751
FBgn0002121	l(2)gl	33156	CG2671	23335.3	-0.172447	0.0621221	0.0055043	0.0585898
FBgn0026402	NiPp1	44748	CG8980	810.64	0.361443	0.130262	0.00552446	0.058742
FBgn0030814	CG4955	32692	CG4955	33.3425	-1.43174	0.516386	0.00556082	0.0589748
FBgn0030944	CG6617	32852	CG6617	3311.02	0.204748	0.0738606	0.00556988	0.0589748
FBgn0262353	CG43051	14462753	CG43051	48.2219	-1.18943	0.428964	0.00555755	0.0589748
FBgn0266918	CG32486	38367	CG32486	3610.29	-0.203717	0.0734862	0.0055683	0.0589748
FBgn0036286	CG10616	39420	CG10616	1892.34	-0.238343	0.0860238	0.00559421	0.05917
FBgn0031905	gudu	34014	CG5155	55.8871	-1.29921	0.46943	0.0056463	0.0596329
FBgn0260003	Dys	42327	CG34157	30440	-0.246096	0.0889257	0.00564987	0.0596329
FBgn0031590	CG3702	33628	CG3702	9574.15	0.157245	0.0568385	0.00566574	0.059649
FBgn0032079	CG31886	326170	CG31886	53.2291	1.62531	0.587455	0.00566264	0.059649
FBgn0035959	CG4911	39043	CG4911	2430.94	-0.284629	0.102891	0.00566925	0.059649
FBgn0013799	Deaf1	40164	CG8567	7056.07	-0.178066	0.0644207	0.00570783	0.059992
FBgn0038272	CG7265	41802	CG7265	1842.03	0.226779	0.0821128	0.0057485	0.0603562
FBgn0026409	Mpcp2	39587	CG4994	11252.9	-0.213923	0.0774873	0.00576686	0.0604224
FBgn0266241	lncRNA:CR44936	19835691	CR44936	25.2693	1.44967	0.525041	0.00576148	0.0604224
FBgn0034706	CG11275	37534	CG11275	252.553	-0.543727	0.19708	0.00579936	0.0605731
FBgn0037070	CG11309	40356	CG11309	649.087	0.332787	0.120619	0.00579803	0.0605731
FBgn0039209	REPTOR	42930	CG13624	1777.25	-0.453861	0.164499	0.00579707	0.0605731
FBgn0040397	CG3655	31056	CG3655	12591.2	-0.251375	0.0911568	0.00582256	0.0607521
FBgn0023525	CG3191	31209	CG3191	385.506	0.436212	0.158301	0.00585866	0.0610019
FBgn0035639	kri	38655	CG5537	4912.56	0.174964	0.0634913	0.00585643	0.0610019
FBgn0020622	Pi3K21B	33203	CG2699	7736.45	-0.227371	0.0826104	0.00591717	0.0615471
FBgn0026562	SPARC	43230	CG6378	23888.8	0.196036	0.0712609	0.00594203	0.0616778
FBgn0264869	lncRNA:CR44060	14462656	CR44060	662.852	-0.345549	0.12561	0.00594199	0.0616778
FBgn0030286	Gapvd1	32070	CG1657	8800.69	-0.237723	0.0864427	0.00595843	0.0617841
FBgn0020304	drongo	33263	CG3365	8888.28	-0.249036	0.090592	0.00597803	0.0618212
FBgn0030245	CG1637	32019	CG1637	4181.5	-0.17426	0.0633826	0.00597146	0.0618212
FBgn0034191	CG6984	36926	CG6984	596.154	-0.384639	0.139937	0.00598396	0.0618212
FBgn0040271	Sulf1	53437	CG6725	3279.19	-0.306633	0.111563	0.00598667	0.0618212
FBgn0036977	CG5665	40243	CG5665	93.6581	0.763221	0.278098	0.00606166	0.0625312
FBgn0052581	CG32581	318098	CG32581	616.284	-0.355496	0.129644	0.00610479	0.0629113
FBgn0027528	goe	32660	CG9634	3884.18	-0.259445	0.0946621	0.00612988	0.0629748
FBgn0030864	CG8173	32753	CG8173	3174.16	0.192179	0.0701463	0.00614974	0.0629748
FBgn0030893	RhoGAP16F	32790	CG7122	1281.06	-0.332454	0.121346	0.00614942	0.0629748
FBgn0036975	CG5618	40241	CG5618	1806.35	-0.300831	0.109797	0.00614622	0.0629748
FBgn0038821	CG17267	42454	CG17267	398.915	-0.425691	0.155295	0.00612194	0.0629748
FBgn0039696	Rnb	43513	CG7837	1658.02	0.328559	0.119938	0.00615492	0.0629748
FBgn0051055	CG31055	318574	CG31055	7211.74	0.20426	0.0745582	0.00615127	0.0629748
FBgn0031006	rictor	32919	CG8002	9217.81	-0.263881	0.0964497	0.00622022	0.0635781
FBgn0035965	Use1	39051	CG14181	697.124	0.303643	0.110997	0.00622675	0.06358
FBgn0002774	mle	35523	CG11680	5046.94	-0.201159	0.0735731	0.00625439	0.0636778
FBgn0024329	Mekk1	42253	CG7717	7350.48	-0.209212	0.0765266	0.00625988	0.0636778
FBgn0038925	Cchl	42590	CG6022	3518.13	0.230688	0.0843852	0.00626173	0.0636778
FBgn0042126	CG18788	59164	CG18788	254.896	-0.57776	0.211314	0.00625459	0.0636778
FBgn0042180	CG18870	59218	CG18870	1024.49	-0.34189	0.125244	0.00633743	0.0643824
FBgn0261800	LanB1	34068	CG7123	51749.4	-0.186034	0.068183	0.00636322	0.0645789
FBgn0005655	PCNA	37290	CG9193	16297.5	0.225198	0.0825585	0.00637689	0.0646012
FBgn0033259	Tmem63	35779	CG11210	1346.38	-0.288242	0.105673	0.0063783	0.0646012
FBgn0021825	DCTN2-p50	44086	CG8269	3826.25	-0.227186	0.0833301	0.00640422	0.0646677
FBgn0037975	CG3397	41454	CG3397	21.7558	1.60554	0.588862	0.00640072	0.0646677
FBgn0039170	CG13609	42883	CG13609	63.1521	-0.977295	0.358435	0.00639978	0.0646677
FBgn0038989	CG6937	42662	CG6937	2282.14	0.276779	0.101565	0.00642716	0.0648341
FBgn0260655	l(3)76BDm	40140	CG8793	3300.49	-0.213801	0.0784826	0.00644601	0.064959
FBgn0000173	ben	32358	CG18319	7228.89	0.176288	0.0647884	0.00650889	0.0655268
FBgn0003719	tld	42945	CG6868	1644.63	-0.329549	0.121145	0.00652232	0.065596
FBgn0037504	CG1142	40894	CG1142	2404.72	0.246574	0.090692	0.00655179	0.0657606
FBgn0086895	pea	36561	CG8241	4140.36	-0.177765	0.0653798	0.0065489	0.0657606
FBgn0267614	asRNA:CR45952	26067279	CR45952	596.262	0.336823	0.12398	0.00659269	0.0661049
FBgn0000084	AnxB10	33019	CG9579	679.392	0.293304	0.108095	0.00666004	0.0667135
FBgn0011787	mRpL12	44326	CG5012	3055.11	0.219355	0.0808627	0.00667412	0.0667878
FBgn0036856	CG9666	40096	CG9666	2553.33	0.187763	0.0692576	0.00670656	0.0669788
FBgn0259720	CG42374	7354371	CG42374	2553.33	0.187763	0.0692576	0.00670656	0.0669788
FBgn0032000	CG8372	34121	CG8372	2190.48	0.198112	0.0731242	0.00674342	0.067213
FBgn0032843	CG10730	35291	CG10730	46.7548	-1.5911	0.587224	0.0067379	0.067213
FBgn0036207	CG10907	39331	CG10907	1463.21	0.242321	0.0895035	0.00678142	0.0675246
FBgn0036314	Sf3a2	39456	CG10754	1588.55	0.273939	0.101206	0.00679443	0.0675871
FBgn0262730	dtn	31555	CG14446	5393.8	-0.2689	0.0993652	0.00680625	0.0676376
FBgn0038353	CG5399	41900	CG5399	57.9009	-1.55807	0.575838	0.00681514	0.0676588
FBgn0040273	Spt5	53442	CG7626	8210.86	-0.160634	0.0594036	0.0068486	0.0679238
FBgn0015278	Pi3K68D	39329	CG11621	5518.49	-0.17035	0.063019	0.00686848	0.0680536
FBgn0262579	Sarm	38895	CG43119	7390.89	-0.259454	0.0960691	0.00691935	0.0684899
FBgn0032195	CG4908	34360	CG4908	989.02	-0.275997	0.102319	0.00698815	0.0691027
FBgn0000358	Cp19	39000	CG6524	23.7368	1.56072	0.578853	0.00701308	0.069281
FBgn0033903	CG8323	36566	CG8323	180.801	0.572226	0.212338	0.0070414	0.0694922
FBgn0259818	CG42399	33176	CG42399	1194.89	-0.379592	0.140932	0.00707191	0.0697248
FBgn0037734	trbd	41179	CG9448	3401.75	-0.189276	0.0702899	0.00708559	0.069791
FBgn0033853	CG6145	36506	CG6145	1633.67	-0.259831	0.0965361	0.00711221	0.0698056
FBgn0036804	Sgf11	40035	CG13379	405.415	0.392941	0.145969	0.00710359	0.0698056
FBgn0039407	CG14544	43170	CG14544	1005.74	0.272556	0.101268	0.00711492	0.0698056
FBgn0267976	Tim23	3355096	CG40042	4921.33	-0.189532	0.0704021	0.00709968	0.0698056
FBgn0267461	lncRNA:CR45811	26067141	CR45811	101.263	0.741655	0.275662	0.0071356	0.06994
FBgn0051122	CG31122	42221	CG31122	10613.5	-0.186615	0.0693826	0.0071528	0.0700402
FBgn0034986	mRpS17	37872	CG4326	849.191	-0.356218	0.132472	0.00716663	0.0701071
FBgn0028387	chm	43928	CG5229	3857.56	-0.216658	0.0805849	0.00717594	0.0701298
FBgn0037578	CG9601	40994	CG9601	1870.47	-0.236754	0.0881025	0.00720408	0.0703362
FBgn0032244	RfC3	34423	CG5313	1410.78	0.230331	0.0857527	0.00723146	0.0705348
FBgn0028670	Vha100-2	42216	CG18617	10283.1	-0.256344	0.0954705	0.00725156	0.0705936
FBgn0033644	Tret1-2	36249	CG8234	1348.66	0.486746	0.181264	0.00724686	0.0705936
FBgn0031047	Rcd-1	32966	CG14213	13039	0.165471	0.0616752	0.00729787	0.0709755
FBgn0029915	CG14434	31632	CG14434	2979.78	0.205347	0.0765829	0.00733223	0.0712405
FBgn0034564	CG9344	37372	CG9344	2208.01	0.260684	0.097263	0.00735793	0.0714211
FBgn0027524	CG3909	41226	CG3909	1586.49	0.289586	0.108166	0.007423	0.0719709
FBgn0260635	Diap1	39753	CG12284	40955.9	-0.193053	0.0721161	0.00742893	0.0719709
FBgn0000448	Hr3	36073	CG33183	9502.91	0.179001	0.0669246	0.00748048	0.0723305
FBgn0053017	CG33017	36811	CG33017	24.4484	2.1574	0.806574	0.00747799	0.0723305
FBgn0259171	Pde9	32233	CG42276	581.082	-0.484272	0.181131	0.00750419	0.0724899
FBgn0036502	CG7841	39672	CG7841	7681.99	0.150766	0.0564221	0.00753755	0.0727421
FBgn0284237	CG46321	30522410	CG46321	9418.18	0.178155	0.066717	0.00757812	0.0730633
FBgn0035287	CG13937	38249	CG13937	27.9737	1.50566	0.563944	0.00758813	0.0730895
FBgn0033273	Gasz	35795	CG2183	390.687	0.401806	0.150541	0.00760599	0.0731913
FBgn0010602	lwr	33226	CG3018	18098.5	0.161508	0.0605304	0.00762544	0.0733081
FBgn0250850	rig	37335	CG30149	5528.53	0.217579	0.0815572	0.00763486	0.0733283
FBgn0036302	sowah	39438	CG10632	2676.06	0.230193	0.0862996	0.00764484	0.0733539
FBgn0037556	CG9636	40967	CG9636	5071.98	-0.169208	0.0634446	0.00765263	0.0733584
FBgn0011016	SsRbeta	39768	CG5474	7046.89	0.202813	0.0760602	0.00766502	0.0733845
FBgn0061359	CG33671	3772247	CG33671	4391.3	-0.191383	0.0717882	0.00767731	0.0733845
FBgn0061360	CG33672	3771915	CG33672	4391.3	-0.191383	0.0717882	0.00767731	0.0733845
FBgn0028983	Spn55B	49803	CG10913	1156.03	0.277225	0.104006	0.00768818	0.0734184
FBgn0032224	Sps2	34397	CG5025	383.286	-0.456077	0.171155	0.00770574	0.0735162
FBgn0011660	Pms2	36705	CG8169	1499.5	-0.278611	0.104571	0.00771439	0.0735287
FBgn0259985	Mppe	36285	CG8889	1180.53	-0.287377	0.107893	0.00773263	0.0735913
FBgn0266398	lncRNA:CR45038	19835259	CR45038	33.881	1.74431	0.654918	0.00773564	0.0735913
FBgn0034313	CG5726	37082	CG5726	3869.18	-0.172275	0.0647002	0.00775257	0.0736127
FBgn0086784	stmA	35865	CG8739	2383.15	-0.216801	0.0814178	0.00774894	0.0736127
FBgn0003410	sina	39884	CG9949	5209.94	-0.187613	0.0704707	0.00776112	0.0736242
FBgn0037749	CG9471	41197	CG9471	1961.7	0.234245	0.0880299	0.00779166	0.073844
FBgn0086068	snoRNA:Or-CD12	5740674	CR34697	19.9565	-1.6811	0.632152	0.00782955	0.0741331
FBgn0037978	KLHL18	41458	CG3571	1805.51	-0.238881	0.089846	0.0078423	0.0741837
FBgn0010786	l(3)02640	46140	CG9165	2081.74	-0.312943	0.117748	0.00786675	0.0742749
FBgn0051229	CG31229	318636	CG31229	803.361	0.276481	0.104027	0.00786582	0.0742749
FBgn0034802	CNBP	37646	CG3800	40844.4	0.132736	0.0499664	0.00789569	0.074478
FBgn0259228	C3G	31618	CG42328	9202.01	-0.216777	0.0816129	0.00790352	0.0744818
FBgn0036910	Cyp305a1	40161	CG8733	76.1842	-1.16232	0.437661	0.00791303	0.0745014
FBgn0033029	Not3	35501	CG8426	28251.2	-0.148447	0.0559079	0.00792615	0.0745549
FBgn0031885	Mnn1	33991	CG13778	1252.56	-0.309079	0.116436	0.00794293	0.0746292
FBgn0033375	CG8078	35920	CG8078	2181.52	0.292589	0.110261	0.00796382	0.0746292
FBgn0035167	Gr61a	38098	CG13888	133.68	-0.594534	0.224022	0.00795643	0.0746292
FBgn0054051	CG34051	3885660	CG34051	456.631	-0.427892	0.161218	0.00795156	0.0746292
FBgn0034029	eIF2Bgamma	36722	CG8190	2261.06	0.204035	0.0769428	0.00800712	0.0747261
FBgn0036196	CG11658	39319	CG11658	512.862	-0.369555	0.139323	0.00798945	0.0747261
FBgn0040076	primo-2	3772427	CG33747	709.687	0.404559	0.152602	0.00802342	0.0747261
FBgn0040077	primo-1	3772179	CG33748	709.687	0.404559	0.152602	0.00802342	0.0747261
FBgn0053213	CG33213	338395	CG33213	605.794	0.370336	0.139636	0.00799814	0.0747261
FBgn0085220	Ufm1	5740715	CG34191	733.74	0.291752	0.110055	0.00802633	0.0747261
FBgn0262601	SmB	34426	CG5352	5715.56	0.225314	0.0849808	0.00801691	0.0747261
FBgn0037552	CG7800	40963	CG7800	1481.26	0.324152	0.122398	0.00808894	0.0752391
FBgn0036277	CG10418	39408	CG10418	1701.24	0.230775	0.0872264	0.00815219	0.0757391
FBgn0052037	CG32037	326183	CG32037	22.7503	1.46768	0.554791	0.00815779	0.0757391
FBgn0051739	AspRS-m	326155	CG31739	12607.9	-0.148307	0.0560705	0.00816875	0.0757706
FBgn0030555	Fbxl4	32378	CG1839	1410.55	0.261987	0.0991499	0.00823381	0.0762843
FBgn0036342	CG11279	39486	CG11279	722.032	0.344613	0.130431	0.00823934	0.0762843
FBgn0038014	CG10041	41496	CG10041	229.985	-0.523347	0.198303	0.00831202	0.0768862
FBgn0267454	asRNA:CR45804	26067134	CR45804	869.5	0.263199	0.0998236	0.00837311	0.0773799
FBgn0052365	CG32365	38876	CG32365	843.247	0.291241	0.110563	0.00843466	0.0778769
FBgn0023530	CG3740	31119	CG3740	864.977	0.310673	0.118029	0.00848377	0.0782372
FBgn0031640	Mon1	33689	CG11926	1371.89	0.276015	0.10487	0.00848929	0.0782372
FBgn0028421	Kap3	32071	CG11759	1863.26	-0.307852	0.117166	0.00860165	0.078945
FBgn0030657	cerv	32492	CG15645	931.86	-0.300496	0.114386	0.00861332	0.078945
FBgn0032033	CG13392	34157	CG13392	143.366	-0.656958	0.250065	0.00861033	0.078945
FBgn0040985	CG6115	50459	CG6115	2537.2	0.194897	0.0741766	0.00860213	0.078945
FBgn0061198	HSPC300	246497	CG30173	635.903	0.336322	0.127996	0.00859883	0.078945
FBgn0286051	Rexo5	38740	CG8368	4206.97	0.169154	0.0643726	0.0085955	0.078945
FBgn0030694	CG15602	32533	CG15602	583.69	-0.339537	0.129285	0.0086328	0.0790512
FBgn0035640	mad2	38656	CG17498	2003.89	0.261763	0.0997045	0.00865509	0.0791049
FBgn0264862	asRNA:CR44053	14462402	CR44053	434.131	-0.456844	0.174019	0.0086584	0.0791049
FBgn0266671	Sec6	37142	CG5341	2588.45	-0.202587	0.0771729	0.00866233	0.0791049
FBgn0029131	Debcl	53585	CG33134	1316.64	0.250733	0.0955718	0.00870307	0.0794047
FBgn0032694	MESR3	35116	CG15162	3271.65	0.286845	0.109378	0.0087286	0.0795651
FBgn0004465	Su(P)	39856	CG4086	3887.13	0.191624	0.0731125	0.00876865	0.0796475
FBgn0025702	Srpk79D	40461	CG11489	178.503	0.711422	0.271422	0.00876476	0.0796475
FBgn0030960	Atg101	32871	CG7053	1412.32	-0.246854	0.0941562	0.00874793	0.0796475
FBgn0036793	CG4174	40023	CG4174	18.6848	-1.60735	0.613493	0.00879324	0.0796475
FBgn0036799	CG13380	40029	CG13380	18.6848	-1.60735	0.613493	0.00879324	0.0796475
FBgn0037330	mRpL44	40656	CG2109	3211.11	0.267128	0.101923	0.0087703	0.0796475
FBgn0051140	CG31140	42836	CG31140	4318.19	-0.298071	0.113762	0.00878952	0.0796475
FBgn0039107	CG10300	42798	CG10300	186.573	0.567059	0.216501	0.00881356	0.0796876
FBgn0044324	Chro	40508	CG10712	31236.9	-0.150485	0.0574533	0.00881231	0.0796876
FBgn0001297	kay	3772082	CG33956	7737.76	0.297573	0.113632	0.00882515	0.0797206
FBgn0030484	GstT4	32299	CG1681	2040.82	-0.298933	0.114168	0.00883522	0.0797397
FBgn0016685	Nlp	43560	CG7917	20046.2	0.159001	0.0607556	0.00886914	0.0799738
FBgn0084049	CR41440	4379873	CR41440	33.2459	1.40645	0.537514	0.00888142	0.0800126
FBgn0038407	CG6126	41967	CG6126	138.035	-0.84628	0.323561	0.00890909	0.0801898
FBgn0011286	RyR	49090	CG10844	309.756	0.495354	0.18944	0.00892701	0.080279
FBgn0053233	CG33233	2769005	CG33233	15.3159	-2.08793	0.798631	0.00893873	0.0803124
FBgn0264962	Pcf11	36658	CG10228	12840.1	-0.203672	0.0779228	0.00895511	0.0803875
FBgn0038704	CG5316	42322	CG5316	3551.87	0.264403	0.10118	0.0089698	0.0804474
FBgn0087035	AGO2	39683	CG7439	16658.2	-0.169913	0.0650404	0.00899022	0.0805585
FBgn0037183	CG14451	40488	CG14451	69.5732	0.888808	0.340511	0.0090485	0.0807919
FBgn0037834	Art1	41295	CG6554	10286.2	0.146323	0.0560446	0.00903245	0.0807919
FBgn0038269	Rrp6	41798	CG7292	5710.27	0.240292	0.092035	0.00903098	0.0807919
FBgn0038474	mRpS11	42061	CG5184	1842.02	0.222101	0.0850851	0.0090451	0.0807919
FBgn0015772	Nak	35154	CG10637	5144.73	-0.207097	0.0793935	0.00909445	0.0811004
FBgn0040089	meso18E	53448	CG14233	9073.43	0.171919	0.0659123	0.00909923	0.0811004
FBgn0011570	cpb	33346	CG17158	5827.27	0.160376	0.0615322	0.00915074	0.0814871
FBgn0031696	Bub1	33758	CG14030	2746.15	-0.221514	0.0850012	0.00916039	0.0815006
FBgn0013432	bcn92	31186	CG3717	1337.84	0.229065	0.087943	0.00919553	0.0817408
FBgn0000229	bsk	44801	CG5680	3713.41	-0.207739	0.0797663	0.0092051	0.0817534
FBgn0038330	CG14868	41875	CG14868	95.5265	-0.730475	0.280627	0.00924102	0.0819997
FBgn0264460	asRNA:CR43868	14462853	CR43868	652.237	0.323365	0.124294	0.0092786	0.0822604
FBgn0037213	CG12581	40522	CG12581	127.354	-1.02629	0.394881	0.00935031	0.0828229
FBgn0001255	ImpE3	48239	CG2723	802.202	-0.294483	0.113362	0.00938454	0.0830528
FBgn0027054	CSN4	35759	CG8725	6233.7	0.164607	0.0633994	0.00942219	0.0833124
FBgn0262127	kibra	41783	CG33967	13657.3	-0.294121	0.113306	0.00943652	0.0833656
FBgn0046706	Haspin	3355064	CG40080	1600.24	0.265819	0.10244	0.00946252	0.0835217
FBgn0037895	CG6723	41368	CG6723	44.3546	1.07597	0.414878	0.00950149	0.0837396
FBgn0265343	asRNA:CR44297	19835967	CR44297	17.2004	1.70835	0.6588	0.00951108	0.0837396
FBgn0267991	lncRNA:CR46258	26067568	CR46258	69.3341	-0.844525	0.325685	0.00951226	0.0837396
FBgn0050440	CG30440	35496	CG30440	130.913	-1.07547	0.41486	0.00953173	0.0838374
FBgn0023095	caps	39493	CG11282	18459.6	-0.211975	0.0818174	0.00957446	0.0839179
FBgn0031628	CG3294	33677	CG3294	555.755	-0.348456	0.134513	0.00958339	0.0839179
FBgn0035807	CG7492	38859	CG7492	4899.57	-0.181706	0.0701505	0.00959109	0.0839179
FBgn0036028	CG16717	39129	CG16717	994.865	-0.288954	0.11154	0.00958117	0.0839179
FBgn0038043	CG17202	41526	CG17202	3738.98	0.222871	0.0860254	0.00957637	0.0839179
FBgn0038890	CG7956	42545	CG7956	4238.48	-0.222998	0.0860594	0.0095638	0.0839179
FBgn0005666	bt	43814	CG32019	14.9637	1.78441	0.689153	0.00961785	0.0840786
FBgn0037726	CG9492	41171	CG9492	12.6487	2.81181	1.08653	0.00965706	0.0842932
FBgn0266801	CG45263	50003	CG45263	257.47	0.45012	0.17394	0.00965921	0.0842932
FBgn0032036	CG13384	34160	CG13384	3145.76	-0.254856	0.0985223	0.00968774	0.0843953
FBgn0050421	Usp15-31	37954	CG30421	4435.29	-0.184118	0.0711736	0.00968477	0.0843953
FBgn0032465	Yip1d1	34696	CG12404	2745.62	0.180505	0.0698366	0.00974728	0.0848403
FBgn0039979	CR40282	12798062	CR40282	34.6835	1.31053	0.507599	0.00982788	0.0854676
FBgn0026376	Rgl	44115	CG8865	3241.3	-0.294055	0.113949	0.00986333	0.0856149
FBgn0035696	Best2	38727	CG10173	44.8714	-1.74161	0.674957	0.00987043	0.0856149
FBgn0038311	CG14864	41846	CG14864	263.857	-0.435688	0.168821	0.00985808	0.0856149
FBgn0035617	l(3)psg2	38630	CG5146	6891.45	-0.264741	0.102711	0.00995045	0.0861599
FBgn0036237	viaf	39364	CG18593	6855.16	0.206964	0.0802942	0.00994972	0.0861599
FBgn0266329	lncRNA:CR44994	19835747	CR44994	36.241	-1.23565	0.479506	0.00996822	0.0862393
FBgn0267821	da	34413	CG5102	17132.9	-0.165845	0.0644357	0.0100585	0.0869454
FBgn0053229	CG33229	2768996	CG33229	8247.49	-0.2025	0.0786949	0.0100753	0.0870158
FBgn0024698	Cpsf160	44250	CG10110	8119.7	-0.17348	0.0674616	0.0101247	0.0871421
FBgn0035587	Gdap1	38597	CG4623	268.535	-0.439988	0.171084	0.0101184	0.0871421
FBgn0038376	Hmt-1	41925	CG4225	2677.88	-0.22222	0.0864078	0.0101182	0.0871421
FBgn0266019	rudhira	32136	CG43154	5572.69	-0.200985	0.0781575	0.0101246	0.0871421
FBgn0003514	sqh	31554	CG3595	28537	0.146603	0.0570578	0.0101884	0.0876147
FBgn0038306	Art3	41837	CG6563	2587.8	0.236762	0.0922148	0.0102434	0.0879373
FBgn0266413	asRNA:CR45053	19835086	CR45053	1204.04	-0.344571	0.1342	0.0102407	0.0879373
FBgn0040765	luna	2768719	CG33473	5705.32	0.231663	0.0903041	0.0103067	0.0884049
FBgn0010768	sqz	42300	CG5557	3299.15	-0.285352	0.111247	0.0103167	0.0884149
FBgn0010414	SerT	37895	CG4545	1997.89	0.322541	0.125794	0.010346	0.0885467
FBgn0029945	CG18155	31668	CG18155	97.488	1.00809	0.393184	0.0103497	0.0885467
FBgn0032734	CG15169	35161	CG15169	29.5162	-1.50919	0.588891	0.0103841	0.0886898
FBgn0037149	CG14561	40447	CG14561	1889.04	0.222316	0.0867475	0.0103834	0.0886898
FBgn0036774	mRpS26	40001	CG7354	1526.68	0.273822	0.106917	0.0104355	0.0889764
FBgn0052484	Sk2	326219	CG32484	2457.15	-0.180213	0.07036	0.0104282	0.0889764
FBgn0033491	CG18011	36068	CG18011	1795.51	-0.226962	0.0886435	0.0104554	0.0890712
FBgn0038960	CG13855	42629	CG13855	93.2365	-0.86953	0.339905	0.0105228	0.089569
FBgn0038585	Non3	42183	CG7993	4083.69	0.180723	0.0706829	0.0105636	0.0898401
FBgn0040372	G9a	30971	CG2995	4598.37	-0.233822	0.0914921	0.0105988	0.0900631
FBgn0025790	TBPH	37781	CG10327	11461.6	-0.17869	0.0699777	0.0106639	0.0903571
FBgn0027504	CG8878	36302	CG8878	12873.1	-0.165755	0.0649042	0.010654	0.0903571
FBgn0029512	Aos1	41532	CG12276	9385.66	0.199222	0.0780086	0.0106542	0.0903571
FBgn0037685	Or85f	41119	CG16755	109.287	-0.731733	0.286579	0.0106695	0.0903571
FBgn0043456	Ndf	192507	CG4747	46011.5	-0.128053	0.0501966	0.0107403	0.0908799
FBgn0037665	St2	41098	CG16733	33.3809	-1.93973	0.760526	0.0107565	0.0909405
FBgn0038597	CG8064	42196	CG8064	3575.44	0.229248	0.0899448	0.0108105	0.0913138
FBgn0039663	CG2321	43471	CG2321	1746.21	0.241308	0.0946864	0.0108189	0.0913138
FBgn0039741	CG7943	43574	CG7943	1489.29	-0.254233	0.0998316	0.0108773	0.0917295
FBgn0034137	CG4945	36850	CG4945	1192.35	-0.372885	0.146456	0.0108946	0.0917984
FBgn0264086	CG43755	319026	CG43755	316.159	-0.495468	0.194669	0.0109221	0.0919527
FBgn0040388	boi	31229	CG32796	2463.96	0.280901	0.110488	0.0110103	0.0926173
FBgn0032018	CG7806	34140	CG7806	3480.45	0.23272	0.0915603	0.0110311	0.0927145
FBgn0263445	asRNA:CR43468	12798427	CR43468	577.343	-0.346134	0.136348	0.0111295	0.0934636
FBgn0010303	hep	32256	CG4353	5547.75	-0.16528	0.0651237	0.0111506	0.0935621
FBgn0039039	lmd	42717	CG4677	305.244	-0.391002	0.154092	0.0111662	0.0936147
FBgn0023506	Es2	31780	CG1474	667.482	-0.335223	0.132181	0.0112094	0.0938205
FBgn0032879	CarT	35334	CG9317	160.631	-0.827212	0.326141	0.011201	0.0938205
FBgn0038723	CG6195	42343	CG6195	5695.96	0.18524	0.0730633	0.011234	0.0939474
FBgn0037248	srl	40562	CG9809	12544.8	-0.203298	0.0802891	0.0113389	0.0947463
FBgn0037679	Aduk	41112	CG8866	906.408	-0.320591	0.126656	0.0113674	0.094905
FBgn0011762	DNApol-alpha50	38942	CG7108	1099.15	-0.248438	0.0982067	0.0114145	0.0952187
FBgn0051477	ATPsynepsilonL	326144	CG31477	22.1472	1.39095	0.550001	0.0114389	0.0953431
FBgn0010391	SrpRalpha	47251	CG2522	7308.21	0.150388	0.059488	0.0114702	0.0954462
FBgn0030584	CG14407	32410	CG14407	739.624	0.305239	0.120742	0.0114703	0.0954462
FBgn0039244	CG11069	42976	CG11069	56.1481	-1.34918	0.53377	0.011483	0.0954725
FBgn0261673	nemy	36395	CG8776	20319.2	0.142234	0.0562966	0.0115199	0.0957003
FBgn0031478	CG8814	33492	CG8814	1828.47	-0.205676	0.081439	0.0115527	0.0958932
FBgn0020378	Sp1	31913	CG1343	3911.8	-0.182821	0.0724634	0.0116377	0.0965191
FBgn0000316	cin	30973	CG2945	5514.18	0.171271	0.0679061	0.0116632	0.0966429
FBgn0027492	wdb	43312	CG5643	27039	-0.183324	0.0726923	0.0116719	0.0966429
FBgn0035877	CG7083	38943	CG7083	930.145	-0.258418	0.102491	0.0116902	0.0966556
FBgn0039277	Nepl16	43014	CG13650	84.4723	0.981114	0.389133	0.0116928	0.0966556
FBgn0030795	ppk28	32671	CG4805	417.565	-0.441985	0.175422	0.0117502	0.0970503
FBgn0033021	CG10417	35492	CG10417	14497.1	-0.151596	0.0601924	0.0117846	0.0972544
FBgn0036565	CG5235	39758	CG5235	5782.5	-0.198315	0.0787745	0.0118192	0.0973796
FBgn0037574	Coq2	40988	CG9613	914.792	0.286788	0.113912	0.0118151	0.0973796
FBgn0265182	CG44247	19835727	CG44247	216.224	-0.566585	0.225161	0.0118577	0.0976168
FBgn0046296	DEF8	39381	CG11534	981.386	-0.24363	0.096862	0.0118956	0.0978483
FBgn0050377	CG30377	50252	CG30377	106.464	0.837906	0.333234	0.0119213	0.0979791
FBgn0032138	CG4364	34287	CG4364	8888.54	0.170083	0.0676761	0.0119645	0.0981736
FBgn0042182	CG18749	3771984	CG18749	2690.48	0.189129	0.0752545	0.0119643	0.0981736
FBgn0032834	CG13965	35280	CG13965	160.313	-0.545186	0.216967	0.0119792	0.0982121
FBgn0267975	vib	42306	CG5269	4883.03	0.153053	0.0609173	0.0119888	0.0982121
FBgn0260935	Vps15	41096	CG9746	1372.19	-0.370233	0.147395	0.0120103	0.0983076
FBgn0033484	CG2269	36056	CG2269	726.611	0.483831	0.19268	0.0120368	0.0984446
FBgn0036463	Reck	39629	CG5392	32086	0.166554	0.0663495	0.0120646	0.0984699
FBgn0064126	CG33722	3772658	CG33722	2690.66	0.188927	0.0752616	0.0120638	0.0984699
FBgn0262109	lncRNA:CR42862	10178964	CR42862	42809.6	0.16765	0.0667897	0.0120694	0.0984699
FBgn0035699	CG13300	38730	CG13300	142.338	-0.814414	0.32459	0.0121054	0.0986838
FBgn0085385	bma	5740442	CG34356	190.132	-0.545346	0.217583	0.0121972	0.099351
FBgn0029095	aru	33268	CG4276	130.687	-0.805487	0.3215	0.0122312	0.0995469
FBgn0267995	asRNA:CR46262	26067572	CR46262	1832.13	-0.248398	0.0991806	0.0122624	0.0997202
FBgn0036032	CG16711	39135	CG16711	1206.37	-0.296454	0.118419	0.0122996	0.0997799
FBgn0041241	Gr47b	117345	CG30030	63.3782	-0.972266	0.388326	0.0122888	0.0997799
FBgn0264446	asRNA:CR43864	14462376	CR43864	261.096	-0.512286	0.204621	0.0122942	0.0997799
FBgn0035142	Hipk	38070	CG17090	26448.2	-0.254251	0.101589	0.012324	0.0998914
FBgn0263241	Mocs1	39238	CG33048	1005.23	-0.381624	0.152499	0.0123333	0.0998914
FBgn0029676	HIP-R	31335	CG2947	3496.85	0.194186	0.077684	0.0124302	0.100595
FBgn0035983	CG4080	39079	CG4080	6216.81	-0.207913	0.0831968	0.0124526	0.100695
FBgn0027565	CG5498	40250	CG5498	2678.79	0.216857	0.0867904	0.0124676	0.100735
FBgn0036248	ssp	39375	CG17153	2460.09	0.209912	0.0840325	0.0124901	0.100836
FBgn0035593	CG4603	38603	CG4603	1901.89	0.299909	0.120084	0.0125078	0.100898
FBgn0004575	Syn	41247	CG3985	57.0086	0.946191	0.379119	0.0125687	0.100947
FBgn0031264	CG11835	33232	CG11835	63874.6	-0.123616	0.0495094	0.0125311	0.100947
FBgn0032016	Mettl14	34138	CG7818	1596.06	-0.242911	0.0972956	0.0125379	0.100947
FBgn0032162	CG4592	34317	CG4592	265.72	0.475667	0.190553	0.0125516	0.100947
FBgn0264448	asRNA:CR43866	14462709	CR43866	86.3478	-0.824284	0.330295	0.0125744	0.100947
FBgn0267330	KdelR	34427	CG5183	7291.78	0.170239	0.0682131	0.012571	0.100947
FBgn0039966	Rab21	3355163	CG17515	421.855	0.381521	0.15292	0.0125992	0.101066
FBgn0000181	bic	45827	CG3644	17332.1	0.186321	0.074765	0.0126994	0.101788
FBgn0030305	Uba5	32094	CG1749	2637.1	0.236365	0.0948807	0.0127319	0.101967
FBgn0005596	yem	43439	CG14513	5333.93	-0.186224	0.0748251	0.0128179	0.102574
FBgn0016697	Prosalpha5	36951	CG10938	10280.3	0.178209	0.0716243	0.0128424	0.102688
FBgn0031435	Elba2	33442	CG9883	471.353	-0.397751	0.159922	0.0128769	0.102811
FBgn0265048	cv-d	41921	CG31150	1380.03	-0.343554	0.138133	0.0128783	0.102811
FBgn0031894	CG4496	34000	CG4496	1974.66	-0.358547	0.144201	0.0129032	0.102928
FBgn0013323	Ptth	33238	CG13687	66.5497	-1.00431	0.404143	0.0129539	0.103012
FBgn0027574	CG5815	43266	CG5815	2384.82	-0.193525	0.077878	0.012956	0.103012
FBgn0029718	mRpL30	31398	CG7038	1700.46	0.234299	0.0942687	0.0129391	0.103012
FBgn0036770	Prestin	39996	CG5485	359.251	-0.421306	0.169557	0.0129645	0.103012
FBgn0260934	par-1	2768852	CG8201	28097.3	-0.186352	0.074999	0.0129651	0.103012
FBgn0284421	Psn	40260	CG18803	8343.67	0.154114	0.0620325	0.0129767	0.103023
FBgn0001220	Hsc70-5	36583	CG8542	28844.1	-0.204798	0.0824671	0.0130138	0.103236
FBgn0034921	DCP1	37790	CG11183	1800.27	0.245783	0.0990015	0.0130419	0.103376
FBgn0034523	Nnf1a	37325	CG13434	1594.33	0.27268	0.10985	0.0130543	0.103393
FBgn0034335	GstE1	37106	CG5164	75.5101	0.777107	0.313225	0.013102	0.103689
FBgn0259994	OtopLa	8674066	CG42492	200.711	-0.491223	0.198046	0.0131256	0.103793
FBgn0038389	CG5516	41940	CG5516	1019.03	0.287333	0.115868	0.0131442	0.103859
FBgn0037270	eIF3f1	40587	CG9769	11342.6	0.201766	0.0813776	0.0131611	0.10391
FBgn0014135	bnl	42356	CG4608	68.937	-0.876533	0.353892	0.0132551	0.10457
FBgn0035691	CG7386	38719	CG7386	155.042	-0.784691	0.316942	0.0132932	0.104789
FBgn0015295	Shark	44353	CG18247	3429.18	-0.214812	0.0867949	0.0133259	0.104936
FBgn0265187	Fatp2	37657	CG44252	1395.64	-0.264431	0.106852	0.0133328	0.104936
FBgn0283503	Neurl4	39558	CG46284	3382.55	-0.169952	0.0687091	0.0133798	0.105223
FBgn0000045	Act79B	40444	CG7478	131.65	1.12286	0.454236	0.0134371	0.10559
FBgn0034362	CG5323	37137	CG5323	990.986	0.314285	0.127273	0.013535	0.106277
FBgn0032249	TBC1D16	34431	CG5337	226.004	0.536776	0.217453	0.0135692	0.106454
FBgn0053051	CG33051	39941	CG33051	717.671	0.327076	0.132515	0.0135788	0.106454
FBgn0037468	CG1943	40844	CG1943	16679.6	0.144353	0.0584924	0.0135913	0.106469
FBgn0017457	U2af38	33201	CG3582	5092.04	0.165606	0.0671207	0.0136139	0.106563
FBgn0038744	CG4733	42368	CG4733	2528.97	0.206574	0.083758	0.0136509	0.106769
FBgn0265297	pAbp	37070	CG5119	277933	-0.116001	0.0470718	0.0137268	0.107279
FBgn0039347	CG5071	43090	CG5071	433.553	-0.400118	0.162409	0.0137531	0.107401
FBgn0267027	lncRNA:CR45471	19834754	CR45471	35.18	1.2426	0.504454	0.0137682	0.107435
FBgn0010905	Spn	46194	CG16757	18342.3	0.182643	0.0741902	0.0138234	0.107698
FBgn0261638	lncRNA:CR42721	10178845	CR42721	72.7147	0.988072	0.401318	0.0138138	0.107698
FBgn0016794	dos	38321	CG1044	6283.48	-0.158415	0.0644422	0.0139618	0.108334
FBgn0031247	CG11562	33200	CG11562	735.715	-0.294943	0.120024	0.0139962	0.108334
FBgn0035719	tow	38755	CG14821	209.246	0.455312	0.185324	0.0140164	0.108334
FBgn0035982	CG4461	39074	CG4461	34.2468	1.47646	0.600986	0.014021	0.108334
FBgn0036486	Msh6	39654	CG7003	3351.05	0.211423	0.0860651	0.0140277	0.108334
FBgn0036715	Cad74A	39936	CG6445	98.5057	-1.30256	0.530278	0.0140347	0.108334
FBgn0039167	CG17786	42879	CG17786	415.218	-0.415075	0.168892	0.0139854	0.108334
FBgn0041171	ago	38516	CG15010	17421.1	-0.16252	0.0661485	0.0140145	0.108334
FBgn0050497	NA	NA	NA	2129.69	-0.370418	0.150684	0.0139619	0.108334
FBgn0051950	Sbat	319043	CG31950	454.974	0.436291	0.177602	0.0140271	0.108334
FBgn0266526	NA	NA	NA	2129.69	-0.370418	0.150684	0.0139619	0.108334
FBgn0286041	sisRNA:CR46363	39877405	CR46363	12.4657	1.83372	0.745631	0.0139214	0.108334
FBgn0029838	CG4666	31541	CG4666	21.1119	-1.79772	0.732241	0.0140848	0.108637
FBgn0037028	CG3618	40303	CG3618	503.215	-0.407725	0.166151	0.0141301	0.108903
FBgn0027259	Kmn1	32102	CG1558	798.343	0.322588	0.131516	0.0141731	0.10915
FBgn0003731	Egfr	37455	CG10079	29128.5	-0.259328	0.105781	0.0142241	0.109375
FBgn0262872	milt	45683	CG43227	7845.91	-0.147181	0.0600337	0.0142208	0.109375
FBgn0050285	CG30285	246528	CG30285	89.1895	-0.772659	0.315332	0.0142735	0.109671
FBgn0038771	CG4390	42396	CG4390	6393.58	0.223668	0.091374	0.0143721	0.110344
FBgn0031639	mRpS2	33688	CG2937	2041.83	0.212932	0.0870002	0.0143858	0.110365
FBgn0010100	mAcon1	44149	CG9244	25946.6	-0.159973	0.0653995	0.0144415	0.110622
FBgn0022343	CG3760	37987	CG3760	8386.94	0.196625	0.0803807	0.0144381	0.110622
FBgn0260648	Rrp40	319033	CG31938	1803.02	0.227493	0.0930282	0.0144684	0.110744
FBgn0052452	CG32452	318035	CG32452	947.126	0.256548	0.104961	0.0145164	0.111027
FBgn0040395	Unc-76	31179	CG3981	4742.07	-0.171001	0.0700212	0.0146007	0.111586
FBgn0004511	dy	32130	CG9355	60.4974	-0.969151	0.397516	0.014768	0.112607
FBgn0052425	CG32425	40273	CG32425	5891.16	-0.160883	0.0659866	0.0147641	0.112607
FBgn0267006	lncRNA:CR45450	19836088	CR45450	12.9532	-1.79194	0.734923	0.0147576	0.112607
FBgn0036433	CG9628	39593	CG9628	178.085	-0.687959	0.282651	0.0149349	0.113793
FBgn0263738	Ada2a	326128	CG43663	1778.07	0.248054	0.101931	0.0149513	0.113832
FBgn0000557	eEF1alpha2	43736	CG1873	101382	-0.178245	0.0732552	0.014966	0.113858
FBgn0014037	Su(Tpl)	40171	CG32217	3942.31	-0.222426	0.0914422	0.0149982	0.114016
FBgn0261552	ps	44258	CG42670	2043.54	-0.325973	0.134197	0.0151381	0.114992
FBgn0003090	pk	45343	CG11084	1101.49	-0.29669	0.122213	0.0151971	0.115249
FBgn0037728	p23	41173	CG16817	28524	0.143768	0.0592167	0.0151893	0.115249
FBgn0263395	hppy	37203	CG7097	9604.74	-0.2139	0.0881281	0.0152179	0.115249
FBgn0264694	mgr	41365	CG6719	3809.89	0.205743	0.0847605	0.0152095	0.115249
FBgn0261797	Dhc64C	38580	CG7507	7416.13	0.16556	0.0682318	0.0152483	0.115392
FBgn0052354	CG32354	50302	CG32354	686.488	-0.349372	0.144047	0.015291	0.115628
FBgn0036931	CG14183	40192	CG14183	295.674	0.380069	0.156774	0.0153378	0.115895
FBgn0039501	TTLL6B	43282	CG5987	698.845	-0.307256	0.12678	0.0153698	0.116049
FBgn0035945	CG5026	39026	CG5026	3159.31	-0.1882	0.0776679	0.0153871	0.116092
FBgn0003093	Pkc98E	43428	CG1954	6203.92	-0.219144	0.0904578	0.0154096	0.116175
FBgn0003175	px	37573	CG4444	8663.59	-0.240622	0.0993485	0.0154354	0.116282
FBgn0000357	Cp18	38998	CG6517	274.089	-0.43726	0.180672	0.0155124	0.116658
FBgn0000711	flw	44289	CG2096	3424.33	-0.189719	0.0784051	0.0155319	0.116658
FBgn0040337	CG3021	53546	CG3021	1025.1	0.23072	0.0953184	0.0154984	0.116658
FBgn0051051	CG31051	261634	CG31051	1211.31	-0.294148	0.12156	0.0155298	0.116658
FBgn0263975	CR43727	14462874	CR43727	123.213	-0.571644	0.236274	0.0155456	0.116673
FBgn0033474	CG1407	36043	CG1407	3890.12	-0.169528	0.070086	0.0155694	0.116764
FBgn0004885	tok	42944	CG6863	23066.3	-0.189623	0.0784566	0.0156528	0.117296
FBgn0052791	DIP-alpha	31322	CG32791	615.932	-0.455124	0.188328	0.0156637	0.117296
FBgn0034570	CG10543	37379	CG10543	4711.31	-0.242454	0.100381	0.0157205	0.117634
FBgn0038739	CG4686	42361	CG4686	2315.81	-0.187553	0.0776644	0.0157389	0.117684
FBgn0041210	HDAC4	32278	CG1770	4047.82	-0.240162	0.0994756	0.0157663	0.117801
FBgn0035263	CG12035	38217	CG12035	22.8484	1.48914	0.61702	0.0158024	0.117947
FBgn0264696	CG43965	14462843	CG43965	333.278	-0.365521	0.151462	0.0158095	0.117947
FBgn0031310	Vps29	33295	CG4764	2884.26	0.175952	0.0729595	0.0158813	0.118395
FBgn0022699	D19B	38717	CG10270	4498.67	-0.147827	0.0613092	0.0159012	0.118456
FBgn0034566	CG9313	37374	CG9313	118.064	-0.688679	0.285698	0.0159302	0.118584
FBgn0004432	Cyp1	32595	CG9916	83487.6	0.180209	0.0747687	0.0159429	0.11859
FBgn0052476	mthl14	318046	CG32476	57.3637	-0.902485	0.374585	0.0159836	0.118805
FBgn0039153	GatB	42861	CG5463	1807.16	-0.219574	0.0911512	0.0160006	0.118843
FBgn0013813	Dhc98D	43379	CG1842	54.5082	1.27417	0.529067	0.0160256	0.118906
FBgn0037199	EMC4	40505	CG11137	1521.8	0.281064	0.116726	0.0160447	0.118906
FBgn0086447	l(2)37Cg	35196	CG10685	703.892	0.267764	0.111194	0.0160363	0.118906
FBgn0000241	bw	37724	CG17632	584.461	-0.319236	0.132649	0.0161012	0.118973
FBgn0000326	clt	117300	CG9858	2932.9	0.215165	0.0893889	0.0160813	0.118973
FBgn0039688	Kul	43501	CG1964	180.699	-0.659425	0.273999	0.0160988	0.118973
FBgn0264291	Det	42077	CG12265	1204.21	0.266247	0.110604	0.0160746	0.118973
FBgn0034906	CG13561	37765	CG13561	98.5529	-0.742894	0.308985	0.0162031	0.119638
FBgn0032210	CYLD	34380	CG5603	1410.75	-0.269757	0.112251	0.016254	0.119867
FBgn0039020	CG17141	42697	CG17141	1091.09	0.285375	0.118754	0.016258	0.119867
FBgn0035082	CG2811	37988	CG2811	2092.8	0.204097	0.0849551	0.0162872	0.119994
FBgn0260817	gkt	33530	CG8825	1066.88	-0.249595	0.103971	0.0163669	0.120493
FBgn0030943	Nup35	32851	CG6540	4954.12	0.160715	0.0669722	0.0164074	0.120614
FBgn0038478	cal1	42065	CG5148	2898.98	-0.209525	0.0873107	0.0164058	0.120614
FBgn0004367	mei-41	32608	CG4252	2095.15	-0.223602	0.0932631	0.0165054	0.121245
FBgn0039157	Myo95E	2768680	CG5501	2797.32	-0.327485	0.136662	0.0165611	0.121565
FBgn0016684	NaPi-T	36651	CG10207	480.257	-0.309048	0.129033	0.0166157	0.121595
FBgn0027521	CG3679	32591	CG3679	507.266	0.395515	0.165113	0.0166016	0.121595
FBgn0031016	kek5	32930	CG12199	25775.2	0.175707	0.0733399	0.0165848	0.121595
FBgn0037603	CG11753	41023	CG11753	878.721	0.243516	0.101674	0.016617	0.121595
FBgn0040759	CG13177	5740215	CG13177	36.1892	1.44757	0.604445	0.0166262	0.121595
FBgn0261274	Ero1L	38500	CG1333	1569.37	-0.263629	0.110093	0.0166379	0.121595
FBgn0031772	CG13994	33853	CG13994	781.552	0.29065	0.121409	0.0166669	0.121718
FBgn0040070	Trx-2	34281	CG31884	1578.44	0.329973	0.137934	0.0167454	0.122177
FBgn0041712	yellow-d	37703	CG9889	113.976	-0.709807	0.296735	0.016754	0.122177
FBgn0010385	Def	36047	CG1385	14.998	1.81731	0.760109	0.0168093	0.122489
FBgn0029936	CG4617	31657	CG4617	1369.45	0.238967	0.0999614	0.0168213	0.122489
FBgn0022986	qkr58E-1	37561	CG3613	2780.91	0.171443	0.07175	0.0168739	0.122783
FBgn0086251	del	35380	CG9252	83.6263	-0.807185	0.337927	0.0169109	0.122873
FBgn0266696	Svil	38306	CG45186	14297	-0.145591	0.0609467	0.0169024	0.122873
FBgn0034127	CG7848	36839	CG7848	132.607	0.756852	0.317065	0.0169837	0.123314
FBgn0033377	Pgm2a	35923	CG8073	9110.34	0.127228	0.0533107	0.0170079	0.1234
FBgn0004510	Ets97D	43236	CG6338	2282.34	-0.192074	0.0805018	0.0170349	0.123438
FBgn0024987	ssx	31086	CG3056	9517.55	0.147234	0.0617204	0.0170559	0.123438
FBgn0031216	Zir	33165	CG11376	15858.5	-0.163518	0.0685467	0.0170563	0.123438
FBgn0034503	MED8	37305	CG13867	1147.46	0.24822	0.104083	0.017087	0.123438
FBgn0037615	CG11760	41036	CG11760	222.182	-0.4457	0.18686	0.0170695	0.123438
FBgn0261108	Atg13	40998	CG7331	3631.04	-0.166994	0.0700215	0.0170837	0.123438
FBgn0037090	Est-Q	40381	CG7529	71.2784	0.886502	0.371822	0.0171158	0.123468
FBgn0037206	CG12768	40513	CG12768	3341.62	0.172163	0.0722038	0.017107	0.123468
FBgn0027596	Kank	36668	CG10249	4523.77	0.207495	0.0870622	0.0171583	0.12363
FBgn0030545	CG11590	32368	CG11590	1415.56	0.287476	0.120626	0.017163	0.12363
FBgn0029885	CG3224	31600	CG3224	2437.23	0.179463	0.0753199	0.0171873	0.123717
FBgn0015240	Hr96	42993	CG11783	1608.25	-0.286378	0.120237	0.0172295	0.123931
FBgn0031117	GstT3	33047	CG1702	3169.72	0.211891	0.0890169	0.0172963	0.124323
FBgn0260945	Atg1	39454	CG10967	7946.39	-0.198489	0.0834124	0.0173313	0.124485
FBgn0011837	Tis11	32222	CG4070	25199.3	-0.230449	0.0968569	0.017347	0.124509
FBgn0085424	nub	34669	CG34395	96.1524	-0.712618	0.299753	0.0174377	0.12507
FBgn0067864	Patj	44100	CG12021	2329.49	-0.173404	0.0729963	0.0175246	0.125603
FBgn0000442	Pkg21D	33253	CG3324	22.5882	-1.61815	0.681388	0.0175592	0.125761
FBgn0038244	CG7987	41768	CG7987	9988.39	-0.206455	0.0869562	0.0175849	0.125856
FBgn0036198	crim	39321	CG6038	662.626	-0.262125	0.110421	0.017603	0.125896
FBgn0259210	prom	246493	CG42310	157.931	0.610881	0.257365	0.0176158	0.125897
FBgn0031820	Daxx	33906	CG9537	25019.7	-0.199013	0.0839415	0.0177472	0.126578
FBgn0033483	egr	36054	CG12919	5154.14	-0.163606	0.0690125	0.0177561	0.126578
FBgn0036062	CG6685	39172	CG6685	568.912	-0.386973	0.163303	0.0178043	0.126578
FBgn0038395	CG10407	41949	CG10407	494.092	-0.355421	0.149985	0.0178019	0.126578
FBgn0038454	CG10324	42028	CG10324	917.872	-0.261499	0.110356	0.0178076	0.126578
FBgn0038876	Idi	42526	CG5919	1438.64	0.222762	0.0940121	0.0178121	0.126578
FBgn0039098	GILT3	42787	CG13822	38.4966	1.09226	0.460712	0.0177496	0.126578
FBgn0263607	l(3)72Dp	317887	CG32155	367.85	-0.389198	0.164211	0.017783	0.126578
FBgn0030798	CG13003	32675	CG13003	243.335	0.42741	0.180524	0.0179035	0.127138
FBgn0026076	UBL3	32541	CG9038	5461.83	-0.217001	0.0917272	0.0179948	0.127695
FBgn0023521	CG3587	31160	CG3587	1204.19	0.218706	0.0924784	0.0180327	0.127784
FBgn0061356	CG18003	3771779	CG18003	46.7072	-1.19325	0.504531	0.0180271	0.127784
FBgn0005695	gcl	35864	CG8411	1917.39	-0.199963	0.084593	0.0180872	0.127962
FBgn0030494	Cpr12A	32309	CG15757	35.3528	-1.0291	0.435309	0.018076	0.127962
FBgn0034735	CG4610	37571	CG4610	3243.41	0.179308	0.0758608	0.0180961	0.127962
FBgn0030985	Obp18a	32897	CG15883	27.8875	1.18326	0.501015	0.0181902	0.128536
FBgn0035900	ZC3H3	38968	CG6694	1711.1	-0.232805	0.0985875	0.0182057	0.128555
FBgn0031279	CG3544	33252	CG3544	28.4267	-1.62342	0.687963	0.018287	0.128884
FBgn0086686	l(3)L1231	41776	CG7832	17198.4	-0.209428	0.0887526	0.0182908	0.128884
FBgn0262714	Sap130	39455	CG11006	6240.91	-0.168523	0.0714088	0.0182763	0.128884
FBgn0031662	CG3792	33717	CG3792	3672.4	0.151411	0.0641767	0.0183101	0.128901
FBgn0039735	Nph	43559	CG7911	17763.4	0.173098	0.0733824	0.0183318	0.128901
FBgn0041164	armi	38427	CG11513	4033.9	-0.171176	0.0725654	0.0183281	0.128901
FBgn0023541	Cyp4d14	45706	CG3540	526.261	-0.308927	0.13109	0.0184433	0.129594
FBgn0033639	CG9003	36244	CG9003	5987.08	-0.242117	0.102896	0.0186211	0.130752
FBgn0037815	Rrp46	41270	CG4043	1318.14	0.279124	0.118673	0.0186704	0.130915
FBgn0050414	CG30414	37705	CG30414	187.873	-0.659418	0.280355	0.0186686	0.130915
FBgn0025692	Lfg	36418	CG3814	450.223	-0.348551	0.148238	0.0187082	0.131088
FBgn0001324	kto	44830	CG8491	5228.41	0.248362	0.10569	0.0187782	0.13123
FBgn0014023	mRpL47	41141	CG9378	2644.39	0.186887	0.0795266	0.0187738	0.13123
FBgn0023167	SmD3	36306	CG8427	3807.64	0.214527	0.0912938	0.0187808	0.13123
FBgn0063368	Gpb5	3355097	CG40041	237.387	0.429304	0.182671	0.018766	0.13123
FBgn0032223	GATAd	34395	CG5034	2653.53	-0.174223	0.0741744	0.0188326	0.131501
FBgn0039404	CG14543	43167	CG14543	616.674	0.299618	0.127594	0.0188642	0.131629
FBgn0031670	SelT	33725	CG3887	5385.48	0.184594	0.0786382	0.0189056	0.131827
FBgn0016031	lama	38610	CG10645	2668.75	0.262921	0.112048	0.0189505	0.132001
FBgn0040737	Tango8	50210	CG14503	19.4103	-1.46987	0.626444	0.018957	0.132001
FBgn0053180	Ranbp16	118436	CG33180	4624.3	-0.170193	0.0725541	0.0189896	0.132136
FBgn0033458	Lime	36023	CG18446	176.606	0.520362	0.221872	0.0190107	0.132191
FBgn0262733	Src64B	48973	CG7524	12955.6	-0.17719	0.0755994	0.0190883	0.132639
FBgn0003141	pr	35292	CG16784	2880.21	0.203312	0.0868056	0.0191728	0.13295
FBgn0283478	und	34294	CG4008	13350.4	0.12901	0.0550809	0.0191711	0.13295
FBgn0284229	CG46313	30522402	CG46313	76.4159	-0.810661	0.346074	0.0191575	0.13295
FBgn0000319	Chc	32537	CG9012	28961.8	0.117887	0.0503573	0.0192314	0.133264
FBgn0030091	CG7065	31844	CG7065	4978.98	-0.148552	0.0634729	0.0192631	0.133355
FBgn0286030	lncRNA:CR46350	39877392	CR46350	98.2059	0.667845	0.285374	0.0192711	0.133355
FBgn0005386	ash1	40133	CG8887	5210.1	-0.194701	0.0832402	0.0193343	0.133516
FBgn0039802	dj-1beta	43652	CG1349	2085.73	0.262924	0.112388	0.0193136	0.133516
FBgn0267035	asRNA:CR45479	19835032	CR45479	603.237	-0.289642	0.123822	0.019326	0.133516
FBgn0033000	CG14464	3355132	CG14464	1183.93	0.295715	0.126495	0.0193996	0.133842
FBgn0034689	CG2921	37515	CG2921	805.152	0.287256	0.122885	0.0194082	0.133842
FBgn0033169	CG11123	35664	CG11123	1682.44	0.255669	0.109402	0.0194409	0.133975
FBgn0031895	CG4497	34001	CG4497	1014.97	0.249415	0.106762	0.0194824	0.134169
FBgn0003480	spn-B	41746	CG3325	178.547	0.559241	0.239579	0.0195818	0.134761
FBgn0014073	Tie	38559	CG7525	29.5236	-1.14432	0.490289	0.0195971	0.134774
FBgn0039698	CG7789	43516	CG7789	1525.73	0.211444	0.0906483	0.0196704	0.135185
FBgn0038072	CG6225	41559	CG6225	16.9616	1.81596	0.778836	0.0197199	0.135433
FBgn0020236	ATPCL	36760	CG8322	17693.6	-0.118545	0.0508574	0.0197571	0.135595
FBgn0050410	Rpi	246599	CG30410	8493.34	0.167544	0.0718987	0.0197918	0.13574
FBgn0030692	mRpS30	32530	CG8470	4785.14	0.188435	0.0808768	0.0198113	0.135782
FBgn0000565	MsrA	39675	CG7266	1904.34	0.229538	0.0985392	0.0198377	0.135869
FBgn0031322	CG5001	33308	CG5001	857.094	0.296969	0.127529	0.0198783	0.136004
FBgn0261792	snRNP-U1-C	42274	CG5454	1559.61	0.232838	0.099994	0.0198846	0.136004
FBgn0267984	asRNA:CR46251	26067561	CR46251	2129.86	-0.207453	0.0891071	0.0199055	0.136055
FBgn0034795	MED23	37639	CG3695	6890.51	-0.155957	0.0669996	0.0199263	0.136104
FBgn0039259	EMC6	42992	CG11781	830.237	0.319889	0.137463	0.0199603	0.136243
FBgn0037378	PSMG1	40719	CG2046	1704.13	0.211146	0.0907559	0.0199907	0.136358
FBgn0033401	Cog6	35953	CG1968	1918.9	-0.205515	0.0883746	0.0200456	0.136362
FBgn0034438	CG9416	37223	CG9416	31910.1	0.136246	0.0585857	0.0200411	0.136362
FBgn0036818	CG14074	40051	CG14074	200.253	-0.503523	0.216495	0.0200297	0.136362
FBgn0036862	Gbs-76A	40102	CG9619	667.981	-0.33386	0.143562	0.0200432	0.136362
FBgn0035440	CG14969	38415	CG14969	1637.33	0.288157	0.124041	0.020175	0.137149
FBgn0030025	CG2147	31759	CG2147	1965.01	0.24048	0.103549	0.0202121	0.137308
FBgn0001075	ft	33627	CG3352	127.408	-1.13863	0.490615	0.0202966	0.137788
FBgn0031497	SerRS	33518	CG17259	15997.2	0.146337	0.0630954	0.0203793	0.138057
FBgn0032582	CG13258	34959	CG13258	24.9919	-1.33119	0.574076	0.020404	0.138057
FBgn0037531	CG10445	40938	CG10445	576.743	0.30574	0.131866	0.0204187	0.138057
FBgn0041094	scyl	39270	CG7590	30351.3	-0.143258	0.0617705	0.0203845	0.138057
FBgn0052650	CG32650	326227	CG32650	87.7519	-0.679296	0.29295	0.0204051	0.138057
FBgn0263006	SERCA	49297	CG3725	26366.2	0.116738	0.050342	0.0204007	0.138057
FBgn0003575	su(sable)	31012	CG6222	7532.8	-0.210436	0.0907973	0.0204687	0.138116
FBgn0025336	CG4882	37787	CG4882	3297.18	0.218776	0.0943866	0.0204565	0.138116
FBgn0025725	alphaCOP	38199	CG7961	13327.3	0.137203	0.0591959	0.0204614	0.138116
FBgn0266437	CG45067	38371	CG45067	228.002	-0.512314	0.221216	0.0205639	0.138664
FBgn0020269	mspo	36632	CG10145	1498.17	0.212894	0.0919681	0.02062	0.13887
FBgn0037203	slif	40510	CG11128	120.581	-0.560764	0.242275	0.0206359	0.13887
FBgn0259175	ome	44297	CG42280	55.2918	-1.05655	0.456442	0.0206262	0.13887
FBgn0032170	CG4658	34325	CG4658	1930.61	-0.210667	0.0910756	0.0207169	0.139321
FBgn0032395	Wdr81	34616	CG6734	2409.26	-0.193603	0.0837084	0.0207323	0.139332
FBgn0052485	CG32485	38363	CG32485	83.2319	0.744704	0.322081	0.0207686	0.139388
FBgn0052772	CG32772	31420	CG32772	9679.69	-0.211376	0.0914154	0.0207635	0.139388
FBgn0043458	CG12084	192509	CG12084	5795.35	-0.194337	0.0841089	0.0208582	0.139896
FBgn0032796	cyst	35237	CG10188	2855.07	-0.209624	0.0907616	0.0209097	0.140118
FBgn0046763	CG17278	50050	CG17278	52.6526	-1.16234	0.5033	0.0209192	0.140118
FBgn0264878	asRNA:CR44069	14462570	CR44069	2381.69	0.176625	0.0764929	0.0209417	0.140175
FBgn0264894	CG44085	34732	CG44085	436.343	-0.34943	0.151442	0.0210353	0.140708
FBgn0039809	CG15547	43661	CG15547	467.447	-0.340942	0.147804	0.0210707	0.14085
FBgn0086707	ncm	35099	CG12750	10625.7	-0.181995	0.0789208	0.021108	0.141006
FBgn0040207	kat80	32581	CG13956	5386.19	-0.174603	0.0757266	0.0211269	0.141038
FBgn0058160	CG40160	3354965	CG40160	3224.1	-0.259379	0.112543	0.021183	0.141319
FBgn0039016	Dcr-1	42693	CG4792	3318.55	-0.20887	0.0906637	0.0212348	0.14157
FBgn0034142	CG8306	36857	CG8306	10005.7	-0.130957	0.0568569	0.0212632	0.141665
FBgn0031092	CG9577	33016	CG9577	2918.5	0.231824	0.100675	0.021296	0.14179
FBgn0039467	CG14253	43243	CG14253	97.9127	-0.714927	0.310511	0.0213113	0.141797
FBgn0034645	ND-B12	37466	CG10320	2693.26	0.209052	0.0908275	0.0213556	0.141952
FBgn0260941	app	39399	CG42318	4622.96	-0.222419	0.0966407	0.0213629	0.141952
FBgn0263667	Lpt	37795	CG5591	2672.83	-0.200528	0.0871633	0.021414	0.142198
FBgn0034009	CG8155	36698	CG8155	1917.48	-0.248394	0.108005	0.0214575	0.142392
FBgn0034186	CG8950	36921	CG8950	1403.81	-0.218706	0.0951504	0.0215318	0.14279
FBgn0028737	eEF1beta	45249	CG6341	24823.7	0.196563	0.0855494	0.0215818	0.142933
FBgn0265464	Traf6	31746	CG10961	662.831	-0.291385	0.126808	0.0215704	0.142933
FBgn0053493	CG33493	2768994	CG33493	143.526	-0.568589	0.247547	0.021625	0.143124
FBgn0000576	ems	41697	CG2988	22.102	2.20546	0.960703	0.0216944	0.143421
FBgn0031734	CG11147	33803	CG11147	15.8026	1.64682	0.717378	0.0216984	0.143421
FBgn0038741	CG17186	42363	CG17186	369.859	-0.382679	0.166726	0.0217186	0.14346
FBgn0011205	fbl	46234	CG5725	4667.46	0.163989	0.0715001	0.0218163	0.143965
FBgn0025807	Rad9	40054	CG3945	705.584	0.267529	0.116651	0.0218237	0.143965
FBgn0286027	Rnmt	34877	CG3688	2696.13	0.201173	0.0877279	0.0218398	0.143976
FBgn0022361	Pur-alpha	43797	CG1507	1844.11	0.269118	0.117409	0.0218976	0.144168
FBgn0033191	CG1598	35690	CG1598	2953.7	0.153436	0.0669364	0.02189	0.144168
FBgn0036571	Strump	39766	CG12272	1649.65	0.219557	0.0958308	0.0219583	0.144473
FBgn0259982	Uxt	34893	CG15266	714.757	0.334772	0.14618	0.0220141	0.144744
FBgn0260741	CG3281	41445	CG3281	1375.58	-0.226271	0.0988315	0.0220527	0.144903
FBgn0031992	Acbp1	34111	CG8498	3015.54	0.214129	0.0935789	0.0221246	0.145281
FBgn0035024	CG11414	37923	CG11414	9533.01	-0.161601	0.0706375	0.0221524	0.145368
FBgn0034797	nahoda	37641	CG12781	72.721	0.820208	0.358586	0.022176	0.145428
FBgn0053556	form3	3346238	CG33556	1508.55	-0.276383	0.120855	0.0222019	0.145502
FBgn0011708	Syx5	34966	CG4214	5324.26	-0.164573	0.0720066	0.022282	0.145741
FBgn0037533	CD98hc	40941	CG2791	15308.9	-0.170757	0.0747107	0.0222794	0.145741
FBgn0263278	Fic	33897	CG9523	923.483	-0.247301	0.108183	0.0222578	0.145741
FBgn0035638	Tektin-C	38653	CG10541	1139.95	-0.253683	0.111079	0.0223832	0.146308
FBgn0035383	CPT2	38355	CG2107	4050.32	0.162728	0.0712655	0.0224064	0.146364
FBgn0034000	CG11808	36687	CG11808	468.498	0.30703	0.134502	0.0224474	0.146537
FBgn0039381	SppL	43128	CG17370	7567.48	-0.171352	0.0751018	0.0225133	0.146871
FBgn0026380	Prosbeta3	41079	CG11981	13382.6	0.168192	0.0737295	0.0225367	0.146928
FBgn0031253	CG11885	33215	CG11885	825.426	0.347094	0.152212	0.0225876	0.147011
FBgn0033899	CG13016	36562	CG13016	1773.07	0.204561	0.0897054	0.0225863	0.147011
FBgn0037290	CG1124	40613	CG1124	104.764	-0.712357	0.312404	0.0225933	0.147011
FBgn0020764	Alas	37815	CG3017	1988.52	-0.199938	0.0877732	0.0227331	0.147684
FBgn0030710	CG8924	32557	CG8924	2614.46	-0.198956	0.0873349	0.0227219	0.147684
FBgn0038363	Acyp2	41910	CG18505	495.069	0.350222	0.153757	0.022741	0.147684
FBgn0002284	Prosbeta6	39855	CG4097	9622.69	0.198075	0.0869799	0.0227716	0.147787
FBgn0033221	CG12825	35726	CG12825	40.5812	-0.993382	0.436318	0.0228019	0.147888
FBgn0028398	Taf10	33469	CG2859	1288.76	0.23782	0.104496	0.0228534	0.148126
FBgn0261649	tinc	42148	CG31247	2523.36	-0.224277	0.0985684	0.0228855	0.148239
FBgn0037518	CG2641	40921	CG2641	61.1247	0.849599	0.373576	0.022952	0.148573
FBgn0266681	asRNA:CR45171	19835829	CR45171	590.414	-0.395327	0.173851	0.0229691	0.148588
FBgn0263995	cpo	45840	CG43738	202.232	0.441635	0.19436	0.0230714	0.149154
FBgn0038009	CG17738	41490	CG17738	42.25	-0.961728	0.423296	0.0230867	0.149156
FBgn0263201	scaRNA:MeU1b-A234	12798388	CR43567	16.0635	1.54042	0.678362	0.0231594	0.149529
FBgn0032330	Samuel	34530	CG31868	3292.29	-0.217802	0.0960575	0.0233654	0.150672
FBgn0033783	CG17019	36425	CG17019	1740.87	-0.210943	0.0930332	0.0233664	0.150672
FBgn0041111	lilli	33496	CG8817	3948.83	-0.257494	0.113592	0.0233998	0.150694
FBgn0263005	CG43313	32259	CG43313	2227.75	-0.284645	0.125564	0.0233939	0.150694
FBgn0021750	SerRS-m	41862	CG4938	1740.43	0.182495	0.0805416	0.0234606	0.150988
FBgn0030520	Pdcd4	32337	CG10990	37780.6	-0.127463	0.0562784	0.0235211	0.151183
FBgn0036746	Crtc	39970	CG6064	3943.77	-0.208193	0.0919179	0.0235134	0.151183
FBgn0032321	YL-1	34516	CG4621	1393.82	0.216043	0.0954433	0.0236001	0.151594
FBgn0031540	Pif1	33567	CG3238	3143.71	-0.170033	0.0751349	0.0236337	0.151712
FBgn0014342	mia	40667	CG10390	887.105	0.292379	0.129259	0.0237001	0.152041
FBgn0010551	Phb2	46038	CG15081	22877.4	0.166315	0.0735731	0.0237876	0.152505
FBgn0036173	CG7394	39294	CG7394	1228.2	0.221593	0.098039	0.0238054	0.152522
FBgn0051551	CG31551	318795	CG31551	98.8774	0.831174	0.368221	0.0239913	0.153614
FBgn0053506	CG33506	3346177	CG33506	894.539	-0.28189	0.124901	0.0240145	0.153665
FBgn0038805	TFAM	42433	CG4217	5261.1	0.155649	0.0690248	0.0241347	0.154336
FBgn0030323	Vlet	32116	CG2371	668.364	0.33076	0.146741	0.0241936	0.154614
FBgn0083969	CG34133	318566	CG34133	3554.68	-0.192994	0.0856382	0.0242217	0.154695
FBgn0011305	Rsf1	34370	CG5655	7392.36	0.166424	0.0738783	0.0242791	0.154958
FBgn0261791	SNRPG	32636	CG9742	2127.07	0.240373	0.106716	0.0242939	0.154958
FBgn0014028	SdhB	35590	CG3283	6045.23	0.159912	0.071055	0.024415	0.155632
FBgn0039226	Ude	42953	CG18410	74.422	0.776502	0.345107	0.0244469	0.155736
FBgn0032433	Oatp33Ea	34660	CG5427	57.8048	1.12235	0.499104	0.0245292	0.156062
FBgn0261588	pdm3	35813	CG42698	1237.83	-0.314945	0.140041	0.0245161	0.156062
FBgn0033558	CG12344	36145	CG12344	287.056	-0.3644	0.162148	0.0246192	0.156535
FBgn0027588	GCS2alpha	49953	CG14476	26034	-0.122525	0.054535	0.0246582	0.156585
FBgn0266051	lncRNA:CR44816	19835169	CR44816	374.908	-0.324425	0.144393	0.0246512	0.156585
FBgn0035099	CG6845	38019	CG6845	2960.89	0.197581	0.0879907	0.0247376	0.15699
FBgn0035842	CG7504	38904	CG7504	1542.58	0.243912	0.108673	0.0248023	0.157301
FBgn0035101	p130CAS	38021	CG1212	6913.37	0.189334	0.0843795	0.0248425	0.157456
FBgn0003978	vls	35289	CG10728	3724.23	0.188958	0.0842319	0.0248772	0.157577
FBgn0086673	CG13272	35013	CG13272	27.35	-1.58174	0.705693	0.0250005	0.158257
FBgn0015803	RtGEF	35306	CG10043	6202.06	-0.167706	0.0748535	0.0250608	0.158455
FBgn0033809	CG4630	36458	CG4630	206.424	-0.517964	0.23119	0.0250632	0.158455
FBgn0040931	CG9034	50405	CG9034	920.454	0.291257	0.130024	0.0250892	0.158519
FBgn0035854	CG8005	38917	CG8005	626.22	0.29147	0.130171	0.025147	0.158765
FBgn0085298	CG34269	5740713	CG34269	286.655	-0.367151	0.163997	0.0251714	0.158765
FBgn0262102	CG42855	10178866	CG42855	395.473	-0.398477	0.177995	0.0251756	0.158765
FBgn0067317	Cby	42574	CG13415	42.937	-0.899521	0.401995	0.0252444	0.159099
FBgn0032478	Rsph1	34712	CG5458	182.517	0.497331	0.222297	0.025271	0.159166
FBgn0030915	CG6179	32819	CG6179	972.335	0.229042	0.102471	0.0254048	0.159909
FBgn0052311	zormin	2769001	CG33484	5625.93	0.296621	0.132768	0.0254739	0.160243
FBgn0036892	Lon	40138	CG8798	5778.84	-0.139958	0.06266	0.0255092	0.160364
FBgn0011769	Fdx1	39070	CG4205	319.476	0.351519	0.157546	0.0256671	0.161155
FBgn0038598	CG7131	42197	CG7131	413.938	0.416487	0.186651	0.0256572	0.161155
FBgn0051029	CG31029	318562	CG31029	581.496	-0.380252	0.170458	0.025697	0.161242
FBgn0001233	Hsp83	38389	CG1242	848831	-0.145829	0.0653866	0.0257307	0.16125
FBgn0001256	ImpL1	39499	CG10717	54.5851	-1.26566	0.567572	0.02575	0.16125
FBgn0023001	melt	38785	CG8624	172.012	-0.531654	0.238625	0.0258812	0.16125
FBgn0024188	san	44724	CG12352	2382.12	0.216709	0.0972036	0.0257852	0.16125
FBgn0025457	Bub3	43490	CG7581	6394.47	0.139604	0.0626459	0.0258493	0.16125
FBgn0030598	CG9503	32424	CG9503	64.5973	-1.05487	0.473153	0.0257847	0.16125
FBgn0031609	CG15443	33656	CG15443	923.723	0.237025	0.106381	0.0258756	0.16125
FBgn0033388	CG8046	35936	CG8046	24.7628	-1.35357	0.607523	0.0258798	0.16125
FBgn0036039	Naa60	39142	CG18177	2139.73	-0.203777	0.0914591	0.0258763	0.16125
FBgn0038488	m-cup	42076	CG11896	2133.9	-0.177057	0.079401	0.0257532	0.16125
FBgn0259979	Cndp2	35507	CG17337	5040.92	-0.146767	0.0658786	0.0258913	0.16125
FBgn0267994	asRNA:CR46261	26067571	CR46261	50.2512	-0.90818	0.407509	0.0258397	0.16125
FBgn0037350	CG2911	40686	CG2911	368.175	0.32602	0.146366	0.0259187	0.16132
FBgn0051687	CG31687	318886	CG31687	110	-0.63555	0.28538	0.0259455	0.161387
FBgn0004865	Eip78C	40345	CG18023	4271.09	0.174846	0.07852	0.0259625	0.161392
FBgn0039623	CG1951	43423	CG1951	2128.32	0.219228	0.0984654	0.0259845	0.161429
FBgn0001098	Gdh	42832	CG5320	2680.18	0.184748	0.083012	0.0260441	0.161533
FBgn0001316	klar	38067	CG17046	63194.6	-0.188987	0.0849293	0.0260657	0.161533
FBgn0030320	CG2247	32111	CG2247	9219.38	-0.173136	0.0778028	0.0260597	0.161533
FBgn0267910	lncRNA:CR34335	12798102	CR34335	2324.96	-0.300828	0.135172	0.0260468	0.161533
FBgn0005696	DNApol-alpha73	43278	CG5923	2314.89	0.210534	0.0946658	0.0261503	0.161957
FBgn0031606	CG15439	33651	CG15439	3513.73	0.16533	0.0743605	0.0261919	0.162115
FBgn0025835	CG17707	5740408	CG17707	190.523	-0.459484	0.206839	0.0263198	0.162806
FBgn0051450	mRpS18A	326141	CG31450	1705.46	0.220596	0.0993239	0.0263527	0.162909
FBgn0260484	HIP	318211	CG32789	2778.76	-0.15751	0.0709305	0.0263761	0.162953
FBgn0025391	Scgdelta	31129	CG14808	14.5168	1.84536	0.831177	0.0264068	0.163043
FBgn0037541	CG2747	40950	CG2747	6427.89	-0.165886	0.0747275	0.0264274	0.163069
FBgn0035829	HP4	38887	CG8044	2598.92	0.193696	0.0872756	0.026462	0.163182
FBgn0030077	CG15365	31829	CG15365	1482.49	-0.274248	0.123681	0.0265968	0.163913
FBgn0267733	lncRNA:CR46064	26067381	CR46064	996.967	-0.301199	0.135865	0.0266302	0.164018
FBgn0001078	ftz-f1	40045	CG4059	2122	-0.264988	0.1196	0.026718	0.1644
FBgn0030421	Agpat1	32230	CG3812	63.8863	-0.893128	0.403169	0.0267415	0.1644
FBgn0034501	CG13868	37302	CG13868	140.389	0.688388	0.310733	0.0267346	0.1644
FBgn0037835	CG14687	41297	CG14687	17.8262	1.57027	0.70893	0.0267606	0.164417
FBgn0032020	strat	34142	CG7787	757.647	-0.265731	0.120048	0.0268602	0.164928
FBgn0033020	COX4L	35491	CG10396	16.1842	1.70303	0.769545	0.0268953	0.165
FBgn0036998	CG5969	40269	CG5969	1027.79	-0.207598	0.0938128	0.0269049	0.165
FBgn0035692	Sf3b6	38720	CG13298	8478.23	0.146776	0.0664052	0.0270837	0.165963
FBgn0051852	Tap42	326166	CG31852	2150.42	0.179176	0.0810699	0.0270949	0.165963
FBgn0031146	CG15449	33079	CG15449	296.158	-0.45817	0.207337	0.0271198	0.166013
FBgn0024248	chico	64880	CG5686	3983.36	-0.185305	0.0839111	0.0272199	0.166322
FBgn0034095	CG15701	36801	CG15701	143.576	-0.565122	0.255884	0.0272085	0.166322
FBgn0037730	CG9444	41175	CG9444	497.381	-0.432778	0.195948	0.0271995	0.166322
FBgn0032208	Ufd4	34378	CG5604	9593.11	-0.185488	0.084027	0.0272805	0.166434
FBgn0038326	CG5044	41869	CG5044	3800.57	0.185037	0.0838267	0.027288	0.166434
FBgn0085421	Epac	35588	CG34392	140.8	-0.658484	0.298306	0.0272851	0.166434
FBgn0032454	CG5787	34684	CG5787	10214.3	-0.134888	0.0611205	0.0273199	0.166527
FBgn0002354	l(3)87Df	49762	CG7620	217.817	0.460803	0.208925	0.027413	0.16661
FBgn0022344	CG10340	42020	CG10340	1994.58	0.173721	0.0787998	0.0274831	0.16661
FBgn0027083	MetRS-m	41733	CG31322	1555.9	0.204882	0.0929341	0.0274828	0.16661
FBgn0027607	CG8230	35897	CG8230	5005.84	-0.152827	0.0692726	0.027372	0.16661
FBgn0037156	CG11523	40458	CG11523	751.666	0.28341	0.128551	0.0274789	0.16661
FBgn0050428	CG30428	246608	CG30428	917.072	-0.258298	0.117125	0.0274309	0.16661
FBgn0051363	Jupiter	41392	CG31363	18745.3	0.15417	0.0698902	0.0273914	0.16661
FBgn0263076	Klp54D	47216	CG43323	27.3953	-1.23309	0.55924	0.0274581	0.16661
FBgn0266099	CG44836	39825	CG44836	1016.09	-0.370116	0.167746	0.0273555	0.16661
FBgn0030847	CG12991	32734	CG12991	352.035	-0.382985	0.173743	0.0275019	0.166623
FBgn0000541	E(bx)	44811	CG32346	18723.3	-0.15906	0.0721763	0.0275404	0.166655
FBgn0035244	ABCB7	38193	CG7955	2005.09	0.183	0.0830393	0.0275403	0.166655
FBgn0034725	CG6044	37558	CG6044	9434.3	-0.191551	0.0869346	0.0275671	0.166716
FBgn0037613	Cks85A	41034	CG9790	1305.69	-0.209155	0.0949606	0.0276268	0.166884
FBgn0043012	AP-2sigma	42525	CG6056	1358.04	0.193683	0.0879366	0.0276282	0.166884
FBgn0035103	Vdup1	38023	CG7047	158.192	-0.724626	0.32904	0.0276479	0.166903
FBgn0050008	CG30008	246388	CG30008	51.0482	-0.890761	0.404719	0.0277405	0.167361
FBgn0243512	puc	40958	CG7850	4615.66	-0.22999	0.104544	0.0278113	0.167646
FBgn0266124	ghi	317833	CG32038	1339.78	0.245388	0.11155	0.0278212	0.167646
FBgn0047205	lncRNA:CR32385	3772463	CR32385	1804.48	0.236438	0.107539	0.0279043	0.168046
FBgn0035423	eIF1	38398	CG17737	12597.6	0.180968	0.0823692	0.0280182	0.16863
FBgn0032817	CG10631	35262	CG10631	2125.27	-0.208804	0.0950531	0.0280416	0.16867
FBgn0039836	CG1750	43699	CG1750	363.055	-0.319976	0.145685	0.0280667	0.16872
FBgn0025638	Roc1a	31014	CG16982	9700.29	0.146201	0.0665797	0.0281006	0.168822
FBgn0000299	Col4a1	33727	CG4145	7018.58	-0.162462	0.0740638	0.0282682	0.169626
FBgn0086698	frtz	33349	CG17657	1452.36	-0.208217	0.0949185	0.0282617	0.169626
FBgn0085734	CR40450	5740527	CR40450	19.0112	-1.31829	0.601075	0.0282912	0.169662
FBgn0030878	CG6769	32770	CG6769	3105.2	0.175969	0.0802422	0.028309	0.169668
FBgn0020412	JIL-1	39241	CG6297	7037.19	-0.14935	0.068155	0.0284286	0.169783
FBgn0029771	CG12730	31466	CG12730	1771.3	-0.211274	0.0963843	0.0283801	0.169783
FBgn0033357	Tom7	35899	CG8226	1863.63	0.272552	0.124343	0.0283836	0.169783
FBgn0034982	Naa35	37866	CG4065	6559.4	-0.134025	0.0611536	0.0284072	0.169783
FBgn0035498	Fit1	38488	CG14991	5827.48	0.157381	0.0718207	0.0284299	0.169783
FBgn0037852	Tpc1	41316	CG6608	1517.06	-0.249287	0.113746	0.0284075	0.169783
FBgn0030841	CG8568	32728	CG8568	139.892	0.730543	0.333431	0.0284528	0.169819
FBgn0035601	Uev1A	38613	CG10640	8888.79	0.15274	0.0697636	0.0285683	0.170407
FBgn0263986	cd	42681	CG6969	166.995	-0.556441	0.254192	0.0285925	0.17045
FBgn0036811	MED11	40042	CG6884	2339.42	0.193987	0.0886458	0.0286452	0.170635
FBgn0050054	CG30054	246420	CG30054	317.805	0.348889	0.159443	0.0286575	0.170635
FBgn0033405	CG13954	35959	CG13954	14.116	1.97698	0.903635	0.0286836	0.170689
FBgn0026749	Yippee	32295	CG1989	2361.28	-0.16838	0.0769795	0.0287181	0.170793
FBgn0025456	CREG	42092	CG5413	542.106	0.295435	0.135092	0.028748	0.170869
FBgn0037720	CG8312	41163	CG8312	3502.32	-0.203092	0.0928913	0.0287903	0.171019
FBgn0034307	CG10914	37075	CG10914	1467.93	-0.246624	0.112836	0.0288387	0.171205
FBgn0027091	CysRS	36784	CG8431	7077.95	0.139394	0.0637953	0.0288873	0.171393
FBgn0029879	APC7	31594	CG14444	30.6226	-1.16119	0.531513	0.0289122	0.171439
FBgn0030063	CG1789	31812	CG1789	1107.21	0.22176	0.101589	0.0290415	0.172104
FBgn0260388	CG42514	8674108	CG42514	616.753	0.324342	0.148599	0.0290606	0.172115
FBgn0000115	Arl1	39745	CG6025	1579.3	0.201444	0.092327	0.0291207	0.172369
FBgn0032198	eEF1delta	34363	CG4912	20043	0.145347	0.0666416	0.0291815	0.172627
FBgn0036503	CG13454	39676	CG13454	15.9061	1.43166	0.656555	0.0292154	0.172697
FBgn0266409	CG45049	42691	CG45049	5418.07	0.130406	0.0598082	0.0292278	0.172697
FBgn0010741	Pfdn2	46121	CG6302	7243.26	0.12943	0.059369	0.0292509	0.172732
FBgn0027581	CG6191	36513	CG6191	3132.03	-0.234443	0.107566	0.0292931	0.172879
FBgn0031126	Cyp6v1	33056	CG1829	1034.49	-0.258005	0.118418	0.0293492	0.173108
FBgn0082962	snoRNA:Psi28S-3385a	5740781	CR34608	30.1901	-1.07726	0.494591	0.0293996	0.173304
FBgn0019890	Smg5	34804	CG8954	12291.6	-0.120812	0.0554791	0.0294354	0.173311
FBgn0037001	ND-39	40272	CG6020	8114.15	0.14978	0.0687756	0.0294202	0.173311
FBgn0031107	HERC2	33035	CG11734	3146.75	0.226146	0.103885	0.0294882	0.173418
FBgn0039674	CG1907	43483	CG1907	1092.64	0.195488	0.089799	0.0294844	0.173418
FBgn0026084	cib	31359	CG4944	43687.1	0.12434	0.0571458	0.0295673	0.173578
FBgn0036273	INPP5E	39404	CG10426	418.851	-0.540778	0.248502	0.0295443	0.173578
FBgn0037185	CG11367	40491	CG11367	4138.87	-0.149409	0.0686628	0.0295561	0.173578
FBgn0029134	Prosbeta5	45269	CG12323	18204.3	0.139339	0.0640692	0.0296438	0.173782
FBgn0039132	AP-1sigma	42835	CG5864	3711.24	0.155253	0.0713911	0.0296541	0.173782
FBgn0264986	asRNA:CR44137	14462450	CR44137	1014.2	-0.226478	0.104123	0.0296234	0.173782
FBgn0010222	Nmdmc	47895	CG18466	1888.98	0.207702	0.095585	0.0297834	0.174438
FBgn0039249	CG11168	42981	CG11168	986.05	0.266447	0.122656	0.0298322	0.174622
FBgn0036688	Fit2	39907	CG7729	2048.49	0.180378	0.0830615	0.0298841	0.174823
FBgn0032200	CG5676	34368	CG5676	1670.29	0.203791	0.093891	0.0299686	0.175163
FBgn0284244	l(2)k05911	34731	CG31728	24.7642	-1.86037	0.857159	0.0299771	0.175163
FBgn0038666	Smu1	42272	CG5451	1938.24	0.186258	0.0858402	0.0300207	0.175316
FBgn0266489	CG45088	19835563	CG45088	3071	-0.234389	0.10805	0.0300633	0.175462
FBgn0086446	DCTN6-p27	35195	CG17347	748.567	0.271563	0.125231	0.0301206	0.175695
FBgn0010583	dock	33262	CG3727	9950.74	-0.173417	0.0799863	0.0301524	0.175778
FBgn0039350	jigr1	43093	CG17383	3501.33	-0.157207	0.0725335	0.030206	0.175988
FBgn0037255	Fip1	40569	CG1078	7576.19	-0.137788	0.0635808	0.030225	0.175996
FBgn0032731	Swip-1	35158	CG10641	1660.81	-0.196312	0.0906048	0.030259	0.176093
FBgn0026063	KP78b	41361	CG17216	36614.6	-0.209196	0.0966313	0.0303959	0.176597
FBgn0026064	KP78a	41362	CG6715	36614.6	-0.209196	0.0966313	0.0303959	0.176597
FBgn0262515	VhaAC45	35944	CG8029	4857.31	0.14251	0.065829	0.0303986	0.176597
FBgn0031850	Tsp	33941	CG11326	76.3949	-1.17962	0.545079	0.0304546	0.17682
FBgn0003169	put	41772	CG7904	10868	-0.159893	0.0739111	0.0305172	0.177054
FBgn0267552	asRNA:CR45892	26067220	CR45892	589.455	-0.255846	0.118275	0.0305302	0.177054
FBgn0033179	p47	35674	CG11139	5538.41	0.163295	0.0755131	0.0305817	0.177148
FBgn0035473	mge	38459	CG14981	7927.94	0.14153	0.065448	0.0305813	0.177148
FBgn0032629	beat-IIIc	35037	CG15138	14766.9	-0.206026	0.0952885	0.0306083	0.1772
FBgn0037121	Rpb8	40415	CG11246	1559.67	0.229305	0.106101	0.03068	0.177512
FBgn0001168	h	38995	CG6494	5346.75	-0.196019	0.0907383	0.0307517	0.177619
FBgn0027358	Tim9b	3772213	CG17767	1826.44	0.173597	0.0803541	0.0307422	0.177619
FBgn0031041	Pstk	3772080	CG12788	1826.44	0.173597	0.0803541	0.0307422	0.177619
FBgn0037492	CG10050	40873	CG10050	953.109	0.231915	0.107415	0.0308453	0.178057
FBgn0036075	CG8065	39186	CG8065	24.4057	-1.16367	0.539172	0.0309082	0.178318
FBgn0035199	tfc	38141	CG9134	14.8765	-1.65109	0.765274	0.0309658	0.17849
FBgn0086704	stops	43683	CG31006	52.3766	0.774802	0.359135	0.0309736	0.17849
FBgn0000283	Cp190	41848	CG6384	20835.6	-0.143406	0.066499	0.0310431	0.178509
FBgn0036843	Sfxn2	40080	CG6812	1874.35	-0.220392	0.102177	0.031009	0.178509
FBgn0039498	CG17991	43279	CG17991	252.21	-0.399253	0.185143	0.0310482	0.178509
FBgn0264467	asRNA:CR43875	14462891	CR43875	732.871	-0.256377	0.118885	0.0310435	0.178509
FBgn0003071	Pfk	36060	CG4001	1148.72	0.239173	0.110946	0.0311027	0.178587
FBgn0031078	Nup205	33002	CG11943	10826.3	0.158362	0.0734593	0.0311009	0.178587
FBgn0038300	Mau2	41830	CG4203	1880.17	-0.218633	0.101426	0.0311151	0.178587
FBgn0024728	Slip1	43809	CG1783	4897.9	-0.146185	0.0678505	0.0311995	0.178764
FBgn0029878	Pat1	31593	CG10695	6588.56	-0.168826	0.0783444	0.0311676	0.178764
FBgn0267568	asRNA:CR45908	26067236	CR45908	1674.97	0.195716	0.0908308	0.031183	0.178764
FBgn0036352	CG14110	39500	CG14110	18.5029	-1.45828	0.677068	0.031255	0.178972
FBgn0087007	bbg	39583	CG42230	23268.5	-0.202595	0.0940727	0.0312715	0.178972
FBgn0032938	CG8671	35400	CG8671	5424.45	-0.144755	0.0672397	0.0313329	0.179221
FBgn0024491	Bin1	41965	CG6046	3094.89	0.174893	0.0812657	0.0313884	0.179334
FBgn0035425	CG17746	38400	CG17746	4049.39	0.143736	0.0667837	0.0313764	0.179334
FBgn0027951	MTA1-like	40693	CG2244	19542.2	-0.137505	0.0639228	0.0314674	0.179657
FBgn0029664	CG10802	31318	CG10802	991.118	0.220428	0.10248	0.0314808	0.179657
FBgn0014877	Roe1	36508	CG6155	1773.31	0.184912	0.0860015	0.0315467	0.179829
FBgn0030432	CG4404	32241	CG4404	45.9127	-0.831227	0.386563	0.0315313	0.179829
FBgn0028691	Rpn9	42802	CG10230	15384.7	0.131967	0.0614164	0.0316566	0.179875
FBgn0030630	CG12608	32463	CG12608	3421.49	0.174801	0.0813476	0.0316493	0.179875
FBgn0031313	CG5080	33299	CG5080	745.868	-0.367345	0.170964	0.0316604	0.179875
FBgn0034221	CG10764	36962	CG10764	37.2384	-1.08156	0.50335	0.031657	0.179875
FBgn0036579	CG5027	39775	CG5027	1997.49	-0.205435	0.0956115	0.0316625	0.179875
FBgn0250867	CG42238	7354398	CG42238	6281.42	-0.170196	0.0791831	0.0316031	0.179875
FBgn0040376	AANATL7	31236	CG13759	24.3495	-1.24185	0.578085	0.0316966	0.179967
FBgn0013954	Fkbp12	37214	CG11001	23685	0.176529	0.0822324	0.0318161	0.180441
FBgn0036847	CNPYb	40084	CG11577	2392.26	0.183071	0.0852741	0.031805	0.180441
FBgn0024846	p38b	34780	CG7393	4204.43	0.141471	0.0659273	0.0318836	0.180722
FBgn0033915	CG8485	36579	CG8485	6033.07	-0.15395	0.0717766	0.0319644	0.181077
FBgn0029105	alpha-Catr	49713	CG2987	25.9095	-1.44739	0.675017	0.0320147	0.18119
FBgn0030647	CG6324	32481	CG6324	40.0561	-1.09168	0.50914	0.0320204	0.18119
FBgn0015379	dod	33111	CG17051	3671.91	0.151796	0.0708156	0.0320699	0.181368
FBgn0004368	Ptp4E	31425	CG6899	6012.86	-0.248321	0.115912	0.032167	0.181714
FBgn0016120	ATPsynD	42291	CG6030	11511	0.166938	0.0779286	0.0321784	0.181714
FBgn0259227	CG42327	41401	CG42327	338.15	-0.466988	0.218005	0.0321855	0.181714
FBgn0010441	pll	43283	CG5974	903.054	-0.234232	0.109359	0.032204	0.181716
FBgn0027611	LManII	34437	CG6206	14818.8	0.151545	0.0708303	0.0323915	0.182671
FBgn0029906	xit	31623	CG4542	1465.17	-0.183899	0.0859795	0.0324461	0.182774
FBgn0262116	RNASEK	3355016	CG40127	2852.59	0.170881	0.0798874	0.0324335	0.182774
FBgn0015282	Rpt2	42828	CG5289	13380.5	0.152713	0.0714326	0.0325277	0.182925
FBgn0030744	CG9992	32605	CG9992	3085.91	-0.207796	0.0971791	0.0324942	0.182925
FBgn0284243	betaTub56D	37238	CG9277	237232	0.128327	0.0600201	0.0325109	0.182925
FBgn0032585	Nepl8	34983	CG4580	46.588	-0.956052	0.447374	0.0325955	0.183031
FBgn0038221	IFT54	41739	CG3259	773.239	-0.441456	0.206581	0.0326012	0.183031
FBgn0038808	Srp14	42436	CG5417	692.324	0.349125	0.163342	0.0325659	0.183031
FBgn0003358	Jon99Ci	43545	CG31039	26.2769	-1.15377	0.540051	0.0326465	0.183161
FBgn0035164	CG13901	38095	CG13901	851.565	0.269306	0.126066	0.0326611	0.183161
FBgn0039854	CG1635	43720	CG1635	932.317	0.251407	0.117758	0.0327657	0.183645
FBgn0000317	ck	34882	CG7595	2764.37	-0.235109	0.110157	0.032818	0.183836
FBgn0015399	kek1	34688	CG12283	729.726	-0.322413	0.151141	0.0329089	0.184242
FBgn0037044	Pdss2	40323	CG10585	2928.71	-0.186642	0.08751	0.0329409	0.184318
FBgn0033190	Gpo2	35689	CG2137	385.26	-0.32618	0.152992	0.0330066	0.184583
FBgn0038577	CG12321	42174	CG12321	1118.06	0.277299	0.130152	0.0331237	0.185134
FBgn0033453	Sting	36016	CG1667	1163.01	-0.193123	0.0906585	0.0331528	0.185194
FBgn0037901	Exd2	41374	CG6744	4159.28	0.145009	0.0680878	0.033193	0.185315
FBgn0038463	CG3534	42047	CG3534	303.562	-0.37263	0.175033	0.0332612	0.185593
FBgn0020909	Rtc1	32338	CG11130	2519.45	0.161771	0.0760527	0.0334126	0.186334
FBgn0030954	CCKLR-17D3	32864	CG32540	1026.87	0.201848	0.0949046	0.0334327	0.186342
FBgn0267112	lncRNA:CR45552	19835715	CR45552	12.8298	1.72887	0.813622	0.0335943	0.187139
FBgn0086368	tw	31024	CG12311	211.217	-0.680665	0.320406	0.033638	0.187278
FBgn0033999	CG8093	36686	CG8093	22.7022	-1.33517	0.628905	0.0337538	0.187819
FBgn0032005	Snx6	34126	CG8282	3188.39	0.162831	0.0767719	0.0339245	0.188664
FBgn0036958	CG17233	40220	CG17233	15505.8	-0.132056	0.0623075	0.0340545	0.189103
FBgn0041180	Tep4	35248	CG10363	780.875	-0.460143	0.217114	0.0340601	0.189103
FBgn0083952	CG34116	4379912	CG34116	220.582	-0.459103	0.216582	0.0340254	0.189103
FBgn0031668	CG31917	326171	CG31917	2113.06	0.163295	0.0770967	0.0341703	0.189192
FBgn0038859	Obp93a	42506	CG17284	55.714	-0.764334	0.360798	0.0341368	0.189192
FBgn0050342	Prp38	35934	CG30342	1519.52	0.186612	0.088095	0.0341497	0.189192
FBgn0082585	sprt	246397	CG30023	1279.16	-0.27587	0.130221	0.0341344	0.189192
FBgn0265968	Tfb5	7354403	CG42373	2113.06	0.163295	0.0770967	0.0341703	0.189192
FBgn0028554	x16	33967	CG10203	5096.73	0.15352	0.0724949	0.0342035	0.189271
FBgn0035025	uri	37924	CG11416	2029.27	-0.181921	0.0859459	0.0342861	0.189519
FBgn0264572	asRNA:CR43944	14462892	CR43944	3246.94	0.165421	0.0781509	0.0342861	0.189519
FBgn0037873	SdhC	41340	CG6666	3781.88	0.155253	0.0733825	0.0343725	0.189892
FBgn0015298	Srp19	38815	CG4457	793.821	0.275745	0.130373	0.034425	0.190077
FBgn0034277	OstDelta	37029	CG6370	19248.6	-0.114973	0.0543659	0.0344464	0.19009
FBgn0031681	Pgant5	326151	CG31651	11709.2	-0.141769	0.0670739	0.034547	0.190541
FBgn0029117	Surf1	44498	CG9943	604.076	0.275683	0.130476	0.0346086	0.190662
FBgn0030858	IntS2	32745	CG8211	6882.11	-0.137878	0.0652585	0.0346185	0.190662
FBgn0032453	CG6180	34683	CG6180	6497.88	0.182334	0.0863035	0.034626	0.190662
FBgn0284252	Letm1	37912	CG4589	4644.19	-0.157162	0.0744274	0.0347198	0.191073
FBgn0030343	ATP7	32142	CG1886	2357.72	-0.214007	0.101362	0.0347453	0.191109
FBgn0024366	CG11409	31078	CG11409	61.2517	-0.769727	0.364726	0.0348215	0.191423
FBgn0033574	Spn47C	36163	CG7722	143.02	0.507554	0.240689	0.034966	0.192112
FBgn0025825	HDAC3	44446	CG2128	3922.66	0.158835	0.075338	0.0350055	0.192118
FBgn0266539	CG45100	19835016	CG45100	3922.66	0.158835	0.075338	0.0350055	0.192118
FBgn0004237	Hrb87F	48535	CG12749	16001.5	0.11706	0.0555379	0.0350533	0.192275
FBgn0010379	Akt1	41957	CG4006	11360.1	-0.144763	0.0687051	0.0351159	0.192307
FBgn0030617	CG9095	32447	CG9095	85.1043	-0.858337	0.407336	0.0351006	0.192307
FBgn0035238	CG12104	38187	CG12104	1172.9	0.201041	0.095425	0.0351357	0.192307
FBgn0037153	olf413	40453	CG12673	6742.16	-0.235466	0.111766	0.0351358	0.192307
FBgn0053172	CG33172	32526	CG33172	871.205	-0.26102	0.123921	0.0351753	0.192418
FBgn0030628	CG9114	32460	CG9114	1779.93	0.208561	0.0990673	0.0352699	0.192831
FBgn0032130	brwl	34275	CG3838	1129.44	-0.279629	0.132896	0.0353688	0.193266
FBgn0014396	tim	33571	CG3234	27.8186	-1.26956	0.60362	0.0354443	0.193467
FBgn0035464	PIG-B	38446	CG12006	14166	-0.123853	0.0588867	0.0354443	0.193467
FBgn0033479	PIG-N	36049	CG2292	551.986	-0.277904	0.132169	0.035497	0.193624
FBgn0034598	CG4266	37411	CG4266	13144.9	-0.136507	0.0649268	0.0355115	0.193624
FBgn0015766	Msr-110	38629	CG10596	141.969	-0.828221	0.394093	0.0355894	0.19379
FBgn0264817	pre-lola-G	14462577	CG44025	9657.44	-0.144091	0.0685671	0.0355999	0.19379
FBgn0267160	asRNA:CR45600	19835798	CR45600	693.775	-0.243658	0.115943	0.0355945	0.19379
FBgn0021761	Nup154	34527	CG4579	17276.3	-0.141613	0.0675093	0.0359336	0.195394
FBgn0260768	CG42566	8674120	CG42566	56.4195	0.739626	0.352587	0.0359305	0.195394
FBgn0043799	CG31381	192528	CG31381	630.526	0.245242	0.117008	0.0360868	0.19612
FBgn0039795	Spn100A	43642	CG1342	79.9533	-0.922995	0.440422	0.0361081	0.19613
FBgn0033906	ReepB	36569	CG8331	4381.22	0.143827	0.0686568	0.0361827	0.196263
FBgn0036660	CG13025	39874	CG13025	2614.4	0.186785	0.0891671	0.0361912	0.196263
FBgn0051105	ppk22	318593	CG31105	25.6175	-1.13254	0.540575	0.0361655	0.196263
FBgn0033356	CG8229	35898	CG8229	3282.49	-0.190602	0.0910102	0.0362341	0.196389
FBgn0012034	AcCoAS	40348	CG9390	280.604	-0.371511	0.177488	0.0363345	0.19672
FBgn0085411	CG34382	5740788	CG34382	325.564	-0.352649	0.168468	0.0363253	0.19672
FBgn0085284	Blos3	5740347	CG34255	490.298	0.278798	0.133218	0.0363669	0.196725
FBgn0285955	cv-c	41749	CG34389	25680.5	0.17323	0.0827775	0.0363745	0.196725
FBgn0001197	His2Av	43229	CG5499	44975.3	0.134142	0.0641217	0.0364397	0.196971
FBgn0039163	CG5515	42875	CG5515	3789.51	0.16202	0.0774575	0.0364633	0.196992
FBgn0034001	mRpL41	36688	CG12954	519.469	0.328645	0.15718	0.0365391	0.197296
FBgn0085432	pan	43769	CG34403	4580.55	-0.152759	0.0730677	0.0365596	0.1973
FBgn0261283	SREBP	40155	CG8522	12672.8	-0.121193	0.057979	0.0365917	0.197367
FBgn0029092	ced-6	35971	CG11804	1468.37	-0.232098	0.11108	0.036665	0.197656
FBgn0050090	CG30090	246448	CG30090	24.1671	-1.29539	0.620191	0.0367356	0.19793
FBgn0266312	lncRNA:CR44977	19836046	CR44977	568.903	-0.263532	0.126241	0.0368402	0.198387
FBgn0086359	Invadolysin	49580	CG3953	1871.87	-0.264187	0.126572	0.0368661	0.19842
FBgn0023129	aay	39085	CG3705	52.8624	-0.860008	0.412113	0.0369036	0.198515
FBgn0263993	CG43736	3771905	CG43736	31044.4	-0.23622	0.11323	0.0369613	0.198719
FBgn0260027	CG42495	8674004	CG42495	130.467	0.490129	0.235004	0.0370131	0.198891
FBgn0259112	asRNA:CR42254	26067094	CR42254	525.095	-0.264793	0.127002	0.0370727	0.199105
FBgn0013732	sced	35564	CG3273	2648.06	-0.148387	0.0712068	0.0371709	0.199525
FBgn0037490	CG10053	40871	CG10053	469.579	-0.293843	0.141026	0.0371954	0.19955
FBgn0003292	rt	39297	CG6097	4504.36	-0.196502	0.0943548	0.0372887	0.199943
FBgn0027453	Dnz1	34503	CG6627	1523.2	-0.169193	0.0812551	0.03732	0.200004
FBgn0001994	crp	34956	CG7664	23290.8	-0.172479	0.0828493	0.0373566	0.200094
FBgn0004406	tam	34792	CG8987	2849.22	0.172308	0.0827866	0.0374014	0.20012
FBgn0014879	Set	41844	CG4299	16390.6	0.118536	0.0569477	0.0373894	0.20012
FBgn0052755	CG32755	318192	CG32755	27.5787	1.05238	0.505963	0.0375306	0.200494
FBgn0250837	dUTPase	34529	CG4584	10903.6	0.168918	0.081213	0.0375313	0.200494
FBgn0267601	lncRNA:CR45939	26067266	CR45939	919.306	-0.258677	0.124354	0.0375108	0.200494
FBgn0035169	Dci	38100	CG13890	1295.21	0.185832	0.0893648	0.0375736	0.200613
FBgn0030640	CG6294	32474	CG6294	4042.3	0.145415	0.0699435	0.0376146	0.200725
FBgn0262512	Vha14-1	36731	CG8210	2321.5	0.19447	0.0935917	0.0377223	0.201193
FBgn0039172	Spase22-23	42885	CG5677	3061.11	0.196651	0.0946981	0.0378374	0.201485
FBgn0085260	CG34231	5740811	CG34231	1613.28	-0.171654	0.0826507	0.0378144	0.201485
FBgn0267425	asRNA:CR45778	26067116	CR45778	10906.2	0.168643	0.0812037	0.037821	0.201485
FBgn0020626	Osbp	42985	CG6708	4147.52	-0.150764	0.0726282	0.0379092	0.20176
FBgn0030582	CG14411	32408	CG14411	8908.38	-0.115139	0.0555002	0.0380266	0.202277
FBgn0033548	CG7637	36135	CG7637	1140.38	0.3312	0.159728	0.038123	0.202682
FBgn0266521	stai	33863	CG31641	3702.49	0.17692	0.0853498	0.0381828	0.202893
FBgn0021979	l(2)k09913	37661	CG3082	23187.4	0.108676	0.0524411	0.0382328	0.203051
FBgn0051460	CG31460	318747	CG31460	955.365	0.252795	0.122074	0.0383739	0.203692
FBgn0004380	Klp64D	38611	CG10642	759.548	-0.282812	0.136638	0.0384717	0.203996
FBgn0029662	CG12206	31316	CG12206	2099.27	-0.278915	0.134741	0.0384518	0.203996
FBgn0042175	CG18858	326109	CG18858	186.427	0.456372	0.220585	0.0385543	0.204325
FBgn0003391	shg	37386	CG3722	42326.2	-0.162231	0.0784365	0.0386114	0.20452
FBgn0034032	CG8195	36725	CG8195	1031.14	0.210933	0.102043	0.0387251	0.205014
FBgn0031505	ND-B14.5B	33528	CG12400	1397.18	0.231139	0.111908	0.0388826	0.205559
FBgn0036397	Nprl3	39550	CG8783	291.599	-0.379686	0.183808	0.0388597	0.205559
FBgn0042177	Arts	59215	CG32164	2196.13	0.162472	0.0786782	0.0389212	0.205559
FBgn0051223	CG31223	326127	CG31223	491.612	0.253956	0.122986	0.0389306	0.205559
FBgn0260938	tay	32547	CG9056	9840.07	-0.174443	0.0844662	0.0388998	0.205559
FBgn0035631	Txl	38646	CG5495	4484.27	0.175031	0.084773	0.0389512	0.20556
FBgn0029895	CG14441	31611	CG14441	546.504	-0.307471	0.148939	0.038979	0.205599
FBgn0028990	Spn27A	45815	CG11331	1758.81	-0.19227	0.0931732	0.0390576	0.205607
FBgn0034914	CG5554	37775	CG5554	21669.5	0.139718	0.0676911	0.0390122	0.205607
FBgn0035435	PIG-C	38410	CG12077	103.436	-0.67883	0.32895	0.0390531	0.205607
FBgn0039184	CG6432	42901	CG6432	94.6275	0.742929	0.360029	0.0390627	0.205607
FBgn0035390	scramb2	38362	CG1893	7493.61	-0.124464	0.0603439	0.039153	0.205974
FBgn0005671	Vha55	41550	CG17369	12615	-0.136014	0.0659764	0.0392499	0.206101
FBgn0029890	Fum2	31606	CG4095	2490.9	-0.154718	0.0750479	0.0392464	0.206101
FBgn0086265	psd	33830	CG9050	99.8839	0.595055	0.288658	0.0392594	0.206101
FBgn0260049	flr	39505	CG10724	10172.3	0.120602	0.0584854	0.0391988	0.206101
FBgn0020248	stet	38169	CG33166	60.6016	-0.879103	0.426573	0.0393174	0.20619
FBgn0267339	p38c	2768679	CG33338	134.991	-0.595486	0.28893	0.0393027	0.20619
FBgn0000562	egl	37757	CG4051	8524.94	-0.178692	0.0867653	0.0394471	0.206689
FBgn0085417	natalisin	5740700	CG34388	199.495	0.4167	0.202338	0.0394537	0.206689
FBgn0032161	CG4594	34316	CG4594	385.338	-0.317143	0.154064	0.0395415	0.206955
FBgn0035439	CG14961	38414	CG14961	2494.97	-0.262993	0.127762	0.0395458	0.206955
FBgn0030099	CG12056	31855	CG12056	501.961	0.285056	0.138556	0.0396543	0.207415
FBgn0011236	ken	37785	CG5575	7895.3	-0.196262	0.0954497	0.0397653	0.207505
FBgn0038917	CG6678	42581	CG6678	616.938	-0.294135	0.143028	0.0397354	0.207505
FBgn0053144	CG33144	36131	CG33144	10212.4	-0.157359	0.0765264	0.039756	0.207505
FBgn0053170	CG33170	326267	CG33170	1283.96	0.250724	0.121943	0.0397751	0.207505
FBgn0260634	eIF4G2	42819	CG10192	17884.6	-0.222175	0.108017	0.0396992	0.207505
FBgn0023458	Rbcn-3A	31557	CG3585	17025	-0.173437	0.0844463	0.0399933	0.208535
FBgn0283724	Girdin	38385	CG12734	10819.9	-0.174057	0.0847809	0.0400708	0.208831
FBgn0266204	lncRNA:CR44899	19835664	CR44899	22.4947	-1.20969	0.589304	0.0400975	0.208861
FBgn0040928	CR15345	26067082	CR15345	221.991	0.392933	0.191456	0.0401369	0.208958
FBgn0040208	Kat60	53566	CG10229	4890.22	-0.131427	0.0640657	0.0402241	0.209086
FBgn0261837	pre-mod(mdg4)-T	10178861	CG42769	2183.92	0.164788	0.0803215	0.0402085	0.209086
FBgn0261838	pre-mod(mdg4)-Z	10178929	CG42770	2183.92	0.164788	0.0803215	0.0402085	0.209086
FBgn0033160	Dhx15	35654	CG11107	16145	0.115293	0.0562135	0.0402689	0.209094
FBgn0036640	nxf2	39843	CG4118	1909.72	0.160789	0.0784044	0.0402903	0.209094
FBgn0044047	Ilp6	31220	CG14049	436.609	-0.277603	0.135379	0.0403091	0.209094
FBgn0264502	CG43901	32024	CG43901	118.192	-0.575201	0.280438	0.040259	0.209094
FBgn0036522	Phs	39697	CG7372	11378.9	-0.147538	0.0719584	0.0403329	0.20911
FBgn0030508	CG15760	32324	CG15760	158.885	-0.487586	0.237906	0.0404142	0.209423
FBgn0028662	VhaPPA1-1	45247	CG7007	6343.3	-0.145069	0.0708056	0.0404779	0.209536
FBgn0036405	CG6833	39559	CG6833	1527.94	-0.188123	0.0918152	0.0404686	0.209536
FBgn0010350	Cds	43950	CG7962	2212.03	-0.162362	0.0793206	0.0406669	0.21016
FBgn0029681	CG15239	31343	CG15239	30.9989	1.12991	0.551996	0.040662	0.21016
FBgn0037944	CG6923	41420	CG6923	3333.66	0.165546	0.080882	0.0406821	0.21016
FBgn0038592	CG18599	42191	CG18599	41.3224	-0.870167	0.42512	0.0406703	0.21016
FBgn0030641	CG6299	32475	CG6299	4046.78	0.14335	0.0700657	0.0407624	0.210466
FBgn0051156	CG31156	42669	CG31156	1197.99	0.209192	0.10227	0.0408074	0.21059
FBgn0037354	CG12171	40690	CG12171	861.227	0.276531	0.13525	0.0408949	0.210933
FBgn0015521	RpS21	33487	CG2986	3439.41	0.279649	0.136841	0.0409928	0.211329
FBgn0041629	Hexo2	31808	CG1787	1150.48	-0.318146	0.155724	0.0410511	0.211521
FBgn0266720	Snap24	41193	CG9474	2738.14	0.154912	0.075859	0.0411406	0.211873
FBgn0040339	MED22	31038	CG3034	1250.45	0.268917	0.131704	0.0411677	0.211904
FBgn0037717	CG8301	41160	CG8301	35.7176	0.927475	0.454287	0.0411907	0.211913
FBgn0003008	or	43943	CG3029	404.078	0.328988	0.161187	0.0412473	0.211987
FBgn0037565	CG9626	40979	CG9626	2132.93	0.299651	0.1468	0.0412292	0.211987
FBgn0038291	CG3984	41821	CG3984	473.04	-0.2776	0.136033	0.0412818	0.212056
FBgn0030306	Spase25	32095	CG1751	3535.32	0.168643	0.082664	0.04134	0.212246
FBgn0035205	Ctr9	38149	CG2469	14130.6	-0.131199	0.0643331	0.0414122	0.212508
FBgn0027496	epsilonCOP	33908	CG9543	2756.47	0.184868	0.090692	0.0415083	0.212892
FBgn0028693	Rpn12	39845	CG4157	5660.97	0.179595	0.0881296	0.0415647	0.213072
FBgn0053217	CG33217	2768951	CG33217	1072.19	-0.225431	0.110639	0.0415974	0.213131
FBgn0032202	REPTOR-BP	34371	CG18619	628.806	-0.241903	0.118753	0.0416477	0.21328
FBgn0030742	CG9919	32598	CG9919	135.15	0.500858	0.245997	0.0417469	0.213352
FBgn0032481	CG16972	34715	CG16972	3281.14	-0.207276	0.101798	0.0417358	0.213352
FBgn0036101	NijA	39215	CG6449	61.8879	-1.13011	0.555002	0.0417276	0.213352
FBgn0036110	Cpr67Fb	39225	CG18348	323.793	-0.4292	0.210798	0.0417426	0.213352
FBgn0259215	Ir93a	42471	CG42315	239.166	-0.4511	0.221726	0.0419017	0.214034
FBgn0267815	asRNA:CR46140	26067456	CR46140	1537.97	0.186919	0.0919139	0.0419888	0.214369
FBgn0053349	ppk25	2768722	CG33349	12.9354	-1.67331	0.822964	0.0420252	0.214446
FBgn0037931	CG18476	41404	CG18476	913.652	-0.329807	0.162348	0.0422065	0.215262
FBgn0034856	yellow-d2	37704	CG9891	86.2623	-0.641954	0.316196	0.0423322	0.215683
FBgn0036587	CG4950	39783	CG4950	14.0569	-2.30571	1.13565	0.0423267	0.215683
FBgn0036972	CR6434	26067586	CR6434	18.1032	1.26885	0.625295	0.0424385	0.216115
FBgn0051523	CG31523	326148	CG31523	11119.8	-0.164598	0.0811534	0.0425363	0.216503
FBgn0051635	CG31635	33928	CG31635	1294.17	-0.284951	0.140535	0.0425997	0.216716
FBgn0031118	RhoGAP19D	33048	CG1412	2507.46	-0.199075	0.0982104	0.0426595	0.21691
FBgn0032394	Hacd1	34614	CG6746	2260.05	0.175501	0.0866283	0.0427735	0.217235
FBgn0034433	EndoB	37218	CG9834	2425.35	-0.215037	0.106147	0.0427802	0.217235
FBgn0039117	tst	42813	CG10210	6017.22	0.141279	0.069741	0.0427884	0.217235
FBgn0033308	CG8736	35841	CG8736	75.0873	-0.613849	0.303052	0.0428104	0.217237
FBgn0031456	Tnpo-SR	33465	CG2848	3477.99	0.15955	0.0787902	0.0428675	0.217307
FBgn0033028	hrm	35499	CG11665	6016.22	-0.142607	0.0704191	0.0428553	0.217307
FBgn0024556	mEFTu1	44438	CG6050	11046.2	0.126619	0.0625549	0.0429579	0.217655
FBgn0005694	Aef1	40370	CG5683	3804.94	-0.18475	0.0912853	0.0429825	0.217669
FBgn0038832	CG15695	42468	CG15695	18.4186	1.47609	0.729443	0.0430137	0.217717
FBgn0002609	E(spl)m3-HLH	43156	CG8346	44144.6	-0.133289	0.0658816	0.0430569	0.217826
FBgn0034727	mRpS29	37563	CG3633	1790.94	0.171887	0.0849838	0.043116	0.217981
FBgn0035539	slow	38540	CG7447	353.669	-0.339636	0.167934	0.0431309	0.217981
FBgn0263380	lncRNA:CR43432	12797906	CR43432	180.806	0.613973	0.303761	0.0432556	0.218501
FBgn0036135	mRpL2	39253	CG7636	3444.54	0.167917	0.0830926	0.0432962	0.218596
FBgn0086683	Spf45	3355114	CG17540	3738.85	-0.153675	0.0760832	0.0434008	0.219013
FBgn0029710	CG3568	31383	CG3568	423.831	-0.335419	0.166177	0.043545	0.219631
FBgn0083983	mRpL34	4379878	CG34147	365.679	0.314522	0.15587	0.0436064	0.21983
FBgn0001234	lncRNA:Hsromega	3772547	CR31400	78724	-0.613224	0.304095	0.0437417	0.220316
FBgn0267989	asRNA:CR46256	26067566	CR46256	3936.19	-0.186039	0.092258	0.0437468	0.220316
FBgn0030274	Lint-1	32055	CG1908	2748.56	0.153682	0.0762288	0.0437934	0.22044
FBgn0035520	CG11586	38520	CG11586	1169.43	0.183677	0.0911743	0.04395	0.221117
FBgn0011710	2001-09-01	33114	CG1403	15204.9	0.126558	0.0628322	0.0439871	0.221193
FBgn0004635	rho	38168	CG1004	251.721	0.47375	0.235387	0.0441523	0.221247
FBgn0028515	EndoGI	34953	CG4930	3439.44	0.147236	0.0731511	0.0441389	0.221247
FBgn0031735	CG11029	33804	CG11029	65.9122	1.05772	0.525534	0.0441512	0.221247
FBgn0032001	CG8360	34122	CG8360	197.796	-0.413637	0.205416	0.0440457	0.221247
FBgn0034945	CG10904	37817	CG10904	676.35	0.266031	0.132146	0.044097	0.221247
[truncated: 15,495 more rows]

## Sheet: Mito-genes
Flybase ID	Symbol	Entrez ID	Gene ID	baseMean	log2FoldChange	lfcSE	pvalue	padj	Mitochondrial_Process
FBgn0051075	CG31075	43244	CG31075	670.767	-1.91103	0.180938	4.47905e-26	2.49508e-23	Fatty Acid Degradation & Beta-oxidation
FBgn0086365	Orct2	42890	CG13610	5263.41	0.842474	0.0848411	3.08178e-23	1.40459e-20	Mitochondrial Carrier
FBgn0002174	l(2)tid	48844	CG5504	8553.54	0.573764	0.0608837	4.34525e-21	1.55607e-18	Protein Stability & Degradation
FBgn0283658	NA	NA	NA	9659.01	0.542015	0.0582513	1.34289e-20	4.64314e-18	Pyruvate Metabolism
FBgn0261380	mRpL37	41293	CG42632	3000.09	0.780839	0.0839744	1.42386e-20	4.74849e-18	Translation
FBgn0050360	Mal-A6	246565	CG30360	151.879	-2.54299	0.275418	2.62654e-20	7.9807e-18	Mitochondrial Carrier
FBgn0086254	CG6084	39304	CG6084	7304.2	0.535635	0.0604573	8.02162e-19	2.17386e-16	Fructose Metabolism
FBgn0035523	CG1311	38523	CG1311	6473.58	-0.446744	0.0667181	2.14223e-11	2.28737e-09	Mitochondrial Carrier
FBgn0037890	CG17734	41359	CG17734	1650.02	-0.707861	0.106414	2.89227e-11	3.05272e-09	Oxidative Phosphorylation
FBgn0001248	Idh	44291	CG7176	20051.6	0.385029	0.060814	2.43181e-10	2.39056e-08	Tricarboxylic Acid Cycle
FBgn0262509	nrm	40515	CG43079	207.169	-1.26407	0.21104	2.10221e-09	1.81714e-07	Amino Acid Metabolism
FBgn0039189	CG18528	42906	CG18528	3392.48	0.43114	0.0763178	1.61127e-08	1.22395e-06	Translation
FBgn0261625	GLS	36396	CG42708	1490.02	-0.639554	0.113831	1.92657e-08	1.43094e-06	Amino Acid Metabolism
FBgn0261353	Ccdc56	39320	CG42630	4004.06	0.37561	0.0698557	7.57643e-08	4.99795e-06	Oxidative Phosphorylation
FBgn0261381	mtTFB1	8674019	CG42631	4004.06	0.37561	0.0698557	7.57643e-08	4.99795e-06	Replication & Transcription
FBgn0036824	CG3902	40059	CG3902	435.61	-1.08341	0.20705	1.67171e-07	1.02209e-05	Fatty Acid Degradation & Beta-oxidation
FBgn0284256	NA	NA	NA	15038	-0.388042	0.0751962	2.46429e-07	1.4708e-05	Translation
FBgn0042185	CG18769	59223	CG18769	2885.14	-0.427096	0.0832038	2.84959e-07	1.6618e-05	Calcium Signaling & Transport
FBgn0032818	CG10628	35263	CG10628	1050.49	0.493093	0.0972266	3.94509e-07	2.20991e-05	Translation
FBgn0039694	fig	43511	CG7615	50.4601	-2.01406	0.429602	2.75614e-06	0.000130976	Tricarboxylic Acid Cycle
FBgn0039223	CG5805	42950	CG5805	771.315	-0.521716	0.116863	8.03134e-06	0.000342682	Mitochondrial Carrier
FBgn0037696	GstZ1	41132	CG9362	536.333	0.585977	0.136576	1.78275e-05	0.000674551	Amino Acid Metabolism
FBgn0031263	Tspo	33231	CG2789	2457.48	0.34357	0.081698	2.6066e-05	0.000923548	Apoptosis
FBgn0020307	dve	37546	CG5799	376.059	-0.637251	0.151808	2.69577e-05	0.000951779	UPRmt
FBgn0039537	CG5590	43325	CG5590	15302.6	-0.248604	0.0594703	2.91119e-05	0.00101709	Unknown
FBgn0260453	CG17140	3885616	CG17140	344.368	-0.828941	0.204701	5.13222e-05	0.00162851	Transmembrane Transport
FBgn0260454	CG17139	34497	CG17139	344.368	-0.828941	0.204701	5.13222e-05	0.00162851	Transmembrane Transport
FBgn0065035	AlkB	2768870	CG33250	834.295	-0.422681	0.10471	5.42136e-05	0.00168297	Replication & Transcription
FBgn0067783	att-ORFA	42429	CG4241	797.153	-0.577638	0.144138	6.13558e-05	0.00184749	Mitochondrial Carrier
FBgn0038107	CG17327	41598	CG17327	1777.87	0.327949	0.0819122	6.23699e-05	0.00186126	Translation
FBgn0037024	CG4365	40299	CG4365	2019.98	0.330082	0.0834847	7.69205e-05	0.00222331	Pyruvate Metabolism
FBgn0037327	PEK	40653	CG2087	10015.9	-0.247458	0.062909	8.3691e-05	0.0023908	Translation
FBgn0029648	CG3603	31289	CG3603	981.346	0.368217	0.0943368	9.4924e-05	0.00259347	Fatty Acid Degradation & Beta-oxidation
FBgn0037566	mRpL1	40980	CG7494	2980.87	0.302704	0.0777321	9.85265e-05	0.00266287	Translation
FBgn0037138	P5CDh1	40434	CG7145	10139	-0.245396	0.0630337	9.89759e-05	0.00266783	Amino Acid Metabolism
FBgn0044030	mRpS14	117414	CG32531	1159.03	0.382808	0.0986078	0.000103545	0.00277522	Translation
FBgn0000370	crc	47767	CG8669	33199.3	0.24852	0.0641418	0.000106827	0.00284125	Transcription (nuclear)
FBgn0027087	Aats-his	32841	CG6335	8673.12	0.220464	0.058401	0.000160005	0.00399097	Translation
FBgn0020272	mst	33119	CG1424	2118.8	0.271597	0.0743093	0.000257225	0.00588858	Mitochondrial Dynamics
FBgn0035852	CG7387	38915	CG7387	101.891	-0.981441	0.271944	0.000307404	0.00688023	Apoptosis
FBgn0032881	CG9319	35337	CG9319	723.256	0.401305	0.11202	0.000340406	0.00742011	Bile Acid Synthesis
FBgn0025814	Mgstl	44110	CG1742	395.853	-0.54962	0.153531	0.000343765	0.00747708	ROS Defense
FBgn0031401	papi	33401	CG7082	3703.1	-0.261108	0.0735176	0.000382835	0.00818484	Unknown
FBgn0030482	CG1673	32297	CG1673	2528.26	-0.408952	0.116282	0.000436632	0.00904568	Amino Acid Metabolism
FBgn0035515	CG14997	38514	CG14997	313.214	0.647869	0.185571	0.000480836	0.00975981	Amino Acid Metabolism
FBgn0037529	mRpS9	40932	CG2957	1502.13	0.313966	0.0917033	0.000617715	0.0118203	Translation
FBgn0039930	CG11077	43831	CG11077	760.537	0.419907	0.122882	0.000632823	0.0120404	ROS Defense
FBgn0015296	Shc	44052	CG3715	4147.81	0.22777	0.0666995	0.000638129	0.0120955	Mitochondrial Signaling
FBgn0003714	tko	31228	CG7925	2126.21	0.369764	0.108456	0.000651214	0.0122859	Translation
FBgn0037999	CG4860	41480	CG4860	2980.36	0.226792	0.0666144	0.000662733	0.0123978	Fatty Acid Degradation & Beta-oxidation
FBgn0033519	CG11825	36099	CG11825	63.9256	-1.36865	0.405013	0.000726739	0.0132975	Oxidative Phosphorylation
FBgn0050022	CG30022	36233	CG30022	467.547	0.470312	0.140323	0.000803376	0.0144105	Amino Acid Metabolism
FBgn0031093	CG9581	33017	CG9581	4111.06	0.306047	0.0928163	0.000976032	0.016681	Protein Stability & Degradation
FBgn0037007	CG5059	40278	CG5059	3871.16	-0.248014	0.075783	0.00106532	0.0179528	Apoptosis
FBgn0042083	CG3267	59261	CG3267	1649.73	0.265539	0.0818965	0.00118536	0.0194209	Amino Acid Metabolism
FBgn0030612	CG5599	32441	CG5599	624.127	-0.556415	0.172413	0.00125002	0.0202487	Amino Acid Metabolism
FBgn0033093	CG3270	35575	CG3270	736.098	-0.437967	0.135934	0.00127335	0.0205602	Oxidative Phosphorylation
FBgn0054010	CG34010	3885627	CG34010	16.0369	2.36907	0.73611	0.00128926	0.020715	Translation
FBgn0085736	CG40472	8673970	CG40472	115.109	0.803363	0.251484	0.0014008	0.0220499	Oxidative Phosphorylation
FBgn0038862	Usp8	42509	CG5798	3079.49	-0.242562	0.0762871	0.00147483	0.0228564	Mitophagy
FBgn0031437	Arpc5	33444	CG9881	4691.07	0.233232	0.073554	0.0015197	0.0233354	Mitochondrial Dynamics
FBgn0038516	P5cr-2	42106	CG5840	527.737	-0.426747	0.135822	0.00167823	0.0251534	Amino Acid Metabolism
FBgn0010548	Aldh-III	45398	CG11140	5132.7	-0.19698	0.0629738	0.00176023	0.0260707	Fatty Acid Degradation & Beta-oxidation
FBgn0035124	ttm2	38049	CG12313	572.469	-0.499034	0.160334	0.00185528	0.0270954	Import & Sorting
FBgn0086443	Aats-asn	35194	CG10687	13010.8	0.166849	0.053646	0.00186971	0.0272098	Translation
FBgn0024360	CG11418	31081	CG11418	2311.67	0.234398	0.0768712	0.00229429	0.0315135	Translation
FBgn0036557	mRpS31	39749	CG5904	1393.39	-0.334154	0.110107	0.00240687	0.0322713	Translation
FBgn0000455	Dip-C	47769	CG5663	1276.24	-0.348384	0.115512	0.00256129	0.03366	Protein Stability & Degradation
FBgn0036648	CG4098	39854	CG4098	384.509	-0.442289	0.147514	0.00271499	0.0352633	Nucleotide Metabolism
FBgn0034299	CG5757	37062	CG5757	1414.43	0.267108	0.090134	0.00304201	0.0383579	Nucleotide Metabolism
FBgn0027601	pdgy	32426	CG9009	10371.4	-0.200469	0.0677186	0.00307321	0.0386591	Fatty Acid Degradation & Beta-oxidation
FBgn0026619	Taz	36405	CG8766	1600.23	0.261387	0.0884092	0.00311089	0.0387972	Cardiolipin Biosynthesis
FBgn0260749	Utx	34377	CG5640	6328.88	-0.218816	0.0743174	0.0032364	0.0399156	UPRmt
FBgn0032053	mRpL51	34186	CG13098	1560.76	0.280718	0.0959567	0.0034394	0.0419745	Translation
FBgn0064117	SLIRP1	3772560	CG33714	7245.51	0.188127	0.0643182	0.0034452	0.0419745	Translation
FBgn0069354	Porin2	34499	CG17137	293.216	-0.493347	0.168947	0.0034988	0.0424727	Transmembrane Transport
FBgn0011227	ox	45401	CG8764	815.519	0.422692	0.145939	0.0037753	0.0449296	Oxidative Phosphorylation
FBgn0011766	E2f1	42550	CG6376	10874	-0.249786	0.0865941	0.00391955	0.0458057	Transcription (nuclear)
FBgn0029502	COQ7	44007	CG14437	1683.42	0.230268	0.0805751	0.00426584	0.0489056	Ubiquinone Biosynthesis
FBgn0038922	CG6439	42586	CG6439	8789.3	-0.194813	0.0681985	0.0042826	0.0489301	Tricarboxylic Acid Cycle
FBgn0037186	CG11241	40492	CG11241	2192.84	-0.220241	0.0773048	0.00438567	0.0497828	Amino Acid Metabolism
FBgn0002723	Met	32114	CG1705	640.024	-0.338092	0.119645	0.00471634	0.052339	Transcription (nuclear)
FBgn0004057	Zw	32974	CG12529	946.547	0.33142	0.117406	0.00475991	0.0526214	Pentose Phosphate Pathway
FBgn0040309	Jafrac1	53578	CG1633	4623.45	0.221472	0.0787597	0.00492352	0.0538953	ROS Defense
FBgn0036691	beg	39910	CG7842	1395.37	0.241707	0.086481	0.0051914	0.0560929	Fatty Acid Biosynthesis & Elongation
FBgn0026409	Mpcp	39587	CG4994	11252.9	-0.213923	0.0774873	0.00576686	0.0604224	Mitochondrial Carrier
FBgn0034191	CG6984	36926	CG6984	596.154	-0.384639	0.139937	0.00598396	0.0618212	Fatty Acid Biosynthesis & Elongation
FBgn0038925	Cchl	42590	CG6022	3518.13	0.230688	0.0843852	0.00626173	0.0636778	Oxidative Phosphorylation
FBgn0011787	mRpL12	44326	CG5012	3055.11	0.219355	0.0808627	0.00667412	0.0667878	Translation
FBgn0032195	CG4908	34360	CG4908	989.02	-0.275997	0.102319	0.00698815	0.0691027	Oxidative Phosphorylation
FBgn0033903	CG8323	36566	CG8323	180.801	0.572226	0.212338	0.0070414	0.0694922	Mitochondrial Carrier
FBgn0267976	Tim23	3355096	CG40042	4921.33	-0.189532	0.0704021	0.00709968	0.0698056	Import & Sorting
FBgn0034986	mRpS17	37872	CG4326	849.191	-0.356218	0.132472	0.00716663	0.0701071	Translation
FBgn0051229	CG31229	318636	CG31229	803.361	0.276481	0.104027	0.00786582	0.0742749	Import & Sorting
FBgn0033375	CG8078	35920	CG8078	2181.52	0.292589	0.110261	0.00796382	0.0746292	Translation
FBgn0051739	CG31739	326155	CG31739	12607.9	-0.148307	0.0560705	0.00816875	0.0757706	Translation
FBgn0040985	CG6115	50459	CG6115	2537.2	0.194897	0.0741766	0.00860213	0.078945	Oxidative Phosphorylation
FBgn0032033	CG13392	34157	CG13392	143.366	-0.656958	0.250065	0.00861033	0.078945	Unknown
FBgn0029131	Debcl	53585	CG33134	1316.64	0.250733	0.0955718	0.00870307	0.0794047	Apoptosis
FBgn0037330	mRpL44	40656	CG2109	3211.11	0.267128	0.101923	0.0087703	0.0796475	Translation
FBgn0038474	mRpS11	42061	CG5184	1842.02	0.222101	0.0850851	0.0090451	0.0807919	Translation
FBgn0013432	bcn92	31186	CG3717	1337.84	0.229065	0.087943	0.00919553	0.0817408	Fe-S Cluster Biosynthesis
FBgn0000229	bsk	44801	CG5680	3713.41	-0.207739	0.0797663	0.0092051	0.0817534	Mitophagy
FBgn0035587	Gdap1	38597	CG4623	268.535	-0.439988	0.171084	0.0101184	0.0871421	Mitochondrial Dynamics
FBgn0038376	Hmt-1	41925	CG4225	2677.88	-0.22222	0.0864078	0.0101182	0.0871421	Transmembrane Transport
FBgn0029945	CG18155	31668	CG18155	97.488	1.00809	0.393184	0.0103497	0.0885467	Fatty Acid Metabolism
FBgn0036774	mRpS26	40001	CG7354	1526.68	0.273822	0.106917	0.0104355	0.0889764	Translation
FBgn0039741	CG7943	43574	CG7943	1489.29	-0.254233	0.0998316	0.0108773	0.0917295	Mitochondrial Carrier
FBgn0037248	srl	40562	CG9809	12544.8	-0.203298	0.0802891	0.0113389	0.0947463	Transcription (nuclear)
FBgn0051477	ATPsynepsilonL	326144	CG31477	22.1472	1.39095	0.550001	0.0114389	0.0953431	Oxidative Phosphorylation
FBgn0030584	CG14407	32410	CG14407	739.624	0.305239	0.120742	0.0114703	0.0954462	Fe-S Cluster Biosynthesis
FBgn0037574	Coq2	40988	CG9613	914.792	0.286788	0.113912	0.0118151	0.0973796	Ubiquinone Biosynthesis
FBgn0032162	CG4592	34317	CG4592	265.72	0.475667	0.190553	0.0125516	0.100947	Fatty Acid Degradation & Beta-oxidation
FBgn0029718	mRpL30	31398	CG7038	1700.46	0.234299	0.0942687	0.0129391	0.103012	Translation
FBgn0001220	Hsc70-5	36583	CG8542	28844.1	-0.204798	0.0824671	0.0130138	0.103236	Import & Sorting
FBgn0031247	CG11562	33200	CG11562	735.715	-0.294943	0.120024	0.0139962	0.108334	Oxidative Phosphorylation
FBgn0262872	milt	45683	CG43227	7845.91	-0.147181	0.0600337	0.0142208	0.109375	Mitochondrial Dynamics
FBgn0031639	mRpS2	33688	CG2937	2041.83	0.212932	0.0870002	0.0143858	0.110365	Translation
FBgn0010100	Acon	44149	CG9244	25946.6	-0.159973	0.0653995	0.0144415	0.110622	Tricarboxylic Acid Cycle
FBgn0040337	CG3021	53546	CG3021	1025.1	0.23072	0.0953184	0.0154984	0.116658	Translation
FBgn0004432	Cyp1	32595	CG9916	83487.6	0.180209	0.0747687	0.0159429	0.11859	Calcium Signaling & Transport
FBgn0039153	CG5463	42861	CG5463	1807.16	-0.219574	0.0911512	0.0160006	0.118843	Translation
FBgn0039020	CG17141	42697	CG17141	1091.09	0.285375	0.118754	0.016258	0.119867	Translation
FBgn0034127	CG7848	36839	CG7848	132.607	0.756852	0.317065	0.0169837	0.123314	Pyruvate Metabolism
FBgn0004510	Ets97D	43236	CG6338	2282.34	-0.192074	0.0805018	0.0170349	0.123438	Transcription (nuclear)
FBgn0015240	Hr96	42993	CG11783	1608.25	-0.286378	0.120237	0.0172295	0.123931	Transcription (nuclear)
FBgn0034735	CG4610	37571	CG4610	3243.41	0.179308	0.0758608	0.0180961	0.127962	Translation
FBgn0014023	mRpL47	41141	CG9378	2644.39	0.186887	0.0795266	0.0187738	0.13123	Translation
FBgn0262733	Src64B	48973	CG7524	12955.6	-0.17719	0.0755994	0.0190883	0.132639	Mitochondrial Signaling
FBgn0039802	dj-1beta	43652	CG1349	2085.73	0.262924	0.112388	0.0193136	0.133516	ROS Defense
FBgn0050410	Rpi	246599	CG30410	8493.34	0.167544	0.0718987	0.0197918	0.13574	Pentose Phosphate Pathway
FBgn0030692	mRpS30	32530	CG8470	4785.14	0.188435	0.0808768	0.0198113	0.135782	Translation
FBgn0000565	Eip71CD	39675	CG7266	1904.34	0.229538	0.0985392	0.0198377	0.135869	ROS Defense
FBgn0025336	CG4882	37787	CG4882	3297.18	0.218776	0.0943866	0.0204565	0.138116	Translation
FBgn0031092	CG9577	33016	CG9577	2918.5	0.231824	0.100675	0.021296	0.14179	Fatty Acid Degradation & Beta-oxidation
FBgn0034645	ND-B12	37466	CG10320	2693.26	0.209052	0.0908275	0.0213556	0.141952	Oxidative Phosphorylation
FBgn0031734	CG11147	33803	CG11147	15.8026	1.64682	0.717378	0.0216984	0.143421	Transmembrane Transport
FBgn0011205	fbl	46234	CG5725	4667.46	0.163989	0.0715001	0.0218163	0.143965	Metabolism of Vitamins & Co-Factors
FBgn0035383	CG2107	38355	CG2107	4050.32	0.162728	0.0712655	0.0224064	0.146364	Fatty Acid Degradation & Beta-oxidation
FBgn0020764	Alas	37815	CG3017	1988.52	-0.199938	0.0877732	0.0227331	0.147684	Heme Biosynthesis
FBgn0021750	Aats-ser	41862	CG4938	1740.43	0.182495	0.0805416	0.0234606	0.150988	Translation
FBgn0010551	Phb2	46038	CG15081	22877.4	0.166315	0.0735731	0.0237876	0.152505	Mitochondrial Dynamics
FBgn0036173	CG7394	39294	CG7394	1228.2	0.221593	0.098039	0.0238054	0.152522	Import & Sorting
FBgn0038805	TFAM	42433	CG4217	5261.1	0.155649	0.0690248	0.0241347	0.154336	Replication & Transcription
FBgn0014028	SdhB	35590	CG3283	6045.23	0.159912	0.071055	0.024415	0.155632	Oxidative Phosphorylation
FBgn0036892	Lon	40138	CG8798	5778.84	-0.139958	0.06266	0.0255092	0.160364	Protein Stability & Degradation
FBgn0011769	Fdx1	39070	CG4205	319.476	0.351519	0.157546	0.0256671	0.161155	Fe-S Cluster Biosynthesis
FBgn0001098	Gdh	42832	CG5320	2680.18	0.184748	0.083012	0.0260441	0.161533	Amino Acid Metabolism
FBgn0051450	mRpS18A	326141	CG31450	1705.46	0.220596	0.0993239	0.0263527	0.162909	Translation
FBgn0033020	COX4L	35491	CG10396	16.1842	1.70303	0.769545	0.0268953	0.165	Oxidative Phosphorylation
FBgn0038326	CG5044	41869	CG5044	3800.57	0.185037	0.0838267	0.027288	0.166434	Amino Acid Metabolism
FBgn0022344	CG10340	42020	CG10340	1994.58	0.173721	0.0787998	0.0274831	0.16661	Oxidative Phosphorylation
FBgn0002354	l(3)87Df	49762	CG7620	217.817	0.460803	0.208925	0.027413	0.16661	Oxidative Phosphorylation
FBgn0027083	Aats-met-m	41733	CG31322	1555.9	0.204882	0.0929341	0.0274828	0.16661	Translation
FBgn0035244	ABCB7	38193	CG7955	2005.09	0.183	0.0830393	0.0275403	0.166655	Transmembrane Transport
FBgn0039836	CG1750	43699	CG1750	363.055	-0.319976	0.145685	0.0280667	0.16872	Translation
FBgn0033357	Tom7	35899	CG8226	1863.63	0.272552	0.124343	0.0283836	0.169783	Import & Sorting
FBgn0037852	Tpc1	41316	CG6608	1517.06	-0.249287	0.113746	0.0284075	0.169783	Mitochondrial Carrier
FBgn0034307	CG10914	37075	CG10914	1467.93	-0.246624	0.112836	0.0288387	0.171205	Translation
FBgn0027091	Aats-cys	36784	CG8431	7077.95	0.139394	0.0637953	0.0288873	0.171393	Translation
FBgn0037001	ND-39	40272	CG6020	8114.15	0.14978	0.0687756	0.0294202	0.173311	Oxidative Phosphorylation
FBgn0039674	CG1907	43483	CG1907	1092.64	0.195488	0.089799	0.0294844	0.173418	Mitochondrial Carrier
FBgn0010222	Nmdmc	47895	CG18466	1888.98	0.207702	0.095585	0.0297834	0.174438	Folate & Pterin Metabolism
FBgn0032200	CG5676	34368	CG5676	1670.29	0.203791	0.093891	0.0299686	0.175163	Mitochondrial Dynamics
FBgn0032731	Swip-1	35158	CG10641	1660.81	-0.196312	0.0906048	0.030259	0.176093	Calcium Signaling & Transport
FBgn0262515	VhaAC45	35944	CG8029	4857.31	0.14251	0.065829	0.0303986	0.176597	Oxidative Phosphorylation
FBgn0035473	mge	38459	CG14981	7927.94	0.14153	0.065448	0.0305813	0.177148	Import & Sorting
FBgn0027358	Tim9b	3772213	CG17767	1826.44	0.173597	0.0803541	0.0307422	0.177619	Import & Sorting
FBgn0031041	CG12788	3772080	CG12788	1826.44	0.173597	0.0803541	0.0307422	0.177619	Translation
FBgn0039498	CG17991	43279	CG17991	252.21	-0.399253	0.185143	0.0310482	0.178509	Mitochondrial Dynamics
FBgn0036843	CG6812	40080	CG6812	1874.35	-0.220392	0.102177	0.031009	0.178509	Transmembrane Transport
FBgn0014877	Roe1	36508	CG6155	1773.31	0.184912	0.0860015	0.0315467	0.179829	Import & Sorting
FBgn0016120	ATPsynD	42291	CG6030	11511	0.166938	0.0779286	0.0321784	0.181714	Oxidative Phosphorylation
FBgn0039854	CG1635	43720	CG1635	932.317	0.251407	0.117758	0.0327657	0.183645	Fatty Acid Metabolism
FBgn0037044	CG10585	40323	CG10585	2928.71	-0.186642	0.08751	0.0329409	0.184318	Ubiquinone Biosynthesis
FBgn0033190	CG2137	35689	CG2137	385.26	-0.32618	0.152992	0.0330066	0.184583	Oxidative Phosphorylation
FBgn0033453	CG1667	36016	CG1667	1163.01	-0.193123	0.0906585	0.0331528	0.185194	Apoptosis
FBgn0037873	SdhC	41340	CG6666	3781.88	0.155253	0.0733825	0.0343725	0.189892	Oxidative Phosphorylation
FBgn0029117	Surf1	44498	CG9943	604.076	0.275683	0.130476	0.0346086	0.190662	Oxidative Phosphorylation
FBgn0284252	NA	NA	NA	4644.19	-0.157162	0.0744274	0.0347198	0.191073	Calcium Signaling & Transport
FBgn0043799	CG31381	192528	CG31381	630.526	0.245242	0.117008	0.0360868	0.19612	Translation
FBgn0012034	AcCoAS	40348	CG9390	280.604	-0.371511	0.177488	0.0363345	0.19672	Pyruvate Metabolism
FBgn0034001	mRpL41	36688	CG12954	519.469	0.328645	0.15718	0.0365391	0.197296	Translation
FBgn0004406	tam	34792	CG8987	2849.22	0.172308	0.0827866	0.0374014	0.20012	Replication & Transcription
FBgn0250837	dUTPase	34529	CG4584	10903.6	0.168918	0.081213	0.0375313	0.200494	Nucleotide Metabolism
FBgn0031505	ND-B14.5B	33528	CG12400	1397.18	0.231139	0.111908	0.0388826	0.205559	Oxidative Phosphorylation
FBgn0039184	CG6432	42901	CG6432	94.6275	0.742929	0.360029	0.0390627	0.205607	Metabolism of Lipids & Lipoproteins
FBgn0029890	CG4095	31606	CG4095	2490.9	-0.154718	0.0750479	0.0392464	0.206101	Tricarboxylic Acid Cycle
FBgn0032161	CG4594	34316	CG4594	385.338	-0.317143	0.154064	0.0395415	0.206955	Fatty Acid Degradation & Beta-oxidation
FBgn0010350	CdsA	43950	CG7962	2212.03	-0.162362	0.0793206	0.0406669	0.21016	Cardiolipin Biosynthesis
FBgn0037354	CG12171	40690	CG12171	861.227	0.276531	0.13525	0.0408949	0.210933	Metabolism of Vitamins & Co-Factors
FBgn0024556	EfTuM	44438	CG6050	11046.2	0.126619	0.0625549	0.0429579	0.217655	Translation
FBgn0034727	mRpS29	37563	CG3633	1790.94	0.171887	0.0849838	0.043116	0.217981	Translation
FBgn0036135	mRpL2	39253	CG7636	3444.54	0.167917	0.0830926	0.0432962	0.218596	Translation
FBgn0083983	mRpL34	4379878	CG34147	365.679	0.314522	0.15587	0.0436064	0.21983	Translation
FBgn0038680	Cyp12a5	42293	CG11821	41.4216	1.00823	0.504223	0.0455472	0.226314	Metabolism of Vitamins & Co-Factors
FBgn0028325	l(1)G0334	31406	CG7010	6881.04	-0.173383	0.0867927	0.0457526	0.22711	Pyruvate Metabolism
FBgn0037102	CRIF	40395	CG7172	1567.39	0.184753	0.0925717	0.0459574	0.227788	Translation
FBgn0019952	Orct	42891	CG6331	234.359	0.506852	0.25434	0.046282	0.229283	Mitochondrial Carrier
FBgn0036117	CG6321	39233	CG6321	447.51	0.273517	0.137461	0.0466157	0.230481	Amino Acid Metabolism
FBgn0001125	Got2	33373	CG4233	3178.42	0.152587	0.0774596	0.0488512	0.237663	Amino Acid Metabolism
FBgn0011768	Fdh	41311	CG6598	10192	0.123839	0.0629476	0.0491446	0.23817	Fatty Acid Degradation & Beta-oxidation
FBgn0259722	CG42376	7354420	CG42376	594.808	0.236372	0.120583	0.0499668	0.241338	Oxidative Phosphorylation
FBgn0083968	CG34132	4379884	CG34132	1822.88	0.20352	0.103878	0.0500856	0.241679	Import & Sorting
FBgn0030678	CG11679	32515	CG11679	1303.22	0.206295	0.105311	0.0501241	0.241748	Translation
FBgn0033900	CG8257	36563	CG8257	1356.26	0.184939	0.0949872	0.0515361	0.246778	Translation
FBgn0031757	Ucp4C	33832	CG9064	220.041	0.464135	0.240082	0.0532075	0.251412	Mitochondrial Carrier
FBgn0039765	mRpS18C	43609	CG9688	515.349	0.329391	0.170834	0.0538391	0.252973	Translation
FBgn0031170	CG1718	33103	CG1718	55.9845	0.99533	0.51728	0.0543345	0.254704	Transmembrane Transport
FBgn0031459	CG2862	33471	CG2862	5745.43	0.171496	0.0894009	0.0550761	0.256264	Calcium Signaling & Transport
FBgn0261276	Opa1	36578	CG8479	9255.06	-0.10902	0.0568939	0.0553394	0.256774	Mitochondrial Dynamics
FBgn0037469	Dpck	40846	CG1939	569.832	0.262065	0.136852	0.0554992	0.257222	Unknown
FBgn0031038	Tyler	3772349	CG14208	1568.04	0.171217	0.0894833	0.0556975	0.257482	Mitochondrial Carrier
FBgn0031039	Shawn	3772641	CG14209	1568.04	0.171217	0.0894833	0.0556975	0.257482	Mitochondrial Carrier
FBgn0038811	CG4159	42440	CG4159	2701.13	0.168558	0.0883507	0.0564126	0.25983	Translation
FBgn0011361	ND-ACP	38154	CG9160	6670.89	0.146452	0.0768371	0.0566495	0.260562	Oxidative Phosphorylation
FBgn0264075	tgo	41084	CG11987	8833.95	-0.136139	0.0715759	0.0571676	0.262103	Transcription (nuclear)
FBgn0030481	CG1662	32296	CG1662	1326.8	0.195544	0.103169	0.0580414	0.264657	Translation
FBgn0039697	CG7834	43515	CG7834	8759.88	0.144156	0.0762982	0.0588419	0.26661	Oxidative Phosphorylation
FBgn0000055	Adh	3771877	CG3481	48.8774	0.723971	0.383405	0.0589901	0.26692	Fatty Acid Degradation & Beta-oxidation
FBgn0051915	CG31915	319025	CG31915	9297.79	0.117733	0.0625125	0.0596529	0.267899	Oxidative Phosphorylation
FBgn0019624	COX5A	41432	CG14724	9358.26	0.134429	0.0714416	0.0598826	0.268414	Oxidative Phosphorylation
FBgn0010352	Nc73EF	39899	CG11661	17725.9	-0.101204	0.0539919	0.0608711	0.271249	Tricarboxylic Acid Cycle
FBgn0010217	ATPsynbeta	43829	CG11154	70439.7	-0.118523	0.0633253	0.0612554	0.272014	Oxidative Phosphorylation
FBgn0033808	CG4627	36457	CG4627	351.115	0.281278	0.150932	0.0623774	0.275047	Oxidative Phosphorylation
FBgn0033879	CG6543	36536	CG6543	9369.35	-0.141489	0.0761431	0.0631418	0.277078	Fatty Acid Biosynthesis & Elongation
FBgn0002570	Mal-A1	35824	CG8696	33.5033	0.946376	0.510496	0.0637629	0.278705	Mitochondrial Carrier
FBgn0039156	CG6178	42867	CG6178	2137.84	-0.172812	0.0933297	0.0640784	0.279202	Fatty Acid Metabolism
FBgn0040529	COX7A	50002	CG9603	10846.1	0.163986	0.089127	0.0657807	0.283446	Oxidative Phosphorylation
FBgn0051759	CG31759	326158	CG31759	2485.05	0.163045	0.0890096	0.0669858	0.286816	Translation
FBgn0022774	Oat	40145	CG8782	12.7073	-1.35503	0.740142	0.0671356	0.287225	Amino Acid Metabolism
FBgn0032397	Tom70	34618	CG6756	8636.41	0.13127	0.0717445	0.0672959	0.287365	Import & Sorting
FBgn0037544	CG11035	40953	CG11035	2248.53	0.146341	0.0799572	0.0672137	0.287365	Protein Stability & Degradation
FBgn0029722	CG7024	31407	CG7024	128.629	0.437985	0.239627	0.067583	0.287752	Pyruvate Metabolism
FBgn0035039	Adck	37938	CG3608	1143.37	0.178005	0.0988177	0.0716479	0.299979	Oxidative Phosphorylation
FBgn0040491	Buffy	36251	CG8238	107.286	-0.507752	0.28241	0.0721882	0.301287	Apoptosis
FBgn0039835	mRpL32	43698	CG12220	719.435	0.23323	0.129818	0.0724012	0.301983	Translation
FBgn0283427	FASN1	33524	CG3523	1230.03	0.26807	0.149476	0.0729097	0.303161	Fatty Acid Biosynthesis & Elongation
FBgn0036927	CG7433	40188	CG7433	243.673	0.358461	0.199923	0.0729739	0.303236	Amino Acid Metabolism
FBgn0039169	Spps	42882	CG5669	2582.55	-0.143417	0.0800049	0.073036	0.303256	Transcription (nuclear)
FBgn0039827	CG1544	43689	CG1544	24.3698	1.20336	0.67204	0.0733562	0.304439	Amino Acid Metabolism
FBgn0031651	mRpL24	33703	CG8849	1137.45	0.222335	0.12424	0.0735253	0.30477	Translation
FBgn0025373	Fpps	36209	CG12389	5275.17	0.105405	0.0589581	0.0738098	0.305444	Metabolism of Lipids & Lipoproteins
FBgn0265178	CG44243	36795	CG44243	12114.9	0.102676	0.0576659	0.0749894	0.307408	Lipoic Acid Metabolism
FBgn0085452	CG34423	5740313	CG34423	161.511	0.396458	0.222885	0.0752795	0.307829	Oxidative Phosphorylation
FBgn0263911	COX8	40390	CG7181	3823.79	0.16464	0.0927562	0.0759016	0.30934	Oxidative Phosphorylation
FBgn0040666	CG12848	50139	CG12848	1128.81	0.190976	0.108389	0.0780789	0.314922	Translation
FBgn0003261	Rm62	40739	CG10279	80891.7	0.0981516	0.056416	0.0818975	0.323165	Translation
FBgn0023537	CG17896	30995	CG17896	7422.48	-0.131365	0.0755259	0.0819743	0.323167	Amino Acid Metabolism
FBgn0037709	CG8199	41149	CG8199	960.017	-0.190716	0.109907	0.0826977	0.32391	Amino Acid Metabolism
FBgn0036462	mRpL39	39627	CG17166	4186.86	0.12273	0.0710353	0.0840354	0.327236	Translation
FBgn0285951	NA	NA	NA	1228.17	0.2003	0.116054	0.0843604	0.327861	Translation
FBgn0026576	CG5991	42849	CG5991	1876.08	-0.254543	0.147666	0.084747	0.328854	Metabolism of Lipids & Lipoproteins
FBgn0027359	Tim8	32081	CG1728	3109.13	0.140839	0.0819342	0.085628	0.330727	Import & Sorting
FBgn0030170	CG2990	31934	CG2990	593.626	-0.238349	0.138856	0.0860659	0.331437	Replication & Transcription
FBgn0010612	ATPsynG	46069	CG6105	4636.95	0.157284	0.092006	0.0873591	0.33446	Oxidative Phosphorylation
FBgn0011476	l(3)neo43	41851	CG14865	432.827	0.262307	0.153496	0.087473	0.334578	Oxidative Phosphorylation
FBgn0033038	CG7791	35511	CG7791	4016.72	0.113604	0.0666478	0.0882807	0.335984	Import & Sorting
FBgn0263863	mRpL45	42671	CG6949	3122.41	0.129952	0.0763466	0.0887314	0.337246	Translation
FBgn0010053	Jheh1	251984	CG15101	21.4265	-1.49038	0.878148	0.0896626	0.338442	ROS Defense
FBgn0039555	mRpS22	43345	CG12261	2996.61	0.149402	0.0879901	0.0895197	0.338442	Translation
FBgn0032775	CG17544	35213	CG17544	1684.46	0.19748	0.11638	0.089724	0.338474	Fatty Acid Degradation & Beta-oxidation
FBgn0027785	NP15.6	42282	CG6008	3291.76	0.153815	0.090961	0.0908358	0.340872	Oxidative Phosphorylation
FBgn0052649	CG32649	32239	CG32649	1718.04	0.151568	0.0898272	0.0915403	0.34198	Oxidative Phosphorylation
FBgn0062440	CG17680	37071	CG17680	1108.92	0.188529	0.112391	0.0934558	0.346425	Calcium Signaling & Transport
FBgn0035600	Cyt-c1	38612	CG4769	14849.8	0.104717	0.0625762	0.0942423	0.348311	Oxidative Phosphorylation
FBgn0037788	CG3940	41238	CG3940	60.1294	-0.933437	0.557975	0.0943465	0.348439	Nitrogen Metabolism
FBgn0037646	CAHbeta	41070	CG11967	78.3952	-0.51198	0.306282	0.0946041	0.349005	Nitrogen Metabolism
FBgn0030521	CtsB1	32341	CG10992	6361.24	0.0948517	0.0568705	0.0953445	0.350447	Apoptosis
FBgn0038735	CG4662	42357	CG4662	2747.46	0.118796	0.0713303	0.0958254	0.35157	Calcium Signaling & Transport
FBgn0283659	NA	NA	NA	810.456	0.174631	0.104841	0.0957781	0.35157	Translation
FBgn0032236	mRpS7	34412	CG5108	1548.9	0.159006	0.095998	0.0976516	0.354637	Translation
FBgn0014930	CG2846	40936	CG2846	932.09	0.164305	0.0994861	0.0986289	0.356003	Metabolism of Vitamins & Co-Factors
FBgn0031758	Ucp4B	33833	CG18340	549.023	0.273203	0.166379	0.10058	0.360011	Mitochondrial Carrier
FBgn0264325	Atg6	42850	CG5429	1072.08	0.171032	0.104518	0.101759	0.362088	Mitophagy
FBgn0260743	GC1	41448	CG18347	539.444	-0.217794	0.133487	0.102768	0.36371	Mitochondrial Carrier
FBgn0026666	l(1)G0136	32513	CG8198	491.75	0.274023	0.168527	0.103952	0.364577	Fe-S Cluster Biosynthesis
FBgn0030433	mRpL49	32242	CG4647	1095.3	0.181971	0.111983	0.104165	0.364898	Translation
FBgn0039235	CG10899	42965	CG10899	18.2996	-0.97807	0.602819	0.104697	0.365062	Nitrogen Metabolism
FBgn0029870	Marf	31581	CG3869	8076.94	-0.0995443	0.0613946	0.104935	0.365595	Mitochondrial Dynamics
FBgn0034938	CG3803	37809	CG3803	1482.95	0.198893	0.123013	0.105912	0.367468	Oxidative Phosphorylation
FBgn0039241	CG11089	42973	CG11089	5589.51	-0.104423	0.0646512	0.106273	0.368027	Nucleotide Metabolism
FBgn0083167	Neb-cGP	50417	CG15304	4898.58	0.173652	0.107555	0.106412	0.368151	Oxidative Phosphorylation
FBgn0032729	CG10639	35156	CG10639	1077.09	0.14751	0.0915238	0.107023	0.36966	Pyruvate Metabolism
FBgn0031171	CG1801	33104	CG1801	1939.82	0.148758	0.0923793	0.107332	0.370294	Transmembrane Transport
FBgn0035298	SCOT	38261	CG1140	2295.28	0.151814	0.0944386	0.107937	0.371589	Amino Acid Metabolism
FBgn0033208	mRpL52	35711	CG1577	1209.45	0.178863	0.111419	0.108425	0.372118	Translation
FBgn0023519	mRpL16	31150	CG3109	2561.6	0.124363	0.0775161	0.108636	0.37234	Translation
FBgn0015781	P5cr	42284	CG6009	1978.77	-0.129436	0.0807185	0.108812	0.372503	Amino Acid Metabolism
FBgn0042135	CG18812	59173	CG18812	4697.64	-0.188074	0.117417	0.10921	0.372639	Mitochondrial Signaling
FBgn0030605	ND-B18	32434	CG5548	1973.52	0.159902	0.0998329	0.109224	0.372639	Oxidative Phosphorylation
FBgn0034793	asrij	37637	CG13533	1944.3	0.137174	0.0858379	0.11003	0.373905	Unknown
FBgn0033918	CG8531	36584	CG8531	5668.74	0.100343	0.0628653	0.110453	0.374539	Protein Stability & Degradation
FBgn0039252	CG11771	42984	CG11771	5385.49	0.103277	0.0648493	0.111259	0.374545	Protein Stability & Degradation
FBgn0051159	EF-G2	42670	CG31159	672.683	0.221519	0.139141	0.111374	0.374746	Translation
FBgn0031066	COX6B	32989	CG14235	6195.79	0.158535	0.0996205	0.111522	0.374868	Oxidative Phosphorylation
FBgn0051005	qless	43697	CG31005	743.365	-0.188796	0.118763	0.111906	0.375169	Ubiquinone Biosynthesis
FBgn0261266	zuc	34609	CG12314	631.774	0.184089	0.116312	0.113486	0.377921	Mitochondrial Dynamics
FBgn0034390	CG15093	37166	CG15093	1080.53	-0.193039	0.122309	0.114497	0.379515	Amino Acid Metabolism
FBgn0028436	ECSIT	40732	CG10610	791.889	0.224313	0.142112	0.114467	0.379515	Oxidative Phosphorylation
FBgn0035911	CG6638	38979	CG6638	855.871	0.210566	0.133479	0.114676	0.379741	Amino Acid Metabolism
FBgn0017558	Pdk	35970	CG8808	3038.78	0.136697	0.0867188	0.114951	0.380276	Pyruvate Metabolism
FBgn0033904	CG18327	36567	CG18327	58.6634	-0.831669	0.528395	0.115499	0.38075	Mitochondrial Carrier
FBgn0027864	Ogg1	31806	CG1795	634.428	0.205301	0.130405	0.115411	0.38075	ROS Defense
FBgn0039145	CG6000	42851	CG6000	982.73	0.178419	0.113578	0.116207	0.381663	Oxidative Phosphorylation
FBgn0032922	CG9249	35383	CG9249	779.456	0.176829	0.112671	0.116549	0.382406	Ubiquinone Biosynthesis
FBgn0002031	l(2)37Cc	49168	CG10691	11383.3	0.107834	0.0687269	0.116644	0.382594	Replication & Transcription
FBgn0042112	mRpL36	59151	CG18767	1044.42	0.20215	0.129204	0.117683	0.384466	Translation
FBgn0039044	p53	2768677	CG33336	847.938	0.190161	0.12159	0.11783	0.384472	Transcription (nuclear)
FBgn0035240	CG33791	317974	CG33791	343.381	-0.348944	0.223766	0.118898	0.386739	Tricarboxylic Acid Cycle
FBgn0039737	CG7920	43562	CG7920	15138.3	-0.113351	0.0733972	0.122503	0.390865	Fatty Acid Metabolism
FBgn0029858	CG15896	31568	CG15896	666.99	0.208224	0.135228	0.12361	0.393319	Translation
FBgn0266452	CTPsyn	39645	CG45070	7597.9	-0.0950163	0.0618035	0.124197	0.393966	Nucleotide Metabolism
FBgn0034356	CG10924	37130	CG10924	1175.21	-0.221768	0.144755	0.125518	0.396526	Pyruvate Metabolism
FBgn0022224	ubl	35592	CG3450	428.57	0.25173	0.164402	0.125725	0.396936	UPRmt
FBgn0016687	Nurf-38	37922	CG4634	13899.7	0.0948472	0.0620301	0.126251	0.397464	Translation
FBgn0038924	CG6028	42589	CG6028	1646.04	-0.137281	0.0899664	0.127032	0.39892	Amino Acid Metabolism
FBgn0038678	mRpL55	42290	CG14283	427.264	0.241345	0.158199	0.127116	0.398934	Translation
FBgn0027610	Dic1	41640	CG8790	228.337	-0.287106	0.18878	0.128298	0.400962	Mitochondrial Carrier
FBgn0262656	Myc	31310	CG10798	42815.8	-0.173552	0.114321	0.128987	0.402663	Transcription (nuclear)
FBgn0038974	CG5377	42645	CG5377	425.384	0.256591	0.169321	0.129669	0.40341	Translation
FBgn0027088	Aats-gly	39644	CG6778	18739.2	0.0785212	0.051936	0.130563	0.405452	Translation
FBgn0038804	CG10877	42432	CG10877	122.753	-0.406804	0.269367	0.130987	0.406125	Amino Acid Metabolism
FBgn0030292	CG11752	32076	CG11752	922.742	0.197201	0.130608	0.131077	0.406279	Oxidative Phosphorylation
FBgn0032168	CG13126	34323	CG13126	1452.59	0.139786	0.0927914	0.13195	0.408204	Translation
FBgn0029868	ND-B16.6	31578	CG3446	3784.4	0.12523	0.0832311	0.132424	0.408558	Oxidative Phosphorylation
FBgn0260407	mRpS23	318977	CG31842	940.691	0.158052	0.105184	0.132936	0.40951	Translation
FBgn0003360	sesB	32007	CG16944	23177.5	0.137078	0.0914707	0.133976	0.411831	Mitochondrial Dynamics
FBgn0031971	Sirup	34089	CG7224	2615.47	-0.481519	0.321925	0.134719	0.413256	Oxidative Phosphorylation
FBgn0036199	Bmcp	39322	CG7314	1427.01	-0.145973	0.0982917	0.137517	0.418685	Mitochondrial Carrier
FBgn0021796	Tor	47396	CG5092	16550.5	-0.124165	0.0837023	0.137965	0.419204	Mitochondrial Signaling
FBgn0038307	mRpS10	41838	CG4247	1611.12	0.145257	0.0983375	0.139643	0.422127	Translation
FBgn0002521	pho	43819	CG17743	3411.04	0.118787	0.0805209	0.14015	0.423151	Transcription (nuclear)
FBgn0003423	slgA	33117	CG1417	5598.37	-0.0990391	0.0672909	0.141073	0.424787	Amino Acid Metabolism
FBgn0000447	Dhod	41022	CG9741	6486.56	0.085307	0.0580388	0.141608	0.425632	Nucleotide Metabolism
FBgn0023517	Pgam5	31143	CG14816	2517.02	0.133329	0.0907723	0.141878	0.426187	Mitophagy
FBgn0283535	NA	NA	NA	7609.53	-0.0927379	0.0637557	0.145785	0.432841	Oxidative Phosphorylation
FBgn0030572	mRpS25	32395	CG14413	1510.67	0.155532	0.106946	0.145862	0.432841	Translation
FBgn0283472	S6k	38654	CG10539	8644.02	0.0921238	0.0634296	0.146396	0.433584	Apoptosis
FBgn0032787	CG10195	35228	CG10195	1021.92	0.14646	0.101745	0.150014	0.440209	Metabolism of Lipids & Lipoproteins
FBgn0040660	CG13551	50133	CG13551	8118.5	-0.107991	0.0750375	0.150104	0.440344	Oxidative Phosphorylation
FBgn0050499	CG30499	35692	CG30499	3667.09	0.116089	0.0807144	0.150359	0.44058	Pentose Phosphate Pathway
FBgn0027084	Aats-lys	31904	CG12141	9992.88	0.0924121	0.0643589	0.151034	0.441265	Translation
FBgn0001124	Got1	36782	CG8430	8504.94	-0.114781	0.0800636	0.15168	0.441991	Amino Acid Metabolism
FBgn0004654	Pgd	31185	CG3724	1227.39	0.175535	0.122813	0.152921	0.443804	Pentose Phosphate Pathway
FBgn0035334	CG8993	38301	CG8993	820.774	0.200152	0.140523	0.15435	0.446505	ROS Defense
FBgn0035849	ERR	38912	CG7404	2087.06	-0.108944	0.0765722	0.154806	0.447425	Transcription (nuclear)
FBgn0033480	mRpL42	36050	CG12921	699.222	0.209941	0.147638	0.155027	0.447583	Translation
FBgn0036920	CG8004	40178	CG8004	1981.75	0.113406	0.0798978	0.155786	0.449387	Import & Sorting
FBgn0037891	CG5214	41360	CG5214	13637.8	0.083721	0.0590073	0.15595	0.449454	Tricarboxylic Acid Cycle
FBgn0004087	Dhfr	42003	CG14887	921.454	0.171047	0.120963	0.157349	0.450155	Folate & Pterin Metabolism
FBgn0026479	Drp1	33445	CG3210	10615	-0.0817318	0.0577596	0.157059	0.450155	Mitochondrial Dynamics
FBgn0030407	CG2543	32212	CG2543	849.265	0.141239	0.100152	0.158468	0.451152	Folate & Pterin Metabolism
FBgn0035028	Start1	37927	CG3522	2668.94	0.12341	0.0877329	0.15953	0.45227	Bile Acid Synthesis
FBgn0021856	l(2)k14505	35399	CG8674	1797.14	0.143472	0.1022	0.160369	0.453857	Oxidative Phosphorylation
FBgn0083984	CG34148	326250	CG34148	209.032	0.308795	0.2201	0.160624	0.453939	Amino Acid Metabolism
FBgn0266441	CG45071	19834908	CG45071	3440.26	0.122254	0.0872133	0.160979	0.454048	Nucleotide Metabolism
FBgn0035078	Tpc2	37983	CG2857	470.867	-0.225299	0.161084	0.161921	0.455038	Mitochondrial Carrier
FBgn0032197	CG5694	34362	CG5694	3512.03	-0.098716	0.0707611	0.162998	0.456659	Transcription (nuclear)
FBgn0033547	CG12935	36134	CG12935	1356.24	0.174286	0.125143	0.163711	0.457738	Unknown
FBgn0030883	CG7772	32776	CG7772	92.3951	0.384924	0.276784	0.164316	0.458048	Mitochondrial Dynamics
FBgn0035266	Gk	38221	CG7995	3397.32	-0.145716	0.104852	0.164612	0.458362	Replication & Transcription
FBgn0040383	CG5254	31020	CG5254	228.876	-0.281841	0.203264	0.165572	0.459632	Mitochondrial Carrier
FBgn0267376	SelR	41309	CG6584	1814.89	0.118777	0.0856971	0.165744	0.459981	ROS Defense
FBgn0039219	CG13630	42943	CG13630	5106.22	0.10246	0.0742538	0.16763	0.462399	Import & Sorting
FBgn0038418	pad	41981	CG10309	2288.23	-0.157711	0.114317	0.167711	0.462496	Transcription (nuclear)
FBgn0053002	mRpL27	318825	CG33002	1547.81	0.17036	0.124861	0.172444	0.468887	Translation
FBgn0038234	mRpL11	41757	CG3351	627.725	0.187729	0.138047	0.173863	0.471295	Translation
FBgn0033989	CG7639	36675	CG7639	2147.32	-0.114498	0.0845317	0.175576	0.473898	Import & Sorting
FBgn0033100	CG3420	35585	CG3420	890.227	0.195135	0.144134	0.175788	0.473898	Oxidative Phosphorylation
FBgn0038197	foxo	41709	CG3143	1845.36	-0.108567	0.0802673	0.176194	0.47428	Transcription (nuclear)
FBgn0027081	Aats-thr	45784	CG5353	16456.9	0.073517	0.0543882	0.176468	0.474636	Translation
FBgn0030686	mRpL3	32523	CG8288	4034.74	0.113308	0.0845421	0.180163	0.479854	Translation
FBgn0032261	CG6094	34446	CG6094	969.317	0.171856	0.128796	0.182097	0.482529	Translation
FBgn0022160	Gpo-1	47611	CG8256	134.565	0.349204	0.262275	0.183043	0.48372	Oxidative Phosphorylation
FBgn0016119	ATPsynCF6	42759	CG4412	3134.3	0.148383	0.111487	0.183207	0.483934	Oxidative Phosphorylation
FBgn0053092	P5CDh2	32625	CG33092	252.947	0.264641	0.199126	0.183843	0.484305	Amino Acid Metabolism
FBgn0037687	CG8132	41121	CG8132	999.31	0.12938	0.0976489	0.185189	0.486346	Amino Acid Metabolism
FBgn0058002	ND-AGGG	3355155	CG40002	580.16	0.186853	0.141349	0.186193	0.487966	Oxidative Phosphorylation
FBgn0038467	AdSL	42051	CG3590	7527.54	0.0778139	0.0590695	0.187728	0.490451	Nucleotide Metabolism
FBgn0086657	IKKepsilon	35329	CG2615	3942.55	0.086057	0.0654174	0.188339	0.49109	Mitophagy
FBgn0025592	Gyk	43913	CG18374	2330.63	-0.104588	0.0799028	0.190554	0.494819	Replication & Transcription
FBgn0032222	CG5037	34394	CG5037	1450.89	0.12661	0.0967792	0.190794	0.494979	Oxidative Phosphorylation
FBgn0024986	CG3719	44736	CG3719	531.296	0.168576	0.128902	0.190947	0.495119	ROS Defense
FBgn0037710	CG9393	41152	CG9393	2122.31	0.111418	0.0853299	0.191643	0.496282	Import & Sorting
FBgn0050359	Mal-A5	35828	CG30359	3790.21	0.113425	0.0869622	0.192132	0.496934	Mitochondrial Carrier
FBgn0038224	ATPsynE	41745	CG3321	5293.39	0.145493	0.111659	0.192571	0.497521	Oxidative Phosphorylation
FBgn0033297	Mal-A8	35830	CG8690	12.4103	1.23054	0.952104	0.196205	0.500565	Mitochondrial Carrier
FBgn0038570	Prx5	3771951	CG7217	14509.6	0.0915615	0.0708074	0.195974	0.500565	ROS Defense
FBgn0038571	CG7215	3772662	CG7215	14509.6	0.0915615	0.0708074	0.195974	0.500565	ROS Defense
FBgn0037369	CG2100	40707	CG2100	1866.96	-0.109555	0.0845994	0.195326	0.500565	Translation
FBgn0051643	CG31643	318867	CG31643	1260.88	0.142802	0.110594	0.196624	0.500774	Translation
FBgn0033296	Mal-A7	35829	CG11669	19.4664	0.809304	0.627779	0.197344	0.501862	Mitochondrial Carrier
FBgn0033672	rho-7	36281	CG8972	2667.44	-0.0949689	0.0737523	0.197859	0.50224	Apoptosis
FBgn0264740	CG43998	19836181	CG43998	123.077	-0.344127	0.267336	0.198008	0.50224	Metabolism of Lipids & Lipoproteins
FBgn0030573	nmdyn-D6	32396	CG5310	224.802	-0.243159	0.189595	0.199661	0.50479	Nucleotide Metabolism
FBgn0086691	UK114	34897	CG15261	63.0778	0.443964	0.346607	0.200233	0.505346	Translation
FBgn0040907	mRpL33	50381	CG3712	367.139	0.231741	0.180912	0.200208	0.505346	Translation
FBgn0031068	Alr	32991	CG12534	439.301	0.176267	0.13937	0.205964	0.513731	Apoptosis
FBgn0033413	prel	35969	CG8806	3078.21	0.0844085	0.0669553	0.207428	0.515204	Apoptosis
FBgn0260468	CG7950	43579	CG7950	2605.77	0.0972518	0.0770955	0.207148	0.515204	Import & Sorting
FBgn0033184	CG12736	35681	CG12736	2854.75	0.0909456	0.0721314	0.20737	0.515204	Translation
FBgn0035591	CG4611	38601	CG4611	795.301	-0.147889	0.117298	0.207383	0.515204	Translation
FBgn0033391	CG8026	35941	CG8026	7667.01	-0.139432	0.110729	0.207952	0.515821	Folate & Pterin Metabolism
FBgn0021944	Coprox	44701	CG3433	3423.31	-0.133432	0.106238	0.209125	0.517514	Heme Biosynthesis
FBgn0085346	CG34317	5740224	CG34317	2605.1	0.0968796	0.0771875	0.209435	0.518009	Import & Sorting
FBgn0033761	CG8778	36392	CG8778	1330.08	-0.144991	0.115871	0.21082	0.518855	Amino Acid Metabolism
FBgn0038387	blp	41937	CG5268	1022.72	-0.140724	0.112811	0.21224	0.520835	Import & Sorting
FBgn0015031	cype	46040	CG14028	3581.54	0.124957	0.100306	0.212854	0.521194	Oxidative Phosphorylation
FBgn0031143	CG1532	33076	CG1532	2495.37	0.102877	0.0829065	0.21465	0.523928	Unknown
FBgn0028648	mRpL50	38796	CG8612	1073.26	0.151491	0.122248	0.215269	0.524544	Translation
FBgn0066304	Rpp20	3772007	CG33931	6743.95	0.0799029	0.0644939	0.215374	0.524546	Translation
FBgn0037659	Kdm2	41090	CG11033	10951.4	-0.10545	0.0851448	0.215537	0.524816	UPRmt
FBgn0030552	mRpL38	32375	CG15871	2483.52	0.10539	0.0855581	0.218028	0.528953	Translation
FBgn0030679	CG8206	32516	CG8206	601.292	0.169264	0.137912	0.219695	0.530052	Import & Sorting
FBgn0032486	CG5705	34720	CG5705	194.478	-0.276388	0.227112	0.223618	0.535135	Translation
FBgn0037892	mRpL40	41364	CG5242	553.831	0.175611	0.144459	0.224119	0.535688	Translation
FBgn0035032	ATPsynF	37931	CG4692	5543.4	0.0958765	0.0789797	0.224771	0.536195	Oxidative Phosphorylation
FBgn0040391	CG2854	31219	CG2854	60.0332	-0.554	0.458412	0.226848	0.538786	Mitochondrial Dynamics
FBgn0037008	mTerf3	40279	CG5047	711.804	0.16856	0.139691	0.22756	0.539293	Translation
FBgn0003206	Ras64B	38494	CG1167	4222.34	0.0754467	0.0626597	0.228563	0.540855	Mitophagy
FBgn0032644	CG5131	35057	CG5131	598.671	0.189733	0.1588	0.232168	0.543786	Protein Stability & Degradation
FBgn0029665	CG14270	31319	CG14270	1776.2	0.100565	0.084227	0.232489	0.544134	Import & Sorting
FBgn0004407	DNApol-gamma35	3772064	CG33650	2426.51	0.086975	0.0728521	0.232534	0.544134	Replication & Transcription
FBgn0064115	CG33649	3772218	CG33649	2426.51	0.086975	0.0728521	0.232534	0.544134	Translation
FBgn0032833	COX4	35279	CG10664	8778.23	0.103967	0.0871134	0.232688	0.544369	Oxidative Phosphorylation
FBgn0040237	bor	53565	CG6815	6789.23	0.0881294	0.0738891	0.232977	0.544663	Mitochondrial Dynamics
FBgn0031774	CG9147	33855	CG9147	864.437	0.138319	0.116119	0.233579	0.545562	Fatty Acid Metabolism
FBgn0035374	mRpS35	38345	CG2101	2806.61	0.112989	0.0950112	0.234356	0.546521	Translation
FBgn0032715	CG17597	35140	CG17597	651.929	0.181806	0.152911	0.234455	0.546589	Bile Acid Synthesis
FBgn0025839	ND-B14.5A	31190	CG3621	1130.49	0.143124	0.120689	0.235664	0.548006	Oxidative Phosphorylation
FBgn0039159	mRpS24	42870	CG13608	1276.99	0.107241	0.0907647	0.237395	0.550145	Translation
FBgn0033905	CG18324	36568	CG18324	886.793	0.149547	0.127349	0.24027	0.552059	Mitochondrial Carrier
FBgn0033524	Cyp49a1	36105	CG18377	15.3587	0.828228	0.706724	0.241226	0.553496	Bile Acid Synthesis
FBgn0010611	Hmgs	44154	CG4311	6109.02	0.0774133	0.0664893	0.244304	0.557317	Amino Acid Metabolism
FBgn0039856	CG1774	43722	CG1774	184.535	0.241966	0.207863	0.244398	0.557317	Fatty Acid Metabolism
FBgn0039689	CIA30	43503	CG7598	766.051	0.138327	0.118909	0.244707	0.557317	Oxidative Phosphorylation
FBgn0038049	CG5844	41533	CG5844	3063.87	0.109297	0.0943599	0.246742	0.558862	Fatty Acid Degradation & Beta-oxidation
FBgn0032907	CG9272	35365	CG9272	757.753	-0.15243	0.131803	0.247477	0.559263	Replication & Transcription
FBgn0034579	mRpL54	37389	CG9353	819.068	0.150067	0.130026	0.248445	0.560315	Translation
FBgn0040234	c12.2	53434	CG12149	1081.15	0.122608	0.106275	0.248626	0.560596	Unknown
FBgn0030610	CG9065	32439	CG9065	369.662	0.199706	0.174923	0.253586	0.566272	Oxidative Phosphorylation
FBgn0029943	Atg5	31666	CG1643	983.644	0.117971	0.103863	0.25603	0.566743	Mitophagy
FBgn0014391	sun	44046	CG9032	2876.37	0.131557	0.11622	0.257648	0.569164	Oxidative Phosphorylation
FBgn0037018	CG4042	40291	CG4042	592.297	0.154223	0.136564	0.258767	0.57061	Oxidative Phosphorylation
FBgn0031660	mRpL28	33715	CG3782	4068.81	0.0933996	0.0827227	0.258869	0.57061	Translation
FBgn0037608	mRpL19	41028	CG8039	2232.84	0.0931143	0.0826048	0.259647	0.570939	Translation
FBgn0083986	CG34150	4379863	CG34150	174.14	0.283674	0.251962	0.260224	0.57134	Oxidative Phosphorylation
FBgn0039111	Plip	42807	CG10371	849.162	0.131704	0.117381	0.261851	0.573146	Cardiolipin Biosynthesis
FBgn0263120	Acsl	46068	CG8732	8304.99	-0.0744605	0.0667823	0.264861	0.576424	Fatty Acid Biosynthesis & Elongation
FBgn0042094	Adk3	41318	CG6612	397.546	-0.161735	0.145282	0.265603	0.577326	Nucleotide Metabolism
FBgn0032597	CG17904	35000	CG17904	1624.67	0.0930384	0.0843025	0.269756	0.581686	Fe-S Cluster Biosynthesis
FBgn0047038	ND-13B	39214	CG6463	1562.49	0.141834	0.128514	0.269747	0.581686	Oxidative Phosphorylation
FBgn0052281	CG32281	317953	CG32281	1008.05	0.108809	0.0989174	0.271335	0.583305	Translation
FBgn0031708	CG7382	33772	CG7382	815.006	0.12607	0.114763	0.271975	0.58371	Import & Sorting
FBgn0001218	Hsc70-3	32133	CG4147	93497.6	-0.0664751	0.0605849	0.272544	0.584701	Apoptosis
FBgn0032670	CG5783	35088	CG5783	48.7314	-0.461411	0.421803	0.273998	0.586296	Translation
FBgn0030345	CG1847	32144	CG1847	828.02	0.109783	0.100583	0.27507	0.587962	Import & Sorting
FBgn0260779	GatA	42283	CG6007	727.962	-0.142988	0.131355	0.276344	0.589053	Translation
FBgn0019830	colt	33470	CG3057	3250.88	0.0802275	0.0738584	0.277375	0.590057	Fatty Acid Metabolism
FBgn0030178	CG2974	31944	CG2974	1012.41	0.128866	0.118967	0.278716	0.590814	Metabolism of Vitamins & Co-Factors
FBgn0263977	Tim17b	3355107	CG40451	9661.58	0.0744925	0.0688159	0.279035	0.591144	Import & Sorting
FBgn0004924	Top1	32458	CG6146	13068.8	0.0819845	0.075797	0.279416	0.591452	Replication & Transcription
FBgn0036909	CG15881	40159	CG15881	1789.21	0.107065	0.0991401	0.280171	0.592424	Translation
FBgn0036334	CG11267	39476	CG11267	6413.71	-0.0929681	0.0865816	0.282929	0.595529	Import & Sorting
FBgn0020018	Ppox	42939	CG5796	1682.37	0.114648	0.107159	0.284671	0.597529	Heme Biosynthesis
FBgn0032790	CG10194	35231	CG10194	795.838	0.121852	0.114673	0.287965	0.600671	Metabolism of Lipids & Lipoproteins
FBgn0012036	Aldh	34256	CG3752	170.623	0.218991	0.207613	0.291513	0.6043	Fatty Acid Degradation & Beta-oxidation
FBgn0021967	ND-PDSW	44228	CG8844	2531.66	0.107324	0.101744	0.291497	0.6043	Oxidative Phosphorylation
FBgn0031231	mRpL10	33182	CG11488	852.441	0.147314	0.140667	0.294985	0.607729	Translation
FBgn0030218	CG1628	31990	CG1628	1611.39	-0.109468	0.10489	0.296649	0.608938	Mitochondrial Carrier
FBgn0032668	CG17681	35086	CG17681	33.9142	-0.567089	0.54355	0.296806	0.608938	Translation
FBgn0051126	CG31126	326121	CG31126	840.854	0.113694	0.109119	0.297443	0.609163	Fe-S Cluster Biosynthesis
FBgn0019957	ND-42	42591	CG6343	7705.07	0.0790432	0.0760194	0.298444	0.610046	Oxidative Phosphorylation
FBgn0033753	Cyp301a1	36378	CG8587	109.51	-0.34102	0.329692	0.300969	0.612005	Bile Acid Synthesis
FBgn0266582	ND-30	38378	CG12079	4006.96	0.0860159	0.0834309	0.302549	0.613231	Oxidative Phosphorylation
FBgn0033883	CG16935	36540	CG16935	419.05	-0.162064	0.157415	0.30323	0.614107	Fatty Acid Biosynthesis & Elongation
FBgn0036887	CG9231	40130	CG9231	454.043	0.180304	0.176356	0.306598	0.617348	Apoptosis
FBgn0016715	Reg-2	38075	CG3200	16.3681	-0.764685	0.750984	0.308562	0.619409	Unknown
FBgn0260223	CG42497	8674071	CG42497	4668.67	0.0679067	0.0668696	0.309863	0.620283	Translation
FBgn0029118	Sucb	44001	CG10622	6257.75	0.0827431	0.0817114	0.311239	0.621795	Tricarboxylic Acid Cycle
FBgn0033891	CG8067	36552	CG8067	588.841	-0.13674	0.135623	0.313342	0.622748	Oxidative Phosphorylation
FBgn0034877	levy	37728	CG17280	5105.71	0.1002	0.0994266	0.313562	0.622748	Oxidative Phosphorylation
FBgn0002021	l(2)37Bb	49427	CG10655	1972.12	0.0808516	0.0803139	0.314081	0.623005	Pyruvate Metabolism
FBgn0027360	Tim10	37478	CG9878	4671.65	0.0670674	0.0669818	0.316692	0.626079	Import & Sorting
FBgn0031436	ND-B17.2	33443	CG3214	2069.02	0.103382	0.103231	0.316605	0.626079	Oxidative Phosphorylation
FBgn0030239	CG17333	32013	CG17333	848.665	0.135426	0.135247	0.316671	0.626079	Pentose Phosphate Pathway
FBgn0017482	T3dh	37551	CG3425	757.433	0.10696	0.106756	0.316385	0.626079	Pyruvate Metabolism
FBgn0039360	CLS	43104	CG4774	1698.78	0.10613	0.106015	0.316788	0.626145	Cardiolipin Biosynthesis
FBgn0016041	Tom40	44978	CG12157	11111.1	-0.0575826	0.0575856	0.317336	0.626852	Import & Sorting
FBgn0284248	NA	NA	NA	5135.34	0.0779181	0.0780705	0.318256	0.627562	Oxidative Phosphorylation
FBgn0027291	l(1)G0156	32940	CG12233	12115.4	-0.0665559	0.0672153	0.322081	0.631503	Tricarboxylic Acid Cycle
FBgn0283494	Adk2	37834	CG3140	9199.28	0.0757436	0.077146	0.326188	0.635825	Apoptosis
FBgn0042627	FASN2	117361	CG3524	106.15	-0.283711	0.290055	0.328011	0.637149	Fatty Acid Biosynthesis & Elongation
FBgn0029823	CG3011	31524	CG3011	9718.78	0.0621036	0.0635789	0.32867	0.637936	Folate & Pterin Metabolism
FBgn0029942	CG2059	31663	CG2059	554.12	0.149126	0.153401	0.330987	0.640449	Amino Acid Metabolism
FBgn0037011	CG4858	40282	CG4858	2254.54	0.0748445	0.0771842	0.332203	0.641012	Fe-S Cluster Biosynthesis
FBgn0011742	Arp2	32623	CG9901	15987	0.0695736	0.0719511	0.333566	0.641355	Mitochondrial Dynamics
FBgn0039358	CG5028	43102	CG5028	6916.96	-0.0708089	0.0734128	0.334779	0.642209	Tricarboxylic Acid Cycle
FBgn0032393	CG12264	34613	CG12264	2443.84	0.0761642	0.0791275	0.335773	0.642764	Fe-S Cluster Biosynthesis
FBgn0275436	Aats-phe-m	36547	CG13348	1390.45	0.140937	0.146882	0.337292	0.644687	Translation
FBgn0028962	Aats-ala-m	38595	CG4633	2574.51	-0.0775442	0.0808649	0.337592	0.64501	Translation
FBgn0030966	CG7280	32878	CG7280	4055.19	0.064776	0.0676226	0.338111	0.645033	Amino Acid Metabolism
FBgn0039561	mfrn	43353	CG4963	4071.35	-0.0865614	0.0904025	0.33831	0.645033	Fe-S Cluster Biosynthesis
FBgn0033712	CG13163	36335	CG13163	573.319	0.127874	0.133535	0.338264	0.645033	Translation
FBgn0052103	CG32103	39415	CG32103	11959.5	0.0969883	0.101514	0.339365	0.646196	Mitochondrial Carrier
FBgn0010438	mtSSB	41968	CG4337	1386.69	0.101599	0.106473	0.339972	0.646489	Replication & Transcription
FBgn0037778	mtTFB2	41228	CG3910	1433.41	0.0898549	0.0941804	0.340047	0.646502	Replication & Transcription
FBgn0261439	SdhA	37228	CG17246	17624.4	-0.0538979	0.0565341	0.340402	0.646658	Oxidative Phosphorylation
FBgn0030480	Tim9a	32294	CG1660	1270.59	0.0893152	0.0943097	0.343618	0.650454	Import & Sorting
FBgn0038961	CG13850	42630	CG13850	4177.39	0.0587972	0.0623418	0.345608	0.652866	Oxidative Phosphorylation
FBgn0015544	spag	43958	CG13570	2155.56	-0.0707033	0.0751553	0.346827	0.65369	Import & Sorting
FBgn0035980	CG4447	39067	CG4447	440.092	0.139453	0.148138	0.346515	0.65369	Translation
FBgn0035722	CG10075	38758	CG10075	1034.08	-0.113724	0.121141	0.347844	0.654869	Oxidative Phosphorylation
FBgn0039115	CG10214	42811	CG10214	706.031	0.114632	0.122674	0.350074	0.656547	Translation
FBgn0035122	mRpL17	38046	CG13880	1495.63	0.0932448	0.0999571	0.350898	0.657325	Translation
FBgn0030668	CG8128	32504	CG8128	641.004	0.117889	0.126728	0.352238	0.658812	Apoptosis
FBgn0027572	CG5009	37028	CG5009	1390.83	-0.0882605	0.094906	0.352382	0.658902	Fatty Acid Degradation & Beta-oxidation
FBgn0062442	Cisd2	43459	CG1458	2551.21	0.0964019	0.10368	0.352472	0.658902	Oxidative Phosphorylation
FBgn0038400	CG5903	41959	CG5903	4141.02	0.0699887	0.0754248	0.353445	0.659594	Mitochondrial Dynamics
FBgn0030403	CG1824	32208	CG1824	4710.03	-0.0628454	0.0683751	0.358029	0.663011	Import & Sorting
FBgn0034251	ND-51L1	36998	CG11423	12.9052	-0.73429	0.800424	0.358946	0.663804	Oxidative Phosphorylation
FBgn0260747	CG5010	32701	CG5010	2880.79	-0.102271	0.111984	0.361105	0.666608	Mitochondrial Signaling
FBgn0052230	ND-MLRQ	317928	CG32230	1716.4	0.107115	0.117495	0.36195	0.666709	Oxidative Phosphorylation
FBgn0001989	ND-B17	34925	CG13240	2184	0.0912196	0.100035	0.361833	0.666709	Oxidative Phosphorylation
FBgn0000449	dib	45282	CG12028	259.007	-0.169756	0.187106	0.364264	0.667241	Metabolism of Vitamins & Co-Factors
FBgn0035228	CG12091	38177	CG12091	8812.22	0.0552203	0.0609437	0.364889	0.667774	Tricarboxylic Acid Cycle
FBgn0086130	Dbp21E2	33254	CG3561	1672.95	0.0863261	0.0966997	0.372005	0.673425	Translation
FBgn0034081	CG10731	3772305	CG10731	709.34	-0.130155	0.146	0.372675	0.673663	Oxidative Phosphorylation
FBgn0026566	CG1307	40814	CG1307	4704.2	0.0612564	0.0688336	0.373509	0.674723	Translation
FBgn0262782	Mdh1	34414	CG5362	5043.84	0.0790797	0.0888906	0.373665	0.674723	Tricarboxylic Acid Cycle
FBgn0036335	mRpL20	39477	CG11258	1283.04	-0.0869908	0.0984131	0.376731	0.676969	Translation
FBgn0039112	SdhD	42808	CG10219	2471.57	0.086632	0.0983118	0.378212	0.678266	Oxidative Phosphorylation
FBgn0033570	ND-B14	36159	CG7712	1568.15	-0.0947213	0.108467	0.382513	0.68065	Oxidative Phosphorylation
FBgn0051719	RluA-1	34438	CG31719	17.0069	0.570365	0.657293	0.385532	0.683716	Translation
FBgn0027786	Mtch	38026	CG6851	5633.98	0.0594409	0.0685993	0.386219	0.684449	Apoptosis
FBgn0019960	Mitofilin	42587	CG6455	10326.6	-0.0575867	0.0667414	0.388229	0.686434	Mitochondrial Dynamics
FBgn0001142	Gs1	33172	CG2718	70.0022	-0.320349	0.37238	0.389637	0.687243	Amino Acid Metabolism
FBgn0033005	CG3107	35475	CG3107	8367.37	-0.057398	0.0667841	0.390089	0.687421	Protein Stability & Degradation
FBgn0026761	Trap1	35559	CG3152	10779.8	-0.053834	0.0627168	0.39069	0.688238	Apoptosis
FBgn0038742	Arc42	42364	CG4703	5789.21	0.0544811	0.0635196	0.391055	0.688295	Fatty Acid Degradation & Beta-oxidation
FBgn0031824	CG9547	33911	CG9547	944.771	0.0975023	0.113888	0.391929	0.688968	Fatty Acid Degradation & Beta-oxidation
FBgn0032219	CG4995	34390	CG4995	36.8519	-0.425141	0.49954	0.394733	0.690968	Mitochondrial Carrier
FBgn0038319	mRpL9	41859	CG31478	845.558	0.12495	0.147215	0.396016	0.691907	Translation
FBgn0037880	CG17726	41349	CG17726	328.299	0.13461	0.159828	0.399668	0.695496	Oxidative Phosphorylation
FBgn0036568	ATPsynbetaL	39761	CG5389	138.481	-0.202513	0.242513	0.403685	0.699334	Oxidative Phosphorylation
FBgn0011760	ctp	31405	CG6998	25948.5	-0.0497281	0.0596263	0.404283	0.700129	Apoptosis
FBgn0263606	Hsc20	5740624	CG34246	251.204	0.148068	0.178	0.405499	0.701024	Fe-S Cluster Biosynthesis
FBgn0034576	ND-B14.7	37385	CG9350	1931.42	0.0956173	0.115666	0.408427	0.703296	Oxidative Phosphorylation
FBgn0032205	CG4957	34374	CG4957	218.989	0.152099	0.184075	0.40864	0.703392	Translation
FBgn0260008	UQCR-11	5740185	CG41623	3835.09	0.0777969	0.0944568	0.410154	0.704093	Oxidative Phosphorylation
FBgn0037239	CG11739	40552	CG11739	51.4574	-0.337716	0.409977	0.410086	0.704093	Transmembrane Transport
FBgn0033373	CG8080	35918	CG8080	651.396	0.119512	0.145189	0.410424	0.704359	Amino Acid Metabolism
FBgn0039531	CG5611	43318	CG5611	580.967	-0.104429	0.127125	0.411378	0.705591	Fatty Acid Metabolism
FBgn0037184	CG14450	40490	CG14450	689.486	0.099894	0.122099	0.413279	0.707334	Replication & Transcription
FBgn0033086	CG9410	35568	CG9410	523.172	0.103588	0.126893	0.414302	0.708007	Oxidative Phosphorylation
FBgn0033490	CG12917	36065	CG12917	16.5199	-0.516119	0.63427	0.415805	0.709553	Replication & Transcription
FBgn0037242	CG9855	40556	CG9855	2366.02	0.0703112	0.0867551	0.417678	0.710741	Mitochondrial Dynamics
FBgn0029514	312	38161	CG9166	579.445	0.118334	0.146469	0.419141	0.711623	Translation
FBgn0036990	mRpL15	40261	CG5219	1355.13	0.078517	0.09731	0.419738	0.711623	Translation
FBgn0017429	CG5989	38984	CG5989	1481.76	0.0757654	0.0944024	0.422218	0.712124	Apoptosis
FBgn0030092	fh	31845	CG8971	379.615	0.128271	0.161185	0.426148	0.715024	Fe-S Cluster Biosynthesis
FBgn0015222	Fer1HCH	46415	CG2216	11565	-0.0541869	0.0681316	0.426423	0.715185	Heme Biosynthesis
FBgn0011706	rpr	40015	CG4319	562.508	-0.156029	0.196301	0.426702	0.715327	Apoptosis
FBgn0036928	Tom20	40189	CG7654	9466.99	0.0610085	0.0767641	0.426757	0.715327	Import & Sorting
FBgn0033907	mRpS16	36570	CG8338	510.607	0.128392	0.161667	0.427095	0.715416	Translation
FBgn0038956	CG5379	42625	CG5379	27.2791	0.467073	0.589837	0.428438	0.716589	Nitrogen Metabolism
FBgn0032986	CG3262	35452	CG3262	4784.56	0.059674	0.0754404	0.428939	0.716825	Oxidative Phosphorylation
FBgn0029661	CG16781	31315	CG16781	33.6363	-0.448416	0.567343	0.429306	0.717163	Mitochondrial Dynamics
FBgn0032031	CG13390	34154	CG13390	791.846	0.0902445	0.114326	0.4299	0.717478	Translation
FBgn0033085	CG15908	35567	CG15908	249.542	0.163873	0.208213	0.431254	0.718065	Oxidative Phosphorylation
FBgn0083976	CG34140	4379908	CG34140	2519.23	0.0771293	0.0983941	0.433109	0.720795	Translation
FBgn0034970	yki	37851	CG4005	3610.96	-0.0610287	0.0784382	0.436541	0.72345	Transcription (nuclear)
FBgn0035534	mRpS6	38535	CG15016	736.338	0.117397	0.150887	0.436545	0.72345	Translation
FBgn0035088	CG3776	37996	CG3776	2530.07	0.0649476	0.0852943	0.446386	0.733403	Calcium Signaling & Transport
FBgn0037668	CG16736	41101	CG16736	97.1055	-0.222353	0.293039	0.447982	0.734574	Mitochondrial Carrier
FBgn0038369	Arpc3A	41917	CG4560	2705.45	0.085715	0.113149	0.448727	0.734647	Mitochondrial Dynamics
FBgn0031500	CG17221	33521	CG17221	655.219	0.0877129	0.11564	0.448154	0.734647	Oxidative Phosphorylation
FBgn0030718	ND-20	32565	CG9172	5012.24	0.064101	0.084828	0.449854	0.735751	Oxidative Phosphorylation
FBgn0031713	CG7277	33777	CG7277	2827.58	0.0599521	0.080519	0.456531	0.741668	Ubiquinone Biosynthesis
FBgn0262559	Mdh2	42185	CG7998	12295.4	0.0475677	0.0639724	0.457139	0.742065	Tricarboxylic Acid Cycle
FBgn0035805	CG7506	38857	CG7506	1166.34	0.0689779	0.0930944	0.458726	0.743001	Oxidative Phosphorylation
FBgn0250874	ttm50	31266	CG2713	3187.6	0.0615	0.0833511	0.46061	0.743615	Import & Sorting
FBgn0037356	CG12170	40692	CG12170	412.976	0.163922	0.222369	0.461023	0.743674	Fatty Acid Biosynthesis & Elongation
FBgn0030529	Clic	32349	CG10997	8175.83	-0.0444754	0.0609437	0.465525	0.746656	Apoptosis
FBgn0019644	ATPsynB	39143	CG8189	10665.9	0.0577227	0.0790539	0.465287	0.746656	Oxidative Phosphorylation
FBgn0039331	ND-49L	43073	CG11913	29.8921	-0.389128	0.533183	0.465499	0.746656	Oxidative Phosphorylation
FBgn0035483	Mul1	38472	CG1134	532.557	0.0960792	0.132232	0.467474	0.747214	Protein Stability & Degradation
FBgn0270925	CG4836	42387	CG4836	87.7066	0.304251	0.42148	0.470378	0.747696	Fructose Metabolism
FBgn0263112	Mitf	3885647	CG43369	1290.49	-0.0875401	0.121645	0.471748	0.748246	Transcription (nuclear)
FBgn0001216	Hsc70-1	39542	CG8937	34.3037	0.389214	0.54248	0.473083	0.749222	Apoptosis
FBgn0032154	mtDNA-helicase	34307	CG5924	1120.28	0.0776325	0.108562	0.474549	0.749892	Replication & Transcription
FBgn0027945	ppl	40349	CG7758	1505.56	0.0673939	0.0945813	0.476124	0.751708	Amino Acid Metabolism
FBgn0029891	Pink1	31607	CG4523	4740.04	0.0553799	0.0779363	0.477346	0.752053	Mitochondrial Dynamics
FBgn0052026	CG32026	317829	CG32026	174.075	0.189894	0.267578	0.477904	0.752434	Tricarboxylic Acid Cycle
FBgn0030704	CG15916	32549	CG15916	326.137	0.130278	0.184181	0.479357	0.753726	Translation
FBgn0030015	CG10761	31749	CG10761	12.5886	-0.598188	0.847321	0.480203	0.754347	Mitochondrial Dynamics
FBgn0261808	cu	41339	CG31299	994.092	0.106582	0.152959	0.485927	0.758153	Translation
FBgn0038745	CG4538	42369	CG4538	8501.42	-0.0427096	0.0614952	0.487357	0.759274	Protein Stability & Degradation
FBgn0037643	skap	41067	CG11963	7161.98	-0.0409382	0.0599576	0.494743	0.764138	Tricarboxylic Acid Cycle
FBgn0050404	Tango11	246596	CG30404	4575.71	-0.0470647	0.0690795	0.495674	0.764955	Mitochondrial Dynamics
FBgn0030246	CG1582	32021	CG1582	2226.26	-0.0561096	0.0827283	0.49762	0.766141	Translation
FBgn0031021	ND-18	32936	CG12203	2360.14	0.08202	0.121128	0.49832	0.76671	Oxidative Phosphorylation
FBgn0034936	CG2970	37807	CG2970	2878.24	0.055496	0.0820745	0.498936	0.767443	Mitochondrial Dynamics
FBgn0010497	dmGlut	47253	CG5304	33.3593	-0.37317	0.553176	0.499933	0.768096	Mitochondrial Carrier
FBgn0030743	CG9921	32599	CG9921	539.976	-0.0895046	0.133011	0.501003	0.76848	Oxidative Phosphorylation
FBgn0038649	CG7718	42254	CG7718	901.598	-0.071284	0.106397	0.502871	0.769227	Cardiolipin Biosynthesis
FBgn0021765	scu	32789	CG7113	8488.81	-0.0466574	0.0695529	0.502336	0.769227	Translation
FBgn0035839	CG7550	38901	CG7550	321.931	0.124061	0.185382	0.503356	0.769528	Amino Acid Metabolism
FBgn0003479	spn-A	43577	CG7948	1418.18	0.0723529	0.108201	0.503693	0.769528	Replication & Transcription
FBgn0050109	CG30109	246461	CG30109	309.288	-0.113279	0.169602	0.504191	0.769837	Apoptosis
FBgn0037232	CG9791	40543	CG9791	2785.26	0.0509238	0.0762738	0.50436	0.769979	Replication & Transcription
FBgn0020385	pug	41279	CG4067	2551.96	0.0604713	0.0907809	0.505333	0.770976	Folate & Pterin Metabolism
FBgn0027844	CAH1	34786	CG7820	109.365	0.178512	0.268077	0.505475	0.770976	Nitrogen Metabolism
FBgn0017566	ND-75	31762	CG2286	11047.6	-0.0490508	0.0740113	0.507492	0.772783	Oxidative Phosphorylation
FBgn0029161	slmo	44132	CG9131	4231.7	0.0418516	0.0636144	0.510606	0.775146	Metabolism of Lipids & Lipoproteins
FBgn0031831	COX5BL	33919	CG11043	143.783	-0.168214	0.257197	0.513094	0.777276	Oxidative Phosphorylation
FBgn0003392	shi	45928	CG18102	13450.7	-0.0419528	0.0641995	0.51345	0.777463	Mitochondrial Dynamics
FBgn0039969	Fis1	49892	CG17510	2289.41	0.0469972	0.0721146	0.514594	0.777888	Mitochondrial Dynamics
FBgn0013576	mtd	45467	CG32464	6719.12	-0.0494313	0.0758538	0.514617	0.777888	ROS Defense
FBgn0041100	park	40336	CG10523	252.186	-0.160644	0.248456	0.51791	0.780407	Mitophagy
FBgn0085468	ND-MWFE	5740593	CG34439	1312.49	0.0659081	0.102055	0.518403	0.780485	Oxidative Phosphorylation
FBgn0031893	CG4495	33999	CG4495	3200.6	0.0560488	0.086911	0.518993	0.781007	Calcium Signaling & Transport
FBgn0034497	CG9090	37297	CG9090	34.3346	0.356824	0.553952	0.519483	0.781208	Mitochondrial Carrier
FBgn0032791	CG18094	35232	CG18094	281.51	0.11098	0.172449	0.519866	0.781241	Metabolism of Lipids & Lipoproteins
FBgn0004888	Scsalpha	38447	CG1065	13891.3	0.0458956	0.0717214	0.522228	0.78297	Tricarboxylic Acid Cycle
FBgn0037602	SLIRP2	41021	CG8021	593.493	0.0745503	0.117173	0.524618	0.784862	Translation
FBgn0034432	CG7461	37217	CG7461	11161.9	-0.0391518	0.0616459	0.525358	0.785228	Fatty Acid Degradation & Beta-oxidation
FBgn0037610	CG8043	41030	CG8043	380.892	-0.125438	0.198116	0.526633	0.78627	Fe-S Cluster Biosynthesis
FBgn0033885	DJ-1alpha	36543	CG6646	58.8962	-0.26067	0.411704	0.526637	0.78627	ROS Defense
FBgn0026741	mRpL18	36406	CG12373	1426.43	-0.0677428	0.107184	0.527371	0.786752	Translation
FBgn0020381	Dredd	31011	CG7486	1814.19	0.055285	0.0875857	0.527903	0.787339	Apoptosis
FBgn0037298	CG2604	40623	CG2604	3952.21	0.0464194	0.0735606	0.528017	0.787392	Amino Acid Metabolism
FBgn0023535	arg	46717	CG18104	161.119	0.144092	0.229355	0.529843	0.788708	Nitrogen Metabolism
FBgn0033673	CG8298	36282	CG8298	893.508	-0.0777834	0.123846	0.529962	0.788768	Replication & Transcription
FBgn0025628	CG4199	31174	CG4199	1656.2	-0.0699588	0.11147	0.530266	0.788907	ROS Defense
FBgn0011211	blw	37617	CG3612	92045.7	-0.0396728	0.0638382	0.534298	0.791383	Oxidative Phosphorylation
FBgn0031987	CG12375	34106	CG12375	430.897	-0.121664	0.196043	0.534865	0.791833	Translation
FBgn0035046	ND-19	37946	CG3683	1577.5	0.0542099	0.0877571	0.536756	0.792644	Oxidative Phosphorylation
FBgn0039357	CG4743	43101	CG4743	1077.83	0.0558149	0.0904699	0.537271	0.792848	Mitochondrial Carrier
FBgn0027794	Lrpprc2	31095	CG14786	6273.83	0.0517033	0.0843128	0.539723	0.794335	Translation
FBgn0032646	CG6412	35060	CG6412	2925.83	0.0602045	0.098533	0.541194	0.795332	Translation
FBgn0086706	pix	39027	CG5651	14157.2	-0.0387108	0.0633892	0.541408	0.79553	Transmembrane Transport
FBgn0034919	CG5569	37783	CG5569	617.688	0.0863812	0.141593	0.541819	0.795901	Oxidative Phosphorylation
FBgn0265784	CrebB	32817	CG6103	3031.52	-0.0511101	0.0838485	0.542158	0.79603	Transcription (nuclear)
FBgn0044419	Pmi	3772100	CG33718	670.721	0.0694116	0.11431	0.543703	0.797205	Mitochondrial Dynamics
FBgn0029158	Las	40259	CG5231	481.135	0.0973967	0.16103	0.545287	0.797765	Lipoic Acid Metabolism
FBgn0033816	CG4679	36466	CG4679	4400.65	0.0425572	0.0704144	0.545589	0.797969	Translation
FBgn0042138	CG18815	59176	CG18815	2893.08	0.0508338	0.0843853	0.546907	0.798693	Fatty Acid Metabolism
FBgn0001258	ImpL3	45880	CG10160	406.271	0.0977463	0.162267	0.546921	0.798693	Pyruvate Metabolism
FBgn0050493	CG30493	246650	CG30493	1265.92	0.0585006	0.0980724	0.550838	0.800809	Ubiquinone Biosynthesis
FBgn0030672	CG9281	32508	CG9281	21925.7	-0.0320616	0.0539481	0.552308	0.801562	Transmembrane Transport
FBgn0033274	CG14757	35797	CG14757	114.457	-0.147795	0.249474	0.553565	0.802525	Oxidative Phosphorylation
FBgn0031392	AIF	33390	CG7263	6507.76	-0.0392235	0.0664563	0.555047	0.803625	Apoptosis
FBgn0032511	ND-B22	34747	CG9306	4971.05	0.0532978	0.0906987	0.556777	0.804776	Oxidative Phosphorylation
FBgn0030263	CG2076	32041	CG2076	4022.1	0.0579305	0.0987097	0.557286	0.804942	Apoptosis
FBgn0037526	CG10092	40929	CG10092	1432.84	0.0713604	0.121586	0.557263	0.804942	Translation
FBgn0265177	CG44242	19836175	CG44242	973.356	0.0657011	0.11213	0.557919	0.805508	Lipoic Acid Metabolism
FBgn0263987	spoon	31459	CG3249	21948.6	-0.0408838	0.0697741	0.557912	0.805508	Mitochondrial Signaling
FBgn0020653	Trxr-1	31760	CG2151	22334.5	0.0430358	0.0741261	0.561526	0.807902	Apoptosis
FBgn0001247	Ide	40248	CG5517	6239.31	-0.0449366	0.0784775	0.566912	0.810315	Mitochondrial Signaling
FBgn0036702	CG6512	39922	CG6512	8605.47	-0.0387673	0.0681295	0.56934	0.811943	Mitochondrial Dynamics
FBgn0036749	CG7460	39973	CG7460	22.8008	-0.340455	0.602595	0.572086	0.814353	Amino Acid Metabolism
FBgn0036575	CG5157	39771	CG5157	128.592	0.135752	0.240817	0.572949	0.814511	Metabolism of Vitamins & Co-Factors
FBgn0029958	Pdp	31683	CG12151	1661.82	-0.0487172	0.0863869	0.572793	0.814511	Pyruvate Metabolism
FBgn0262619	DNA-ligI	37791	CG5602	3795.31	0.0449365	0.0803129	0.575808	0.815538	Replication & Transcription
FBgn0037383	CG2023	40724	CG2023	355.524	-0.0874976	0.156782	0.576788	0.815914	Apoptosis
FBgn0031684	ND-13A	33744	CG8680	1150.64	0.066301	0.118799	0.57678	0.815914	Oxidative Phosphorylation
FBgn0036889	CG14100	40132	CG14100	1774.5	0.0496405	0.0890671	0.577297	0.816209	Translation
FBgn0025111	Ant2	32008	CG1683	1816.56	0.0499087	0.0899977	0.579199	0.817976	Mitochondrial Dynamics
FBgn0035203	CG9149	38147	CG9149	2714.44	0.040581	0.0735006	0.580867	0.819424	Fatty Acid Degradation & Beta-oxidation
FBgn0036403	CG6661	39556	CG6661	108.775	0.148759	0.270488	0.582344	0.820915	Amino Acid Metabolism
FBgn0040634	CG4186	50107	CG4186	59.6578	0.193229	0.355057	0.586291	0.823214	Import & Sorting
FBgn0035964	Dhpr	39050	CG4665	3642.75	0.0400255	0.0740648	0.588913	0.824513	Amino Acid Metabolism
FBgn0040389	mRpL14	31222	CG14048	1320.68	0.0625698	0.116843	0.592303	0.826083	Translation
FBgn0031881	CG3476	33987	CG3476	269.446	-0.107639	0.201703	0.593584	0.826381	Fatty Acid Metabolism
FBgn0036728	UQCR-Q	39950	CG7580	3888.46	0.0550063	0.103182	0.593966	0.826718	Oxidative Phosphorylation
FBgn0032849	mRpS18B	35299	CG10757	928.157	0.0784927	0.147883	0.595574	0.827695	Translation
FBgn0051713	Apf	318908	CG31713	435.271	0.0778633	0.147208	0.59685	0.828832	ROS Defense
FBgn0035335	mRpL23	38302	CG1320	929.993	0.0770366	0.145832	0.597322	0.829067	Translation
FBgn0034368	CG5482	37144	CG5482	7046.6	0.0335999	0.0637803	0.598327	0.829876	Apoptosis
FBgn0032229	CG5045	34402	CG5045	2939.72	0.0384622	0.0729962	0.598258	0.829876	Protein Stability & Degradation
FBgn0001291	Jra	36057	CG2275	3806.96	-0.046756	0.0887874	0.598467	0.829876	Transcription (nuclear)
FBgn0262467	Scox	33711	CG8885	1758.89	-0.0531357	0.101024	0.598909	0.830259	Oxidative Phosphorylation
FBgn0030669	CG9240	32505	CG9240	1463.08	-0.0571561	0.109708	0.602377	0.832859	Import & Sorting
FBgn0039890	CG2316	43772	CG2316	5920.6	0.0333223	0.0640612	0.60295	0.832859	Metabolism of Lipids & Lipoproteins
FBgn0036830	CG14077	40066	CG14077	591.62	0.067442	0.129573	0.602721	0.832859	Oxidative Phosphorylation
FBgn0033451	CG1665	36014	CG1665	1959.99	0.0476742	0.0919988	0.604315	0.83305	Nucleotide Metabolism
FBgn0039651	Cyt-c1L	43457	CG14508	12.4327	0.433293	0.835714	0.60413	0.83305	Oxidative Phosphorylation
FBgn0039205	CG13623	42926	CG13623	222.237	-0.0993229	0.192032	0.605002	0.833181	Fe-S Cluster Biosynthesis
FBgn0027615	CG6404	39222	CG6404	1923.39	0.0592595	0.115524	0.607978	0.834296	Oxidative Phosphorylation
FBgn0003312	sad	44858	CG14728	67.731	-0.201949	0.394449	0.608667	0.834714	Metabolism of Vitamins & Co-Factors
FBgn0034177	CG6796	36909	CG6796	792.259	0.0670392	0.131242	0.609486	0.835106	Translation
FBgn0083956	CG34120	318066	CG34120	49.1876	-0.365187	0.714669	0.60936	0.835106	Transmembrane Transport
FBgn0030460	CG2453	32272	CG2453	411.197	0.0763466	0.149497	0.609568	0.835106	Ubiquinone Biosynthesis
FBgn0036821	CG3961	40056	CG3961	125.214	-0.160754	0.315489	0.610374	0.83541	Fatty Acid Biosynthesis & Elongation
FBgn0031659	CG14043	33714	CG14043	1665.97	0.0468487	0.0920321	0.610719	0.835655	Mitochondrial Dynamics
FBgn0031817	CG9531	33902	CG9531	422.11	0.0847391	0.166593	0.610992	0.835914	Translation
FBgn0261618	larp	53567	CG42551	21586.2	-0.0507927	0.100457	0.613128	0.837579	Apoptosis
FBgn0031419	CG15390	33422	CG15390	335.459	-0.0855198	0.169125	0.613096	0.837579	Translation
FBgn0038683	CG11779	42298	CG11779	5031.36	0.042085	0.0834414	0.614004	0.837922	Import & Sorting
FBgn0038038	CG5167	41521	CG5167	887.29	0.0737984	0.147324	0.616423	0.839773	Amino Acid Metabolism
FBgn0033690	EndoG	36309	CG8862	1950.87	0.0412524	0.082548	0.617259	0.839905	Replication & Transcription
FBgn0083953	CG34117	4379851	CG34117	383.787	-0.0895434	0.179345	0.617583	0.840071	Oxidative Phosphorylation
FBgn0030786	mRpL22	32662	CG4742	4210.2	0.0434557	0.0871919	0.618209	0.840284	Translation
FBgn0014092	CG4278	34970	CG4278	1846.66	0.0488585	0.0988129	0.620985	0.841328	Replication & Transcription
FBgn0035811	CG12262	38864	CG12262	2462.39	0.0531508	0.108832	0.625285	0.844086	Fatty Acid Degradation & Beta-oxidation
FBgn0023477	Taldo	37804	CG2827	12784.1	-0.0402606	0.0831518	0.628257	0.845131	Pentose Phosphate Pathway
FBgn0263747	CG43672	318910	CG43672	191.033	-0.179987	0.374228	0.630549	0.845595	Transmembrane Transport
FBgn0030066	CG1885	31817	CG1885	445.357	-0.0825535	0.171805	0.630867	0.845682	Heme Biosynthesis
FBgn0036848	CG10424	40085	CG10424	3980.67	0.035508	0.0744463	0.63339	0.847144	Metabolism of Vitamins & Co-Factors
FBgn0001145	Gs2	32087	CG1743	23.7642	0.311635	0.654582	0.634016	0.847394	Amino Acid Metabolism
FBgn0017567	ND-23	44207	CG3944	2531.63	0.044026	0.0932232	0.636738	0.849175	Oxidative Phosphorylation
FBgn0003189	r	32640	CG18572	23911.4	0.0288485	0.0614014	0.638473	0.850398	Nitrogen Metabolism
FBgn0034893	mRpL43	37750	CG5479	838.447	0.0688903	0.147293	0.639993	0.851315	Translation
FBgn0029588	CG14798	31126	CG14798	142.735	-0.133018	0.285454	0.641225	0.852005	Apoptosis
FBgn0010340	140up	41720	CG9852	1054.67	0.0507749	0.109485	0.642818	0.852214	Import & Sorting
FBgn0038437	Sdhaf3	42004	CG14898	429.144	0.068327	0.147397	0.642964	0.852214	Oxidative Phosphorylation
FBgn0010213	Sod2	36878	CG8905	4118.48	-0.0429804	0.0936089	0.646127	0.853305	ROS Defense
FBgn0031321	Tgt	33307	CG4947	1381.39	0.0478107	0.104142	0.64617	0.853305	Translation
FBgn0039126	CG13601	42826	CG13601	688.638	0.0556882	0.12313	0.651074	0.856341	Metabolism of Lipids & Lipoproteins
FBgn0039588	CG12413	43382	CG12413	527.217	0.0588557	0.130128	0.651061	0.856341	Translation
FBgn0031060	CG14231	32982	CG14231	1104.84	-0.0442665	0.0979376	0.651279	0.856402	Translation
FBgn0033235	CG8728	35748	CG8728	3492.84	0.0342164	0.0759326	0.652267	0.857179	Import & Sorting
FBgn0037251	CG9804	40565	CG9804	918.359	-0.0596621	0.133775	0.655606	0.858611	Lipoic Acid Metabolism
FBgn0039635	CG11876	43437	CG11876	2890.37	0.0386921	0.086842	0.655925	0.858611	Pyruvate Metabolism
FBgn0039349	Ssadh	43092	CG4685	1408.59	-0.0513772	0.116384	0.658892	0.860248	Amino Acid Metabolism
FBgn0030101	CG12118	31857	CG12118	1225.15	0.041911	0.0950198	0.659157	0.860483	Import & Sorting
FBgn0015245	Hsp60	32045	CG12101	59507.6	-0.0249491	0.0573171	0.663358	0.863013	Protein Stability & Degradation
FBgn0260750	Mulk	326168	CG31873	1982.35	0.0387187	0.0891944	0.664221	0.863787	Fatty Acid Metabolism
FBgn0026872	CG14777	31099	CG14777	328.914	0.06493	0.150859	0.666904	0.865637	ROS Defense
FBgn0053177	CG33177	32438	CG33177	22.7514	-0.237457	0.553808	0.66809	0.865806	ROS Defense
FBgn0262139	trh	38065	CG42865	106.384	0.137074	0.320614	0.668989	0.865806	Transcription (nuclear)
FBgn0030872	Ucp4A	32764	CG6492	1535.96	-0.0375999	0.0886879	0.671596	0.866251	Mitochondrial Carrier
FBgn0029971	ND-MNLL	31697	CG18624	951.791	0.0467429	0.110159	0.671332	0.866251	Oxidative Phosphorylation
FBgn0034245	UQCR-6.4	36991	CG14482	806.639	0.0502781	0.119774	0.674651	0.868609	Oxidative Phosphorylation
FBgn0035356	CG16986	38325	CG16986	747.664	0.0494934	0.118326	0.675741	0.868897	Fatty Acid Biosynthesis & Elongation
FBgn0036629	CG4573	39828	CG4573	734.461	0.0541792	0.129628	0.675976	0.868943	Translation
FBgn0033961	ND-B15	36640	CG12859	891.661	0.0489078	0.11724	0.676561	0.869286	Oxidative Phosphorylation
FBgn0051133	Slimp	318604	CG31133	722.446	-0.0470385	0.113299	0.678017	0.869456	Translation
FBgn0040705	ND-B8	50178	CG15434	56.3485	-0.139701	0.338277	0.679624	0.86993	Oxidative Phosphorylation
FBgn0052174	CG32174	261607	CG32174	4593.79	-0.0297987	0.0721779	0.679716	0.86993	Ubiquinone Biosynthesis
FBgn0034792	CG3499	37636	CG3499	8141.89	0.0281146	0.0682473	0.680375	0.870002	Import & Sorting
FBgn0011455	ND-SGDH	46260	CG9762	3342.24	0.0363969	0.0887988	0.681894	0.870002	Oxidative Phosphorylation
FBgn0010808	l(3)03670	43672	CG1715	3129.18	0.0326217	0.0797354	0.682448	0.870277	Mitochondrial Dynamics
FBgn0261862	whd	36109	CG12891	6808.85	-0.0364247	0.0893789	0.683618	0.870917	Fatty Acid Degradation & Beta-oxidation
FBgn0053178	CG33178	318913	CG33178	158.466	0.0995786	0.244474	0.683774	0.870917	ROS Defense
FBgn0035674	CG13295	38692	CG13295	372.283	0.068778	0.170461	0.686593	0.871893	Mitochondrial Dynamics
FBgn0030717	CG8931	32564	CG8931	754.394	-0.0457412	0.113117	0.68594	0.871893	Mitochondrial Dynamics
FBgn0029712	CG15912	31385	CG15912	89.2207	0.123844	0.306802	0.686462	0.871893	Unknown
FBgn0029706	CG3626	31377	CG3626	6670.99	-0.0284613	0.0708858	0.688045	0.872888	Pyruvate Metabolism
FBgn0029854	CG3566	31562	CG3566	1127.38	-0.0488408	0.122762	0.69074	0.874947	Metabolism of Vitamins & Co-Factors
FBgn0002069	Aats-asp	36420	CG3821	21243.8	0.0224119	0.0564349	0.691272	0.874947	Translation
FBgn0040001	FASN3	3355111	CG17374	25.1388	0.219354	0.554432	0.692372	0.875462	Fatty Acid Biosynthesis & Elongation
FBgn0036415	CG7768	39573	CG7768	22.3548	-0.261032	0.659562	0.692277	0.875462	Import & Sorting
FBgn0030676	CG12379	32512	CG12379	183.654	0.0810394	0.205843	0.693806	0.87614	Import & Sorting
FBgn0036142	CG7616	39260	CG7616	239.952	-0.073271	0.186421	0.694289	0.876229	Unknown
FBgn0034940	CG16787	37811	CG16787	392.189	0.0586098	0.150327	0.696623	0.877959	Unknown
FBgn0036726	QIL1	39948	CG7603	2232.83	0.0329112	0.0848103	0.697974	0.878753	Mitochondrial Dynamics
FBgn0002719	Men	47173	CG10120	558.428	-0.0526129	0.136092	0.699054	0.878924	Pyruvate Metabolism
FBgn0038018	Tim17a1	41500	CG10090	53.4583	-0.169311	0.438312	0.69929	0.878947	Import & Sorting
FBgn0051121	CG31121	42975	CG31121	67.368	-0.184006	0.479661	0.701263	0.880045	Transmembrane Transport
FBgn0031830	COX5B	33918	CG11015	4343.78	0.0432091	0.112854	0.701812	0.880421	Oxidative Phosphorylation
FBgn0028342	ATPsyndelta	31950	CG2968	12287	0.0326073	0.0856588	0.703452	0.880808	Oxidative Phosphorylation
FBgn0031771	ND-51	33852	CG9140	9360.65	-0.0256538	0.0680834	0.706323	0.881524	Oxidative Phosphorylation
FBgn0265726	NnaD	32329	CG44533	129.262	-0.0985011	0.262826	0.707826	0.881881	Mitochondrial Dynamics
FBgn0034627	EfSec	37444	CG9841	240.088	0.0666948	0.178905	0.709302	0.882647	Translation
FBgn0037714	CG9396	41156	CG9396	29.8238	-0.187584	0.50406	0.709783	0.882814	Pyruvate Metabolism
FBgn0027082	Aats-pro	38331	CG12186	801.982	-0.0400066	0.107512	0.709808	0.882814	Translation
FBgn0039909	ND-49	43798	CG1970	9732.69	-0.0268906	0.0733631	0.713961	0.884797	Oxidative Phosphorylation
FBgn0035355	CG16985	38323	CG16985	391.687	0.0544012	0.149261	0.715508	0.885728	Fatty Acid Biosynthesis & Elongation
FBgn0040773	COX7C	50246	CG2249	3485.28	-0.0392637	0.109306	0.719438	0.887415	Oxidative Phosphorylation
FBgn0035438	PHGPx	38413	CG12013	5594.49	0.0231708	0.0645297	0.719542	0.887435	ROS Defense
FBgn0000546	EcR	35540	CG1765	7826.85	-0.0303661	0.0855242	0.722546	0.889608	Transcription (nuclear)
FBgn0031188	CG14613	33133	CG14613	1564.73	-0.0455046	0.129229	0.724746	0.890567	Unknown
FBgn0031189	CG14618	33134	CG14618	521.699	-0.0461309	0.131324	0.725382	0.890989	Translation
FBgn0069923	CG41128	3355108	CG41128	812.933	0.0436685	0.124616	0.726021	0.891096	Mitochondrial Dynamics
FBgn0038271	UQCR-C1	41800	CG3731	25719.9	0.0188875	0.054167	0.727322	0.891983	Import & Sorting
FBgn0086712	Egm	36242	CG9006	2412.8	0.0288431	0.0835859	0.730041	0.893678	Oxidative Phosphorylation
FBgn0032160	CG4598	34315	CG4598	4031.62	0.0313345	0.0912646	0.731345	0.893856	Fatty Acid Degradation & Beta-oxidation
FBgn0035942	CG5660	39023	CG5660	724.347	0.0518333	0.152877	0.73457	0.896139	Translation
FBgn0038737	CG11447	42359	CG11447	411.118	0.0518617	0.15356	0.735567	0.896939	Translation
FBgn0266599	Hsc70-4	41840	CG4264	657306	0.0217518	0.0658159	0.741026	0.900143	Apoptosis
FBgn0035064	Aats-tyr-m	37965	CG16912	1468.73	0.0331706	0.100319	0.740907	0.900143	Translation
FBgn0036569	CG5414	39762	CG5414	2030.15	-0.0309756	0.0942958	0.742538	0.901274	Translation
FBgn0035529	Fdx2	38530	CG1319	483.585	0.0475336	0.145422	0.743768	0.901488	Heme Biosynthesis
FBgn0011596	fzo	42745	CG4568	31.3123	-0.15051	0.460413	0.743742	0.901488	Mitochondrial Dynamics
FBgn0032720	mRpL13	35145	CG10603	1016.99	0.0362963	0.111399	0.744559	0.901488	Translation
FBgn0263133	ico	34004	CG4567	2894.38	0.028729	0.0879626	0.743967	0.901488	Translation
FBgn0024841	Pcd	43499	CG1963	836.089	0.044142	0.136467	0.746345	0.901665	Amino Acid Metabolism
FBgn0030352	sicily	32151	CG15738	1269.1	-0.0350084	0.109439	0.749053	0.903061	Oxidative Phosphorylation
FBgn0034535	CG11110	37337	CG11110	850.044	0.0336479	0.105354	0.749438	0.903125	Import & Sorting
FBgn0038923	mRpL35	42588	CG13410	1265.29	-0.0367888	0.116566	0.752303	0.904911	Translation
FBgn0001230	Hsp68	42852	CG5436	55063	-0.0857887	0.272582	0.75297	0.905185	Apoptosis
FBgn0038662	Mpc1	42268	CG14290	631.876	-0.0452656	0.144427	0.753966	0.905608	Pyruvate Metabolism
FBgn0031359	Rim2	33350	CG18317	1731.93	0.0337595	0.109533	0.757921	0.90696	Mitochondrial Carrier
FBgn0036210	CG14130	39335	CG14130	211.171	0.0661404	0.216097	0.759553	0.907751	Apoptosis
FBgn0014031	Spat	31587	CG3926	90.9366	-0.0987933	0.323743	0.760245	0.908254	Amino Acid Metabolism
FBgn0034351	CG5190	37124	CG5190	869.363	0.0472818	0.155665	0.761325	0.908749	Translation
FBgn0036762	CG7430	39988	CG7430	14826	-0.0200518	0.0679242	0.767834	0.911618	Tricarboxylic Acid Cycle
FBgn0039830	ATPsynC	43693	CG1746	135952	0.0218836	0.0742663	0.76825	0.911873	Oxidative Phosphorylation
FBgn0024291	Sirt1	34708	CG5216	14994.2	-0.0170539	0.0584454	0.770445	0.912484	Mitochondrial Signaling
FBgn0030478	CG1640	32292	CG1640	5102.07	-0.0245738	0.0845644	0.771363	0.912879	Amino Acid Metabolism
FBgn0026261	bonsai	37587	CG4207	1885.09	0.0270461	0.09345	0.772262	0.913684	Translation
FBgn0039140	Miro	42845	CG5410	4076.82	-0.0208323	0.0723983	0.773541	0.914658	Mitochondrial Dynamics
FBgn0050108	CG30108	246460	CG30108	113.651	-0.0699322	0.243971	0.774387	0.915204	Apoptosis
FBgn0035960	CG4942	39044	CG4942	418.091	0.046554	0.162466	0.77446	0.915204	Oxidative Phosphorylation
FBgn0030693	CG8974	32532	CG8974	2488.37	-0.021286	0.0781813	0.785419	0.920327	Protein Stability & Degradation
FBgn0021906	RFeSP	44390	CG7361	6984.15	0.0237558	0.0881608	0.787575	0.921257	Oxidative Phosphorylation
FBgn0085453	CG34424	37699	CG34424	585.489	0.0320465	0.11931	0.788238	0.921681	Folate & Pterin Metabolism
FBgn0029155	Men-b	43936	CG5889	1737.02	0.0268404	0.100676	0.789776	0.922148	Pyruvate Metabolism
FBgn0036488	CG6878	39656	CG6878	975.106	0.0304704	0.114347	0.789875	0.922148	ROS Defense
FBgn0038106	CG7488	41597	CG7488	1198.64	0.0243272	0.0911964	0.789657	0.922148	Translation
FBgn0044511	mRpS21	318249	CG32854	281.339	0.0510899	0.192275	0.79046	0.922587	Translation
FBgn0027090	Aats-gln	45786	CG10506	8931.71	-0.0158484	0.0606363	0.793809	0.924178	Translation
FBgn0001995	mRpL4	49425	CG5818	1470.93	-0.0257819	0.100002	0.796551	0.925816	Translation
FBgn0039993	CG17691	3355069	CG17691	6453.45	0.0174199	0.0684623	0.799152	0.927549	Amino Acid Metabolism
FBgn0036857	CG9629	40097	CG9629	879.779	-0.0367951	0.144979	0.799653	0.927817	Pyruvate Metabolism
FBgn0050491	CG30491	35704	CG30491	725.072	0.0340327	0.135637	0.801884	0.928424	Metabolism of Vitamins & Co-Factors
FBgn0010516	wal	36252	CG8996	9309.41	0.0194395	0.0774905	0.80192	0.928424	Oxidative Phosphorylation
FBgn0033949	CG10131	36624	CG10131	14.2741	-0.24616	0.983327	0.802329	0.92855	Fatty Acid Biosynthesis & Elongation
FBgn0016691	ATPsynO	41845	CG4307	11444.5	-0.019577	0.0801972	0.807145	0.931168	Oxidative Phosphorylation
FBgn0029888	ND-ASHI	31604	CG3192	3295.62	-0.019561	0.0803344	0.807623	0.931217	Oxidative Phosphorylation
FBgn0004363	porin	34500	CG6647	52949.9	0.015829	0.0656165	0.809373	0.932182	Transmembrane Transport
FBgn0030467	CG1764	32281	CG1764	461.783	0.0314138	0.134388	0.815175	0.934251	Nitrogen Metabolism
FBgn0261955	kdn	31579	CG3861	20191.9	-0.0150747	0.0644859	0.815166	0.934251	Tricarboxylic Acid Cycle
FBgn0032883	CG9323	35339	CG9323	2739.59	0.0192734	0.0825737	0.815444	0.934364	Replication & Transcription
FBgn0030853	ND-24	32740	CG5703	4393.23	-0.0182278	0.0797511	0.819212	0.936165	Oxidative Phosphorylation
FBgn0032744	Ttc19	35172	CG15173	476.38	0.0299669	0.131728	0.820042	0.93631	Oxidative Phosphorylation
FBgn0036853	mRpL21	40091	CG9730	1356.28	0.028496	0.12999	0.826481	0.938095	Translation
FBgn0031233	Tbc1d15-17	33184	CG11490	1402.71	0.0237512	0.109163	0.82776	0.938666	Mitophagy
FBgn0027093	Aats-arg	32539	CG9020	8748.79	0.0122136	0.0564358	0.828664	0.938767	Translation
FBgn0028426	JhI-1	36086	CG3298	3309.12	-0.0188544	0.0872833	0.828977	0.938824	Translation
FBgn0086907	Cyt-c-d	34995	CG13263	21.4194	0.127745	0.599952	0.831385	0.93965	Oxidative Phosphorylation
FBgn0053502	CG33502	2768875	CG33502	12.6889	0.153159	0.727881	0.833341	0.939991	Fe-S Cluster Biosynthesis
FBgn0035632	Ppat-Dpck	38647	CG10575	968.155	0.0230124	0.109352	0.833322	0.939991	Metabolism of Vitamins & Co-Factors
FBgn0038912	CG6656	42576	CG6656	1586.33	0.0229734	0.109668	0.834073	0.940219	Metabolism of Lipids & Lipoproteins
FBgn0005427	ewg	30975	CG3114	2384.69	-0.0186134	0.0895446	0.835333	0.940969	Transcription (nuclear)
FBgn0039776	PH4alphaEFB	43620	CG31022	6045.69	0.0159454	0.0776814	0.837364	0.941811	Amino Acid Metabolism
FBgn0034578	CG15653	37388	CG15653	179.837	0.0428613	0.21158	0.839466	0.942484	Oxidative Phosphorylation
FBgn0037307	Tim17a2	40632	CG14666	37.4562	-0.0946949	0.469527	0.840166	0.942857	Import & Sorting
FBgn0027843	CAH2	39390	CG6906	13.5788	-0.191024	0.948906	0.840456	0.942857	Nitrogen Metabolism
FBgn0031228	ND-15	33179	CG11455	2678.92	-0.0190172	0.0944557	0.840437	0.942857	Oxidative Phosphorylation
FBgn0040268	Top3alpha	35236	CG10123	2005.31	0.0154622	0.0772455	0.841348	0.943118	Replication & Transcription
FBgn0033523	CG12895	36103	CG12895	833.058	-0.0208441	0.106592	0.844962	0.94474	Oxidative Phosphorylation
FBgn0261938	mtRNApol	33285	CG4644	3859.74	-0.0164912	0.0845402	0.845339	0.944951	Replication & Transcription
FBgn0039565	CG4884	43357	CG4884	1059.23	-0.019002	0.10064	0.850241	0.94627	Translation
FBgn0037912	sea	3772221	CG6782	4828.32	-0.0208475	0.110954	0.85096	0.946697	Mitochondrial Carrier
FBgn0086695	hd	40642	CG2669	871.675	0.0256836	0.137676	0.852013	0.947342	Oxidative Phosphorylation
FBgn0035272	mRpL46	38230	CG13922	1417.71	0.0222419	0.120191	0.853186	0.947796	Translation
FBgn0032614	CG13284	35021	CG13284	17.1806	0.188222	1.03347	0.855483	0.948452	Unknown
FBgn0032061	CG9314	34198	CG9314	107.424	0.0698132	0.391624	0.858514	0.949032	ROS Defense
FBgn0024920	Ts	33499	CG3181	3081.94	0.0154216	0.0871029	0.859469	0.949421	Nucleotide Metabolism
FBgn0037637	IscU	41059	CG9836	2345.09	-0.0141808	0.0804394	0.860065	0.949766	Fe-S Cluster Biosynthesis
FBgn0040079	pkaap	34957	CG4132	187.912	-0.0405701	0.231206	0.860709	0.950071	Mitochondrial Signaling
FBgn0029580	CG14778	31100	CG14778	123.85	-0.0449754	0.257722	0.861464	0.95019	ROS Defense
FBgn0029969	CG10932	31695	CG10932	4067.01	-0.017189	0.0999088	0.863401	0.950635	Amino Acid Metabolism
FBgn0030528	CG11095	32348	CG11095	136.974	0.049287	0.286196	0.863269	0.950635	Unknown
FBgn0030724	Nipsnap	32573	CG9212	1725.12	-0.0142285	0.0843936	0.866114	0.951554	Oxidative Phosphorylation
FBgn0036763	CG7441	39989	CG7441	1701	-0.0177809	0.105585	0.866265	0.951554	Translation
FBgn0039305	CG11858	43044	CG11858	1037.76	-0.0176488	0.10542	0.867044	0.951812	Translation
FBgn0027085	Aats-leu	38581	CG7479	3311.44	-0.0148667	0.0890898	0.86747	0.951815	Translation
FBgn0034110	Atg9	36821	CG3615	1888.65	0.0158096	0.0968932	0.870388	0.952459	Mitophagy
FBgn0042132	CG18809	59170	CG18809	2194.45	-0.0155863	0.0977478	0.873311	0.954025	Oxidative Phosphorylation
FBgn0028646	aralar1	43616	CG2139	4853.24	0.0120963	0.0779807	0.876728	0.954876	Calcium Signaling & Transport
FBgn0023507	CG3835	31184	CG3835	439.885	-0.0242438	0.159164	0.878934	0.955347	Oxidative Phosphorylation
FBgn0039846	CG11337	43710	CG11337	3205.09	0.0144403	0.0979739	0.882825	0.956362	Translation
FBgn0025352	Thiolase	37784	CG4581	19280.1	0.00931883	0.0640339	0.884293	0.956918	Fatty Acid Degradation & Beta-oxidation
FBgn0015582	dare	36203	CG12390	900.303	0.0196516	0.135373	0.884579	0.956918	Fe-S Cluster Biosynthesis
FBgn0032595	CG17996	34998	CG17996	382.521	-0.021125	0.145806	0.884802	0.956947	Oxidative Phosphorylation
FBgn0266268	FeCH	43757	CG2098	2687.13	0.0101663	0.0774955	0.895628	0.961731	Heme Biosynthesis
FBgn0026089	CG14817	31145	CG14817	628.34	-0.016319	0.124338	0.89558	0.961731	Translation
FBgn0037955	CG6950	41433	CG6950	1713.72	0.0102148	0.0797809	0.89812	0.962687	Amino Acid Metabolism
FBgn0038858	CG5793	42505	CG5793	915.707	0.0139667	0.109962	0.898929	0.963043	Amino Acid Metabolism
FBgn0250814	UQCR-C2	39846	CG4169	15359	0.00867514	0.0692521	0.900311	0.963461	Oxidative Phosphorylation
FBgn0037537	CG2767	40946	CG2767	2346.35	-0.00992231	0.0797491	0.900983	0.963747	Metabolism of Lipids & Lipoproteins
FBgn0037970	GC2	41449	CG12201	41.4635	0.051748	0.417536	0.901365	0.963984	Mitochondrial Carrier
FBgn0038681	Cyp12a4	42294	CG6042	16.1798	0.0865958	0.706201	0.902406	0.96418	Metabolism of Vitamins & Co-Factors
FBgn0030733	UQCR-14	32586	CG3560	2086.49	0.0133185	0.112693	0.905922	0.966452	Oxidative Phosphorylation
FBgn0038233	HtrA2	41756	CG8464	816.318	0.0135623	0.117922	0.908436	0.967179	Apoptosis
FBgn0020235	ATPsyngamma	43507	CG7610	23124.7	-0.0081363	0.0715467	0.90946	0.9677	Oxidative Phosphorylation
FBgn0038584	mTerf5	42182	CG7175	1524.9	0.0111643	0.0993361	0.910515	0.9677	Replication & Transcription
FBgn0031357	mRpL48	33348	CG17642	1664.93	0.010841	0.0957161	0.909823	0.9677	Translation
FBgn0266411	sima	43580	CG45051	15472	0.0087034	0.0777778	0.910902	0.967749	Transcription (nuclear)
FBgn0030217	CG2124	31989	CG2124	1890.42	0.0107905	0.0966266	0.911084	0.967839	Translation
FBgn0024945	NitFhit	38029	CG7067	1569.6	-0.00892684	0.0847226	0.916086	0.96916	Amino Acid Metabolism
FBgn0029783	Sirt4	31480	CG3187	177.496	0.021063	0.199482	0.915909	0.96916	Mitochondrial Signaling
FBgn0024182	waw	3771960	CG1410	1860.47	-0.0118843	0.113365	0.916509	0.96916	Translation
FBgn0050481	mRpL53	3772367	CG30481	3773.18	0.00986021	0.0970304	0.919058	0.970042	Translation
FBgn0029819	Usp30	31519	CG3016	2342.28	-0.00980793	0.0971188	0.919559	0.970189	Mitophagy
FBgn0028530	mTTF	34837	CG18124	1240.8	0.00953058	0.0954656	0.920477	0.970518	Replication & Transcription
FBgn0037777	CG11722	41227	CG11722	284.997	0.014541	0.157277	0.926337	0.973523	Oxidative Phosphorylation
FBgn0037440	CRAT	40787	CG1041	1030.28	-0.0111033	0.120667	0.926685	0.973688	Fatty Acid Metabolism
FBgn0031428	CG9886	33431	CG9886	116.247	0.0268393	0.293904	0.927238	0.973977	Fructose Metabolism
FBgn0038426	mRpS33	41991	CG10406	639.146	-0.0122877	0.153261	0.936098	0.978105	Translation
FBgn0015221	Fer2LCH	44965	CG1469	7993.37	-0.00622911	0.0816549	0.939192	0.97964	Heme Biosynthesis
FBgn0033074	tomboy40	35553	CG8330	76.2366	-0.0251412	0.334199	0.940033	0.979681	Import & Sorting
FBgn0030056	CG11284	31804	CG11284	4385.52	0.00562328	0.0750918	0.940306	0.979681	Nitrogen Metabolism
FBgn0025832	Fen1	36887	CG8648	2664.84	-0.0057779	0.076038	0.939429	0.979681	Replication & Transcription
FBgn0034361	mRpS28	37136	CG5497	750.101	-0.0114199	0.152317	0.940235	0.979681	Translation
FBgn0052262	CG32262	38445	CG32262	123.553	-0.0188277	0.250679	0.94013	0.979681	Translation
FBgn0023143	Uba1	35998	CG1782	46445.1	0.00395428	0.0531297	0.940671	0.979857	Protein Stability & Degradation
FBgn0039877	CG2118	43750	CG2118	3389.35	-0.0049993	0.0686775	0.94197	0.980873	Amino Acid Metabolism
FBgn0029594	CG14806	31148	CG14806	914.187	-0.00836574	0.121872	0.945273	0.982017	Apoptosis
FBgn0024992	CG2658	31253	CG2658	2251.67	0.00646021	0.097868	0.94737	0.982366	Mitochondrial Dynamics
FBgn0028479	Mtpalpha	34276	CG4389	31739.6	0.00412187	0.065495	0.949819	0.983156	Fatty Acid Degradation & Beta-oxidation
FBgn0044510	mRpS5	3355089	CG40049	1726.02	-0.00533004	0.0882345	0.951831	0.984324	Translation
FBgn0023536	CG3156	30994	CG3156	976.324	0.00709405	0.120059	0.952882	0.98461	Transmembrane Transport
FBgn0022338	dnk	42273	CG5452	2968.25	0.0047804	0.0858314	0.955585	0.984832	Replication & Transcription
FBgn0033010	Atf6	35480	CG3136	2383.96	-0.00560061	0.106059	0.957886	0.985055	Transcription (nuclear)
FBgn0283525	NA	NA	NA	961.918	-0.0059464	0.120596	0.960673	0.986579	Translation
FBgn0051864	Qtzl	318990	CG31864	84.565	-0.0118183	0.31234	0.969817	0.990966	Fe-S Cluster Biosynthesis
FBgn0051648	CG31648	33776	CG31648	528.784	0.00473376	0.129349	0.970806	0.991056	Oxidative Phosphorylation
FBgn0263048	CG43343	42624	CG43343	1399.09	0.00430061	0.123103	0.972132	0.991225	Oxidative Phosphorylation
FBgn0027579	mino	43350	CG5508	5186.43	-0.00241558	0.0774635	0.975123	0.992042	Metabolism of Lipids & Lipoproteins
FBgn0031877	CG10399	33978	CG10399	953.041	-0.00282811	0.0943621	0.97609	0.992326	Amino Acid Metabolism
FBgn0039594	CG9990	43391	CG9990	15.2844	-0.0250488	0.866015	0.976925	0.992326	Transmembrane Transport
FBgn0039855	CG1638	43721	CG1638	85.0614	-0.00953239	0.335687	0.977346	0.992591	Fatty Acid Metabolism
FBgn0001128	Gpdh	33824	CG9042	1753.15	0.00183609	0.0815459	0.982036	0.993739	Oxidative Phosphorylation
FBgn0038519	Prx3	42109	CG5826	5797.9	-0.00168104	0.0726292	0.981534	0.993739	ROS Defense
FBgn0039461	CG5500	43233	CG5500	337.732	0.00374978	0.173921	0.982799	0.993957	Unknown
FBgn0037715	CG9399	41157	CG9399	253.997	0.00313064	0.174128	0.985656	0.994883	Pyruvate Metabolism
FBgn0033734	CG8520	36357	CG8520	1030.03	-0.00158026	0.111606	0.988703	0.996154	Protein Stability & Degradation
FBgn0067628	CG33331	2768668	CG33331	438.187	0.00105485	0.138058	0.993904	0.998022	Import & Sorting
FBgn0015795	Rab7	42841	CG5915	6957.46	-0.000522416	0.0668787	0.993767	0.998022	Mitophagy
FBgn0035588	CG10672	38598	CG10672	934.375	-0.000418291	0.118197	0.997176	0.999269	Metabolism of Vitamins & Co-Factors
FBgn0036381	CG8745	39530	CG8745	0.154661	-0.877121	4.08047	0.829802	NA	Amino Acid Metabolism
FBgn0037801	CG3999	41253	CG3999	3.6954	-1.74055	1.41476	0.218592	NA	Amino Acid Metabolism
FBgn0026565	CG1315	40812	CG1315	0	NA	NA	NA	NA	Amino Acid Metabolism
FBgn0037146	CG7470	40443	CG7470	7.63142	0.711096	1.3131	0.588136	NA	Amino Acid Metabolism
FBgn0036208	CG10361	39333	CG10361	1.39792	-3.8833	2.97156	0.191273	NA	Amino Acid Metabolism
FBgn0037697	GstZ2	41133	CG9363	11.4612	-0.394386	0.810686	0.626624	NA	Amino Acid Metabolism
FBgn0000337	cn	35724	CG1555	5.62863	-1.01538	1.18507	0.39155	NA	Amino Acid Metabolism
FBgn0039071	CG4434	42756	CG4434	9.02885	2.05336	1.0442	0.049248	NA	Amino Acid Metabolism
FBgn0265271	CG14717	41412	CG14717	0	NA	NA	NA	NA	Amino Acid Metabolism
FBgn0039752	CG15530	43589	CG15530	4.06606	5.51682	1.93284	0.00431369	NA	Apoptosis
FBgn0015946	grim	40014	CG4345	1.28051	-3.76498	2.64391	0.15444	NA	Apoptosis
FBgn0029963	CG10920	31688	CG10920	0	NA	NA	NA	NA	Apoptosis
FBgn0032754	CG10700	35183	CG10700	0	NA	NA	NA	NA	Apoptosis
FBgn0032771	CG17349	35209	CG17349	1.87315	-1.4391	2.7539	0.601275	NA	Apoptosis
FBgn0037506	CG1287	40898	CG1287	0.168418	1.04643	4.08047	0.797604	NA	Apoptosis
FBgn0053503	Cyp12d1-d	2768720	CG33503	0	NA	NA	NA	NA	Bile Acid Synthesis
FBgn0050489	Cyp12d1-p	246648	CG30489	0	NA	NA	NA	NA	Bile Acid Synthesis
FBgn0041004	CG17715	3355129	CG17715	3.09788	0.266402	1.41392	0.850552	NA	Calcium Signaling & Transport
FBgn0039029	CG4704	42706	CG4704	0	NA	NA	NA	NA	Calcium Signaling & Transport
FBgn0034553	CG9993	37358	CG9993	0	NA	NA	NA	NA	Fatty Acid Biosynthesis & Elongation
FBgn0040349	CG3699	31046	CG3699	9.98694	-0.314117	0.854959	0.713317	NA	Fatty Acid Biosynthesis & Elongation
FBgn0027348	bgm	44117	CG4501	4.38282	-4.51529	2.09435	0.0310885	NA	Fatty Acid Degradation & Beta-oxidation
FBgn0031703	CG12512	33766	CG12512	0	NA	NA	NA	NA	Fatty Acid Metabolism
FBgn0033679	CG8888	36293	CG8888	4.97074	-0.0805082	1.30437	0.950784	NA	Fatty Acid Metabolism
FBgn0038795	CG4335	42421	CG4335	0	NA	NA	NA	NA	Fatty Acid Metabolism
FBgn0038731	CG11659	42352	CG11659	0.329597	-1.80149	4.03546	0.655297	NA	Fatty Acid Metabolism
FBgn0038733	CG11407	42354	CG11407	0.7928	-0.443224	3.63855	0.903047	NA	Fatty Acid Metabolism
FBgn0031844	CG13771	33933	CG13771	5.23739	-0.873895	1.60481	0.586065	NA	Fatty Acid Metabolism
FBgn0038486	CG5265	42074	CG5265	0	NA	NA	NA	NA	Fatty Acid Metabolism
FBgn0285970	NA	NA	NA	2.7421	0.780447	1.53923	0.612128	NA	Fe-S Cluster Biosynthesis
FBgn0052857	CG32857	318252	CG32857	0.309322	-1.72292	4.04254	0.669964	NA	Fe-S Cluster Biosynthesis
FBgn0032945	CG8665	35407	CG8665	4.40766	-5.55038	2.4685	0.0245454	NA	Folate & Pterin Metabolism
FBgn0051773	CG31773	326159	CG31773	0.177972	1.04643	4.08047	0.797604	NA	Folate & Pterin Metabolism
FBgn0030449	Fer3HCH	32260	CG4349	6.26488	0.411308	1.00654	0.682807	NA	Heme Biosynthesis
FBgn0038200	CG9920	41712	CG9920	0	NA	NA	NA	NA	Import & Sorting
FBgn0020371	Tim17b2	44381	CG15257	0	NA	NA	NA	NA	Import & Sorting
FBgn0029964	CG1409	31689	CG1409	0	NA	NA	NA	NA	Import & Sorting
FBgn0030620	CG5662	32450	CG5662	0	NA	NA	NA	NA	Import & Sorting
FBgn0031164	CG1724	33097	CG1724	0.168418	1.04643	4.08047	0.797604	NA	Import & Sorting
FBgn0032971	ttm3	35437	CG6691	0	NA	NA	NA	NA	Import & Sorting
FBgn0036204	Tim13	39327	CG11611	8.37288	0.260249	0.900361	0.772544	NA	Import & Sorting
FBgn0037310	Tim17b1	40635	CG1158	5.97721	-0.594021	1.28875	0.644851	NA	Import & Sorting
FBgn0037828	tomboy20	41285	CG14690	0	NA	NA	NA	NA	Import & Sorting
FBgn0038355	CG4520	41902	CG4520	0	NA	NA	NA	NA	Import & Sorting
FBgn0051008	CG31008	318554	CG31008	0	NA	NA	NA	NA	Import & Sorting
FBgn0259198	CG42302	7354435	CG42302	0	NA	NA	NA	NA	Import & Sorting
FBgn0265265	CG32727	318176	CG32727	0	NA	NA	NA	NA	Import & Sorting
FBgn0036876	CG9451	40118	CG9451	0	NA	NA	NA	NA	Metabolism of Lipids & Lipoproteins
FBgn0034276	Sardh	37026	CG6385	8.0876	0.251086	1.2516	0.841001	NA	Metabolism of Lipids & Lipoproteins
FBgn0036698	CG7724	39918	CG7724	10.3968	-0.341202	1.10061	0.756552	NA	Metabolism of Lipids & Lipoproteins
FBgn0036875	CG9449	40117	CG9449	1.32884	3.90451	3.42976	0.254945	NA	Metabolism of Lipids & Lipoproteins
FBgn0036806	Cyp12c1	40037	CG4120	0.819928	-0.398377	3.5981	0.911839	NA	Metabolism of Vitamins & Co-Factors
FBgn0003388	shd	39592	CG13478	2.41003	-0.0512391	1.75916	0.976763	NA	Metabolism of Vitamins & Co-Factors
FBgn0034387	Cyp12b2	37163	CG15077	0.889862	3.32069	3.95567	0.401203	NA	Metabolism of Vitamins & Co-Factors
FBgn0037817	Cyp12e1	41272	CG14680	1.16517	1.47945	2.7883	0.595701	NA	Metabolism of Vitamins & Co-Factors
FBgn0260758	CG42556	8674031	CG42556	10.8223	0.270567	0.796669	0.73414	NA	Metabolism of Vitamins & Co-Factors
FBgn0039525	CG5646	43311	CG5646	4.73238	-0.618049	1.18362	0.601553	NA	Mitochondrial Carrier
FBgn0032090	CG9582	34230	CG9582	0	NA	NA	NA	NA	Mitochondrial Carrier
FBgn0033248	Dic3	35763	CG11196	0.673671	2.92389	3.97366	0.461842	NA	Mitochondrial Carrier
FBgn0035567	CG7514	38571	CG7514	0	NA	NA	NA	NA	Mitochondrial Carrier
FBgn0035568	CG18418	38572	CG18418	0	NA	NA	NA	NA	Mitochondrial Carrier
FBgn0036807	CG6893	40038	CG6893	0.303976	-1.70115	4.04457	0.674046	NA	Mitochondrial Carrier
FBgn0036808	Dic4	40039	CG18363	0	NA	NA	NA	NA	Mitochondrial Carrier
FBgn0037512	CG2616	40915	CG2616	4.91705	0.485802	1.39924	0.728448	NA	Mitochondrial Carrier
FBgn0038797	Dic2	42423	CG4323	0	NA	NA	NA	NA	Mitochondrial Carrier
FBgn0030622	CG9101	32452	CG9101	0	NA	NA	NA	NA	Mitochondrial Dynamics
FBgn0031729	CG12511	33797	CG12511	0	NA	NA	NA	NA	Mitochondrial Dynamics
FBgn0032664	CG5755	35081	CG5755	0.166105	1.04643	4.08047	0.797604	NA	Mitochondrial Dynamics
FBgn0034973	CG13564	37855	CG13564	0.487294	-0.761136	4.04254	0.850656	NA	Mitochondrial Dynamics
FBgn0035004	Pgam5-2	37899	CG15874	0	NA	NA	NA	NA	Mitochondrial Dynamics
FBgn0036731	CG6333	39953	CG6333	8.12439	-0.975974	0.940957	0.299636	NA	Mitochondrial Dynamics
FBgn0040871	CG12479	50344	CG12479	0.166105	1.04643	4.08047	0.797604	NA	Mitochondrial Dynamics
FBgn0051007	CG31007	318553	CG31007	0.151988	-0.877121	4.08047	0.829802	NA	Mitochondrial Dynamics
FBgn0038539	Atg8b	42132	CG12334	0.151988	-0.877121	4.08047	0.829802	NA	Mitophagy
FBgn0039486	caix	43264	CG6074	10.5452	-0.627884	0.86123	0.465968	NA	Nitrogen Metabolism
FBgn0033542	CG12309	36126	CG12309	4.17227	0.102768	2.04149	0.959852	NA	Nitrogen Metabolism
FBgn0034560	CG9235	37366	CG9235	0	NA	NA	NA	NA	Nitrogen Metabolism
FBgn0039838	CG3669	43701	CG3669	0	NA	NA	NA	NA	Nitrogen Metabolism
FBgn0040628	CG18672	50101	CG18672	0	NA	NA	NA	NA	Nitrogen Metabolism
FBgn0040629	CG18673	50102	CG18673	0	NA	NA	NA	NA	Nitrogen Metabolism
FBgn0050354	UQCR-11L	246560	CG30354	1.94956	0.606159	2.415	0.801816	NA	Oxidative Phosphorylation
FBgn0085201	CG34172	5740746	CG34172	1.30103	0.862474	2.4318	0.72284	NA	Oxidative Phosphorylation
FBgn0028844	CG15283	50454	CG15283	1.45503	-1.73281	2.11591	0.41282	NA	Oxidative Phosphorylation
FBgn0028848	CG7311	34776	CG7311	0.86655	2.03511	3.54307	0.565702	NA	Oxidative Phosphorylation
FBgn0030975	SdhBL	32887	CG7349	3.5826	1.72484	1.45765	0.23669	NA	Oxidative Phosphorylation
FBgn0031108	CG15459	33036	CG15459	2.18256	0.276489	1.61691	0.864225	NA	Oxidative Phosphorylation
FBgn0031941	ATPsynGL	34054	CG7211	0	NA	NA	NA	NA	Oxidative Phosphorylation
FBgn0034007	ND-51L2	36695	CG8102	7.58102	-0.144016	0.914124	0.874815	NA	Oxidative Phosphorylation
FBgn0034825	CG3215	37672	CG3215	0.491497	0.963362	4.03934	0.811497	NA	Oxidative Phosphorylation
FBgn0035585	ATPsynCF6L	38592	CG12027	0	NA	NA	NA	NA	Oxidative Phosphorylation
FBgn0036222	SdhAL	39348	CG5718	0.336835	1.92514	4.03934	0.633649	NA	Oxidative Phosphorylation
FBgn0036345	CG17300	39489	CG17300	0	NA	NA	NA	NA	Oxidative Phosphorylation
FBgn0036706	ND-24L	39926	CG6485	0	NA	NA	NA	NA	Oxidative Phosphorylation
FBgn0037579	COX7AL	40995	CG18193	6.31242	0.284827	1.09004	0.793862	NA	Oxidative Phosphorylation
FBgn0037860	CG6629	41324	CG6629	0	NA	NA	NA	NA	Oxidative Phosphorylation
FBgn0039576	UQCR-14L	43369	CG17856	0.166105	1.04643	4.08047	0.797604	NA	Oxidative Phosphorylation
FBgn0039669	ND-20L	43477	CG2014	0.9979	0.187715	3.35226	0.955345	NA	Oxidative Phosphorylation
FBgn0040651	CG15458	50124	CG15458	1.68029	2.15168	2.47154	0.383982	NA	Oxidative Phosphorylation
FBgn0050093	COX6AL	246451	CG30093	9.3973	0.326174	0.991405	0.742154	NA	Oxidative Phosphorylation
FBgn0285943	NA	NA	NA	0.177609	-0.877121	4.08047	0.829802	NA	Oxidative Phosphorylation
FBgn0037172	ND-B14.5AL	40477	CG6914	0	NA	NA	NA	NA	Oxidative Phosphorylation
FBgn0011244	Hsp60B	48572	CG2830	3.46146	0.297017	1.80783	0.869499	NA	Protein Stability & Degradation
FBgn0028868	CG4701	34858	CG4701	0	NA	NA	NA	NA	Protein Stability & Degradation
FBgn0031728	Hsp60C	33796	CG7235	2.45713	-0.481723	1.53742	0.754028	NA	Protein Stability & Degradation
FBgn0032525	Hsp60D	34763	CG16954	0.154661	-0.877121	4.08047	0.829802	NA	Protein Stability & Degradation
FBgn0052832	CG32832	318237	CG32832	2.16307	1.3075	2.27123	0.564834	NA	Pyruvate Metabolism
FBgn0029153	Menl-2	3772692	CG7969	1.86933	3.29067	2.14799	0.125528	NA	Pyruvate Metabolism
FBgn0029154	Menl-1	3772542	CG7964	1.86933	3.29067	2.14799	0.125528	NA	Pyruvate Metabolism
FBgn0037857	Tengl4	41321	CG4683	0	NA	NA	NA	NA	Replication & Transcription
FBgn0051679	Tengl3	33404	CG31679	0.86844	3.28634	3.04323	0.280193	NA	Replication & Transcription
FBgn0051682	Tengl1	318883	CG31682	0.510606	1.03268	4.03321	0.797917	NA	Replication & Transcription
FBgn0037292	CG2022	40615	CG2022	9.97973	-0.715919	0.813903	0.379069	NA	ROS Defense
FBgn0034415	CG15116	37194	CG15116	0	NA	NA	NA	NA	ROS Defense
FBgn0034472	CG8517	37268	CG8517	0	NA	NA	NA	NA	ROS Defense
FBgn0011761	dhd	31444	CG4193	1.61195	-0.396743	2.55016	0.876367	NA	ROS Defense
FBgn0037170	Trxr-2	40475	CG11401	3.93772	-0.403163	1.22198	0.741456	NA	ROS Defense
FBgn0261703	gce	32457	CG42739	5.82791	1.25635	1.3592	0.355316	NA	Transcription (nuclear)
FBgn0040805	CG12355	2768954	CG12355	0.463983	-2.30547	3.99796	0.564168	NA	Translation
FBgn0036217	CG5906	39343	CG5906	0	NA	NA	NA	NA	Translation
FBgn0051244	CG31244	326129	CG31244	7.01497	0.682635	1.26323	0.588929	NA	Translation
FBgn0052263	CG32263	317944	CG32263	0	NA	NA	NA	NA	Translation
FBgn0053970	CG33970	43186	CG33970	1.98654	-4.40272	2.57358	0.0871289	NA	Transmembrane Transport
FBgn0031169	CG1494	33102	CG1494	6.16645	-1.42463	1.63663	0.384046	NA	Transmembrane Transport
FBgn0036747	CG6052	39971	CG6052	3.32976	0.476626	1.85051	0.796743	NA	Transmembrane Transport
FBgn0051874	CG31874	318995	CG31874	7.02593	0.129415	1.24042	0.916907	NA	Tricarboxylic Acid Cycle
FBgn0029949	CG15035	31673	CG15035	0	NA	NA	NA	NA	Tricarboxylic Acid Cycle
FBgn0035005	CG3483	37900	CG3483	0	NA	NA	NA	NA	Tricarboxylic Acid Cycle
FBgn0036162	CG6140	39281	CG6140	0.458637	-2.29032	3.99891	0.566823	NA	Tricarboxylic Acid Cycle
FBgn0036327	CG10748	39469	CG10748	0	NA	NA	NA	NA	Tricarboxylic Acid Cycle
FBgn0036328	CG10749	39470	CG10749	0	NA	NA	NA	NA	Tricarboxylic Acid Cycle
FBgn0037862	CG4706	41326	CG4706	1.6728	-1.93889	2.06877	0.348648	NA	Tricarboxylic Acid Cycle
FBgn0037988	CG14740	41468	CG14740	0.154661	-0.877121	4.08047	0.829802	NA	Tricarboxylic Acid Cycle
FBgn0038708	CG6255	42326	CG6255	10.1704	1.33064	0.957509	0.164623	NA	Tricarboxylic Acid Cycle
FBgn0032615	CG6012	35022	CG6012	0	NA	NA	NA	NA	Unknown
FBgn0051810	CG31810	318955	CG31810	0.168418	1.04643	4.08047	0.797604	NA	Unknown
FBgn0051809	CG31809	318954	CG31809	6.21589	-0.0132559	1.01132	0.989542	NA	Unknown
FBgn0019828	dj	40838	CG1980	1.09221	-3.53882	2.82372	0.210115	NA	Unknown

## Sheet: OXPHOS Genes
FlybaseID	Symbol	EntrezID	GeneID	baseMean	log2FoldChange	lfcSE	pvalue	padj	Complex	Classification
FBgn0001989	ND-B17	34925	CG13240	2184	0.0912196	0.100035	0.361833	0.666709	COMPLEX I	Structural subunit
FBgn0011361	ND-ACP	38154	CG9160	6670.89	0.146452	0.0768371	0.0566495	0.260562	COMPLEX I	Structural subunit
FBgn0011455	ND-SGDH	46260	CG9762	3342.24	0.0363969	0.0887988	0.681894	0.870002	COMPLEX I	Structural subunit
FBgn0017566	ND-75	31762	CG2286	11047.6	-0.0490508	0.0740113	0.507492	0.772783	COMPLEX I	Structural subunit
FBgn0017567	ND-23	44207	CG3944	2531.63	0.044026	0.0932232	0.636738	0.849175	COMPLEX I	Structural subunit
FBgn0019957	ND-42	42591	CG6343	7705.07	0.0790432	0.0760194	0.298444	0.610046	COMPLEX I	Structural subunit
FBgn0021967	ND-PDSW	44228	CG8844	2531.66	0.107324	0.101744	0.291497	0.6043	COMPLEX I	Structural subunit
FBgn0025839	ND-B14.5A	31190	CG3621	1130.49	0.143124	0.120689	0.235664	0.548006	COMPLEX I	Structural subunit
FBgn0029868	ND-B16.6	31578	CG3446	3784.4	0.12523	0.0832311	0.132424	0.408558	COMPLEX I	Structural subunit
FBgn0029888	ND-ASHI	31604	CG3192	3295.62	-0.019561	0.0803344	0.807623	0.931217	COMPLEX I	Structural subunit
FBgn0029971	ND-MNLL	31697	CG18624	951.791	0.0467429	0.110159	0.671332	0.866251	COMPLEX I	Structural subunit
FBgn0030605	ND-B18	32434	CG5548	1973.52	0.159902	0.0998329	0.109224	0.372639	COMPLEX I	Structural subunit
FBgn0030718	ND-20	32565	CG9172	5012.24	0.064101	0.084828	0.449854	0.735751	COMPLEX I	Structural subunit
FBgn0030853	ND-24	32740	CG5703	4393.23	-0.0182278	0.0797511	0.819212	0.936165	COMPLEX I	Structural subunit
FBgn0031021	ND-18	32936	CG12203	2360.14	0.08202	0.121128	0.49832	0.76671	COMPLEX I	Structural subunit
FBgn0031228	ND-15	33179	CG11455	2678.92	-0.0190172	0.0944557	0.840437	0.942857	COMPLEX I	Structural subunit
FBgn0031436	ND-B17.2	33443	CG3214	2069.02	0.103382	0.103231	0.316605	0.626079	COMPLEX I	Structural subunit
FBgn0031505	ND-B14.5B	33528	CG12400	1397.18	0.231139	0.111908	0.0388826	0.205559	COMPLEX I	Structural subunit
FBgn0031684	ND-13A	33744	CG8680	1150.64	0.066301	0.118799	0.57678	0.815914	COMPLEX I	Structural subunit
FBgn0031771	ND-51	33852	CG9140	9360.65	-0.0256538	0.0680834	0.706323	0.881524	COMPLEX I	Structural subunit
FBgn0032511	ND-B22	34747	CG9306	4971.05	0.0532978	0.0906987	0.556777	0.804776	COMPLEX I	Structural subunit
FBgn0033570	ND-B14	36159	CG7712	1568.15	-0.0947213	0.108467	0.382513	0.68065	COMPLEX I	Structural subunit
FBgn0033961	ND-B15	36640	CG12859	891.661	0.0489078	0.11724	0.676561	0.869286	COMPLEX I	Structural subunit
FBgn0034576	ND-B14.7	37385	CG9350	1931.42	0.0956173	0.115666	0.408427	0.703296	COMPLEX I	Structural subunit
FBgn0034645	ND-B12	37466	CG10320	2693.26	0.209052	0.0908275	0.0213556	0.141952	COMPLEX I	Structural subunit
FBgn0035046	ND-19	37946	CG3683	1577.5	0.0542099	0.0877571	0.536756	0.792644	COMPLEX I	Structural subunit
FBgn0037001	ND-39	40272	CG6020	8114.15	0.14978	0.0687756	0.0294202	0.173311	COMPLEX I	Structural subunit
FBgn0039909	ND-49	43798	CG1970	9732.69	-0.0268906	0.0733631	0.713961	0.884797	COMPLEX I	Structural subunit
FBgn0040705	ND-B8	50178	CG15434	56.3485	-0.139701	0.338277	0.679624	0.86993	COMPLEX I	Structural subunit
FBgn0047038	ND-13B	39214	CG6463	1562.49	0.141834	0.128514	0.269747	0.581686	COMPLEX I	Structural subunit
FBgn0058002	ND-AGGG	3355155	CG40002	580.16	0.186853	0.141349	0.186193	0.487966	COMPLEX I	Structural subunit
FBgn0085468	ND-MWFE	5740593	CG34439	1312.49	0.0659081	0.102055	0.518403	0.780485	COMPLEX I	Structural subunit
FBgn0085736	CG40472	8673970	CG40472	115.109	0.803363	0.251484	0.0014008	0.0220499	COMPLEX I	Structural subunit
FBgn0266582	ND-30	38378	CG12079	4006.96	0.0860159	0.0834309	0.302549	0.613231	COMPLEX I	Structural subunit
FBgn0027785	NP15.6	42282	CG6008	3291.76	0.153815	0.090961	0.0908358	0.340872	COMPLEX I	Structural subunit
FBgn0030292	CG11752	32076	CG11752	922.742	0.197201	0.130608	0.131077	0.406279	COMPLEX I	Structural subunit
FBgn0014028	SdhB	35590	CG3283	6045.23	0.159912	0.071055	0.024415	0.155632	COMPLEX II	Structural subunit
FBgn0037873	SdhC	41340	CG6666	3781.88	0.155253	0.0733825	0.0343725	0.189892	COMPLEX II	Structural subunit
FBgn0039112	SdhD	42808	CG10219	2471.57	0.086632	0.0983118	0.378212	0.678266	COMPLEX II	Structural subunit
FBgn0261439	SdhA	37228	CG17246	17624.4	-0.0538979	0.0565341	0.340402	0.646658	COMPLEX II	Structural subunit
FBgn0011227	ox	45401	CG8764	815.519	0.422692	0.145939	0.0037753	0.0449296	COMPLEX III	Structural subunit
FBgn0021906	RFeSP	44390	CG7361	6984.15	0.0237558	0.0881608	0.787575	0.921257	COMPLEX III	Structural subunit
FBgn0030733	UQCR-14	32586	CG3560	2086.49	0.0133185	0.112693	0.905922	0.966452	COMPLEX III	Structural subunit
FBgn0034245	UQCR-6.4	36991	CG14482	806.639	0.0502781	0.119774	0.674651	0.868609	COMPLEX III	Structural subunit
FBgn0035600	Cyt-c1	38612	CG4769	14849.8	0.104717	0.0625762	0.0942423	0.348311	COMPLEX III	Structural subunit
FBgn0036728	UQCR-Q	39950	CG7580	3888.46	0.0550063	0.103182	0.593966	0.826718	COMPLEX III	Structural subunit
FBgn0038271	UQCR-C1	41800	CG3731	25719.9	0.0188875	0.054167	0.727322	0.891983	COMPLEX III	Structural subunit
FBgn0250814	UQCR-C2	39846	CG4169	15359	0.00867514	0.0692521	0.900311	0.963461	COMPLEX III	Structural subunit
FBgn0260008	UQCR-11	5740185	CG41623	3835.09	0.0777969	0.0944568	0.410154	0.704093	COMPLEX III	Structural subunit
FBgn0015031	cype	46040	CG14028	3581.54	0.124957	0.100306	0.212854	0.521194	COMPLEX IV	Structural subunit
FBgn0019624	COX5A	41432	CG14724	9358.26	0.134429	0.0714416	0.0598826	0.268414	COMPLEX IV	Structural subunit
FBgn0031066	COX6B	32989	CG14235	6195.79	0.158535	0.0996205	0.111522	0.374868	COMPLEX IV	Structural subunit
FBgn0031830	COX5B	33918	CG11015	4343.78	0.0432091	0.112854	0.701812	0.880421	COMPLEX IV	Structural subunit
FBgn0032833	COX4	35279	CG10664	8778.23	0.103967	0.0871134	0.232688	0.544369	COMPLEX IV	Structural subunit
FBgn0034877	levy	37728	CG17280	5105.71	0.1002	0.0994266	0.313562	0.622748	COMPLEX IV	Structural subunit
FBgn0040529	COX7A	50002	CG9603	10846.1	0.163986	0.089127	0.0657807	0.283446	COMPLEX IV	Structural subunit
FBgn0040773	COX7C	50246	CG2249	3485.28	-0.0392637	0.109306	0.719438	0.887415	COMPLEX IV	Structural subunit
FBgn0263911	COX8	40390	CG7181	3823.79	0.16464	0.0927562	0.0759016	0.30934	COMPLEX IV	Structural subunit
FBgn0052230	ND-MLRQ	317928	CG32230	1716.4	0.107115	0.117495	0.36195	0.666709	COMPLEX IV	Structural subunit
FBgn0010217	ATPsynbeta	43829	CG11154	70439.7	-0.118523	0.0633253	0.0612554	0.272014	COMPLEX V	Structural subunit
FBgn0010612	ATPsynG	46069	CG6105	4636.95	0.157284	0.092006	0.0873591	0.33446	COMPLEX V	Structural subunit
FBgn0011211	blw	37617	CG3612	92045.7	-0.0396728	0.0638382	0.534298	0.791383	COMPLEX V	Structural subunit
FBgn0014391	sun	44046	CG9032	2876.37	0.131557	0.11622	0.257648	0.569164	COMPLEX V	Structural subunit
FBgn0016119	ATPsynCF6	42759	CG4412	3134.3	0.148383	0.111487	0.183207	0.483934	COMPLEX V	Structural subunit
FBgn0016120	ATPsynD	42291	CG6030	11511	0.166938	0.0779286	0.0321784	0.181714	COMPLEX V	Structural subunit
FBgn0016691	ATPsynO	41845	CG4307	11444.5	-0.019577	0.0801972	0.807145	0.931168	COMPLEX V	Structural subunit
FBgn0019644	ATPsynB	39143	CG8189	10665.9	0.0577227	0.0790539	0.465287	0.746656	COMPLEX V	Structural subunit
FBgn0020235	ATPsyngamma	43507	CG7610	23124.7	-0.0081363	0.0715467	0.90946	0.9677	COMPLEX V	Structural subunit
FBgn0028342	ATPsyndelta	31950	CG2968	12287	0.0326073	0.0856588	0.703452	0.880808	COMPLEX V	Structural subunit
FBgn0035032	ATPsynF	37931	CG4692	5543.4	0.0958765	0.0789797	0.224771	0.536195	COMPLEX V	Structural subunit
FBgn0038224	ATPsynE	41745	CG3321	5293.39	0.145493	0.111659	0.192571	0.497521	COMPLEX V	Structural subunit
FBgn0039830	ATPsynC	43693	CG1746	135952	0.0218836	0.0742663	0.76825	0.911873	COMPLEX V	Structural subunit
FBgn0083167	Neb-cGP	50417	CG15304	4898.58	0.173652	0.107555	0.106412	0.368151	COMPLEX V	Structural subunit
FBgn0030352	sicily	32151	CG15738	1269.1	-0.0350084	0.109439	0.749053	0.903061	COMPLEX I	Assembly factor
FBgn0032986	CG3262	35452	CG3262	4784.56	0.059674	0.0754404	0.428939	0.716825	COMPLEX I	Assembly factor
FBgn0033093	CG3270	35575	CG3270	736.098	-0.437967	0.135934	0.00127335	0.0205602	COMPLEX I	Assembly factor
FBgn0033891	CG8067	36552	CG8067	588.841	-0.13674	0.135623	0.313342	0.622748	COMPLEX I	Assembly factor
FBgn0034919	CG5569	37783	CG5569	617.688	0.0863812	0.141593	0.541819	0.795901	COMPLEX I	Assembly factor
FBgn0037777	CG11722	41227	CG11722	284.997	0.014541	0.157277	0.926337	0.973523	COMPLEX I	Assembly factor
FBgn0037880	CG17726	41349	CG17726	328.299	0.13461	0.159828	0.399668	0.695496	COMPLEX I	Assembly factor
FBgn0039689	CIA30	43503	CG7598	766.051	0.138327	0.118909	0.244707	0.557317	COMPLEX I	Assembly factor
FBgn0002021	l(2)37Bb	49427	CG10655	1972.12	0.0808516	0.0803139	0.314081	0.623005	COMPLEX I	Assembly factor
FBgn0032033	CG13392	34157	CG13392	143.366	-0.656958	0.250065	0.00861033	0.078945	COMPLEX I	Assembly factor
FBgn0263051	CG43346	13084069	CG43346	2032.35	0.36192	0.0895546	5.31e-05	0.00166705	COMPLEX I	Assembly factor
FBgn0259726	CG42380	7354411	CG42380	4182.31	0.0782084	0.0891068	0.380111	0.679413	COMPLEX I	Assembly factor
FBgn0028844	CG15283	50454	CG15283	1.45503	-1.73281	2.11591	0.41282	1	COMPLEX II	Assembly factor
FBgn0031971	Sirup	34089	CG7224	2615.47	-0.481519	0.321925	0.134719	0.413256	COMPLEX II	Assembly factor
FBgn0038437	Sdhaf3	42004	CG14898	429.144	0.068327	0.147397	0.642964	0.852214	COMPLEX II	Assembly factor
FBgn0033274	CG14757	35797	CG14757	114.457	-0.147795	0.249474	0.553565	0.802525	COMPLEX II	Assembly factor
FBgn0033523	CG12895	36103	CG12895	833.058	-0.0208441	0.106592	0.844962	0.94474	COMPLEX II	Assembly factor
FBgn0032195	CG4908	34360	CG4908	989.02	-0.275997	0.102319	0.00698815	0.0691027	COMPLEX III	Assembly factor
FBgn0032744	Ttc19	35172	CG15173	476.38	0.0299669	0.131728	0.820042	0.93631	COMPLEX III	Assembly factor
FBgn0032744	CG10075	38758	CG10075	1034.08	-0.113724	0.121141	0.347844	0.654869	COMPLEX III	Assembly factor
FBgn0037890	CG17734	41359	CG17734	1650.02	-0.707861	0.106414	2.89e-11	3.05e-09	COMPLEX III	Assembly factor
FBgn0287589	CG46459		CG46459	NA	NA	NA	NA	NA	COMPLEX III	Assembly factor
FBgn0259204	CG42308	7354414	CG42308	488.656	0.464896	0.160973	0.00387645	0.0454079	COMPLEX III	Assembly factor
FBgn0040715	CG15386	50188	CG15386	700.506	0.0973054	0.120648	0.41994	0.711623	COMPLEX III	Assembly factor
FBgn0002354	l(3)87Df	49762	CG7620	217.817	0.460803	0.208925	0.027413	0.16661	COMPLEX IV	Assembly factor
FBgn0011476	l(3)neo43	41851	CG14865	432.827	0.262307	0.153496	0.087473	0.334578	COMPLEX IV	Assembly factor
FBgn0029117	Surf1	44498	CG9943	604.076	0.275683	0.130476	0.0346086	0.190662	COMPLEX IV	Assembly factor
FBgn0030610	CG9065	32439	CG9065	369.662	0.199706	0.174923	0.253586	0.566272	COMPLEX IV	Assembly factor
FBgn0031247	CG11562	33200	CG11562	735.715	-0.294943	0.120024	0.0139962	0.108334	COMPLEX IV	Assembly factor
FBgn0032222	CG5037	34394	CG5037	1450.89	0.12661	0.0967792	0.190794	0.494979	COMPLEX IV	Assembly factor
FBgn0032595	CG17996	34998	CG17996	382.521	-0.021125	0.145806	0.884802	0.956947	COMPLEX IV	Assembly factor
FBgn0034578	CG15653	37388	CG15653	179.837	0.0428613	0.21158	0.839466	0.942484	COMPLEX IV	Assembly factor
FBgn0034938	CG3803	37809	CG3803	1482.95	0.198893	0.123013	0.105912	0.367468	COMPLEX IV	Assembly factor
FBgn0035960	CG4942	39044	CG4942	418.091	0.046554	0.162466	0.77446	0.915204	COMPLEX IV	Assembly factor
FBgn0051648	CG31648	33776	CG31648	528.784	0.00473376	0.129349	0.970806	0.991056	COMPLEX IV	Assembly factor
FBgn0261353	Ccdc56	39320	CG42630	4004.06	0.37561	0.0698557	7.58e-08	5e-06	COMPLEX IV	Assembly factor
FBgn0262467	Scox	33711	CG8885	1758.89	-0.0531357	0.101024	0.598909	0.830259	COMPLEX IV	Assembly factor
FBgn0265083	CG44194	14462463	CG44194	1777.87	0.327949	0.0819122	6.24e-05	0.00186126	COMPLEX IV	Assembly factor
FBgn0040751	CG13018	50224	CG13018	146.829	0.19814	0.265166	0.454925	0.740325	COMPLEX IV	Assembly factor
FBgn0032205	CG4957	34374	CG4957	218.989	0.152099	0.184075	0.40864	0.703392	COMPLEX IV	Assembly factor
FBgn0034248	CG14483	36995	CG14483	949.875	0.163312	0.137633	0.235397	0.547786	COMPLEX IV	Assembly factor
FBgn0085271	CG34242	5740417	CG34242	122.511	0.0933762	0.234114	0.690005	0.874454	COMPLEX IV	Assembly factor
FBgn0260222	CG42496	8674001	CG42496	917.244	0.103931	0.107638	0.334265	0.641939	COMPLEX IV	Assembly factor
FBgn0259722	CG42376	7354420	CG42376	594.808	0.236372	0.120583	0.0499668	0.241338	COMPLEX IV	Assembly factor
FBgn0051913	CG31913	319023	CG31913	22.1837	-0.460483	0.563653	0.413949	0.707943	COMPLEX IV	Assembly factor
FBgn0021856	l(2)k14505	35399	CG8674	1797.14	0.143472	0.1022	0.160369	0.453857	COMPLEX V	Assembly factor
FBgn0022344	CG10340	42020	CG10340	1994.58	0.173721	0.0787998	0.0274831	0.16661	COMPLEX V	Assembly factor
FBgn0034081	CG10731	3772305	CG10731	709.34	-0.130155	0.146	0.372675	0.673663	COMPLEX V	Assembly factor
FBgn0035805	CG7506	38857	CG7506	1166.34	0.0689779	0.0930944	0.458726	0.743001	COMPLEX V	Assembly factor
FBgn0262515	VhaAC45	35944	CG8029	4857.31	0.14251	0.065829	0.0303986	0.176597	COMPLEX V	Assembly factor
FBgn0032644	CG5131	35057	CG5131	598.671	0.189733	0.1588	0.232168	0.543786	COMPLEX V	Assembly factor
FBgn0027615	OXA1L	39222	CG6404	1923.39	0.0592595	0.115524	0.607978	0.834296	COMPLEX V	Assembly factor

## Sheet: DEGs
Flybase ID	Symbol	Entrez ID	Gene ID	baseMean	log2FoldChange	lfcSE	pvalue	padj
FBgn0262811	CG43182	12798293	CG43182	580.716	11.7116	1.1879	6.26e-23	2.73e-20
FBgn0004034	y	30980	CG3757	292.775	7.68388	0.909546	2.96e-17	6.91e-15
FBgn0032969	CG2528	35435	CG2528	18.0345	7.66553	1.33303	8.9e-09	7.14e-07
FBgn0051157	CG31157	318608	CG31157	112.446	7.44906	0.776429	8.47e-22	3.41e-19
FBgn0032967	CG1428	35433	CG1428	12.8641	7.17874	1.41186	3.68e-07	2.09e-05
FBgn0001217	Hsc70-2	41609	CG7756	471.444	5.21994	0.216415	1.54e-128	3.86e-125
FBgn0052364	tut	317996	CG32364	89.724	4.99627	0.452059	2.14e-28	1.26e-25
FBgn0051760	CG31760	34642	CG31760	19.9217	4.87756	0.990087	8.38e-07	4.43e-05
FBgn0036496	cocoon	39665	CG7804	23.9515	4.59627	0.796296	7.83e-09	6.41e-07
FBgn0267230	lncRNA:CR45670	19835757	CR45670	16.1529	3.9771	0.856314	3.41e-06	0.000156845
FBgn0038115	CG7966	41610	CG7966	198.943	3.9254	0.311245	1.81e-36	1.4e-33
FBgn0034139	CG4927	36852	CG4927	61.1488	3.77314	0.430456	1.86e-18	4.78e-16
FBgn0043578	PGRP-SB1	39870	CG9681	36.2264	3.37817	0.557118	1.33e-09	1.17e-07
FBgn0003996	w	31271	CG2759	67319.8	3.19241	0.0744431	0	0
FBgn0003373	Sgs3	39288	CG11720	19.0993	3.03672	0.721193	2.55e-05	0.00091497
FBgn0036677	CG13023	39894	CG13023	27.4536	3.02446	0.708497	1.96e-05	0.000727024
FBgn0032419	CG17217	34644	CG17217	60.3982	2.84928	0.42553	2.14e-11	2.29e-09
FBgn0032774	CG17549	35212	CG17549	114.443	2.75008	0.421339	6.71e-11	6.87e-09
FBgn0052017	CG32017	317823	CG32017	41.3719	2.72547	0.493299	3.3e-08	2.31e-06
FBgn0260006	drd	318102	CG33968	46.609	2.45542	0.56534	1.4e-05	0.000556355
FBgn0037387	CG1213	40728	CG1213	34.4303	2.42718	0.561321	1.53e-05	0.000599986
FBgn0034098	krimp	36804	CG15707	182.814	2.39792	0.313701	2.11e-14	3.71e-12
FBgn0267278	asRNA:CR45714	19835811	CR45714	54.6168	2.29868	0.405508	1.44e-08	1.1e-06
FBgn0041706	CG3253	37861	CG3253	144.441	2.06423	0.246333	5.3e-17	1.21e-14
FBgn0030925	Hayan	32831	CG6361	56.9689	1.992	0.392605	3.9e-07	2.2e-05
FBgn0036235	CG6938	39362	CG6938	95.5836	1.797	0.419784	1.86e-05	0.000696805
FBgn0032006	Pvr	34127	CG8222	3343.34	1.78796	0.140813	6.11e-37	5.11e-34
FBgn0002973	numb	34263	CG3779	3900.28	1.77778	0.0725907	1.87e-132	6.25e-129
FBgn0259697	NA	NA	NA	142.925	1.70499	0.238165	8.13e-13	1.1e-10
FBgn0035258	CG13931	38212	CG13931	81.5473	1.57765	0.333458	2.23e-06	0.000108654
FBgn0260480	CG32295	317962	CG32295	519.714	1.47383	0.186598	2.82e-15	5.45e-13
FBgn0262123	l(2)41Ab	5740691	CG41265	77.7657	1.46941	0.331084	9.07e-06	0.000382226
FBgn0034126	jtb	36838	CG4398	983.781	1.45567	0.144117	5.49e-24	2.62e-21
FBgn0033633	Smyd4-3	36234	CG7759	219.216	1.45254	0.23598	7.49e-10	6.95e-08
FBgn0266680	lncRNA:CR45170	19835698	CR45170	142.068	1.45205	0.252649	9.07e-09	7.22e-07
FBgn0037811	CG12592	41263	CG12592	125.266	1.41703	0.257606	3.78e-08	2.62e-06
FBgn0033697	Cyp6t3	36318	CG8457	366.654	1.39901	0.150535	1.49e-20	4.75e-18
FBgn0053519	Unc-89	3346201	CG33519	620.942	1.3988	0.194317	6.09e-13	8.48e-11
FBgn0085460	CG34431	5740655	CG34431	215.245	1.39543	0.259715	7.75e-08	5.08e-06
FBgn0262890	CG43245	12798172	CG43245	82.6043	1.37851	0.293774	2.7e-06	0.000128914
FBgn0000633	CG17716	36521	CG17716	229.489	1.35472	0.201883	1.94e-11	2.12e-09
FBgn0263655	CG43646	14462556	CG43646	141.004	1.32352	0.22859	7.04e-09	5.83e-07
FBgn0040817	CG14132	50290	CG14132	149.896	1.30941	0.264322	7.28e-07	3.92e-05
FBgn0015569	alpha-Est10	40896	CG1131	149.454	1.29811	0.225255	8.27e-09	6.69e-07
FBgn0263093	CR43361	12798289	CR43361	216.978	1.26082	0.279641	6.52e-06	0.000283115
FBgn0031974	CG12560	34092	CG12560	353.479	1.25767	0.167292	5.57e-14	9.31e-12
FBgn0052027	lncRNA:CR32027	12797935	CR32027	507.204	1.18339	0.135737	2.83e-18	7.08e-16
FBgn0261356	CG42633	8674052	CG42633	139.707	1.12886	0.24826	5.44e-06	0.000240275
FBgn0050184	CG30184	246506	CG30184	160.61	1.09557	0.218619	5.41e-07	2.99e-05
FBgn0032076	Argl	3771738	CG9510	269.56	1.09059	0.230932	2.33e-06	0.000112668
FBgn0266451	fau	41291	CG45077	696.852	1.03356	0.141688	2.99e-13	4.55e-11
FBgn0037295	dpr16	40619	CG12591	1101.37	1.02204	0.140631	3.66e-13	5.39e-11
FBgn0266448	CG45078	19836061	CG45078	764.464	0.981768	0.135524	4.35e-13	6.23e-11
FBgn0029856	CG11700	31564	CG11700	167.439	0.977082	0.218689	7.9e-06	0.000338474
FBgn0025879	Timp	41248	CG6281	394.652	0.968172	0.218538	9.41e-06	0.00038806
FBgn0260463	Unc-115b	41178	CG31332	787.503	0.942074	0.122439	1.42e-14	2.6e-12
FBgn0053105	p24-2	318890	CG33105	787.337	0.941611	0.122366	1.41e-14	2.6e-12
FBgn0016034	mael	40489	CG11254	1076.57	0.913665	0.1158	3.02e-15	5.72e-13
FBgn0260874	Ir76a	40157	CG42584	676.872	0.910135	0.145733	4.23e-10	4.08e-08
FBgn0038638	CG7702	42242	CG7702	2775.33	0.892165	0.0795975	3.71e-29	2.48e-26
FBgn0034931	CG2812	37801	CG2812	1108.45	0.887622	0.127765	3.72e-12	4.44e-10
FBgn0025676	CkIIalpha-i3	38088	CG3217	987.346	0.848754	0.119689	1.33e-12	1.73e-10
FBgn0086365	Orct2	42890	CG13610	5263.41	0.842474	0.0848411	3.08e-23	1.4e-20
FBgn0040384	CG32795	31270	CG32795	2182.89	0.804899	0.0876305	4.11e-20	1.21e-17
FBgn0033051	Strica	35528	CG7863	447.695	0.78745	0.137281	9.69e-09	7.59e-07
FBgn0267585	lncRNA:dntRL	26067251	CR45923	228.264	0.783647	0.182025	1.67e-05	0.00064119
FBgn0261380	mRpL37	41293	CG42632	3000.09	0.780839	0.0839744	1.42e-20	4.75e-18
FBgn0034219	mthl4	36960	CG6536	357.488	0.727078	0.156476	3.38e-06	0.000156845
FBgn0016081	fry	39122	CG32045	6123.79	0.718362	0.0986187	3.24e-13	4.84e-11
FBgn0014469	Cyp4e2	35822	CG2060	396.207	0.690588	0.161955	2.01e-05	0.000737254
FBgn0031663	CG8891	33718	CG8891	2163.2	0.684632	0.0841419	4.06e-16	8.49e-14
FBgn0034859	CG3520	37708	CG3520	2687.61	0.676121	0.0983189	6.12e-12	7.14e-10
FBgn0036696	Pop5	39915	CG14057	1304.67	0.662746	0.118483	2.22e-08	1.64e-06
FBgn0003886	alphaTub85E	41183	CG9476	2006.14	0.649953	0.114269	1.29e-08	1e-06
FBgn0267151	lncRNA:CR45591	19835387	CR45591	706.629	0.648033	0.108146	2.07e-09	1.81e-07
FBgn0266865	asRNA:CR45326	19835547	CR45326	619.342	0.643428	0.11563	2.63e-08	1.9e-06
FBgn0015400	kek2	34582	CG4977	1834.83	0.634431	0.114695	3.18e-08	2.24e-06
FBgn0032884	Pomp	35342	CG9324	10447.2	0.625154	0.100226	4.45e-10	4.25e-08
FBgn0011297	Alg3	37754	CG4084	4041.01	0.617188	0.0750722	2.01e-16	4.39e-14
FBgn0000046	Act87E	48632	CG18290	20430.2	0.61145	0.0719937	2.01e-17	4.8e-15
FBgn0016984	sktl	37356	CG9985	4157.21	0.605176	0.085509	1.47e-12	1.89e-10
FBgn0037696	GstZ1	41132	CG9362	536.333	0.585977	0.136576	1.78e-05	0.000674551
FBgn0038327	Trax	41871	CG5063	1822.38	0.584109	0.105742	3.31e-08	2.31e-06
FBgn0036752	Adgf-A	39976	CG5992	2700.34	0.581764	0.110793	1.51e-07	9.37e-06
FBgn0026403	Ndg	36089	CG12908	4454.17	0.577487	0.0940194	8.14e-10	7.49e-08
FBgn0002174	CG5504	48844	CG5504	8553.54	0.573764	0.0608837	4.35e-21	1.56e-18
FBgn0003082	phr	35735	CG11205	3232.31	0.566405	0.0767453	1.58e-13	2.47e-11
FBgn0039644	rdog	43450	CG11897	1075.12	0.563908	0.123732	5.18e-06	0.000230698
FBgn0019662	qm	38816	CG8593	1829.31	0.561933	0.0890679	2.81e-10	2.73e-08
FBgn0023023	CRMP	40675	CG1411	1380.45	0.555643	0.119618	3.4e-06	0.000156845
FBgn0283658	muc	34021	CG5261	9659.01	0.542015	0.0582513	1.34e-20	4.64e-18
FBgn0266446	CG45076	19834760	CG45076	1436.87	0.53669	0.115448	3.34e-06	0.000156479
FBgn0086254	Akr1B	39304	CG6084	7304.2	0.535635	0.0604573	8.02e-19	2.17e-16
FBgn0037842	CG6567	41304	CG6567	1075.32	0.527884	0.120586	1.2e-05	0.000483045
FBgn0015773	NetA	32398	CG18657	3822.3	0.518332	0.0956245	5.94e-08	4.05e-06
FBgn0034684	CG13501	37510	CG13501	991.629	0.510767	0.0944787	6.44e-08	4.3e-06
FBgn0011232	scat	47942	CG3766	1420.68	0.510399	0.110387	3.77e-06	0.000171769
FBgn0028490	CG31705	34577	CG31705	1548.15	0.499578	0.113827	1.14e-05	0.000464344
FBgn0250785	vari	35343	CG9326	1111.79	0.497196	0.115127	1.57e-05	0.000612451
FBgn0032818	CG10628	35263	CG10628	1050.49	0.493093	0.0972266	3.95e-07	2.21e-05
FBgn0001227	Hsp67Ba	39076	CG4167	11895.8	0.487493	0.0950414	2.91e-07	1.69e-05
FBgn0033571	Rpb5	36160	CG11979	2827.13	0.472551	0.0872329	6.06e-08	4.1e-06
FBgn0036816	Indy	40049	CG3979	7244.64	0.470694	0.0675357	3.18e-12	3.89e-10
FBgn0037844	CG4570	41306	CG4570	1384.19	0.455344	0.0855762	1.03e-07	6.68e-06
FBgn0010226	GstS1	36927	CG8938	5081.42	0.454585	0.0875429	2.07e-07	1.24e-05
FBgn0263492	asRNA:CR43481	12798374	CR43481	11280.4	0.452954	0.0974929	3.38e-06	0.000156845
FBgn0031360	CG31937	326177	CG31937	1564.8	0.447531	0.0938806	1.87e-06	9.33e-05
FBgn0033504	CAP	36084	CG18408	2645.54	0.445479	0.103672	1.73e-05	0.000659984
FBgn0014427	CG11899	46391	CG11899	1739.26	0.444556	0.0848064	1.59e-07	9.77e-06
FBgn0036147	Plod	39265	CG6199	13195.4	0.435672	0.0679268	1.42e-10	1.41e-08
FBgn0039189	CG18528	42906	CG18528	3392.48	0.43114	0.0763178	1.61e-08	1.22e-06
FBgn0035346	CG1146	38313	CG1146	4628.61	0.420952	0.100438	2.78e-05	0.000976476
FBgn0265192	Snp	37511	CG44248	10095.4	0.404322	0.0560742	5.58e-13	7.87e-11
FBgn0038149	GILT1	41650	CG9796	3283.37	0.39859	0.0763841	1.81e-07	1.1e-05
FBgn0035206	sturkopf	38150	CG9186	4515.94	0.387288	0.063419	1.02e-09	9.26e-08
FBgn0001248	Idh	44291	CG7176	20051.6	0.385029	0.060814	2.43e-10	2.39e-08
FBgn0032820	fbp	35265	CG31692	15651.8	0.384975	0.0544683	1.57e-12	2e-10
FBgn0000044	Act57B	37368	CG10067	19185.9	0.384644	0.0790589	1.14e-06	5.97e-05
FBgn0039897	CG1674	43780	CG1674	4628.01	0.382373	0.0791005	1.34e-06	6.85e-05
FBgn0030662	CG9220	32497	CG9220	8395.06	0.37594	0.0690846	5.28e-08	3.62e-06
FBgn0261353	Ccdc56	39320	CG42630	4004.06	0.37561	0.0698557	7.58e-08	5e-06
FBgn0261381	mtTFB1	8674019	CG42631	4004.06	0.37561	0.0698557	7.58e-08	5e-06
FBgn0260944	Rbp1	41294	CG17136	8199.21	0.369676	0.0870777	2.18e-05	0.000792891
FBgn0038071	Dtg	41558	CG6234	7071.27	0.366432	0.0629503	5.85e-09	4.89e-07
FBgn0031081	Nep3	33005	CG9565	1502.4	0.363556	0.0828689	1.15e-05	0.000464396
FBgn0032105	borr	34245	CG4454	6005.36	0.355689	0.0759643	2.84e-06	0.000134157
FBgn0039929	CG11076	43830	CG11076	2262.16	0.355023	0.0793846	7.74e-06	0.000333184
FBgn0036121	CG6310	39237	CG6310	2562.44	0.354191	0.0782531	6e-06	0.000264072
FBgn0061492	loj	38698	CG10733	2291.26	0.348819	0.0816665	1.94e-05	0.000721813
FBgn0031263	Tspo	33231	CG2789	2457.48	0.34357	0.081698	2.61e-05	0.000923548
FBgn0024754	Flo1	36726	CG8200	4744.41	0.334788	0.073239	4.85e-06	0.0002171
FBgn0035207	Herc4	38151	CG9153	9749.58	0.323806	0.0699384	3.66e-06	0.000167525
FBgn0034858	eIF2Bdelta	37706	CG10315	4373.96	0.28842	0.0661172	1.29e-05	0.000514247
FBgn0035533	Cip4	38534	CG15015	10943	0.271122	0.0631778	1.78e-05	0.000674308
FBgn0029506	Tsp42Ee	35614	CG10106	26505.7	0.262807	0.0616026	1.99e-05	0.000733062
FBgn0022702	Cht2	38223	CG2054	14158.4	0.252713	0.0595102	2.17e-05	0.000791517
FBgn0004636	Rap1	38244	CG1956	7619.4	0.251396	0.0586497	1.82e-05	0.000684532
FBgn0002632	E(spl)m6-BFM	43159	CG8354	130445	-0.255917	0.0571236	7.46e-06	0.000322534
FBgn0016756	Usp47	38644	CG5486	38930	-0.274033	0.0596354	4.32e-06	0.000195322
FBgn0011300	babo	35900	CG8224	6767.36	-0.298824	0.069892	1.91e-05	0.000710818
FBgn0022987	qkr54B	36966	CG4816	4419.05	-0.300541	0.0631214	1.92e-06	9.55e-05
FBgn0263601	mib1	39750	CG5841	6275.83	-0.304875	0.068808	9.39e-06	0.00038806
FBgn0262519	Mi-2	40170	CG8103	41108.9	-0.3082	0.0581769	1.17e-07	7.49e-06
FBgn0003334	Scm	41168	CG9495	8115.02	-0.319378	0.060542	1.33e-07	8.31e-06
FBgn0036684	CG3764	39902	CG3764	4959.07	-0.343166	0.0795174	1.59e-05	0.000618574
FBgn0041585	olf186-F	37040	CG11430	2154.14	-0.349472	0.0811761	1.67e-05	0.00064119
FBgn0038679	CG6040	42292	CG6040	4438.23	-0.352032	0.0727264	1.3e-06	6.66e-05
FBgn0038569	CG7218	42165	CG7218	1950.09	-0.355895	0.0839489	2.24e-05	0.000811202
FBgn0053558	mim	2768716	CG33558	7749.38	-0.366738	0.0651626	1.82e-08	1.37e-06
FBgn0029824	CG3726	31525	CG3726	6675.26	-0.369991	0.0739515	5.64e-07	3.11e-05
FBgn0027609	morgue	33648	CG15437	1669.26	-0.375927	0.0873448	1.68e-05	0.000642135
FBgn0267390	dop	39686	CG6498	6143.08	-0.376695	0.0782461	1.48e-06	7.48e-05
FBgn0039938	Sox102F	43844	CG11153	5771.05	-0.387566	0.0655041	3.29e-09	2.82e-07
FBgn0284256	bsf	35100	CG10302	15038	-0.388042	0.0751962	2.46e-07	1.47e-05
FBgn0066292	CheB42c	2768715	CG33350	1920.18	-0.388782	0.0788766	8.27e-07	4.41e-05
FBgn0032864	CG2493	35316	CG2493	7610.71	-0.392793	0.0612389	1.42e-10	1.41e-08
FBgn0015402	ksr	40660	CG2899	7949.64	-0.39391	0.0727605	6.17e-08	4.15e-06
FBgn0026427	Su(var)2-HP2	36621	CG12864	10705.9	-0.400138	0.0803844	6.43e-07	3.52e-05
FBgn0011739	wts	43651	CG12072	3192.68	-0.402413	0.0912321	1.03e-05	0.00042136
FBgn0002592	E(spl)m2-BFM	43155	CG6104	12269.2	-0.410634	0.0953285	1.65e-05	0.000639032
FBgn0020762	Atet	33636	CG2969	4020.46	-0.411402	0.0973033	2.36e-05	0.000850258
FBgn0001091	Gapdh1	35728	CG12055	9861.12	-0.414576	0.0968215	1.85e-05	0.000696032
FBgn0283712	LIMK1	32207	CG1848	3589.28	-0.418761	0.0944067	9.18e-06	0.000383573
FBgn0087041	CG42231	7354432	CG42231	1575.29	-0.419023	0.09961	2.59e-05	0.000921645
FBgn0016078	wun	35966	CG8804	1684.14	-0.425848	0.0941824	6.14e-06	0.000268835
FBgn0035923	CG6511	38997	CG6511	5126.24	-0.42659	0.0838201	3.59e-07	2.05e-05
FBgn0042185	MCU	59223	CG18769	2885.14	-0.427096	0.0832038	2.85e-07	1.66e-05
FBgn0052066	CG32066	39206	CG32066	5274	-0.429988	0.086994	7.7e-07	4.13e-05
FBgn0003651	svp	41491	CG11502	4306.29	-0.431018	0.077446	2.62e-08	1.9e-06
FBgn0052280	CG32280	317952	CG32280	2485.64	-0.432873	0.0839639	2.53e-07	1.5e-05
FBgn0035523	Ctl1	38523	CG1311	6473.58	-0.446744	0.0667181	2.14e-11	2.29e-09
FBgn0029088	disp	44274	CG2019	3816.2	-0.447771	0.0838746	9.37e-08	6.1e-06
FBgn0016070	smg	39034	CG5263	4105.58	-0.448453	0.0971666	3.93e-06	0.000178099
FBgn0259749	mmy	33903	CG9535	2486.9	-0.449781	0.102935	1.24e-05	0.000499285
FBgn0033654	Sobp	36260	CG8991	1863.98	-0.459919	0.103819	9.42e-06	0.00038806
FBgn0037525	CG17816	40928	CG17816	1173.12	-0.460587	0.106397	1.5e-05	0.000589109
FBgn0000307	chif	34974	CG5813	10850.7	-0.463905	0.0833725	2.63e-08	1.9e-06
FBgn0035518	CG15011	38518	CG15011	1320.07	-0.470803	0.0991156	2.03e-06	0.000100459
FBgn0027547	CG1927	38262	CG1927	2162.16	-0.475701	0.0846218	1.89e-08	1.42e-06
FBgn0034718	wdp	37548	CG3413	2604.3	-0.484553	0.0843593	9.25e-09	7.3e-07
FBgn0050055	lncRNA:CR30055	10178803	CR30055	815.738	-0.485678	0.115445	2.59e-05	0.000921645
FBgn0016754	sba	42824	CG13598	8095.14	-0.494144	0.103027	1.62e-06	8.11e-05
FBgn0035204	CG2277	38148	CG2277	1383.01	-0.495954	0.0933718	1.09e-07	6.98e-06
FBgn0032480	Edem2	34714	CG5682	4776.66	-0.504796	0.0961138	1.5e-07	9.37e-06
FBgn0031632	CG15628	33681	CG15628	3123.41	-0.515326	0.0762519	1.4e-11	1.59e-09
FBgn0039223	CG5805	42950	CG5805	771.315	-0.521716	0.116863	8.03e-06	0.000342682
FBgn0039590	CG10011	43387	CG10011	7650	-0.526973	0.0900304	4.82e-09	4.1e-07
FBgn0261545	CG42663	36403	CG42663	2467.85	-0.530173	0.120824	1.14e-05	0.000464396
FBgn0033889	CG6701	36550	CG6701	3666.1	-0.545186	0.0882961	6.64e-10	6.22e-08
FBgn0038815	CG5466	42444	CG5466	846.829	-0.546322	0.116232	2.6e-06	0.00012465
FBgn0086358	Tab2	37216	CG7417	3361.23	-0.556285	0.0760447	2.57e-13	3.96e-11
FBgn0039633	CG11873	43435	CG11873	9799.93	-0.564154	0.09949	1.42e-08	1.1e-06
FBgn0037614	TMEM216	41035	CG8116	1446.75	-0.567889	0.0914586	5.32e-10	5.04e-08
FBgn0023094	cyc	40162	CG8727	1430.96	-0.572082	0.118534	1.39e-06	7.08e-05
FBgn0002775	msl-3	38779	CG8631	1584.83	-0.590181	0.101007	5.13e-09	4.32e-07
FBgn0038740	CG4562	42362	CG4562	1203.73	-0.594711	0.0897082	3.37e-11	3.52e-09
FBgn0261244	inaE	32343	CG33174	389.162	-0.631419	0.14823	2.05e-05	0.000749026
FBgn0020307	dve	37546	CG5799	376.059	-0.637251	0.151808	2.7e-05	0.000951779
FBgn0261625	GLS	36396	CG42708	1490.02	-0.639554	0.113831	1.93e-08	1.43e-06
FBgn0037375	kat-60L1	40715	CG1193	495.085	-0.66027	0.14906	9.44e-06	0.00038806
FBgn0028916	CG33090	34835	CG33090	6102.95	-0.674196	0.0884225	2.45e-14	4.23e-12
FBgn0266418	wake	42676	CG45058	874.249	-0.686025	0.144767	2.15e-06	0.000105655
FBgn0261823	Asx	36612	CG8787	15109.3	-0.687894	0.113171	1.21e-09	1.1e-07
FBgn0015614	CanB2	46456	CG11217	1799.08	-0.693171	0.0932248	1.04e-13	1.71e-11
FBgn0020391	Nrk	36445	CG4007	925.076	-0.69748	0.115006	1.32e-09	1.17e-07
FBgn0036279	Ncc69	39410	CG4357	6035.09	-0.698011	0.0685083	2.23e-24	1.12e-21
FBgn0037890	CG17734	41359	CG17734	1650.02	-0.707861	0.106414	2.89e-11	3.05e-09
FBgn0000591	E(spl)m8-HLH	43161	CG8365	1900.01	-0.709365	0.154492	4.4e-06	0.000197769
FBgn0002931	net	45339	CG11450	1047.23	-0.719265	0.129607	2.86e-08	2.04e-06
FBgn0001296	kar	45883	CG12286	609.248	-0.727382	0.142344	3.22e-07	1.86e-05
FBgn0032233	dpr19	34408	CG13140	2553.89	-0.740236	0.107405	5.5e-12	6.49e-10
FBgn0259238	CG42336	36205	CG42336	1143.41	-0.753086	0.108224	3.44e-12	4.15e-10
FBgn0051472	sgll	40925	CG31472	2354.24	-0.760046	0.0937842	5.31e-16	1.09e-13
FBgn0264273	Sema2b	246538	CG33960	1725.88	-0.777545	0.114562	1.14e-11	1.32e-09
FBgn0259936	Uhg3	3772557	CR32957	1196.92	-0.817991	0.101591	8.16e-16	1.64e-13
FBgn0034452	Oseg6	37245	CG11237	406.265	-0.821264	0.17345	2.19e-06	0.000107218
FBgn0036316	CG10960	39458	CG10960	876.89	-0.829358	0.143699	7.86e-09	6.41e-07
FBgn0039742	CG15528	43575	CG15528	380.394	-0.831029	0.190809	1.33e-05	0.000528753
FBgn0039430	CG5455	43196	CG5455	457.026	-0.840098	0.170537	8.39e-07	4.43e-05
FBgn0032451	spict	34681	CG12292	2086.34	-0.850939	0.0949324	3.14e-19	9e-17
FBgn0263117	CG34377	42608	CG34377	572.38	-0.859657	0.167474	2.85e-07	1.66e-05
FBgn0003475	spir	45931	CG10076	330.254	-0.887719	0.180852	9.18e-07	4.82e-05
FBgn0031961	CG7102	34079	CG7102	261.561	-0.891266	0.200934	9.18e-06	0.000383573
FBgn0032943	Tsp39D	35405	CG8666	701.493	-0.93091	0.125386	1.13e-13	1.83e-11
FBgn0040763	CG18336	50236	CG18336	263.039	-1.03422	0.170352	1.27e-09	1.14e-07
FBgn0262624	Tmhs	38251	CG12026	1780.69	-1.0545	0.156289	1.51e-11	1.7e-09
FBgn0034175	ste24b	36907	CG9001	191.035	-1.06756	0.220469	1.28e-06	6.64e-05
FBgn0015714	Cyp6a17	45556	CG10241	187.502	-1.07432	0.237893	6.3e-06	0.000274756
FBgn0036824	CG3902	40059	CG3902	435.61	-1.08341	0.20705	1.67e-07	1.02e-05
FBgn0000018	abo	44793	CG6093	531.541	-1.12063	0.14575	1.49e-14	2.66e-12
FBgn0015001	iotaTry	36223	CG7754	233.52	-1.12777	0.227332	7.02e-07	3.8e-05
FBgn0033137	Tsp42Ep	35626	CG4471	134.57	-1.25835	0.259538	1.24e-06	6.46e-05
FBgn0262509	nrm	40515	CG43079	207.169	-1.26407	0.21104	2.1e-09	1.82e-07
FBgn0037364	Rab23	40701	CG2108	128.566	-1.28516	0.250328	2.84e-07	1.66e-05
FBgn0267967	corolla	32739	CG8316	140.398	-1.28781	0.267624	1.49e-06	7.53e-05
FBgn0003963	ush	33225	CG2762	999.248	-1.30361	0.117312	1.09e-28	6.84e-26
FBgn0000320	eya	33916	CG9554	599.616	-1.30986	0.195185	1.93e-11	2.12e-09
FBgn0034985	CG3328	37871	CG3328	116.166	-1.31894	0.283394	3.25e-06	0.000153197
FBgn0004878	cas	44018	CG2102	102.077	-1.41915	0.268886	1.31e-07	8.24e-06
FBgn0265302	asRNA:CR44275	19835544	CR44275	375.035	-1.43341	0.199698	7.08e-13	9.73e-11
FBgn0010109	dpn	35800	CG8704	535.16	-1.4353	0.174717	2.12e-16	4.53e-14
FBgn0035132	mthl10	38057	CG17061	2014.44	-1.45039	0.0824389	2.76e-69	3.96e-66
FBgn0033252	CG12769	35770	CG12769	280.764	-1.52991	0.227963	1.93e-11	2.12e-09
FBgn0002773	Mlc2	43587	CG2184	295.998	-1.53001	0.219013	2.83e-12	3.5e-10
FBgn0015520	nonA-l	42026	CG10328	1051.96	-1.53569	0.146898	1.4e-25	7.4e-23
FBgn0085732	CR40190	5740733	CR40190	227.512	-1.53822	0.207584	1.26e-13	2.01e-11
FBgn0051202	alpha-Man-Ic	318624	CG31202	71.6608	-1.59089	0.349537	5.33e-06	0.000236424
FBgn0051673	CG31673	35348	CG31673	242.64	-1.68948	0.181822	1.52e-20	4.75e-18
FBgn0037621	M1BP	41042	CG9797	3503.05	-1.72256	0.100554	8.77e-66	9.77e-63
FBgn0028979	tio	44272	CG12630	287.498	-1.7255	0.215506	1.18e-15	2.32e-13
FBgn0033538	CG11883	36121	CG11883	109.779	-1.83773	0.370096	6.85e-07	3.73e-05
FBgn0033997	Ir51a	3771848	CR12953	99.7211	-1.84578	0.364464	4.1e-07	2.28e-05
FBgn0051658	Nnf1b	318874	CG31658	124.716	-1.87607	0.263622	1.11e-12	1.46e-10
FBgn0051075	CG31075	43244	CG31075	670.767	-1.91103	0.180938	4.48e-26	2.5e-23
FBgn0039723	CG15522	43546	CG15522	51.3093	-1.92444	0.407562	2.34e-06	0.000112668
FBgn0264077	Cnx14D	32620	CG9906	429.559	-1.92717	0.145923	8.02e-40	8.04e-37
FBgn0040259	Ugt302C1	53510	CG18578	143.376	-1.9957	0.263328	3.49e-14	5.93e-12
FBgn0039694	fig	43511	CG7615	50.4601	-2.01406	0.429602	2.76e-06	0.000130976
FBgn0035880	Culd	38946	CG17352	4889.44	-2.02371	0.0800395	4.81e-141	2.41e-137
FBgn0051956	Pgant4	261610	CG31956	115.578	-2.03126	0.397875	3.3e-07	1.89e-05
FBgn0266791	lncRNA:CR45256	19834868	CR45256	35.447	-2.25098	0.506044	8.66e-06	0.000367933
FBgn0032719	CG17321	35144	CG17321	188.07	-2.31991	0.241821	8.51e-22	3.41e-19
FBgn0033696	Cyp6g2	36317	CG8859	96.5813	-2.40432	0.336435	8.9e-13	1.19e-10
FBgn0017448	CG2187	43743	CG2187	72.05	-2.40964	0.541894	8.72e-06	0.000368902
FBgn0265977	lncRNA:CR44756	19835980	CR44756	38.7841	-2.51114	0.579567	1.47e-05	0.000581251
FBgn0052088	sunn	326196	CG32088	76.9088	-2.5178	0.383244	5.04e-11	5.21e-09
FBgn0050360	Mal-A6	246565	CG30360	151.879	-2.54299	0.275418	2.63e-20	7.98e-18
FBgn0037000	ZnT77C	40271	CG5130	764.404	-2.55308	0.141778	1.7e-72	2.84e-69
FBgn0031463	G6P	33476	CG15400	48.7472	-2.59613	0.61701	2.58e-05	0.000921645
FBgn0051776	CG31776	33568	CG31776	49.6374	-2.7008	0.48567	2.68e-08	1.92e-06
FBgn0033635	Prip	36237	CG7777	167.85	-2.73126	0.309563	1.11e-18	2.94e-16
FBgn0039747	AdoR	43583	CG9753	120.682	-2.76287	0.308469	3.35e-19	9.32e-17
FBgn0267751	asRNA:CR46082	26067399	CR46082	85.2883	-2.93141	0.341752	9.69e-18	2.37e-15
FBgn0267014	CR45458	19835615	CR45458	117.839	-3.42072	0.303573	1.88e-29	1.35e-26
FBgn0035968	Slc45-1	39055	CG4484	150.086	-4.21271	0.326957	5.49e-38	5.01e-35
FBgn0039308	CG11889	3772506	CG11889	87.6976	-4.23503	0.443538	1.32e-21	4.9e-19
FBgn0039309	CG11891	3772439	CG11891	87.6976	-4.23503	0.443538	1.32e-21	4.9e-19
FBgn0039307	CR13656	8674041	CR13656	51.7368	-4.26506	0.517692	1.74e-16	3.88e-14
FBgn0032382	Mal-B2	34598	CG14935	26.9157	-4.39996	0.845273	1.94e-07	1.17e-05
FBgn0034278	CG14488	37030	CG14488	37.2427	-5.15113	0.729791	1.68e-12	2.11e-10
FBgn0030304	Cyp4g15	32093	CG11715	284.219	-5.19958	0.301542	1.26e-66	1.57e-63
FBgn0263002	CR43310	12798258	CR43310	23.7572	-6.09979	1.1528	1.21e-07	7.71e-06
FBgn0034279	CG18635	37031	CG18635	604.805	-7.46019	0.352339	1.68e-99	3.37e-96
FBgn0004623	Gbeta76C	40148	CG8770	30.2176	-8.32684	1.28753	9.98e-11	1.01e-08
FBgn0032869	CG17470	35321	CG17470	50.7556	-9.07218	1.24863	3.71e-13	5.39e-11

## Sheet: Gene Ontology
	Biological Process Gene Ontology Term	Overlap	P-value	Adjusted P-value	Z-score	Combined Score	Genes
Upregulated Genes	No significant GO terms
Downregulated Genes	negative regulation of transcription, DNA-templated (GO:0045892)	8/279	4.05235e-05	0.00822456	-1.05276	10.6472	dve;dpn;cas;Asx;ush;tio;net;abo
	regulation of gene expression (GO:0010468)	10/458	4.40995e-05	0.00822456	-1.01952	10.2248	M1BP;dve;dpn;cas;Asx;nonA-l;E(spl)m8-HLH;ush;eya;net
