# Supplementary material for: M1BP is an essential transcriptional activator of oxidative metabolism during Drosophila development
Source: Nat Commun. 2023 Jun 2;14:3187. doi: 10.1038/s41467-023-38986-5 (PMC10238438; doi:10.1038/s41467-023-38986-5)
Supplement: Supplementary file 6 — Supplementary Data 3 [file 41467_2023_38986_MOESM6_ESM.xlsx]

## Sheet: Supplementary Data 3
	Supplementary Data 3. Differential gene expression analysis of M1BP RNAi in 48 h APF DLMs
	Tab name	Description
	All Genes	Differential gene expression data of all genes from dm6 genome
	Mito-Genes	Differential gene expression data of only Mito-genes
	OXPHOS Genes	Differential gene expression data of only OXPHOS genes
	DEGs	Differentially expressed genes for Gene Ontology analyses
	Gene Ontology	Top 10 significant ontologies enriched in up- and down-regulated genes

## Sheet: All genes
Flybase ID	Symbol	Entrez ID	Gene ID	baseMean	log2FoldChange	lfcSE	pvalue	padj
FBgn0037548	CG7900	40957	CG7900	1990.36	6.97537	0.210974	1.0227e-239	1.15105e-235
FBgn0035692	Sf3b6	38720	CG13298	5677.31	2.29435	0.0736675	5.98707e-213	3.36922e-209
FBgn0053506	CG33506	3346177	CG33506	3208.3	-4.8929	0.168732	6.95224e-185	2.60825e-181
FBgn0036133	CG7638	39250	CG7638	2452.2	-3.04393	0.109859	5.63782e-169	1.58634e-165
FBgn0034432	CG7461	37217	CG7461	6581.71	-2.58124	0.0939522	3.59628e-166	8.09522e-163
FBgn0013708	trnV	19893561	CR34095	1435.32	8.05254	0.303471	3.84773e-155	7.23501e-152
FBgn0036298	nst	39434	CG10627	6309.2	-2.71402	0.118011	4.88657e-117	9.1664e-114
FBgn0250814	UQCR-C2	39846	CG4169	59050.8	-3.37935	0.151003	6.25512e-111	1.00573e-107
FBgn0027524	CG3909	41226	CG3909	1610.66	2.07515	0.0976746	3.62614e-100	5.10152e-97
FBgn0035532	CG15014	38533	CG15014	572.515	-3.82544	0.181413	1.04968e-98	1.31268e-95
FBgn0032195	CG4908	34360	CG4908	4084.38	-3.30284	0.161003	1.60847e-93	1.81034e-90
FBgn0021856	l(2)k14505	35399	CG8674	2926.86	-3.4476	0.171434	5.98166e-90	6.12033e-87
FBgn0052267	CG32267	317946	CG32267	3475.32	-2.61954	0.133835	2.63487e-85	2.47129e-82
FBgn0010173	RpA-70	40972	CG9633	2314.61	2.00412	0.103845	5.46875e-83	4.73467e-80
FBgn0003996	w	31271	CG2759	19273.2	2.16829	0.113513	2.4413e-81	1.96263e-78
FBgn0037537	CG2767	40946	CG2767	1897.12	-1.94619	0.104534	2.30975e-77	1.73308e-74
FBgn0027885	NA	NA	NA	4908.09	-1.33921	0.0730682	4.92971e-75	3.46774e-72
FBgn0003462	Sod1	39251	CG11793	8486.86	-2.06223	0.114446	1.37668e-72	9.11441e-70
FBgn0026150	ApepP	35029	CG6291	2384.43	-1.64482	0.091684	5.73358e-72	3.58508e-69
FBgn0030245	CG1637	32019	CG1637	2382.34	-1.43813	0.0821371	1.22527e-68	7.25812e-66
FBgn0038046	CG5641	41529	CG5641	2627.26	-2.35532	0.138715	1.16354e-64	6.5478e-62
FBgn0033183	CG1620	35678	CG1620	2248.15	-2.39149	0.143592	2.79501e-62	1.49799e-59
FBgn0004406	tam	34792	CG8987	690.825	-2.90975	0.178215	6.32254e-60	3.23455e-57
FBgn0039016	Dcr-1	42693	CG4792	788.042	-2.49457	0.153055	1.01068e-59	4.94575e-57
FBgn0025800	Smox	31738	CG2262	4053.74	-0.99777	0.062291	9.58808e-58	4.49641e-55
FBgn0086904	Nacalpha	36409	CG8759	35068.1	-1.8802	0.117408	1.01743e-57	4.58045e-55
FBgn0010660	Nup214	46091	CG3820	1639.55	-1.63025	0.102827	1.31173e-56	5.67827e-54
FBgn0031060	CG14231	32982	CG14231	2211.73	-1.32758	0.0837505	1.36952e-56	5.70886e-54
FBgn0052638	CG32638	318133	CG32638	2510.03	-2.09528	0.132531	2.66872e-56	1.07273e-53
FBgn0032595	CG17996	34998	CG17996	938.284	-2.28825	0.14517	5.6305e-56	2.18521e-53
FBgn0031817	HemK1	33902	CG9531	1079.87	-3.25622	0.20999	3.13359e-54	1.17562e-51
FBgn0029594	Coa8	31148	CG14806	2500.39	-2.09508	0.136212	2.19405e-53	7.9658e-51
FBgn0028427	Ilk	53573	CG10504	1253.94	-1.60111	0.105309	3.32925e-52	1.17096e-49
FBgn0051472	sgll	40925	CG31472	1578.03	-4.40021	0.290631	8.79558e-52	2.99982e-49
FBgn0041171	ago	38516	CG15010	3084.58	-1.1376	0.0753271	1.56758e-51	5.18914e-49
FBgn0267347	squ	2768920	CG4711	1848.3	1.71087	0.114859	3.52846e-50	1.13465e-47
FBgn0038115	CG7966	41610	CG7966	966.318	2.38474	0.163848	5.45674e-48	1.70599e-45
FBgn0036929	CG7668	40190	CG7668	1339.79	-1.87872	0.129736	1.59507e-47	4.85203e-45
FBgn0011826	Pp2B-14D	32624	CG9842	2349.96	-1.7889	0.124185	4.80517e-47	1.42322e-44
FBgn0261396	Rpn3	35176	CG42641	4700.5	0.875926	0.0616094	7.14638e-46	2.06237e-43
FBgn0262945	lncRNA:CR43264	12798118	CR43264	959.897	2.82539	0.199457	1.50025e-45	4.22131e-43
FBgn0035025	uri	37924	CG11416	1303.54	1.76068	0.125338	7.98394e-45	2.19169e-42
FBgn0034915	eIF6	37776	CG17611	1771.89	1.43364	0.102112	8.88207e-45	2.32483e-42
FBgn0085484	Pdxk	39066	CG34455	1192.54	-2.0825	0.148317	8.76635e-45	2.32483e-42
FBgn0035110	thoc7	38033	CG17143	532.157	-1.91399	0.136763	1.67342e-44	4.28053e-42
FBgn0035251	Vta1	38204	CG7967	1505.31	-1.58848	0.115624	5.98393e-43	1.49665e-40
FBgn0033316	Gle1	35849	CG14749	640.639	-2.51917	0.183888	1.02247e-42	2.50171e-40
FBgn0025373	Fpps	36209	CG12389	6509.58	-1.70294	0.124682	1.80357e-42	4.31897e-40
FBgn0035232	CG12099	38181	CG12099	5477.98	-1.71289	0.127511	3.86035e-41	9.05172e-39
FBgn0033570	ND-B14	36159	CG7712	8453.35	-2.0955	0.156147	4.61537e-41	1.06012e-38
FBgn0024432	Dlc90F	42199	CG12363	1644.39	-1.21903	0.0912713	1.09132e-40	2.45656e-38
FBgn0028424	JhI-26	36819	CG3767	511.909	2.44449	0.183209	1.30814e-40	2.88688e-38
FBgn0051694	CG31694	33489	CG31694	2501.63	1.37653	0.105107	3.45372e-39	7.47532e-37
FBgn0034368	zda	37144	CG5482	2554.21	-1.21189	0.0930926	9.65244e-39	2.04978e-36
FBgn0052448	CG32448	318032	CG32448	733.47	-2.20453	0.169398	1.01907e-38	2.12401e-36
FBgn0033028	hrm	35499	CG11665	1816.84	-1.1218	0.0864566	1.69031e-38	3.45898e-36
FBgn0033395	Cyp4p2	35946	CG1944	731.078	-2.08123	0.160497	1.87262e-38	3.76364e-36
FBgn0038467	AdSL	42051	CG3590	2279.38	-1.71135	0.132827	5.53643e-38	1.0932e-35
FBgn0001217	Hsc70-2	41609	CG7756	316.755	7.12641	0.554154	7.56111e-38	1.46725e-35
FBgn0038975	Nrx-1	42646	CG7050	542.267	2.46364	0.1956	2.24169e-36	4.2763e-34
FBgn0037526	ArgRS-m	40929	CG10092	895.281	-2.14688	0.170632	2.65514e-36	4.9806e-34
FBgn0001977	CIAPIN1	49424	CG4180	2153.4	0.968241	0.0774481	7.29814e-36	1.34657e-33
FBgn0261532	cdm	42171	CG7212	2475.7	-1.79466	0.147185	3.3773e-34	6.13089e-32
FBgn0011284	RpS4	39484	CG11276	61040.1	-1.2385	0.102169	8.07794e-34	1.44313e-31
FBgn0032157	Etl1	34311	CG5899	813.046	-1.45172	0.120157	1.31619e-33	2.31465e-31
FBgn0015582	dare	36203	CG12390	597.123	-1.82183	0.151419	2.41996e-33	4.19026e-31
FBgn0013688	srRNA	19893562	CR34096	4553.08	2.20191	0.183518	3.6265e-33	6.10659e-31
FBgn0011642	Zyx	317824	CG32018	2511.99	-0.988449	0.0839313	5.13581e-32	8.75811e-30
FBgn0038972	CG7054	42643	CG7054	492.447	2.57703	0.219034	5.88423e-32	9.88463e-30
FBgn0011824	CG4038	37397	CG4038	1468.51	1.12599	0.0967504	2.638e-31	4.36627e-29
FBgn0052409	CG32409	318016	CG32409	1025.32	1.13198	0.0977225	4.99202e-31	8.14278e-29
FBgn0028400	Syt4	40876	CG10047	1081.07	-3.23958	0.280593	7.77963e-31	1.25085e-28
FBgn0040575	CG15922	50048	CG15922	691.488	-2.4583	0.213292	9.81708e-31	1.55621e-28
FBgn0000455	Dip-C	47769	CG5663	919.005	-1.41606	0.123069	1.22665e-30	1.91749e-28
FBgn0029854	CG3566	31562	CG3566	972.737	-2.69247	0.234051	1.2628e-30	1.94696e-28
FBgn0035812	CG7457	38865	CG7457	1138.84	1.47877	0.128603	1.33807e-30	2.03514e-28
FBgn0032620	CG12288	35027	CG12288	706.389	-1.76574	0.15358	1.36242e-30	2.04454e-28
FBgn0027607	CG8230	35897	CG8230	1223.38	-1.09538	0.0954698	1.79067e-30	2.65184e-28
FBgn0037074	CG7324	40361	CG7324	1844.6	-1.25502	0.109899	3.33016e-30	4.86766e-28
FBgn0037242	CG9855	40556	CG9855	626.635	-2.04567	0.180033	6.41258e-30	9.25303e-28
FBgn0031643	CG3008	33693	CG3008	2966.87	1.25175	0.110404	8.51607e-30	1.21327e-27
FBgn0037578	CG9601	40994	CG9601	449.546	-1.72672	0.15293	1.45507e-29	2.0471e-27
FBgn0036888	CG9330	40131	CG9330	2208.31	-1.11119	0.0992598	4.32623e-29	6.01133e-27
FBgn0026566	CG1307	40814	CG1307	2437.42	0.88583	0.0795954	9.04811e-29	1.24191e-26
FBgn0030792	CG4789	32668	CG4789	945.52	-1.44972	0.1314	2.65266e-28	3.59707e-26
FBgn0035111	Dis3l2	38034	CG16940	1342.25	-1.33559	0.121126	2.84852e-28	3.81668e-26
FBgn0030670	Pis	32506	CG9245	1019.07	1.53782	0.139883	4.10259e-28	5.43231e-26
FBgn0037470	Tailor	40847	CG1091	1681.23	-0.867158	0.0790763	5.56254e-28	7.27981e-26
FBgn0261458	capt	45233	CG33979	6914.89	-1.12481	0.102707	6.52862e-28	8.44593e-26
FBgn0032938	CG8671	35400	CG8671	1178.18	-1.11829	0.10226	7.77244e-28	9.94077e-26
FBgn0010278	Ssrp	37767	CG4817	3438.27	1.37901	0.126593	1.24108e-27	1.56948e-25
FBgn0263240	Coop	35677	CG1621	578.273	-1.95265	0.179952	1.97376e-27	2.4683e-25
FBgn0015509	Cul1	35742	CG1877	12901.8	1.01798	0.094611	5.33511e-27	6.59853e-25
FBgn0035805	CG7506	38857	CG7506	4088.22	-1.42902	0.134308	1.94538e-26	2.37992e-24
FBgn0010355	Taf1	40813	CG17603	1919.75	-1.0212	0.0961248	2.31141e-26	2.7973e-24
FBgn0031245	CG3625	33198	CG3625	707.345	-1.23055	0.115972	2.65806e-26	3.1826e-24
FBgn0028684	Rpt5	42805	CG10370	5327.52	0.882542	0.0832705	3.02814e-26	3.58755e-24
FBgn0260959	MCPH1	36272	CG42572	1949.84	1.32938	0.126838	1.05679e-25	1.23898e-23
FBgn0004913	Gnf1	40607	CG1119	2640.27	1.06021	0.101306	1.24522e-25	1.44484e-23
FBgn0026401	Nipped-B	3355136	CG17704	4179.79	-1.12755	0.10792	1.49591e-25	1.71801e-23
FBgn0028693	Rpn12	39845	CG4157	3792.19	0.904018	0.0870787	3.00644e-25	3.41793e-23
FBgn0261113	Xrp1	42267	CG17836	32989.8	1.45443	0.140741	4.93954e-25	5.55945e-23
FBgn0263659	lncRNA:CR43650	14462595	CR43650	734.886	1.64875	0.160111	7.23147e-25	8.05843e-23
FBgn0033683	CG18343	36297	CG18343	613.202	-1.5029	0.146512	1.09069e-24	1.2035e-22
FBgn0025832	Fen1	36887	CG8648	1124.12	2.97036	0.289856	1.21201e-24	1.32439e-22
FBgn0266570	NO66	31374	CG2982	1563.78	0.908279	0.0890267	1.93596e-24	2.09512e-22
FBgn0037890	CG17734	41359	CG17734	1531.15	-1.34454	0.131863	2.05489e-24	2.20265e-22
FBgn0284248	Cyt-c-p	34996	CG17903	5478.55	-1.93713	0.190466	2.68522e-24	2.85114e-22
FBgn0053158	CG33158	39834	CG33158	1366.23	1.47824	0.146265	5.16624e-24	5.43421e-22
FBgn0031855	meng	33948	CG11221	1746.35	-2.45197	0.242727	5.42451e-24	5.65304e-22
FBgn0020618	Rack1	34070	CG7111	67069.8	-1.06665	0.105745	6.30858e-24	6.51404e-22
FBgn0037882	CG17187	41351	CG17187	575.029	1.31241	0.130126	6.39332e-24	6.54152e-22
FBgn0028687	Rpt1	35701	CG1341	5310.29	1.05555	0.105148	1.03015e-23	1.04453e-21
FBgn0037071	CG7632	40357	CG7632	1857.01	0.765412	0.0763028	1.11107e-23	1.11653e-21
FBgn0032884	Pomp	35342	CG9324	4703.43	1.1685	0.116865	1.54345e-23	1.53731e-21
FBgn0000150	awd	43739	CG2210	22619.4	-1.54694	0.154783	1.61527e-23	1.59472e-21
FBgn0028694	Rpn11	33738	CG18174	5384.39	0.974057	0.0977508	2.17542e-23	2.12908e-21
FBgn0028692	Rpn2	43449	CG11888	9507.7	0.729136	0.0742673	9.44516e-23	9.16425e-21
FBgn0032216	Usp14	34387	CG5384	3409.47	0.968676	0.0988675	1.15163e-22	1.10783e-20
FBgn0023174	Prosbeta2	39628	CG3329	5407.44	0.985719	0.101002	1.68112e-22	1.60347e-20
FBgn0040309	Jafrac1	53578	CG1633	12927.5	0.85349	0.0877186	2.24885e-22	2.12695e-20
FBgn0037248	srl	40562	CG9809	803.687	-1.68513	0.173301	2.39007e-22	2.24168e-20
FBgn0015282	Rpt2	42828	CG5289	6302.64	0.931227	0.0963342	4.17923e-22	3.88738e-20
FBgn0044419	Pmi	3772100	CG33718	3580.51	0.96207	0.100009	6.59272e-22	6.08206e-20
FBgn0011476	l(3)neo43	41851	CG14865	1342.43	-2.16493	0.225693	8.60937e-22	7.87792e-20
FBgn0260458	PGRP-LD	3771920	CG33717	3598.73	0.962577	0.100393	8.97022e-22	8.14193e-20
FBgn0033226	puml	35733	CG1882	1438.47	0.897203	0.0936157	9.34537e-22	8.41457e-20
FBgn0021825	DCTN2-p50	44086	CG8269	1729.53	-1.09124	0.113971	1.02133e-21	9.12306e-20
FBgn0000018	abo	44793	CG6093	162.915	-2.8911	0.302418	1.17821e-21	1.04415e-19
FBgn0037255	Fip1	40569	CG1078	989.193	-1.39569	0.146188	1.33239e-21	1.17157e-19
FBgn0051793	CG31793	326161	CG31793	660.511	1.14183	0.120378	2.41348e-21	2.10571e-19
FBgn0030711	Rrp47	32558	CG8928	296.691	-1.7937	0.189189	2.51801e-21	2.18002e-19
FBgn0038830	CG17272	42465	CG17272	779.33	-1.85643	0.196161	2.96883e-21	2.5507e-19
FBgn0022027	Vps25	35847	CG14750	365.271	-1.93481	0.205368	4.46008e-21	3.8029e-19
FBgn0024509	Sec13	44437	CG6773	1911.94	-1.04331	0.110808	4.70935e-21	3.98524e-19
FBgn0032925	CG9246	35386	CG9246	2276.12	0.79139	0.0845409	7.89582e-21	6.6319e-19
FBgn0028685	Rpt4	31567	CG3455	5397.24	0.939101	0.100961	1.38317e-20	1.15316e-18
FBgn0266901	lncRNA:CR45361	19834877	CR45361	131.157	3.63643	0.396808	4.99152e-20	4.13085e-18
FBgn0027791	O-fut2	31098	CG14789	523.143	1.61435	0.176393	5.5881e-20	4.5908e-18
FBgn0050296	RIC-3	37384	CG30296	1482.28	-1.0438	0.11409	5.75316e-20	4.69216e-18
FBgn0025519	fidipidine	36808	CG7773	660.411	-1.2152	0.133456	8.57227e-20	6.94107e-18
FBgn0266452	CTPsyn	39645	CG45070	885.984	-1.86441	0.206055	1.45409e-19	1.16899e-17
FBgn0262560	wcd	36831	CG7989	983.481	1.08506	0.120217	1.7835e-19	1.42364e-17
FBgn0250843	Prosalpha6	34359	CG4904	7568.32	1.23742	0.137657	2.49193e-19	1.97512e-17
FBgn0026380	Prosbeta3	41079	CG11981	3815.4	0.903718	0.100602	2.63158e-19	2.07122e-17
FBgn0015288	RpL22	31022	CG7434	58349.8	-1.05932	0.118003	2.77914e-19	2.17217e-17
FBgn0052446	Atox1	326216	CG32446	832.348	-1.4272	0.159668	3.94237e-19	3.06009e-17
FBgn0033304	Cyp6a13	35837	CG2397	178.971	4.48864	0.502327	4.04596e-19	3.11899e-17
FBgn0015781	P5cr	42284	CG6009	1412.27	-1.0328	0.115796	4.69898e-19	3.59775e-17
FBgn0041205	key	37967	CG16910	968.26	-0.967612	0.109275	8.38323e-19	6.37522e-17
FBgn0052163	CG32163	317891	CG32163	319.05	-1.98874	0.224786	8.97199e-19	6.77716e-17
FBgn0032949	Lamp1	35411	CG3305	5459.94	-1.22797	0.139499	1.33516e-18	1.00182e-16
FBgn0030246	CG1582	32021	CG1582	2178.56	0.707593	0.0806083	1.66169e-18	1.23857e-16
FBgn0028689	Rpn6	36638	CG10149	6085.42	0.650976	0.0743048	1.93709e-18	1.43434e-16
FBgn0024887	kin17	40242	CG5649	527.84	-1.47695	0.169073	2.42351e-18	1.77474e-16
FBgn0035390	scramb2	38362	CG1893	2374.43	-0.936829	0.107245	2.42834e-18	1.77474e-16
FBgn0027082	ProRS-m	38331	CG12186	1487.64	-1.16655	0.13361	2.52464e-18	1.8106e-16
FBgn0033716	Den1	36339	CG8493	2080.05	-0.728739	0.0834663	2.52567e-18	1.8106e-16
FBgn0065101	snmRNA:204	3772124	CR33657	245.463	-2.04073	0.233728	2.51894e-18	1.8106e-16
FBgn0034046	tun	36743	CG8253	1008.81	-1.09565	0.125618	2.732e-18	1.94612e-16
FBgn0051157	CG31157	318608	CG31157	73.7489	4.18837	0.480518	2.87306e-18	2.03373e-16
FBgn0001942	eIF4A	33835	CG9075	47726.4	-0.922445	0.105966	3.17264e-18	2.23175e-16
FBgn0002891	DNApol-zeta	47186	CG1925	315.76	1.68777	0.196544	8.91021e-18	6.22884e-16
FBgn0028686	Rpt3	32047	CG16916	5302.13	0.767689	0.089582	1.03775e-17	7.20978e-16
FBgn0051467	CG31467	318751	CG31467	910.534	2.07861	0.24293	1.16463e-17	8.04164e-16
FBgn0035714	CG8549	38749	CG8549	747.083	1.06961	0.125532	1.58689e-17	1.08905e-15
FBgn0036272	Sms	39403	CG4300	1074.97	1.29346	0.15282	2.58372e-17	1.76241e-15
FBgn0260779	GatA	42283	CG6007	2487.39	-1.54241	0.183123	3.67484e-17	2.49158e-15
FBgn0260874	Ir76a	40157	CG42584	342.879	1.53292	0.183276	6.06274e-17	4.086e-15
FBgn0011300	babo	35900	CG8224	1934.87	-1.0652	0.127736	7.48805e-17	5.01655e-15
FBgn0029152	Mkrn1	44131	CG7184	1639.95	-1.07338	0.129107	9.26079e-17	6.16746e-15
FBgn0026090	CG14812	31137	CG14812	393.884	-1.68394	0.202658	9.62983e-17	6.37551e-15
FBgn0015283	Rpn10	40388	CG7619	7930.33	0.774676	0.0936224	1.29024e-16	8.49219e-15
FBgn0041582	tamo	37864	CG4057	4750.25	-0.850428	0.102917	1.4175e-16	9.27557e-15
FBgn0035483	Mul1	38472	CG1134	3677.41	0.865465	0.104937	1.61743e-16	1.05227e-14
FBgn0037369	CG2100	40707	CG2100	1463.61	-1.34186	0.162754	1.65537e-16	1.07076e-14
FBgn0036666	TSG101	39881	CG9712	1828.13	-0.626509	0.0766213	2.91718e-16	1.87616e-14
FBgn0027330	l(1)G0020	31811	CG1994	1271.51	0.890174	0.109215	3.61854e-16	2.31402e-14
FBgn0030878	CG6769	32770	CG6769	984.951	-0.800884	0.0983015	3.72381e-16	2.3608e-14
FBgn0051278	CG31278	41282	CG31278	1293.91	1.30636	0.16035	3.73366e-16	2.3608e-14
FBgn0041191	Rheb	117332	CG1081	1667.14	-1.11788	0.137662	4.64519e-16	2.92076e-14
FBgn0033690	EndoG	36309	CG8862	4856.73	-1.01252	0.124727	4.7423e-16	2.96526e-14
FBgn0014010	Rab5	33418	CG3664	4070.45	0.563681	0.0695167	5.12235e-16	3.18519e-14
FBgn0038704	CG5316	42322	CG5316	2733.17	0.701908	0.0868229	6.24895e-16	3.86439e-14
FBgn0085188	CG34159	34353	CG34159	1866.16	-0.664912	0.0828328	9.976e-16	6.13551e-14
FBgn0022288	l(2)09851	46662	CG12792	1497.61	-0.787599	0.0983146	1.13777e-15	6.95956e-14
FBgn0035207	Herc4	38151	CG9153	5138.46	0.93278	0.116481	1.1661e-15	7.09432e-14
FBgn0036187	RIOK1	39309	CG11660	857.477	1.0126	0.126502	1.19806e-15	7.24956e-14
FBgn0050349	CG30349	35885	CG30349	2964.02	0.725821	0.0908874	1.39454e-15	8.39336e-14
FBgn0039189	CG18528	42906	CG18528	2457.06	1.19238	0.149846	1.75712e-15	1.05194e-13
FBgn0032479	CG16974	34713	CG16974	7256.32	-0.503618	0.0633448	1.85873e-15	1.10688e-13
FBgn0037955	Kyat	41433	CG6950	7463.12	0.77178	0.0972592	2.1e-15	1.24397e-13
FBgn0086371	poly	41641	CG9829	3642.6	0.875681	0.110495	2.27987e-15	1.34345e-13
FBgn0039858	CycG	43724	CG11525	28269.2	-0.770782	0.0972664	2.29182e-15	1.34346e-13
FBgn0032170	CG4658	34325	CG4658	1784.29	-0.739372	0.0939097	3.45639e-15	2.01563e-13
FBgn0050496	CG30496	246652	CG30496	381.931	1.2669	0.160994	3.56885e-15	2.07048e-13
FBgn0052475	mthl8	38013	CG32475	85.202	10.0153	1.27548	4.08765e-15	2.35931e-13
FBgn0024973	CG2701	31261	CG2701	1010.93	0.766043	0.0978798	5.02175e-15	2.88366e-13
FBgn0032596	Prosbeta4	34999	CG17331	3624.61	0.731061	0.0934559	5.17772e-15	2.95813e-13
FBgn0023094	cyc	40162	CG8727	778.978	-1.00896	0.129375	6.25141e-15	3.55352e-13
FBgn0025674	CycK	49816	CG15218	1769.31	0.782654	0.100574	7.1464e-15	4.04185e-13
FBgn0010408	RpS9	39108	CG3395	36738.1	-0.870721	0.112203	8.4784e-15	4.77122e-13
FBgn0029174	Fkbp59	47762	CG4535	3319.26	-1.26921	0.164248	1.09776e-14	6.1469e-13
FBgn0003268	rod	43719	CG1569	127.15	2.1952	0.284738	1.26248e-14	6.99958e-13
FBgn0033233	Kdm4A	35744	CG15835	212.31	-1.87175	0.242764	1.25657e-14	6.99958e-13
FBgn0003278	RpI135	33210	CG4033	1749.07	0.836	0.108476	1.29056e-14	7.1202e-13
FBgn0037087	CG7519	40377	CG7519	568.378	-1.00554	0.130637	1.39093e-14	7.63655e-13
FBgn0038306	Art3	41837	CG6563	1762.66	0.678133	0.0885026	1.82633e-14	9.97834e-13
FBgn0032919	CG9253	35379	CG9253	3176.27	0.635278	0.0831379	2.1512e-14	1.16965e-12
FBgn0020370	TppII	36444	CG3991	7710.8	0.779848	0.102323	2.50867e-14	1.35745e-12
FBgn0033471	CG12134	36038	CG12134	1131.88	0.74757	0.0981013	2.52919e-14	1.36201e-12
FBgn0039868	CG11563	43735	CG11563	686.437	1.08875	0.143071	2.74375e-14	1.47052e-12
FBgn0013691	trnD	19893537	CR34071	347.271	4.02331	0.530119	3.21276e-14	1.69376e-12
FBgn0031263	Tspo	33231	CG2789	1530.69	0.721939	0.0951769	3.31898e-14	1.77038e-12
FBgn0031247	CG11562	33200	CG11562	4933.42	-1.11347	0.146912	3.47796e-14	1.84643e-12
FBgn0028648	mRpL50	38796	CG8612	2968.6	-0.864844	0.114288	3.81286e-14	2.01373e-12
FBgn0032244	RfC3	34423	CG5313	168.946	1.89245	0.250103	3.82885e-14	2.01373e-12
FBgn0259152	Clbn	43018	CG11847	2526.47	0.67322	0.0896296	5.86146e-14	3.0684e-12
FBgn0039861	pasha	43728	CG1800	536.34	-1.24341	0.165683	6.15423e-14	3.20676e-12
FBgn0031321	Tgt	33307	CG4947	229.388	-1.59884	0.213231	6.47027e-14	3.3559e-12
FBgn0030719	eIF5	32566	CG9177	13322.1	0.495313	0.0661175	6.8144e-14	3.51817e-12
FBgn0002868	MtnA	41202	CG9470	1003.87	2.99802	0.400914	7.54924e-14	3.87976e-12
FBgn0037370	CG1236	40708	CG1236	1601.72	-0.851471	0.113893	7.65884e-14	3.91819e-12
FBgn0020385	pug	41279	CG4067	1751.85	1.07481	0.144574	1.05135e-13	5.34373e-12
FBgn0284251	l(2)05287	35374	CG12050	1405.62	-0.729282	0.0981016	1.05403e-13	5.34373e-12
FBgn0035524	CG11583	326206	CG11583	1192.99	0.737086	0.0992074	1.08806e-13	5.49155e-12
FBgn0001978	stc	34888	CG3647	3427	0.593097	0.0798541	1.10871e-13	5.57076e-12
FBgn0034963	Not11	37839	CG13567	609.055	-0.989605	0.134156	1.62478e-13	8.1275e-12
FBgn0262636	dati	43789	CG2052	72.8117	-4.21163	0.575148	2.43052e-13	1.21042e-11
FBgn0284228	CG46312	30522401	CG46312	13047.5	0.498717	0.0681143	2.44739e-13	1.21345e-11
FBgn0033936	Achl	36605	CG17386	1653.66	-1.13629	0.155413	2.64292e-13	1.30465e-11
FBgn0002736	mago	37402	CG9401	2104.21	0.600618	0.0822105	2.75497e-13	1.35103e-11
FBgn0020764	Alas	37815	CG3017	7342.35	-1.44234	0.19743	2.76088e-13	1.35103e-11
FBgn0038042	Scgbeta	41525	CG5657	319.499	1.75681	0.240814	2.97971e-13	1.4518e-11
FBgn0065035	AlkB	2768870	CG33250	111.688	-2.07186	0.284251	3.12674e-13	1.51687e-11
FBgn0021995	Rs1	44087	CG2173	2758.31	0.706671	0.0970033	3.2163e-13	1.55363e-11
FBgn0260962	pic	41611	CG7769	6883.32	0.751159	0.1035	3.94026e-13	1.8952e-11
FBgn0039929	CG11076	43830	CG11076	5536.73	0.60097	0.0828463	4.04545e-13	1.93751e-11
FBgn0026196	nop5	33966	CG10206	5863.7	0.613295	0.0846776	4.39823e-13	2.09755e-11
FBgn0263241	Mocs1	39238	CG33048	1230.08	1.1509	0.159841	6.00861e-13	2.85345e-11
FBgn0026738	CG7857	39671	CG7857	527.721	-1.50238	0.208725	6.11392e-13	2.89127e-11
FBgn0011297	Alg3	37754	CG4084	3990.91	1.19653	0.166408	6.4641e-13	3.04408e-11
FBgn0001404	egh	31239	CG9659	960.424	-1.07629	0.149918	7.01375e-13	3.28916e-11
FBgn0259993	lncRNA:CR42491	8673998	CR42491	28339.5	-0.814636	0.113715	7.84509e-13	3.66376e-11
FBgn0039379	CG5886	43125	CG5886	13705.3	-0.866529	0.12132	9.16579e-13	4.26285e-11
FBgn0030257	SmydA-4	32034	CG11160	13916.9	0.918233	0.12864	9.47128e-13	4.37349e-11
FBgn0031483	CG9641	33502	CG9641	1153.1	0.995439	0.139461	9.48585e-13	4.37349e-11
FBgn0034496	CG9143	37296	CG9143	1091.3	0.813229	0.113941	9.52026e-13	4.37349e-11
FBgn0259741	CG42395	7354436	CG42395	79.449	2.9053	0.407986	1.07083e-12	4.89925e-11
FBgn0028697	RpL15	3354918	CG17420	44635.8	-0.725777	0.102589	1.49838e-12	6.82766e-11
FBgn0010288	Uch	33397	CG4265	3295.41	0.570901	0.0807739	1.57304e-12	7.13895e-11
FBgn0250868	CG42239	7354422	CG42239	497.039	1.37757	0.195271	1.73031e-12	7.82116e-11
FBgn0020910	RpL3	41347	CG4863	95625.8	-0.840614	0.120975	3.68822e-12	1.66044e-10
FBgn0023477	Taldo	37804	CG2827	906.377	-1.01553	0.146247	3.81276e-12	1.70967e-10
FBgn0043458	CG12084	192509	CG12084	1183.24	-0.955378	0.137903	4.27188e-12	1.90794e-10
FBgn0260759	CG42557	43548	CG42557	639.501	-1.06035	0.153326	4.65595e-12	2.0631e-10
FBgn0260760	CG42558	8674024	CG42558	639.501	-1.06035	0.153326	4.65595e-12	2.0631e-10
FBgn0020369	Rpt6	33105	CG1489	4774.17	0.689175	0.0998046	5.01183e-12	2.21208e-10
FBgn0030672	CG9281	32508	CG9281	6896.94	-0.879206	0.127537	5.43522e-12	2.38959e-10
FBgn0260441	NA	NA	NA	33498.8	-0.806189	0.117077	5.73935e-12	2.51348e-10
FBgn0013683	ND4L	19893552	CG34086	1121.09	-1.88959	0.275593	7.05947e-12	3.03988e-10
FBgn0038344	obe	41891	CG5205	1059.49	1.01608	0.14823	7.1436e-12	3.11633e-10
FBgn0039188	Golgin84	42905	CG17785	317.779	-1.13016	0.165034	7.48669e-12	3.25339e-10
FBgn0037354	CG12171	40690	CG12171	413.443	1.05619	0.154306	7.66018e-12	3.31598e-10
FBgn0034083	lbk	36788	CG8434	2023.82	-0.798401	0.116946	8.66484e-12	3.7365e-10
FBgn0033225	TTLL12	35732	CG1550	1372.66	-0.794748	0.116423	8.70803e-12	3.7408e-10
FBgn0032671	JMJD4	35089	CG7200	497.589	-1.11672	0.163686	8.95907e-12	3.83401e-10
FBgn0052280	CG32280	317952	CG32280	2039.75	-0.825442	0.121162	9.57663e-12	4.08276e-10
FBgn0261283	SREBP	40155	CG8522	5274.06	1.32071	0.194412	1.09537e-11	4.65223e-10
FBgn0039644	rdog	43450	CG11897	1009.13	1.09926	0.161982	1.15074e-11	4.86902e-10
FBgn0015527	peng	33112	CG1685	2885.53	0.575949	0.0849184	1.18219e-11	4.98333e-10
FBgn0032705	Grip71	35130	CG10346	201.911	1.77964	0.262657	1.23952e-11	5.20551e-10
FBgn0029148	NHP2	44005	CG5258	2347.13	0.894214	0.132044	1.26915e-11	5.31016e-10
FBgn0005777	PpD3	49779	CG8402	3720.16	-0.798205	0.11799	1.33296e-11	5.54175e-10
FBgn0259711	CG42365	37469	CG42365	146.025	1.86797	0.276128	1.33435e-11	5.54175e-10
FBgn0033741	CG8545	36365	CG8545	3423.4	0.749671	0.110941	1.40535e-11	5.81517e-10
FBgn0000181	bic	45827	CG3644	8547.3	-0.503603	0.0745326	1.41054e-11	5.81527e-10
FBgn0000711	flw	44289	CG2096	2091.4	-0.59455	0.08802	1.43115e-11	5.83608e-10
FBgn0050100	CG30100	246457	CG30100	2178.13	1.04508	0.154713	1.42876e-11	5.83608e-10
FBgn0259718	CG42372	7354379	CG42372	2178.13	1.04508	0.154713	1.42876e-11	5.83608e-10
FBgn0086710	RpL30	44059	CG10652	24741.4	-0.900351	0.133521	1.55015e-11	6.29854e-10
FBgn0003062	Fib	37662	CG9888	4074.89	0.841524	0.12489	1.60457e-11	6.49618e-10
FBgn0029992	Upf2	31724	CG2253	2332.4	-0.597211	0.0891984	2.15211e-11	8.68174e-10
FBgn0033928	Arc2	36597	CG13941	384.149	2.85966	0.427556	2.2566e-11	9.07074e-10
FBgn0016701	Rab4	36992	CG4921	1366.72	-0.64885	0.0970674	2.31671e-11	9.27922e-10
FBgn0028744	CG5033	37036	CG5033	1900.8	0.729581	0.109307	2.47877e-11	9.85814e-10
FBgn0031320	CG5126	33306	CG5126	317.411	-1.41877	0.212555	2.4749e-11	9.85814e-10
FBgn0004066	Prosalpha4	32584	CG3422	5514.93	0.92449	0.138598	2.55268e-11	1.01163e-09
FBgn0035640	mad2	38656	CG17498	56.659	3.53528	0.531166	2.8196e-11	1.1135e-09
FBgn0039538	CG12883	43326	CG12883	209.366	-1.63046	0.245066	2.86951e-11	1.12924e-09
FBgn0019990	Gcn2	43709	CG1609	4924.1	0.531183	0.0798547	2.89404e-11	1.13493e-09
FBgn0031974	CG12560	34092	CG12560	318.244	1.87086	0.282456	3.50625e-11	1.37024e-09
FBgn0034959	Xxylt	37833	CG11388	392.927	-1.17911	0.178212	3.68283e-11	1.43426e-09
FBgn0029996	UbcE2H	31728	CG2257	2835.21	-0.482	0.0728806	3.75202e-11	1.45617e-09
FBgn0029826	CG6041	31527	CG6041	310.707	2.20899	0.334286	3.89287e-11	1.50564e-09
FBgn0033454	CG1671	36019	CG1671	1126.14	0.732225	0.110967	4.15148e-11	1.60017e-09
FBgn0026079	Nsun2	45064	CG6133	1460.91	0.749435	0.11387	4.65793e-11	1.78395e-09
FBgn0051373	CG31373	318700	CG31373	781.872	0.968805	0.147203	4.65998e-11	1.78395e-09
FBgn0033571	Rpb5	36160	CG11979	997.704	0.850009	0.129285	4.87514e-11	1.85999e-09
FBgn0052756	CG32756	318193	CG32756	383.092	1.89501	0.289142	5.60489e-11	2.13119e-09
FBgn0027087	HisRS	32841	CG6335	7816.04	0.582426	0.0889376	5.80381e-11	2.19939e-09
FBgn0035252	CG7970	38205	CG7970	898.188	-0.869485	0.13282	5.89685e-11	2.22715e-09
FBgn0039270	PQBP1	43004	CG11820	313.847	-1.12478	0.172133	6.38793e-11	2.40455e-09
FBgn0037073	Tsr1	40360	CG7338	3653.09	0.450412	0.0690324	6.81612e-11	2.55718e-09
FBgn0035482	CG14985	38470	CG14985	193.678	-1.46655	0.2248	6.85407e-11	2.56288e-09
FBgn0036213	RpL10Ab	39338	CG7283	43331.9	-0.876794	0.134502	7.08698e-11	2.63248e-09
FBgn0040705	ND-B8	50178	CG15434	84.7855	3.93989	0.604353	7.06882e-11	2.63248e-09
FBgn0028426	RNaseZ	36086	CG3298	1263.51	0.655735	0.100616	7.16297e-11	2.65195e-09
FBgn0039752	CG15530	43589	CG15530	96.361	5.21836	0.801951	7.66247e-11	2.82758e-09
FBgn0039269	veli	43003	CG7662	1565.63	-1.0978	0.168823	7.88846e-11	2.90146e-09
FBgn0035206	sturkopf	38150	CG9186	2005.95	0.734515	0.113048	8.1737e-11	2.99658e-09
FBgn0038893	Archease	42551	CG6353	471.89	1.32227	0.203643	8.41118e-11	3.07363e-09
FBgn0002284	Prosbeta6	39855	CG4097	3199.09	-0.786174	0.121237	8.89594e-11	3.24025e-09
FBgn0086451	l(2)k09022	33960	CG10805	1956.75	-0.521686	0.0804696	8.99067e-11	3.26419e-09
FBgn0037850	CG14695	41314	CG14695	64.8416	7.74779	1.19549	9.1197e-11	3.30039e-09
FBgn0052344	CG32344	326208	CG32344	1375.32	0.653796	0.10095	9.39088e-11	3.38764e-09
FBgn0036515	AIMP2	39690	CG12304	2165.07	-0.806275	0.124544	9.55722e-11	3.43663e-09
FBgn0267823	Gmer	37638	CG3495	474.073	-0.944062	0.146071	1.02622e-10	3.67836e-09
FBgn0030061	CG1785	31810	CG1785	1818.38	0.616038	0.0953403	1.03694e-10	3.705e-09
FBgn0033884	CG13344	36541	CG13344	463.892	0.989976	0.153334	1.07268e-10	3.82058e-09
FBgn0039301	Nup37	43040	CG11875	213.621	-1.47948	0.229295	1.10173e-10	3.91165e-09
FBgn0037583	CG9684	41000	CG9684	398.55	-1.26608	0.196384	1.14099e-10	4.03831e-09
FBgn0039348	Npl4	43091	CG4673	3213.38	0.729928	0.113562	1.29665e-10	4.57484e-09
FBgn0037549	CG7878	40959	CG7878	2756.13	0.466854	0.0727057	1.35255e-10	4.75718e-09
FBgn0261394	Prosalpha3	37378	CG9327	4970.9	0.873717	0.136085	1.35918e-10	4.76561e-09
FBgn0031115	CG11710	33044	CG11710	1003.29	0.651914	0.101564	1.37418e-10	4.80322e-09
FBgn0041186	Slbp	43448	CG11886	232.034	-1.33994	0.208937	1.42574e-10	4.968e-09
FBgn0035756	unc-13-4A	38801	CG32381	190.345	-1.3539	0.211309	1.48218e-10	5.14874e-09
FBgn0261854	aPKC	47594	CG42783	2031.35	-0.587173	0.0918868	1.65692e-10	5.73804e-09
FBgn0031759	lid	33837	CG9088	3826.36	-0.505149	0.0791476	1.74365e-10	6.01987e-09
FBgn0035945	CG5026	39026	CG5026	541.671	-1.20267	0.189117	2.02538e-10	6.97115e-09
FBgn0013686	lrRNA	19893560	CR34094	4.94262e+06	-1.1436	0.180274	2.24372e-10	7.60168e-09
FBgn0259937	Nop60B	37873	CG3333	6458.79	0.635382	0.100176	2.25815e-10	7.74862e-09
FBgn0031244	CG11601	33197	CG11601	365.593	1.39758	0.220371	2.26906e-10	7.76238e-09
FBgn0263601	mib1	39750	CG5841	1255.72	-0.579853	0.091534	2.37597e-10	8.10349e-09
FBgn0035825	CG8111	38881	CG8111	1620.4	-0.891066	0.140683	2.39101e-10	8.13016e-09
FBgn0026326	Mad1	35954	CG2072	1402.98	0.717011	0.113608	2.76708e-10	9.38058e-09
FBgn0003942	RpS27A	34420	CG5271	52732.7	-0.84547	0.134446	3.20496e-10	1.08324e-08
FBgn0033653	CG13192	36259	CG13192	612.486	-1.02457	0.162972	3.24164e-10	1.09235e-08
FBgn0015393	NA	NA	NA	1494.17	0.859173	0.137001	3.58032e-10	1.1993e-08
FBgn0038461	EMC2B	42045	CG3678	860.899	-0.903683	0.144096	3.57809e-10	1.1993e-08
FBgn0016697	Prosalpha5	36951	CG10938	4740.61	0.787948	0.125696	3.64066e-10	1.21589e-08
FBgn0035471	Sc2	38457	CG10849	1733.9	0.695305	0.111039	3.80572e-10	1.26726e-08
FBgn0037356	CG12170	40692	CG12170	3497.05	0.718745	0.114945	4.02825e-10	1.33347e-08
FBgn0262524	ver	39432	CG14121	72.825	2.63667	0.421642	4.0176e-10	1.33347e-08
FBgn0033615	CG7741	36208	CG7741	467.433	1.13189	0.181254	4.24375e-10	1.40069e-08
FBgn0033886	Rpn13	36545	CG13349	3935.79	0.473909	0.0759608	4.40778e-10	1.45057e-08
FBgn0036365	cmb	39513	CG10732	14067.9	-0.639407	0.102528	4.47677e-10	1.46898e-08
FBgn0030687	RpIIIC160	32524	CG17209	641.934	-0.952471	0.152965	4.76237e-10	1.55815e-08
FBgn0028997	nmdyn-D7	41174	CG8362	49.9227	4.0927	0.65746	4.81481e-10	1.57075e-08
FBgn0011638	La	35305	CG10922	5418.8	0.692517	0.111487	5.24397e-10	1.70581e-08
FBgn0261479	nero	43740	CG2245	405.188	1.11191	0.179072	5.3216e-10	1.72607e-08
FBgn0032781	RtcB	35220	CG9987	6060.81	0.871395	0.140709	5.90698e-10	1.91043e-08
FBgn0038473	Ns1	42060	CG3983	3123.4	0.60313	0.0975185	6.21897e-10	2.00557e-08
FBgn0264746	CG44004	14462879	CG44004	820.828	0.853861	0.138096	6.286e-10	2.0214e-08
FBgn0034694	Plekhm1	37520	CG6613	614.557	-0.913983	0.147932	6.47585e-10	2.07651e-08
FBgn0264679	asRNA:CR43964	14462604	CR43964	408.318	0.990556	0.160371	6.54737e-10	2.09348e-08
FBgn0025639	Hmt4-20	31015	CG13363	2185.86	-0.472203	0.0764806	6.65163e-10	2.12079e-08
FBgn0003870	ttk	48317	CG1856	7593.27	-0.327842	0.0531071	6.69142e-10	2.12746e-08
FBgn0266705	asRNA:CR45195	19835089	CR45195	35.6659	4.08168	0.662864	7.38334e-10	2.34083e-08
FBgn0033889	CG6701	36550	CG6701	1524.63	-0.792555	0.128873	7.75332e-10	2.45122e-08
FBgn0034258	eIF3c	37005	CG4954	12868.9	-0.547508	0.0890364	7.78443e-10	2.45417e-08
FBgn0052109	CG32109	39444	CG32109	159.468	-1.61467	0.26262	7.83092e-10	2.46193e-08
FBgn0028983	Spn55B	49803	CG10913	1467.38	1.02644	0.167329	8.55489e-10	2.68204e-08
FBgn0030668	CG8128	32504	CG8128	392.213	1.21991	0.20022	1.10926e-09	3.46797e-08
FBgn0019938	RpI1	36617	CG10122	3984.31	0.730318	0.119951	1.13981e-09	3.55363e-08
FBgn0260944	Rbp1	41294	CG17136	2200.98	0.880707	0.144726	1.16231e-09	3.61374e-08
FBgn0031312	Tango14	33298	CG4775	539.981	-0.924952	0.152049	1.17778e-09	3.64172e-08
FBgn0038519	Prx3	42109	CG5826	23054.7	-0.837898	0.137731	1.17538e-09	3.64172e-08
FBgn0026702	Pop1	31475	CG32763	168.381	1.7145	0.281929	1.19189e-09	3.67527e-08
FBgn0035631	Txl	38646	CG5495	3249.87	0.557527	0.0918424	1.27535e-09	3.92187e-08
FBgn0051391	CG31391	41280	CG31391	75.4621	3.37392	0.55589	1.28391e-09	3.93743e-08
FBgn0262026	CG42837	10178840	CG42837	11350	0.318923	0.0525515	1.289e-09	3.9423e-08
FBgn0038146	CG9799	41647	CG9799	1982.63	0.858043	0.141471	1.31815e-09	4.02053e-08
FBgn0027529	tapas	37304	CG8920	3565.66	-0.79801	0.131864	1.43276e-09	4.35831e-08
FBgn0265178	CG44243	36795	CG44243	11361.8	0.317906	0.0526359	1.54385e-09	4.68357e-08
FBgn0036686	CG7728	39904	CG7728	1754.37	0.579206	0.0960088	1.61103e-09	4.87423e-08
FBgn0035544	CG15021	38546	CG15021	334.723	-1.42028	0.235874	1.72975e-09	5.21939e-08
FBgn0261014	NA	NA	NA	20758.7	0.594111	0.0986885	1.74354e-09	5.24692e-08
FBgn0033485	RpLP0-like	36058	CG1381	1649.49	0.603816	0.100365	1.78541e-09	5.35862e-08
FBgn0003885	alphaTub84D	40904	CG2512	5685.89	0.68143	0.113301	1.80607e-09	5.40619e-08
FBgn0030704	CG15916	32549	CG15916	677.923	-0.997181	0.16585	1.82626e-09	5.45215e-08
FBgn0262811	CG43182	12798293	CG43182	47.3946	7.30991	1.21627	1.85426e-09	5.52109e-08
FBgn0003984	vn	38657	CG10491	1305.78	-0.699884	0.11657	1.9252e-09	5.7172e-08
FBgn0004698	Xpc	36697	CG8153	1470.37	0.918442	0.152987	1.93226e-09	5.72305e-08
FBgn0028695	Rpn1	40174	CG7762	7185.81	0.408887	0.0681326	1.95694e-09	5.78094e-08
FBgn0034066	EMC7	36767	CG8397	2240.79	0.780448	0.130141	2.01094e-09	5.9249e-08
FBgn0036538	CG15715	39726	CG15715	1573.75	-0.927765	0.155146	2.23187e-09	6.55867e-08
FBgn0011274	Dif	35045	CG6794	613.089	-0.944721	0.158092	2.29004e-09	6.71209e-08
FBgn0034365	CG5335	37140	CG5335	298.629	1.17142	0.196142	2.339e-09	6.83778e-08
FBgn0016983	smid	38824	CG8571	5576.71	0.631142	0.105774	2.41815e-09	7.05085e-08
FBgn0039182	CG5728	42899	CG5728	2147.31	0.480678	0.0805803	2.44323e-09	7.10556e-08
FBgn0035421	nSMase	38396	CG12034	437.521	-1.12653	0.189173	2.60043e-09	7.54327e-08
FBgn0015834	eIF3i	33710	CG8882	6433.22	-0.627023	0.105358	2.65897e-09	7.69324e-08
FBgn0036648	CG4098	39854	CG4098	142.873	-1.42146	0.239113	2.76946e-09	7.99237e-08
FBgn0036553	CG17027	39742	CG17027	174.285	1.4561	0.245212	2.88253e-09	8.2974e-08
FBgn0015229	glec	42571	CG6575	1698.03	-0.579351	0.0982937	3.7677e-09	1.08177e-07
FBgn0030087	CG7766	31839	CG7766	13708.8	-0.634128	0.107615	3.80228e-09	1.08892e-07
FBgn0031322	CG5001	33308	CG5001	1565.18	0.554207	0.0941645	3.96789e-09	1.13347e-07
FBgn0053307	CG33307	2768914	CG33307	120.499	2.86395	0.486765	4.01319e-09	1.1435e-07
FBgn0002641	mal	33045	CG1692	562.889	0.752423	0.128375	4.59656e-09	1.30642e-07
FBgn0036301	CG4069	39437	CG4069	609.641	1.21262	0.20706	4.73148e-09	1.34138e-07
FBgn0032811	CG10268	35255	CG10268	450.114	1.00899	0.172339	4.7796e-09	1.35162e-07
FBgn0039019	HP1c	42696	CG6990	484.285	-0.970168	0.165797	4.87036e-09	1.37383e-07
FBgn0036254	CG5645	39382	CG5645	955.749	0.62665	0.107178	5.01018e-09	1.40974e-07
FBgn0038013	CG10038	41495	CG10038	1376.79	0.605613	0.103653	5.13591e-09	1.44151e-07
FBgn0013726	pnut	35801	CG8705	2060.9	-1.1329	0.193961	5.19286e-09	1.44667e-07
FBgn0061359	CG33671	3772247	CG33671	3557.16	-1.67859	0.287377	5.18707e-09	1.44667e-07
FBgn0061360	CG33672	3771915	CG33672	3557.16	-1.67859	0.287377	5.18707e-09	1.44667e-07
FBgn0003082	phr	35735	CG11205	2157.55	0.967198	0.165626	5.23071e-09	1.45362e-07
FBgn0039809	CG15547	43661	CG15547	428.896	0.861193	0.14795	5.85569e-09	1.6233e-07
FBgn0031047	Rcd-1	32966	CG14213	2653.99	-0.600592	0.103248	5.9924e-09	1.65711e-07
FBgn0034243	Ns2	36989	CG6501	2313.18	0.594983	0.102415	6.26544e-09	1.72837e-07
FBgn0262511	Vha44	36826	CG8048	2467.91	-0.419054	0.0722556	6.64705e-09	1.82916e-07
FBgn0029885	CG3224	31600	CG3224	1098.27	0.721528	0.124438	6.69894e-09	1.83894e-07
FBgn0033315	beta3GalTII	35848	CG8734	119.057	-1.70799	0.29464	6.75698e-09	1.85036e-07
FBgn0262732	mbf1	39842	CG4143	12017.2	0.59041	0.101917	6.91114e-09	1.88798e-07
FBgn0010621	CCT5	36308	CG8439	14553.1	0.560959	0.0969394	7.17817e-09	1.95618e-07
FBgn0267488	Mcr	44071	CG7586	22382.3	-0.878327	0.15184	7.27095e-09	1.97668e-07
FBgn0038968	CG12499	42637	CG12499	1613.88	0.510774	0.0883177	7.32168e-09	1.98568e-07
FBgn0034858	eIF2Bdelta	37706	CG10315	2440.14	0.601133	0.103959	7.36409e-09	1.99238e-07
FBgn0263143	vret	42695	CG4771	44.1502	4.01261	0.694977	7.75383e-09	2.09279e-07
FBgn0034688	CG11474	37514	CG11474	1655.41	-0.657859	0.114444	9.01505e-09	2.42738e-07
FBgn0037110	ORMDL	40404	CG14577	137.691	-1.79247	0.311996	9.18352e-09	2.46684e-07
FBgn0266581	pit	42595	CG6375	1654.97	0.746049	0.129942	9.3893e-09	2.51611e-07
FBgn0028688	Rpn7	42641	CG5378	3927.24	0.624101	0.109259	1.11579e-08	2.98295e-07
FBgn0263599	l(3)72Ab	39737	CG5931	5158.68	0.809461	0.141751	1.12671e-08	3.00499e-07
FBgn0058178	CG40178	3354941	CG40178	1664.05	-0.70753	0.12398	1.15108e-08	3.06275e-07
FBgn0038747	RhoGAP92B	42371	CG4755	1028.37	-1.08435	0.190556	1.26695e-08	3.36308e-07
FBgn0001179	hay	39202	CG8019	846.763	0.625588	0.110112	1.33619e-08	3.53856e-07
FBgn0001330	kz	31205	CG3228	947.119	0.772673	0.136298	1.43649e-08	3.79524e-07
FBgn0023175	Prosalpha7	36018	CG1519	5749	0.733893	0.129507	1.45484e-08	3.83472e-07
FBgn0039942	CG17163	3354988	CG17163	176.667	-1.31202	0.231609	1.47198e-08	3.87084e-07
FBgn0040268	Top3alpha	35236	CG10123	332.392	1.29851	0.229593	1.55203e-08	4.07183e-07
FBgn0285949	RpL31	35988	CG1821	38583.4	-0.635844	0.112451	1.564e-08	4.09368e-07
FBgn0261592	RpS6	31700	CG10944	65299.6	-0.632374	0.111951	1.61705e-08	4.22272e-07
FBgn0259824	Hip14	39747	CG6017	2160.52	0.587091	0.104156	1.73386e-08	4.51727e-07
FBgn0027552	CG10863	38463	CG10863	1585.68	0.894569	0.159267	1.94523e-08	5.05436e-07
FBgn0261792	snRNP-U1-C	42274	CG5454	975.615	0.58846	0.104774	1.949e-08	5.05436e-07
FBgn0036886	CG9300	40128	CG9300	1586.24	0.533374	0.0950689	2.01859e-08	5.22281e-07
FBgn0034982	Naa35	37866	CG4065	3262.88	-0.679811	0.121231	2.05182e-08	5.29661e-07
FBgn0033961	ND-B15	36640	CG12859	9867.99	-0.799065	0.142515	2.06022e-08	5.30613e-07
FBgn0038453	Arl6IP1	42027	CG10326	499.836	-0.855127	0.15275	2.16555e-08	5.56468e-07
FBgn0035691	CG7386	38719	CG7386	97.8815	-2.11866	0.378911	2.25188e-08	5.77334e-07
FBgn0025549	unc-119	31664	CG1659	1252.89	-0.595961	0.106675	2.31456e-08	5.92054e-07
FBgn0032138	CG4364	34287	CG4364	6416.04	0.483862	0.0867694	2.45522e-08	6.26609e-07
FBgn0036918	Pfdn6	40176	CG7770	4315.96	0.744255	0.133729	2.61567e-08	6.66048e-07
FBgn0002174	CG5504	48844	CG5504	13119.3	-1.03562	0.186512	2.81472e-08	7.13596e-07
FBgn0263993	CG43736	3771905	CG43736	2211.81	-0.632096	0.113838	2.81507e-08	7.13596e-07
FBgn0263236	SP1029	53473	CG11956	268.023	1.08654	0.195841	2.888e-08	7.30437e-07
FBgn0024912	agt	40816	CG1303	247.95	1.97308	0.356926	3.23916e-08	8.17417e-07
FBgn0086912	mbm	33194	CG11604	925.624	0.775729	0.140591	3.43623e-08	8.65207e-07
FBgn0034157	resilin	36880	CG15920	87.8659	-3.42187	0.620459	3.48652e-08	8.75911e-07
FBgn0030122	Aladin	31881	CG16892	598.613	0.871489	0.15815	3.57802e-08	8.96896e-07
FBgn0034451	TBCB	37244	CG11242	1014.33	0.707111	0.128423	3.6689e-08	9.17632e-07
FBgn0011774	Irbp	117419	CG5247	135.833	3.12617	0.568364	3.79171e-08	9.44152e-07
FBgn0086674	Tpst	32312	CG32632	1055.89	-0.846718	0.153936	3.78785e-08	9.44152e-07
FBgn0003483	spn-E	41919	CG3158	98.0458	2.0344	0.370003	3.83411e-08	9.52603e-07
FBgn0038674	CG14285	42281	CG14285	4848.73	0.430588	0.0784306	4.01808e-08	9.96112e-07
FBgn0040237	NA	NA	NA	26282.1	0.686473	0.125066	4.0443e-08	1.00041e-06
FBgn0040793	CG7630	50266	CG7630	27184	-0.799638	0.145778	4.12711e-08	1.01865e-06
FBgn0025366	Ip259	34419	CG5277	4574.47	-0.496017	0.0904344	4.13885e-08	1.01932e-06
FBgn0039735	Nph	43559	CG7911	1982.04	0.48969	0.0894913	4.45173e-08	1.09398e-06
FBgn0035965	Use1	39051	CG14181	174.908	1.19753	0.218879	4.47016e-08	1.09612e-06
FBgn0034641	mahj	37462	CG10080	1853.66	0.53566	0.0979982	4.60267e-08	1.12615e-06
FBgn0053191	CG33191	251270	CG33191	372.358	1.14751	0.210112	4.72349e-08	1.15321e-06
FBgn0013673	ATP8	19893538	CG34072	685.235	2.03671	0.373426	4.92191e-08	1.19161e-06
FBgn0016726	RpL29	37430	CG10071	18969.9	-0.940299	0.172391	4.91228e-08	1.19528e-06
FBgn0032819	CG10463	35264	CG10463	991.925	0.649676	0.119113	4.91705e-08	1.19528e-06
FBgn0040273	Spt5	53442	CG7626	3048.31	0.392264	0.0719243	4.92913e-08	1.19563e-06
FBgn0046222	Wdr33	40698	CG1109	1376.3	0.483365	0.0886357	4.94193e-08	1.19616e-06
FBgn0002887	mus201	3772069	CG10890	369.752	0.985055	0.180696	4.99646e-08	1.20676e-06
FBgn0035402	Usp5	38375	CG12082	3465.44	0.404062	0.0743047	5.39102e-08	1.29927e-06
FBgn0262601	SmB	34426	CG5352	968.873	0.684475	0.125977	5.53152e-08	1.33028e-06
FBgn0002787	Rpn8	37894	CG3416	3760.58	0.501286	0.0923807	5.75328e-08	1.38066e-06
FBgn0031604	Elp3	33649	CG15433	859.473	0.548655	0.101333	6.14971e-08	1.47266e-06
FBgn0031494	CG17219	33515	CG17219	290.233	1.05756	0.195347	6.17133e-08	1.4747e-06
FBgn0026602	Ady43A	44750	CG1851	4289.58	-1.01526	0.187609	6.24777e-08	1.4898e-06
FBgn0032793	CG10189	35234	CG10189	251.964	0.957141	0.177247	6.66229e-08	1.58529e-06
FBgn0038981	CG5346	42653	CG5346	885.833	-0.72967	0.135134	6.67923e-08	1.58596e-06
FBgn0036334	CG11267	39476	CG11267	32211.1	-0.676541	0.12563	7.23635e-08	1.71463e-06
FBgn0032032	CG17294	34155	CG17294	1223.55	0.530021	0.0984731	7.35022e-08	1.73796e-06
FBgn0053051	CG33051	39941	CG33051	1136.35	0.604405	0.112474	7.71258e-08	1.81981e-06
FBgn0032147	IP3K1	34300	CG4026	208.265	-1.17553	0.219092	8.07385e-08	1.90107e-06
FBgn0013432	bcn92	31186	CG3717	5656.16	0.681955	0.127416	8.68867e-08	2.04156e-06
FBgn0267351	Topors	37188	CG15104	872.616	0.874315	0.163524	8.95654e-08	2.10012e-06
FBgn0033313	Cirl	35846	CG8639	13740.9	-0.925088	0.173042	8.98956e-08	2.10348e-06
FBgn0034315	CG5721	37084	CG5721	2286.54	-0.518448	0.0971475	9.4648e-08	2.2091e-06
FBgn0036514	CG12301	39689	CG12301	983.979	0.974264	0.182569	9.48017e-08	2.2091e-06
FBgn0038601	CG18600	42201	CG18600	799.416	0.667617	0.125173	9.63087e-08	2.23958e-06
FBgn0015075	Ddx1	40457	CG9054	3164.31	0.519192	0.0974456	9.92927e-08	2.3042e-06
FBgn0264748	CG44006	14462878	CG44006	536.055	0.938888	0.176263	1.00058e-07	2.31718e-06
FBgn0032456	MRP	34686	CG6214	17881.6	0.515984	0.0969772	1.03383e-07	2.38928e-06
FBgn0261380	mRpL37	41293	CG42632	12531.5	0.548206	0.103094	1.05194e-07	2.42614e-06
FBgn0262614	pyd	41062	CG43140	18336.6	-0.473272	0.0890296	1.06134e-07	2.44281e-06
FBgn0015805	HDAC1	38565	CG7471	1683	-0.650811	0.122581	1.10079e-07	2.5233e-06
FBgn0026207	mbo	41562	CG6819	554.661	-0.990844	0.186617	1.09918e-07	2.5233e-06
FBgn0021818	NA	NA	NA	2819.56	0.571902	0.107905	1.15766e-07	2.64826e-06
FBgn0035996	CG3448	39094	CG3448	284.779	1.20634	0.22767	1.16682e-07	2.66381e-06
FBgn0033879	Echs1	36536	CG6543	4718.18	-1.11024	0.210105	1.26254e-07	2.87649e-06
FBgn0033809	CG4630	36458	CG4630	430.184	2.05307	0.389024	1.30976e-07	2.97806e-06
FBgn0036018	CG3335	39119	CG3335	995.355	0.661573	0.125512	1.35687e-07	3.07895e-06
FBgn0038953	CG18596	42622	CG18596	645.488	0.648275	0.123054	1.3776e-07	3.1197e-06
FBgn0015222	Fer1HCH	46415	CG2216	8205.38	0.406334	0.0771975	1.41285e-07	3.19309e-06
FBgn0260817	gkt	33530	CG8825	426.887	0.88163	0.167534	1.42196e-07	3.20725e-06
FBgn0003257	r-l	42493	CG3593	351.385	1.17207	0.223	1.47291e-07	3.31553e-06
FBgn0037550	CG9667	40960	CG9667	435.967	0.84128	0.160103	1.48331e-07	3.33228e-06
FBgn0035205	Ctr9	38149	CG2469	3588.14	0.675851	0.128675	1.50144e-07	3.36627e-06
FBgn0040153	l(1)G0469	32371	CG32597	1216.77	-0.674294	0.128612	1.58116e-07	3.53094e-06
FBgn0058160	CG40160	3354965	CG40160	2841.16	-0.463645	0.0884284	1.57844e-07	3.53094e-06
FBgn0032779	Alp12	35218	CG16771	902.273	2.13216	0.406984	1.61501e-07	3.59851e-06
FBgn0034175	ste24b	36907	CG9001	363.342	1.78754	0.341224	1.61781e-07	3.59851e-06
FBgn0036117	CG6321	39233	CG6321	912.137	0.79754	0.152295	1.63384e-07	3.627e-06
FBgn0020388	Gcn5	39431	CG4107	1127.49	1.00394	0.191916	1.68445e-07	3.73198e-06
FBgn0038307	mRpS10	41838	CG4247	8687.05	0.591374	0.113118	1.71403e-07	3.79006e-06
FBgn0052369	CG32369	38873	CG32369	1905.13	-0.56762	0.108863	1.84716e-07	4.07643e-06
FBgn0038964	Nop56	42633	CG13849	4891.68	0.56442	0.108412	1.92686e-07	4.24399e-06
FBgn0015828	TfIIEalpha	39313	CG10415	939.539	0.605552	0.11642	1.97734e-07	4.34668e-06
FBgn0026259	eIF5B	44261	CG10840	8229	-0.628203	0.12099	2.07852e-07	4.56019e-06
FBgn0026089	CG14817	31145	CG14817	2789.63	-0.465877	0.0897864	2.11735e-07	4.62815e-06
FBgn0031497	SerRS	33518	CG17259	5843.36	0.41212	0.0794265	2.11772e-07	4.62815e-06
FBgn0031040	CG14210	32958	CG14210	556.045	0.851965	0.164277	2.14676e-07	4.68252e-06
FBgn0266421	RPA3	32113	CG15220	315.727	1.14433	0.220691	2.15769e-07	4.69726e-06
FBgn0031663	CG8891	33718	CG8891	1245.77	0.694822	0.134151	2.22604e-07	4.8367e-06
FBgn0264691	Lst8	31903	CG3004	2120.73	0.595112	0.114921	2.23727e-07	4.85173e-06
FBgn0040071	tara	53562	CG6889	990.141	-1.26529	0.24523	2.47501e-07	5.35697e-06
FBgn0034237	eIF3b	36981	CG4878	21318.9	-0.552691	0.107167	2.50547e-07	5.40493e-06
FBgn0039828	CG1542	43691	CG1542	1508.56	0.711048	0.137875	2.50677e-07	5.40493e-06
FBgn0005533	RpS17	39088	CG3922	38935.8	-0.450047	0.0873002	2.53412e-07	5.45345e-06
FBgn0036746	Crtc	39970	CG6064	1553.1	-0.567414	0.110171	2.6009e-07	5.58648e-06
FBgn0011296	l(2)efl	37744	CG4533	288.297	-2.54966	0.497729	3.01391e-07	6.46125e-06
FBgn0051223	CG31223	326127	CG31223	189.381	-1.20038	0.234463	3.06032e-07	6.54048e-06
FBgn0261602	RpL8	44251	CG1263	71865.2	-0.410902	0.0802611	3.06249e-07	6.54048e-06
FBgn0000017	Abl	45821	CG4032	1889.78	-0.709374	0.138611	3.0923e-07	6.59163e-06
FBgn0001301	kel	35084	CG7210	3650.74	-0.526554	0.10298	3.16821e-07	6.74068e-06
FBgn0035283	CG12024	38243	CG12024	2072.11	-0.478861	0.0938294	3.33385e-07	7.07971e-06
FBgn0024364	CG11417	31083	CG11417	1130.33	0.7435	0.145805	3.4097e-07	7.22716e-06
FBgn0034091	mrj	36797	CG8448	2806.23	-0.412932	0.0809984	3.43223e-07	7.26123e-06
FBgn0034976	CG4049	37860	CG4049	1618.9	0.455905	0.0894628	3.46849e-07	7.32417e-06
FBgn0027070	Ugt36E1	35139	CG17322	625.796	1.107	0.217283	3.49214e-07	7.36031e-06
FBgn0053105	p24-2	318890	CG33105	178.418	1.76915	0.347632	3.59682e-07	7.55265e-06
FBgn0260463	Unc-115b	41178	CG31332	178.418	1.76915	0.347632	3.59682e-07	7.55265e-06
FBgn0033902	eIF3m	36565	CG8309	5468.15	-0.632828	0.124441	3.66889e-07	7.68963e-06
FBgn0033584	CG7737	36174	CG7737	758.006	1.1143	0.219207	3.70947e-07	7.76024e-06
FBgn0034176	ste24a	36908	CG9000	6817.97	1.41924	0.279286	3.74144e-07	7.8126e-06
FBgn0003748	Treh	45368	CG9364	2156.2	-0.46405	0.0914083	3.84107e-07	7.99098e-06
FBgn0263832	Rcd5	38478	CG1135	2774.86	0.53566	0.105513	3.83969e-07	7.99098e-06
FBgn0026427	Su(var)2-HP2	36621	CG12864	877.099	-1.7839	0.351493	3.87057e-07	8.03751e-06
FBgn0037070	CG11309	40356	CG11309	1339.38	0.577641	0.113842	3.89414e-07	8.07155e-06
FBgn0017579	RpL14	38983	CG6253	43269.2	-0.620358	0.122637	4.22606e-07	8.7285e-06
FBgn0033309	Lnpk	35842	CG8735	1734.91	-0.554574	0.109637	4.23069e-07	8.7285e-06
FBgn0284246	l(2)k09848	35536	CG7845	899.694	0.533682	0.10551	4.23435e-07	8.7285e-06
FBgn0036290	CG10638	39424	CG10638	4994.06	0.839021	0.166229	4.4791e-07	9.21614e-06
FBgn0032393	Nfs1	34613	CG12264	7888.93	0.763864	0.151353	4.4902e-07	9.22211e-06
FBgn0013678	CYTB	19893556	CG34090	424440	-1.1789	0.233678	4.53609e-07	9.28786e-06
FBgn0029766	CG15784	31461	CG15784	803.664	1.15333	0.228635	4.54962e-07	9.32714e-06
FBgn0266899	lncRNA:CR45359	19834800	CR45359	121.327	1.48293	0.294076	4.59044e-07	9.39372e-06
FBgn0085242	CG34213	5740468	CG34213	154.128	1.38106	0.27413	4.70481e-07	9.61027e-06
FBgn0035878	CG7182	38944	CG7182	2515.69	0.426557	0.0847368	4.80583e-07	9.79885e-06
FBgn0014343	mirr	39441	CG10601	449.558	-1.87248	0.372244	4.89858e-07	9.9699e-06
FBgn0020545	kraken	33265	CG3943	484.516	0.800058	0.159279	5.08706e-07	1.03162e-05
FBgn0052442	Arv1	318031	CG32442	436.053	-0.823151	0.163875	5.08579e-07	1.03162e-05
FBgn0050418	nord	37882	CG30418	387.546	-1.71729	0.34197	5.12045e-07	1.03652e-05
FBgn0032943	Tsp39D	35405	CG8666	817.023	-0.940951	0.18743	5.15938e-07	1.04253e-05
FBgn0038746	Surf6	42370	CG4510	851.593	0.608162	0.12118	5.20328e-07	1.04952e-05
FBgn0030241	feo	32015	CG11207	174.262	1.77659	0.354729	5.49102e-07	1.10557e-05
FBgn0020238	14-3-3epsilon	42186	CG31196	6739.24	-0.527351	0.105381	5.60835e-07	1.12718e-05
FBgn0039048	CG17111	42727	CG17111	65.0638	2.22097	0.444395	5.80094e-07	1.16381e-05
FBgn0039943	CG17168	3354996	CG17168	1439.39	-0.619918	0.124091	5.8627e-07	1.17411e-05
FBgn0032721	CG10602	35146	CG10602	7331.29	0.419685	0.0841909	6.19884e-07	1.23922e-05
FBgn0013706	trnS1	19893557	CR34091	297.441	-1.45578	0.292194	6.28495e-07	1.2418e-05
FBgn0038928	Fadd	42594	CG12297	128.777	-1.67985	0.337284	6.34126e-07	1.26544e-05
FBgn0031161	CG15445	33094	CG15445	1100.65	0.546768	0.109851	6.44542e-07	1.28395e-05
FBgn0051226	CG31226	318633	CG31226	145.324	6.45316	1.29775	6.60662e-07	1.31374e-05
FBgn0052675	Tango5	326232	CG32675	1127.46	0.486606	0.0980623	6.96958e-07	1.38347e-05
FBgn0034138	RpS15	36851	CG8332	42888	-0.631483	0.127273	6.9906e-07	1.3852e-05
FBgn0036622	Agpat4	39819	CG4753	753.966	-1.086	0.218964	7.05986e-07	1.3931e-05
FBgn0050499	Rpe	35692	CG30499	1186.16	0.48409	0.0976042	7.05944e-07	1.3931e-05
FBgn0263352	Unr	38963	CG7015	10048	-0.468138	0.0943922	7.06763e-07	1.3931e-05
FBgn0033015	d4	35485	CG2682	1110.95	0.46338	0.0935422	7.28172e-07	1.43279e-05
FBgn0037700	CG8149	41137	CG8149	1748.26	0.401037	0.0809816	7.33815e-07	1.44138e-05
FBgn0263619	asRNA:ASTR	12798245	CR43628	1507.92	-0.929106	0.187817	7.54169e-07	1.47878e-05
FBgn0015756	RpL9	34526	CG6141	47404.2	-0.547555	0.11077	7.68648e-07	1.50454e-05
FBgn0037656	CG11986	41083	CG11986	222.544	1.06798	0.2162	7.8223e-07	1.52847e-05
FBgn0267986	lncRNA:CR46253	26067563	CR46253	20.4963	4.69659	0.951069	7.88379e-07	1.53782e-05
FBgn0033875	CG6357	36532	CG6357	889.385	-1.3296	0.269494	8.06971e-07	1.57136e-05
FBgn0000139	ash2	42936	CG6677	841.353	0.524678	0.106393	8.16026e-07	1.58625e-05
FBgn0038738	CG4572	42360	CG4572	2036.36	0.525323	0.10657	8.24903e-07	1.60074e-05
FBgn0036919	Grasp65	40177	CG7809	1732.62	-0.382805	0.0777016	8.36711e-07	1.62086e-05
FBgn0030610	CG9065	32439	CG9065	4933.21	0.595638	0.120957	8.4632e-07	1.63665e-05
FBgn0003463	sog	32498	CG9224	4091.68	-0.769677	0.156411	8.61618e-07	1.66338e-05
FBgn0016122	Acer	34189	CG10593	7911.01	-1.24662	0.25353	8.78468e-07	1.69301e-05
FBgn0003891	tud	37417	CG9450	37909.6	-0.629726	0.128082	8.80624e-07	1.69426e-05
FBgn0010198	RpS15Aa	44150	CG2033	28442.7	-0.620122	0.126581	9.63252e-07	1.85007e-05
FBgn0053505	U3-55K	3346176	CG33505	948.674	0.570567	0.116481	9.66307e-07	1.85277e-05
FBgn0035767	Cln7	38813	CG8596	1399.53	0.842082	0.172019	9.81559e-07	1.87882e-05
FBgn0013278	Hsp70Bb	48582	CG31359	7275.41	6.68274	1.36576	9.92748e-07	1.89701e-05
FBgn0023542	Nmd3	31195	CG3460	1310.84	0.64017	0.130903	1.00622e-06	1.9195e-05
FBgn0034312	CG10916	37081	CG10916	547.514	1.08142	0.221323	1.02825e-06	1.9582e-05
FBgn0033179	p47	35674	CG11139	2892.51	0.693536	0.142162	1.06902e-06	2.03241e-05
FBgn0038826	Syp	42460	CG17838	38083.5	-0.426839	0.0875551	1.08759e-06	2.06422e-05
FBgn0022069	Nnp-1	44391	CG12396	2370.53	0.410098	0.0841603	1.1002e-06	2.08464e-05
FBgn0039788	Rpt6R	43635	CG2241	28.4067	3.49149	0.716583	1.10244e-06	2.08537e-05
FBgn0031097	obst-A	33022	CG17052	12677.1	-0.982011	0.201943	1.15733e-06	2.18554e-05
FBgn0032408	CG6712	34631	CG6712	966.534	0.653109	0.134448	1.18753e-06	2.2388e-05
FBgn0004172	Mst84Da	40889	CG17946	147.863	7.63127	1.57111	1.19022e-06	2.24013e-05
FBgn0265873	lncRNA:CR44662	19836084	CR44662	63.0189	1.97503	0.406837	1.20623e-06	2.26646e-05
FBgn0052650	CG32650	326227	CG32650	140.392	2.12772	0.439472	1.28836e-06	2.41674e-05
FBgn0051005	qless	43697	CG31005	8614.25	-0.329911	0.0681591	1.29634e-06	2.42767e-05
FBgn0000289	cg	36571	CG8367	3253.75	-0.387378	0.0800743	1.31326e-06	2.45527e-05
FBgn0032597	CG17904	35000	CG17904	1716.22	0.461105	0.0953701	1.33212e-06	2.4864e-05
FBgn0031038	Tyler	3772349	CG14208	1318.78	0.705559	0.14596	1.33862e-06	2.49028e-05
FBgn0031039	Shawn	3772641	CG14209	1318.78	0.705559	0.14596	1.33862e-06	2.49028e-05
FBgn0026576	Pisd	42849	CG5991	5033.45	-0.513175	0.106193	1.3484e-06	2.50433e-05
FBgn0031059	CG14229	32980	CG14229	190.301	-1.06834	0.221306	1.38292e-06	2.56422e-05
FBgn0042712	HBS1	117365	CG1898	2239.95	0.606499	0.125789	1.42449e-06	2.63694e-05
FBgn0033287	CG8701	35812	CG8701	241.82	6.32788	1.31367	1.4577e-06	2.694e-05
FBgn0035772	Sh3beta	38820	CG8582	7838.1	-0.496436	0.103141	1.48551e-06	2.74089e-05
FBgn0051549	CG31549	40689	CG31549	1264.2	0.526821	0.109472	1.49146e-06	2.74735e-05
FBgn0031228	ND-15	33179	CG11455	16505.1	-0.715674	0.148906	1.53823e-06	2.82427e-05
FBgn0035798	frac	38850	CG7526	1936.91	0.895772	0.18637	1.5366e-06	2.82427e-05
FBgn0035063	CG3594	37964	CG3594	646.919	0.669961	0.13944	1.5502e-06	2.84161e-05
FBgn0261111	BHD	38793	CG8616	523.968	-0.779181	0.162212	1.55943e-06	2.85388e-05
FBgn0034883	Eglp2	37737	CG17664	154.252	-1.17548	0.245309	1.65276e-06	3.01978e-05
FBgn0033468	CG1418	36035	CG1418	629.519	-1.23058	0.256966	1.67717e-06	3.05942e-05
FBgn0039627	CG11837	43429	CG11837	741.798	0.749205	0.156529	1.69816e-06	3.09269e-05
FBgn0053340	CG33340	2768682	CG33340	278.858	5.99622	1.2547	1.76159e-06	3.20302e-05
FBgn0263510	nclb	36150	CG6751	1576.71	0.54863	0.114868	1.78644e-06	3.24296e-05
FBgn0034528	CG11180	37330	CG11180	849.563	0.708878	0.148442	1.79305e-06	3.24973e-05
FBgn0032059	PrBP	34196	CG9296	2550.38	0.892036	0.186875	1.81097e-06	3.27693e-05
FBgn0034422	CG7137	37204	CG7137	624.54	0.910181	0.190746	1.82691e-06	3.30046e-05
FBgn0032876	Cen	35330	CG1962	488.8	-1.0983	0.230789	1.94666e-06	3.51117e-05
FBgn0010412	RpS19a	32635	CG4464	38555.8	-0.535351	0.11259	1.98567e-06	3.57579e-05
FBgn0261794	kcc	37800	CG5594	871.345	0.666402	0.140172	1.99249e-06	3.58235e-05
FBgn0283531	Duox	33477	CG3131	1099.06	-0.654057	0.137654	2.0196e-06	3.6253e-05
FBgn0001189	hfw	31120	CG3095	2179.47	0.385575	0.0812093	2.05523e-06	3.67954e-05
FBgn0259170	alpha-Man-Ia	31957	CG42275	1508.4	-0.596792	0.125699	2.05636e-06	3.67954e-05
FBgn0033354	FANCI	35895	CG13745	245.925	1.59123	0.33532	2.08081e-06	3.71739e-05
FBgn0030884	CG6847	32778	CG6847	2387.31	-0.847125	0.178544	2.0888e-06	3.72575e-05
FBgn0035229	pns	38178	CG7852	1321.48	0.506801	0.10702	2.18422e-06	3.88977e-05
FBgn0032280	CG17105	34466	CG17105	86.343	-4.86599	1.02861	2.23825e-06	3.9797e-05
FBgn0029672	CG2875	31326	CG2875	881.198	0.702301	0.148553	2.27158e-06	4.03259e-05
FBgn0034495	CG11788	37295	CG11788	72.6985	1.63549	0.346067	2.29058e-06	4.05991e-05
FBgn0085427	CG34398	5740462	CG34398	3133.46	-0.708358	0.149898	2.29453e-06	4.06052e-05
FBgn0283450	Glo1	35656	CG1707	2326.07	-0.673875	0.142655	2.31473e-06	4.08984e-05
FBgn0026737	CG6171	41872	CG6171	214.959	1.18501	0.250953	2.33458e-06	4.11845e-05
FBgn0259708	CG42362	7354407	CG42362	271.593	0.844727	0.179006	2.3702e-06	4.16822e-05
FBgn0259709	CG42363	7354406	CG42363	271.593	0.844727	0.179006	2.3702e-06	4.16822e-05
FBgn0036838	CG3808	40074	CG3808	938.612	0.688411	0.14592	2.38506e-06	4.18781e-05
FBgn0031068	Alr	32991	CG12534	1790.2	0.462091	0.0980298	2.43167e-06	4.263e-05
FBgn0053178	CG33178	318913	CG33178	497.325	0.955952	0.20326	2.56245e-06	4.48529e-05
FBgn0035541	CG15019	38542	CG15019	1658.81	0.483182	0.102851	2.62897e-06	4.59457e-05
FBgn0036460	CG5114	39624	CG5114	1178.59	0.538185	0.114632	2.66732e-06	4.65437e-05
FBgn0037345	Rev7	40677	CG2948	99.4606	2.1142	0.450644	2.71184e-06	4.72474e-05
FBgn0040056	CG17698	4379919	CG17698	4594.99	-0.64151	0.136752	2.71792e-06	4.728e-05
FBgn0036915	Prp3	40172	CG7757	1607.42	0.515633	0.110089	2.81596e-06	4.89099e-05
FBgn0002626	RpL32	43573	CG7939	36317.1	-0.465788	0.0995296	2.87024e-06	4.97759e-05
FBgn0026176	SkpB	36298	CG8881	414.949	-1.78046	0.380721	2.91759e-06	5.05192e-05
FBgn0039702	Vps16B	43521	CG18112	191.106	-1.00159	0.214247	2.94033e-06	5.08348e-05
FBgn0029723	Proc-R	31408	CG6986	443.467	0.818728	0.175494	3.08204e-06	5.31216e-05
FBgn0250830	CG12547	3355145	CG12547	2534.57	-0.654739	0.140334	3.07759e-06	5.31216e-05
FBgn0037636	NA	NA	NA	7763.17	-0.423818	0.0908693	3.10056e-06	5.33591e-05
FBgn0267435	chp	43690	CG1744	39.8231	3.01217	0.646253	3.14715e-06	5.40781e-05
FBgn0037204	CG11131	40511	CG11131	83.6594	-4.17194	0.895334	3.16758e-06	5.43463e-05
FBgn0015925	csul	36809	CG3730	281.281	-1.0821	0.232305	3.19126e-06	5.46692e-05
FBgn0035523	Ctl1	38523	CG1311	1264.4	-0.628856	0.135039	3.21083e-06	5.49207e-05
FBgn0032051	CG13097	34184	CG13097	1144.85	0.560409	0.120407	3.25086e-06	5.55211e-05
FBgn0039104	CG10252	42794	CG10252	170.335	6.56242	1.41102	3.30608e-06	5.63788e-05
FBgn0037011	CG4858	40282	CG4858	1254.3	0.7437	0.16011	3.40188e-06	5.79246e-05
FBgn0035088	CG3776	37996	CG3776	3548.53	-0.612412	0.132064	3.53119e-06	6.00356e-05
FBgn0052484	Sk2	326219	CG32484	525.32	-0.73843	0.159303	3.56264e-06	6.0479e-05
FBgn0026393	Or43b	35743	CG17853	82.7573	-1.59556	0.344287	3.57997e-06	6.06815e-05
FBgn0266275	asRNA:CR44960	19836212	CR44960	48.3989	1.99593	0.431012	3.64259e-06	6.16501e-05
FBgn0029525	CG18273	30991	CG18273	1090.79	0.670565	0.144861	3.67411e-06	6.20903e-05
FBgn0034132	S-Lap8	36844	CG4439	248.521	5.98979	1.29408	3.68157e-06	6.2123e-05
FBgn0051550	CG31550	40661	CG31550	3006.29	-0.553307	0.119597	3.72045e-06	6.26852e-05
FBgn0086254	Akr1B	39304	CG6084	18358.8	0.402879	0.0871173	3.75407e-06	6.3157e-05
FBgn0000097	aop	33392	CG3166	7407.61	-0.721059	0.155961	3.77614e-06	6.34335e-05
FBgn0038511	cysu	42100	CG5873	7080.15	-0.77418	0.167463	3.7825e-06	6.34457e-05
FBgn0036741	anchor	39965	CG7510	789.851	0.864445	0.18734	3.94419e-06	6.59612e-05
FBgn0086134	Prosalpha2	41531	CG5266	2784.85	-0.681653	0.147725	3.94341e-06	6.59612e-05
FBgn0013770	Cp1	36546	CG6692	6992.89	-0.343718	0.0745035	3.96041e-06	6.61342e-05
FBgn0267278	asRNA:CR45714	19835811	CR45714	19.2802	5.97829	1.29683	4.02832e-06	6.71684e-05
FBgn0037561	CG9630	40974	CG9630	674.406	0.547576	0.118816	4.05376e-06	6.74927e-05
FBgn0020279	lig	35771	CG8715	13104.2	-0.348713	0.0756771	4.06738e-06	6.76195e-05
FBgn0025726	unc-13	43841	CG2999	7312.22	0.674557	0.146409	4.07828e-06	6.77006e-05
FBgn0031774	CG9147	33855	CG9147	1582.7	0.483087	0.104871	4.09553e-06	6.78869e-05
FBgn0034246	Dcr-2	36993	CG6493	951.503	-0.595036	0.129296	4.1819e-06	6.92166e-05
FBgn0035957	CG5144	39040	CG5144	569.961	-0.75134	0.163373	4.24693e-06	7.01897e-05
FBgn0051040	Cog7	43547	CG31040	514.197	-0.889289	0.193573	4.34672e-06	7.17336e-05
FBgn0031544	CG17593	33573	CG17593	3473.71	0.341528	0.0743845	4.40328e-06	7.23488e-05
FBgn0038470	CG18213	42055	CG18213	35.8177	2.69078	0.586018	4.39793e-06	7.23488e-05
FBgn0266284	Ns3	31097	CG14788	1889.88	0.550103	0.119801	4.39411e-06	7.23488e-05
FBgn0083983	mRpL34	4379878	CG34147	2234.33	-0.868117	0.189114	4.42301e-06	7.2567e-05
FBgn0260233	CG42507	8674092	CG42507	3379.62	-0.370817	0.0808014	4.44864e-06	7.27765e-05
FBgn0263133	mEFG1	34004	CG4567	8488.99	-0.579282	0.126226	4.44871e-06	7.27765e-05
FBgn0037063	CG9391	40346	CG9391	1153.92	-0.527698	0.115108	4.55355e-06	7.43834e-05
FBgn0267365	l(2)SH0834	34386	CG5385	418.632	-0.839382	0.183274	4.65133e-06	7.58707e-05
FBgn0011288	Snap25	3355084	CG40452	264.877	2.38622	0.521592	4.76505e-06	7.76131e-05
FBgn0000173	ben	32358	CG18319	4572.4	-0.349207	0.0763718	4.82045e-06	7.8402e-05
FBgn0036696	Pop5	39915	CG14057	369.935	0.996368	0.218106	4.91754e-06	7.98657e-05
FBgn0037654	CG11983	41081	CG11983	79.3632	1.93217	0.42325	4.99316e-06	8.0977e-05
FBgn0034282	Mapmodulin	37043	CG5784	1866.81	0.831104	0.182218	5.09013e-06	8.24309e-05
FBgn0036806	Cyp12c1	40037	CG4120	39.0528	2.64088	0.57915	5.11733e-06	8.27522e-05
FBgn0029714	CG3527	31387	CG3527	545.018	0.64203	0.140877	5.1795e-06	8.36374e-05
FBgn0030855	CG5800	32742	CG5800	773.243	0.589724	0.129487	5.25544e-06	8.47421e-05
FBgn0033339	Sec31	35877	CG8266	4083.31	-0.335921	0.0737637	5.26298e-06	8.47423e-05
FBgn0015399	kek1	34688	CG12283	584.674	-0.720794	0.158381	5.33843e-06	8.58343e-05
FBgn0032683	kon	35104	CG10275	1032.42	-1.20474	0.264981	5.45442e-06	8.75741e-05
FBgn0036136	Ufd1-like	39254	CG6233	1253.22	0.565332	0.124369	5.47805e-06	8.78283e-05
FBgn0003071	Pfk	36060	CG4001	2801.71	-0.711855	0.156707	5.55684e-06	8.89648e-05
FBgn0260392	CG42518	8674039	CG42518	2842.67	0.760332	0.167414	5.58202e-06	8.91144e-05
FBgn0260401	MED9	37079	CG42517	2842.67	0.760332	0.167414	5.58202e-06	8.91144e-05
FBgn0000046	Act87E	48632	CG18290	13648.3	-0.634735	0.139864	5.67246e-06	9.04299e-05
FBgn0033557	CG12325	36144	CG12325	823.679	0.587931	0.129783	5.89557e-06	9.38538e-05
FBgn0051301	CG31301	41865	CG31301	1400.46	0.424889	0.0938776	6.01146e-06	9.55636e-05
FBgn0035624	Eaf6	38637	CG12756	224.742	1.16255	0.256943	6.05219e-06	9.594e-05
FBgn0264491	how	42596	CG10293	7708.18	-0.347749	0.076855	6.04681e-06	9.594e-05
FBgn0263663	lncRNA:CR43654	14462507	CR43654	212.11	-0.950329	0.210052	6.06072e-06	9.59401e-05
FBgn0000287	salr	34568	CG4881	9097.33	-0.417151	0.0922749	6.16247e-06	9.74138e-05
FBgn0036732	Oatp74D	39954	CG7571	7325.16	-0.544718	0.120561	6.23676e-06	9.84499e-05
FBgn0037621	M1BP	41042	CG9797	569.264	-0.611375	0.135587	6.5107e-06	0.00010263
FBgn0037341	CG12746	40672	CG12746	743.444	0.577223	0.128094	6.59853e-06	0.000103869
FBgn0051755	SoYb	34331	CG31755	541.313	0.917346	0.203668	6.66473e-06	0.000104765
FBgn0032974	CG3651	35440	CG3651	1133.24	-0.489862	0.108838	6.76818e-06	0.000106243
FBgn0024250	brk	31665	CG9653	1520.69	-0.766019	0.170281	6.84164e-06	0.000107222
FBgn0285947	RpS10b	32953	CG14206	34491.5	-0.514732	0.114428	6.84964e-06	0.000107222
FBgn0028554	x16	33967	CG10203	1247.97	0.530201	0.117883	6.87025e-06	0.000107395
FBgn0011566	Smyd3	44554	CG13761	684.308	-1.08791	0.242039	6.9639e-06	0.000108708
FBgn0053177	CG33177	32438	CG33177	765.993	1.02372	0.22783	7.01156e-06	0.000109301
FBgn0036814	CG14073	40046	CG14073	1738.47	-0.407825	0.090894	7.22938e-06	0.00011254
FBgn0034177	AsnRS-m	36909	CG6796	2964.05	0.918029	0.204626	7.24446e-06	0.000112619
FBgn0039306	RIOK2	43046	CG11859	1041.67	0.576615	0.128557	7.28121e-06	0.000113035
FBgn0024986	CG3719	44736	CG3719	1657.89	0.647574	0.14439	7.29518e-06	0.000113095
FBgn0032026	CG7627	34148	CG7627	4386.98	0.499094	0.111315	7.3382e-06	0.000113606
FBgn0260456	CG4806	37948	CG4806	2354.56	0.450199	0.100664	7.73901e-06	0.000119646
FBgn0034840	CG3124	37688	CG3124	222.196	6.29191	1.41077	8.19904e-06	0.000126585
FBgn0013325	RpL11	37235	CG7726	40822.8	-0.513057	0.115152	8.3707e-06	0.000129058
FBgn0010303	hep	32256	CG4353	1275.52	-0.455705	0.102332	8.46025e-06	0.00013026
FBgn0051988	CG31988	326182	CG31988	126.025	5.76028	1.29482	8.6389e-06	0.000132829
FBgn0039187	CG6454	42904	CG6454	2867.46	-0.447113	0.100518	8.66451e-06	0.000132967
FBgn0042189	CG17376	59227	CG17376	155.535	5.76022	1.2951	8.67913e-06	0.000132967
FBgn0263916	Ent2	33921	CG31911	9363.67	0.430006	0.0966827	8.68334e-06	0.000132967
FBgn0024897	b6	31124	CG3100	3060.08	-0.808253	0.182202	9.16311e-06	0.000140123
FBgn0025712	CG13920	38203	CG13920	4486.35	0.847821	0.191148	9.18939e-06	0.000140335
FBgn0034849	CG3500	37697	CG3500	309.514	1.13573	0.256281	9.35496e-06	0.00014267
FBgn0028734	Fmr1	37528	CG6203	15502.5	-0.488433	0.1103	9.50117e-06	0.000144652
FBgn0085423	GramD1B	33552	CG34394	1544.2	-0.432783	0.0977375	9.51067e-06	0.000144652
FBgn0026181	Rok	43916	CG9774	1762.93	-0.420448	0.0950363	9.68545e-06	0.000147061
FBgn0032882	Ns4	35338	CG9320	1278.95	0.416744	0.0942036	9.69521e-06	0.000147061
FBgn0039254	Nmnat	42987	CG13645	649.55	0.630938	0.142676	9.77061e-06	0.000148006
FBgn0003346	RanGAP	35223	CG9999	977.299	0.469135	0.106122	9.83808e-06	0.000148827
FBgn0034919	CG5569	37783	CG5569	4352.33	0.670179	0.151632	9.88055e-06	0.000149269
FBgn0052758	Snx27	31493	CG32758	1548.38	-0.428302	0.0970037	1.00861e-05	0.000152171
FBgn0003444	smo	33196	CG11561	692.453	-0.593173	0.134369	1.01243e-05	0.000152542
FBgn0039488	CG6066	43267	CG6066	301.75	0.865141	0.196111	1.02662e-05	0.000154473
FBgn0034145	CG5065	36860	CG5065	765.81	-1.36356	0.309319	1.04206e-05	0.000156588
FBgn0038979	tHMG2	42651	CG7046	75.3827	8.8726	2.0167	1.08465e-05	0.00016277
FBgn0053180	Ranbp16	118436	CG33180	1365.29	-0.453352	0.103148	1.10693e-05	0.000165893
FBgn0036052	CG10809	39159	CG10809	385.493	-0.685227	0.15617	1.1455e-05	0.000171444
FBgn0029763	Usp16-45	31458	CG4165	2269.12	-0.38431	0.0876462	1.16098e-05	0.00017353
FBgn0024947	NTPase	33495	CG3059	4015.38	0.727159	0.165885	1.16781e-05	0.00017432
FBgn0283652	Rpp30	44392	CG11606	359.87	-0.653492	0.14909	1.16939e-05	0.000174325
FBgn0040493	grsm	41587	CG7340	8638.59	0.576847	0.131991	1.24056e-05	0.000184689
FBgn0030504	CG2691	32320	CG2691	3886.31	0.674633	0.154595	1.2778e-05	0.000189982
FBgn0031088	CG15322	33012	CG15322	36901.7	-0.846427	0.194044	1.28854e-05	0.000191326
FBgn0003353	sei	37843	CG3182	853.455	1.10708	0.254263	1.33635e-05	0.000198164
FBgn0033317	CG8635	35850	CG8635	5844.32	-0.575652	0.132329	1.3603e-05	0.00020145
FBgn0038827	Fancd2	2768674	CG17269	68.6595	2.24301	0.516251	1.39394e-05	0.00020616
FBgn0034938	CG3803	37809	CG3803	4977.98	-0.604381	0.139124	1.39797e-05	0.000206385
FBgn0261933	SmD1	44668	CG10753	664.131	0.665513	0.153203	1.39912e-05	0.000206385
FBgn0035588	CG10672	38598	CG10672	1679.02	0.440652	0.101449	1.40172e-05	0.000206497
FBgn0037081	barc	40369	CG6049	2504.76	0.583924	0.134468	1.40883e-05	0.000207273
FBgn0030720	CG8939	32568	CG8939	2054.5	0.55916	0.128775	1.4111e-05	0.000207336
FBgn0037504	CG1142	40894	CG1142	532.526	-0.6403	0.147575	1.43251e-05	0.000210208
FBgn0038740	CG4562	42362	CG4562	177.09	-1.88862	0.435334	1.43568e-05	0.000210399
FBgn0029929	CG4593	31649	CG4593	808.539	-0.568946	0.131167	1.44071e-05	0.00021086
FBgn0034279	CG18635	37031	CG18635	125.959	-5.53309	1.27673	1.46557e-05	0.000214221
FBgn0030136	RpS28b	31897	CG2998	31563.2	-0.566733	0.1309	1.49433e-05	0.000218142
FBgn0033352	PAN2	35893	CG8232	1149.54	-0.587271	0.135789	1.52622e-05	0.000222507
FBgn0014092	CG4278	34970	CG4278	2355.45	0.407943	0.0943328	1.52873e-05	0.000222586
FBgn0024958	Irp-1A	42689	CG4900	1176.45	0.575453	0.133125	1.54174e-05	0.000224189
FBgn0033686	Hen1	36301	CG12367	112.275	-1.47502	0.341353	1.55251e-05	0.000225465
FBgn0029093	cathD	45268	CG1548	3268.42	0.862644	0.199883	1.59059e-05	0.000230467
FBgn0034184	CG9646	36918	CG9646	2030.63	0.556327	0.128908	1.59105e-05	0.000230467
FBgn0036900	CG8765	40147	CG8765	3066.72	0.440044	0.101995	1.60061e-05	0.000231553
FBgn0033427	Smyd4-1	35985	CG1868	427.157	0.669682	0.155311	1.61875e-05	0.000233878
FBgn0267555	asRNA:CR45895	26067223	CR45895	33.4366	2.51073	0.582399	1.62501e-05	0.00023448
FBgn0026372	RpL23A	38208	CG7977	91392.5	-0.43238	0.100365	1.64668e-05	0.000237304
FBgn0026563	CG1979	40837	CG1979	67.154	5.465	1.26896	1.65726e-05	0.000238522
FBgn0025697	santa-maria	34024	CG12789	941.972	1.92252	0.446442	1.66e-05	0.000238612
FBgn0036723	CG12229	39945	CG12229	45.6281	6.6784	1.55145	1.67266e-05	0.000240125
FBgn0039417	CG6073	43180	CG6073	680.427	0.601843	0.139896	1.69204e-05	0.000242598
FBgn0039204	CG6607	42925	CG6607	452.201	-0.7877	0.183145	1.70049e-05	0.000243499
FBgn0032763	CG17568	35198	CG17568	157.832	-1.45881	0.339419	1.72366e-05	0.000246503
FBgn0033548	CG7637	36135	CG7637	632.196	0.636907	0.148228	1.73272e-05	0.000247484
FBgn0066114	GlcAT-I	251900	CG32775	359.145	-0.904039	0.210451	1.74133e-05	0.000248399
FBgn0265295	asRNA:CR42871	10178937	CR42871	18.8067	4.89334	1.13998	1.76705e-05	0.000251748
FBgn0038143	CG9813	41644	CG9813	111.465	1.6527	0.385085	1.77261e-05	0.000252221
FBgn0031253	CG11885	33215	CG11885	198.169	1.22889	0.28645	1.78607e-05	0.000253816
FBgn0037489	CG1234	40870	CG1234	1349.84	0.412954	0.0962836	1.79532e-05	0.000254676
FBgn0038055	trus	41540	CG5333	576.398	0.54495	0.127064	1.79665e-05	0.000254676
FBgn0030263	CG2076	32041	CG2076	10289.7	0.554649	0.129447	1.82942e-05	0.000258996
FBgn0045842	yuri	34894	CG31732	212.944	1.37642	0.322029	1.91826e-05	0.000271231
FBgn0261862	whd	36109	CG12891	6254.58	0.482466	0.112888	1.9214e-05	0.000271335
FBgn0037468	CG1943	40844	CG1943	1856.61	-0.96829	0.226664	1.93792e-05	0.000273325
FBgn0010269	Dsor1	31872	CG15793	779.072	-0.518743	0.121463	1.9478e-05	0.000274375
FBgn0260653	serp	40150	CG32209	22589.6	-0.710031	0.166386	1.97793e-05	0.000278271
FBgn0013263	Trl	2768981	CG33261	4861.8	-0.403449	0.0945574	1.98379e-05	0.000278746
FBgn0030630	CG12608	32463	CG12608	969.81	0.563369	0.132132	2.01077e-05	0.000281586
FBgn0033693	CG13175	3771946	CG13175	534.257	0.635097	0.148958	2.01151e-05	0.000281586
FBgn0053964	CG33964	3772719	CG33964	534.257	0.635097	0.148958	2.01151e-05	0.000281586
FBgn0032803	CG13082	35244	CG13082	3945.85	-0.857776	0.201312	2.03572e-05	0.000284621
FBgn0052816	CG32816	318225	CG32816	5975.23	-0.927078	0.217593	2.03878e-05	0.000284696
FBgn0036165	chrb	39284	CG7533	9290.41	-0.817003	0.191773	2.04196e-05	0.000284786
FBgn0058469	lncRNA:CR40469	5740321	CR40469	364.937	1.49539	0.351235	2.06697e-05	0.000287918
FBgn0005671	Vha55	41550	CG17369	7375.45	-0.321951	0.0756357	2.07555e-05	0.000288755
FBgn0033526	Caf1-105	36107	CG12892	135.827	1.39049	0.326776	2.08897e-05	0.000290264
FBgn0031479	Prx6005	33493	CG3083	389.949	0.87913	0.20676	2.11936e-05	0.000294123
FBgn0284227	CG46311	30522400	CG46311	722.968	-0.805548	0.189647	2.16056e-05	0.000299472
FBgn0034816	CG3085	37663	CG3085	79.9639	4.67623	1.10315	2.2456e-05	0.000310876
FBgn0031295	CG4375	33278	CG4375	84.6936	5.9669	1.40782	2.25139e-05	0.000311294
FBgn0031751	CG9016	33822	CG9016	106.308	6.47564	1.52813	2.25887e-05	0.000311564
FBgn0032923	Pld3	35384	CG9248	1934	0.534277	0.126079	2.25878e-05	0.000311564
FBgn0040384	CG32795	31270	CG32795	607.45	0.568226	0.13415	2.27798e-05	0.000313814
FBgn0030000	CG2260	31732	CG2260	1010.8	0.592008	0.139797	2.28794e-05	0.000314801
FBgn0031585	CG2955	33622	CG2955	102.461	6.62433	1.56452	2.29465e-05	0.000314954
FBgn0037134	CG7407	40430	CG7407	104.027	-1.18179	0.279098	2.29248e-05	0.000314954
FBgn0035829	HP4	38887	CG8044	571.957	0.673042	0.159015	2.31049e-05	0.000316742
FBgn0033337	CG8272	35875	CG8272	565.863	-0.534408	0.126322	2.33148e-05	0.000319231
FBgn0051156	CG31156	42669	CG31156	965.441	0.427567	0.101235	2.40518e-05	0.000328923
FBgn0003209	raw	44851	CG12437	1344.57	-0.51469	0.121985	2.45077e-05	0.00033394
FBgn0036687	CG6652	39905	CG6652	65.671	6.19811	1.46887	2.44689e-05	0.00033394
FBgn0039233	CG7006	42963	CG7006	417.049	0.648705	0.15374	2.44844e-05	0.00033394
FBgn0025702	Srpk79D	40461	CG11489	2074.89	0.909121	0.215755	2.51245e-05	0.00034193
FBgn0064912	CG31178	42575	CG31178	70.5483	6.86937	1.63105	2.53532e-05	0.000344625
FBgn0284257	Ttd14	37119	CG30118	2589.92	-0.998488	0.237428	2.60579e-05	0.000353778
FBgn0002638	Rcc1	38669	CG10480	2883.42	0.382631	0.0910433	2.63704e-05	0.00035673
FBgn0028567	robl62A	38170	CG1014	113.466	5.86475	1.39532	2.63213e-05	0.00035673
FBgn0032348	CG4751	34551	CG4751	592.513	-0.666069	0.158478	2.63494e-05	0.00035673
FBgn0038165	Task6	41671	CG9637	53.2563	-2.32821	0.554049	2.64353e-05	0.000357178
FBgn0037759	CG8526	41208	CG8526	50.4519	5.19891	1.23767	2.66255e-05	0.000359316
FBgn0037638	CG8379	41060	CG8379	1001.4	-0.565861	0.134862	2.7185e-05	0.000366191
FBgn0260486	Ziz	34030	CG42533	656.876	-0.964849	0.22996	2.72e-05	0.000366191
FBgn0264494	CG17646	33354	CG17646	1717.93	0.703522	0.167754	2.74371e-05	0.000368942
FBgn0034879	Rrp4	37731	CG3931	588.021	0.73774	0.175949	2.75401e-05	0.000369885
FBgn0028402	Sin	40325	CG10582	1184.83	0.452282	0.107895	2.76657e-05	0.000371129
FBgn0033945	CG12868	36620	CG12868	126.194	2.30209	0.549332	2.78084e-05	0.000372599
FBgn0284245	eEF1alpha1	36271	CG8280	62132.8	-0.52958	0.126426	2.80377e-05	0.000375225
FBgn0041588	eIF2D	64874	CG31426	1696.86	0.651999	0.155672	2.81065e-05	0.000375699
FBgn0037543	CG10903	40952	CG10903	791.098	0.52588	0.125609	2.83106e-05	0.000377978
FBgn0033953	CG12861	36628	CG12861	151.682	6.41215	1.53211	2.84951e-05	0.000379992
FBgn0051948	CG31948	326178	CG31948	129.076	6.58713	1.57507	2.888e-05	0.000384668
FBgn0032208	Ufd4	34378	CG5604	21720.9	0.553841	0.132521	2.92441e-05	0.000389057
FBgn0020251	sfl	38736	CG8339	454.878	-0.9479	0.227489	3.08923e-05	0.000410499
FBgn0260990	yata	43508	CG1973	2641.44	-0.370623	0.0891397	3.21363e-05	0.000426526
FBgn0052250	PMP34	38532	CG32250	196.463	-1.12955	0.271833	3.24858e-05	0.000430657
FBgn0013301	ProtB	34867	CG4478	91.5638	6.44188	1.55097	3.27501e-05	0.00043365
FBgn0259228	C3G	31618	CG42328	2069.49	-0.355213	0.0855376	3.28553e-05	0.000434532
FBgn0027592	MED15	33223	CG4184	1026.02	-0.535818	0.129059	3.29988e-05	0.000435917
FBgn0035420	hob	38395	CG14967	740.168	-0.570893	0.137555	3.32033e-05	0.000438104
FBgn0011742	Arp2	32623	CG9901	1888.5	-0.440439	0.106181	3.35387e-05	0.000442011
FBgn0031822	Phf5a	33909	CG9548	719.119	0.57865	0.139525	3.36435e-05	0.000442874
FBgn0002183	dre4	38248	CG1828	1173.57	0.462626	0.111577	3.37965e-05	0.000444368
FBgn0030943	Nup35	32851	CG6540	758.07	0.486356	0.117325	3.39262e-05	0.000445553
FBgn0032746	CG10470	35174	CG10470	1624.11	0.451604	0.109108	3.48715e-05	0.000457434
FBgn0036754	CG5589	39979	CG5589	616.21	0.657588	0.159061	3.56222e-05	0.000466195
FBgn0041102	ocn	43567	CG7929	182.699	5.93253	1.43497	3.56102e-05	0.000466195
FBgn0002643	mam	36555	CG8118	3583.17	-0.493828	0.119483	3.57992e-05	0.000467968
FBgn0031393	CG15382	33391	CG15382	258.066	1.34714	0.326185	3.62762e-05	0.000473549
FBgn0036510	SCCRO	39685	CG7427	1634.09	-0.483984	0.117194	3.63104e-05	0.000473549
FBgn0051740	CG31740	261618	CG31740	189.698	5.71351	1.38461	3.68442e-05	0.000479955
FBgn0036889	CG14100	40132	CG14100	4978.61	0.373588	0.0905423	3.68939e-05	0.000480047
FBgn0039923	MED26	43816	CG1793	3288.06	-0.262561	0.06364	3.6957e-05	0.000480313
FBgn0035397	PAN3	38369	CG11486	2042.77	-0.45675	0.11074	3.71504e-05	0.000481714
FBgn0085376	CG34347	5740668	CG34347	2407.61	-0.853072	0.20682	3.71204e-05	0.000481714
FBgn0037778	mtTFB2	41228	CG3910	1620.25	0.503781	0.122274	3.78729e-05	0.000490518
FBgn0031728	Hsp60C	33796	CG7235	193.764	4.92476	1.1957	3.80996e-05	0.000492886
FBgn0038080	CG12279	41570	CG12279	219.716	-0.87373	0.212215	3.83523e-05	0.000495586
FBgn0030877	Arp8	32769	CG7846	292.334	-0.876839	0.213096	3.87571e-05	0.000500242
FBgn0029512	Aos1	41532	CG12276	1517.3	0.39204	0.0952845	3.88153e-05	0.000500275
FBgn0087039	Sbp2	38934	CG7066	507.402	0.535517	0.130162	3.88486e-05	0.000500275
FBgn0038401	CG5916	41960	CG5916	1994.18	0.677127	0.164749	3.95551e-05	0.000508792
FBgn0003067	Pepck1	37131	CG17725	5363.33	0.840737	0.2047	4.00544e-05	0.000514039
FBgn0266488	CG45087	19834964	CG45087	5363.33	0.840737	0.2047	4.00544e-05	0.000514039
FBgn0010309	pigeon	35200	CG10739	217.919	-0.862465	0.210089	4.03913e-05	0.000515992
FBgn0037531	CG10445	40938	CG10445	64.289	2.43322	0.592748	4.04358e-05	0.000515992
FBgn0050423	CG30423	246605	CG30423	1649.94	0.354074	0.0862344	4.02655e-05	0.000515992
FBgn0052099	CG32099	317852	CG32099	208.689	-0.857572	0.208874	4.03093e-05	0.000515992
FBgn0265927	lncRNA:CR44716	19836025	CR44716	35.5286	2.63312	0.641373	4.03546e-05	0.000515992
FBgn0016685	Nlp	43560	CG7917	8498.03	0.473159	0.115394	4.12507e-05	0.000525794
FBgn0033698	CG8858	36319	CG8858	1744.22	0.365645	0.0892266	4.16858e-05	0.000530739
FBgn0030038	CG1440	31776	CG1440	8312.44	-0.309021	0.0754876	4.24596e-05	0.00053804
FBgn0033246	ACC	35761	CG11198	4600.89	-0.476164	0.116299	4.23443e-05	0.00053804
FBgn0034691	Synj	37517	CG6562	493.202	-0.562322	0.137371	4.24982e-05	0.00053804
FBgn0034988	cN-IIIB	37875	CG3362	1147.72	0.516398	0.126145	4.24562e-05	0.00053804
FBgn0265660	lncRNA:CR44467	19835175	CR44467	15.8679	3.56406	0.870652	4.24809e-05	0.00053804
FBgn0036036	CG14174	39139	CG14174	251.102	0.775022	0.189351	4.25735e-05	0.000538388
FBgn0264078	Flo2	32425	CG32593	2676.41	-0.386822	0.0945559	4.29639e-05	0.000542715
FBgn0027498	CG2061	32042	CG2061	1150.53	0.553815	0.135416	4.31889e-05	0.000544945
FBgn0051717	CG31717	318911	CG31717	600.022	0.481253	0.117719	4.34794e-05	0.000547996
FBgn0025634	CG13367	31013	CG13367	1382.02	0.428242	0.104766	4.35873e-05	0.000548742
FBgn0039757	RpS7	43594	CG1883	59069.9	-0.466044	0.11415	4.45113e-05	0.000559749
FBgn0030274	Lint-1	32055	CG1908	1870.57	0.49431	0.121189	4.52652e-05	0.000568593
FBgn0031673	CG31650	326150	CG31650	5698.56	0.472265	0.115802	4.53856e-05	0.000568836
FBgn0034001	mRpL41	36688	CG12954	4679.2	0.39645	0.0972114	4.53809e-05	0.000568836
FBgn0022893	Df31	35418	CG2207	6521.53	-0.554533	0.136075	4.59742e-05	0.000574934
FBgn0039849	CG11334	43713	CG11334	3277.16	-0.537437	0.131875	4.59465e-05	0.000574934
FBgn0033754	Ak6	36379	CG8816	548.119	0.585906	0.14386	4.64631e-05	0.000580402
FBgn0031184	CG14615	33129	CG14615	163.563	1.23578	0.303456	4.65432e-05	0.000580758
FBgn0031779	CG9175	33862	CG9175	1164.31	0.372794	0.0915668	4.6756e-05	0.000582767
FBgn0051639	CG31639	318866	CG31639	81.7077	6.78251	1.66765	4.75985e-05	0.000592612
FBgn0052654	Sec16	32209	CG32654	5615.46	-0.375169	0.0923052	4.81469e-05	0.000598777
FBgn0029798	CG4078	31497	CG4078	234.551	0.823487	0.202666	4.83919e-05	0.00060116
FBgn0031129	CG1324	33060	CG1324	65.8153	6.78506	1.67054	4.87374e-05	0.000604119
FBgn0035196	CG9129	38138	CG9129	111.281	3.86842	0.952437	4.87375e-05	0.000604119
FBgn0035639	kri	38655	CG5537	3878.47	0.542944	0.133699	4.88732e-05	0.000605135
FBgn0029175	sotv	3772101	CG8433	301.804	-0.815056	0.201072	5.04435e-05	0.000623891
FBgn0013697	trnK	19893536	CR34070	4237.44	1.26969	0.31376	5.19486e-05	0.000637741
FBgn0085257	CG34228	5740377	CG34228	1585.27	0.335511	0.0829507	5.2389e-05	0.000647242
FBgn0051897	CG31897	319011	CG31897	38.6559	2.5429	0.628748	5.24598e-05	0.000647407
FBgn0261789	SmD2	40781	CG1249	2109.11	0.52627	0.130162	5.27307e-05	0.000650037
FBgn0004893	bowl	33602	CG10021	1062.31	-0.747363	0.185107	5.40329e-05	0.000665361
FBgn0003447	sn	31717	CG32858	5270.25	-0.624053	0.154665	5.46293e-05	0.00067197
FBgn0030407	Fpgs	32212	CG2543	393.134	0.663817	0.164541	5.47528e-05	0.000672755
FBgn0032812	Hakai	35256	CG10263	896.216	0.412685	0.102393	5.56784e-05	0.000683381
FBgn0010313	corto	40616	CG2530	2215.62	-0.641049	0.159148	5.62549e-05	0.000689705
FBgn0036188	CG7339	39310	CG7339	476.357	0.650262	0.161484	5.65432e-05	0.000692485
FBgn0038359	CG5614	41906	CG5614	72.1503	5.42597	1.34761	5.66449e-05	0.000692977
FBgn0051709	CG31709	261620	CG31709	91.7442	6.06123	1.50576	5.68902e-05	0.000695221
FBgn0004910	Eip63F-1	47878	CG15855	26999.1	0.32403	0.0805411	5.74224e-05	0.000700964
FBgn0250849	CG32388	192611	CG32388	71.4209	6.30316	1.56821	5.83644e-05	0.000710922
FBgn0263387	CG43439	12798365	CG43439	71.4209	6.30316	1.56821	5.83644e-05	0.000710922
FBgn0033357	Tom7	35899	CG8226	6294.13	0.571704	0.142274	5.86106e-05	0.000713148
FBgn0030208	PPP4R2r	31979	CG2890	4764.41	-0.26666	0.0663674	5.87087e-05	0.000713571
FBgn0034535	CG11110	37337	CG11110	1088.34	0.557854	0.138872	5.89351e-05	0.00071555
FBgn0010590	Prosbeta1	46058	CG8392	3856.48	0.45198	0.112573	5.94436e-05	0.000720066
FBgn0032455	Pih1D1	34685	CG5792	1011.9	-0.46987	0.117042	5.9563e-05	0.000720066
FBgn0045827	CG13245	50456	CG13245	97.8688	5.52774	1.37692	5.95576e-05	0.000720066
FBgn0264364	CG43816	14462783	CG43816	97.8688	5.52774	1.37692	5.95576e-05	0.000720066
FBgn0030067	Rbm13	31818	CG10648	698.768	0.756195	0.188491	6.02485e-05	0.000726842
FBgn0035247	metl	38197	CG13929	477.273	-1.03554	0.258122	6.02527e-05	0.000726842
FBgn0003943	Ubi-p63E	38456	CG11624	3453.83	0.618992	0.154414	6.10671e-05	0.000735878
FBgn0001257	ImpL2	38513	CG15009	18311.7	0.418843	0.104522	6.14331e-05	0.000739497
FBgn0052672	Atg8a	32001	CG32672	3452.7	-0.374203	0.0934201	6.18613e-05	0.000743856
FBgn0031878	sip2	33979	CG9188	79.7971	3.48824	0.871602	6.27819e-05	0.00075412
FBgn0001341	Mybbp1A	31010	CG6189	1001.69	0.803858	0.200918	6.30953e-05	0.000757076
FBgn0034907	CG5539	37766	CG5539	33.8917	7.71491	1.9291	6.35513e-05	0.000761736
FBgn0050430	CG30430	246610	CG30430	71.7967	6.07872	1.52173	6.48021e-05	0.000775902
FBgn0047205	lncRNA:CR32385	3772463	CR32385	17.9772	3.10054	0.776741	6.55934e-05	0.000784542
FBgn0052343	Atac3	38055	CG32343	338.682	-0.690449	0.17299	6.57201e-05	0.000785223
FBgn0025676	CkIIalpha-i3	38088	CG3217	534.278	0.868428	0.217765	6.66572e-05	0.000795574
FBgn0015571	alpha-Est3	40907	CG1257	1784.2	0.423672	0.10631	6.74092e-05	0.000801151
FBgn0024558	Dph5	42663	CG31289	713.75	0.578279	0.145091	6.73018e-05	0.000801151
FBgn0032637	CG5050	35048	CG5050	65.9141	4.72191	1.18469	6.72567e-05	0.000801151
FBgn0052982	CG32982	34237	CG32982	3328.34	-0.490895	0.123177	6.73997e-05	0.000801151
FBgn0085197	CG34168	50457	CG34168	145.896	6.37564	1.59994	6.75026e-05	0.000801416
FBgn0002862	Mst87F	41693	CG17956	141.092	4.33185	1.08728	6.77344e-05	0.000803048
FBgn0038225	soti	41748	CG8489	65.6138	6.43128	1.61431	6.77906e-05	0.000803048
FBgn0261925	CG42792	10178946	CG42792	172.947	1.27124	0.319111	6.78542e-05	0.000803048
FBgn0038774	CG5023	42400	CG5023	1909.8	-0.933607	0.234627	6.91723e-05	0.000817788
FBgn0004655	wapl	31187	CG3707	1320.64	-0.38742	0.0974766	7.05293e-05	0.000832083
FBgn0010328	woc	47249	CG5965	2951.97	-0.319981	0.0805047	7.04708e-05	0.000832083
FBgn0050039	CG30039	246411	CG30039	90.4463	5.64863	1.42194	7.11311e-05	0.000838305
FBgn0029795	CG15773	31494	CG15773	49.6105	-2.20222	0.554839	7.21431e-05	0.000849342
FBgn0039207	CG5789	42928	CG5789	4764.22	0.355281	0.0895406	7.25337e-05	0.000853048
FBgn0030479	Rbp1-like	32293	CG1987	4072.98	-0.29912	0.0754182	7.30415e-05	0.000858123
FBgn0036771	Wdr92	39997	CG14353	219.282	0.816581	0.2059	7.31182e-05	0.000858129
FBgn0036437	CG5048	39598	CG5048	45.8319	5.42414	1.3679	7.33012e-05	0.00085938
FBgn0261287	ymp	43088	CG12250	73.7347	6.37697	1.6083	7.33835e-05	0.000859449
FBgn0029153	Menl-2	3772692	CG7969	40.9724	5.74446	1.44984	7.42778e-05	0.000868117
FBgn0029154	Menl-1	3772542	CG7964	40.9724	5.74446	1.44984	7.42778e-05	0.000868117
FBgn0010113	hdc	43604	CG15532	6824.1	-0.46488	0.117359	7.45771e-05	0.000870277
FBgn0035209	msd1	38155	CG13914	18.5219	3.80131	0.95967	7.46173e-05	0.000870277
FBgn0031178	CG10918	33123	CG10918	12.5775	7.25372	1.83168	7.49033e-05	0.000872709
FBgn0001149	GstD1	41503	CG10045	14110.6	0.581512	0.146921	7.55859e-05	0.000878974
FBgn0038948	PSR	42616	CG5383	880.89	-0.7548	0.190705	7.55972e-05	0.000878974
FBgn0004171	Mst98Cb	43367	CG18396	78.5415	5.32094	1.34561	7.67627e-05	0.000889778
FBgn0022382	Pka-R2	36041	CG15862	1375.64	-0.591714	0.149649	7.68541e-05	0.000889778
FBgn0031191	Cp110	33136	CG14617	391.929	1.06256	0.268745	7.69217e-05	0.000889778
FBgn0035904	GstO3	38972	CG6776	1716.35	0.583895	0.147664	7.67832e-05	0.000889778
FBgn0045035	tefu	41839	CG6535	439.888	0.776219	0.19628	7.66483e-05	0.000889778
FBgn0030027	CG1632	31763	CG1632	1366.25	-0.909073	0.230155	7.8205e-05	0.000903693
FBgn0029947	CG1999	31671	CG1999	39.4016	6.43602	1.62957	7.83055e-05	0.000903927
FBgn0039511	CG3330	43296	CG3330	89.0151	6.42534	1.62747	7.8786e-05	0.000908541
FBgn0053129	CG33129	34514	CG33129	2655.76	-0.453702	0.114941	7.90498e-05	0.00091065
FBgn0086856	CG11555	33193	CG11555	1284.26	0.554166	0.14042	7.93034e-05	0.000912638
FBgn0001316	klar	38067	CG17046	8067.56	-0.476211	0.120712	7.97886e-05	0.000917066
FBgn0010482	l(2)01289	46017	CG9432	67027.8	-0.370687	0.0939674	7.98512e-05	0.000917066
FBgn0265262	Vha68-1	45668	CG12403	3980.06	-0.322718	0.0818179	8.00185e-05	0.000918052
FBgn0039691	IntS11	43506	CG1972	841.729	0.647229	0.164174	8.06925e-05	0.000924841
FBgn0032512	Bdp1	34748	CG9305	1772.59	0.357955	0.0908168	8.09715e-05	0.000927095
FBgn0032702	CG10376	35126	CG10376	1077.58	0.528698	0.134201	8.16205e-05	0.000933576
FBgn0010220	Dbp45A	35917	CG12759	880.577	0.495253	0.125764	8.21765e-05	0.000938981
FBgn0040075	rept	40092	CG9750	1549.84	0.393712	0.0999981	8.24384e-05	0.000941019
FBgn0002780	mod	43764	CG2050	11543.8	0.328984	0.0835779	8.27644e-05	0.000943783
FBgn0051030	CG31030	318563	CG31030	209.529	1.02194	0.259784	8.36111e-05	0.000952473
FBgn0013981	His4r	41773	CG3379	5816.5	-0.421639	0.10722	8.40821e-05	0.00095687
FBgn0052499	Cda4	33144	CG32499	4509.68	-0.874108	0.222507	8.54934e-05	0.000971948
FBgn0003464	sol	44014	CG1391	2225.64	0.403116	0.102723	8.69864e-05	0.000987359
FBgn0013269	Fkbp39	41860	CG6226	4006.39	0.559655	0.142617	8.70245e-05	0.000987359
FBgn0033117	CG3358	35604	CG3358	1025.12	0.399118	0.101739	8.74676e-05	0.000991388
FBgn0032150	CG13123	34303	CG13123	54.1664	-1.56556	0.399369	8.85197e-05	0.0010023
FBgn0061476	Zwilch	59247	CG18729	90.7424	4.47227	1.14097	8.86629e-05	0.00100292
FBgn0027358	Tim9b	3772213	CG17767	3627.85	0.383118	0.0977559	8.88716e-05	0.00100326
FBgn0031041	Pstk	3772080	CG12788	3627.85	0.383118	0.0977559	8.88716e-05	0.00100326
FBgn0031451	CG9961	33459	CG9961	64.1244	1.91145	0.487767	8.9001e-05	0.00100371
FBgn0259209	Mlp60A	37853	CG42309	179872	-0.594929	0.151989	9.06706e-05	0.00102152
FBgn0033627	CG13204	36227	CG13204	271.74	-0.725973	0.1855	9.09288e-05	0.0010234
FBgn0039889	Arl4	43771	CG2219	1424.69	-0.32659	0.0835871	9.33796e-05	0.00104994
FBgn0011661	Moe	31816	CG10701	4749.55	-0.668496	0.171129	9.36824e-05	0.00105229
FBgn0086706	pix	39027	CG5651	6830.5	-0.309735	0.0793308	9.44806e-05	0.0010602
FBgn0051864	Qtzl	318990	CG31864	91.8419	1.51094	0.387245	9.54952e-05	0.00107052
FBgn0019828	dj	40838	CG1980	146.969	5.46436	1.40204	9.72145e-05	0.00108871
FBgn0085345	CG34316	5740757	CG34316	33.3314	2.35203	0.604296	9.93489e-05	0.0011115
FBgn0031777	CG9154	33858	CG9154	482.922	0.569889	0.146504	0.000100282	0.00112083
FBgn0039678	Obp99a	43488	CG18111	25.8493	4.54325	1.16826	0.000100703	0.00112441
FBgn0052064	S-Lap4	326188	CG32064	425.033	6.03499	1.55207	0.000100925	0.00112578
FBgn0003889	betaTub85D	41124	CG9359	278.117	4.31253	1.11029	0.000102695	0.00114439
FBgn0052445	CG32445	261603	CG32445	48.3362	7.33495	1.88862	0.000102851	0.001145
FBgn0260648	Rrp40	319033	CG31938	197.573	0.815355	0.21007	0.000103876	0.00115526
FBgn0015379	dod	33111	CG17051	1846.5	0.518058	0.133541	0.000104722	0.00116229
FBgn0024510	dlt	46719	CG32315	520.918	-0.569749	0.146874	0.000104818	0.00116229
FBgn0052657	lncRNA:CR32657	3772397	CR32657	42.407	8.03974	2.07252	0.000104798	0.00116229
FBgn0250844	CG4218	34848	CG4218	54.5733	5.48534	1.41424	0.000105033	0.00116353
FBgn0039071	bb8	42756	CG4434	50.7731	6.8387	1.76452	0.00010633	0.00117674
FBgn0035988	CG3982	39084	CG3982	230.989	4.19882	1.08374	0.000106892	0.0011818
FBgn0083121	Uhg7	8674061	CR42453	10705.3	-0.386639	0.0998064	0.000107113	0.00118308
FBgn0010333	Rac1	38146	CG2248	2620.23	-0.324686	0.0838205	0.000107245	0.00118338
FBgn0032632	CG6380	35040	CG6380	41.8948	6.13057	1.58295	0.000107559	0.0011853
FBgn0036487	Prp31	39655	CG6876	1797.11	0.521626	0.134693	0.00010763	0.0011853
FBgn0001941	ifc	33836	CG9078	1164.71	0.401738	0.103767	0.000108149	0.00118985
FBgn0003517	sta	31106	CG14792	119966	-0.417912	0.107959	0.000108382	0.00119125
FBgn0031360	CG31937	326177	CG31937	1875.03	0.56538	0.146227	0.000110427	0.00121255
FBgn0010228	HmgZ	37480	CG17921	10147.5	0.242312	0.0626963	0.000111153	0.00121933
FBgn0053099	CG33099	326254	CG33099	258.003	1.10566	0.286322	0.000112655	0.0012346
FBgn0003279	RpL4	43349	CG5502	93292.5	-0.422029	0.1093	0.000112827	0.00123529
FBgn0027508	Tnks	43095	CG4719	794.647	-0.498431	0.129142	0.000113589	0.00124241
FBgn0038200	CG9920	41712	CG9920	157.562	6.02586	1.56322	0.000115836	0.00126576
FBgn0051141	CG31141	318605	CG31141	34.2519	6.85812	1.78125	0.000118037	0.00128856
FBgn0262631	lncRNA:CR43148	12798034	CR43148	61.6944	-1.4324	0.372083	0.000118271	0.00128986
FBgn0032955	CG2201	35417	CG2201	5595.26	-0.454863	0.118218	0.000119247	0.00129736
FBgn0033355	CG13748	35896	CG13748	5336.65	-0.867192	0.225367	0.000119126	0.00129736
FBgn0037109	MED1	40403	CG7162	894.835	-0.491409	0.12772	0.000119304	0.00129736
FBgn0036942	CG7328	40204	CG7328	59.816	-1.606	0.417469	0.000119573	0.00129903
FBgn0037149	CG14561	40447	CG14561	155.778	0.947596	0.246343	0.000119744	0.00129963
FBgn0034500	CG11200	37301	CG11200	408.288	-0.823435	0.21412	0.000120226	0.00130361
FBgn0039590	CG10011	43387	CG10011	2336.42	-0.445623	0.115893	0.000120488	0.00130519
FBgn0026432	Grip163	39365	CG5688	318.724	-0.927794	0.241418	0.000121488	0.00131475
FBgn0004175	Mst84Dd	40886	CG17935	68.9075	6.87222	1.78885	0.00012219	0.00132108
FBgn0037466	CG1965	40842	CG1965	1519.71	0.366641	0.0954485	0.000122413	0.00132223
FBgn0030717	Slc25A46a	32564	CG8931	1570.82	0.489421	0.127476	0.000123373	0.00133132
FBgn0036159	CG7557	39278	CG7557	26.9868	5.87953	1.53178	0.000123851	0.00133519
FBgn0052371	CG32371	317999	CG32371	91.5229	6.479	1.68842	0.000124387	0.00133969
FBgn0035422	RpL28	38397	CG12740	41648.4	-0.49036	0.127818	0.000124847	0.00134336
FBgn0032050	CG13096	34183	CG13096	1774.92	0.482712	0.125858	0.000125375	0.00134775
FBgn0020930	Dgkepsilon	36408	CG8657	1208.84	0.384239	0.100219	0.000126084	0.00135279
FBgn0046301	CG7148	40432	CG7148	2404.22	-0.507603	0.132392	0.000126025	0.00135279
FBgn0025355	SuUR	45739	CG7869	971.32	0.455229	0.11881	0.00012732	0.00136345
FBgn0266540	CG45101	19834824	CG45101	971.32	0.455229	0.11881	0.00012732	0.00136345
FBgn0004657	mys	44885	CG1560	8082.17	-0.301422	0.0786757	0.00012752	0.0013643
FBgn0033205	CG2064	35708	CG2064	208.592	1.44435	0.377049	0.000127796	0.00136486
FBgn0035298	SCOT	38261	CG1140	2060.49	0.464171	0.121173	0.000127815	0.00136486
FBgn0037712	CG16789	41154	CG16789	263.594	0.946689	0.247178	0.000128151	0.00136586
FBgn0051510	CG31510	326146	CG31510	823.085	-0.578619	0.151073	0.000128107	0.00136586
FBgn0016031	lama	38610	CG10645	3494.41	0.691566	0.180593	0.00012845	0.00136775
FBgn0037705	mura	41145	CG9381	3644.8	-0.564111	0.147342	0.000128882	0.00137105
FBgn0011327	Uch-L5	39102	CG3431	1343.74	0.481808	0.126021	0.000131703	0.00139973
FBgn0038741	CG17186	42363	CG17186	126.029	1.11025	0.290689	0.0001338	0.00142068
FBgn0024371	E2f2	35381	CG1071	797.481	-0.452526	0.118621	0.000136252	0.00144535
FBgn0037150	CG7133	40449	CG7133	1408.21	0.487438	0.127786	0.000136467	0.00144626
FBgn0030801	Rcp	32678	CG4875	248.308	0.675494	0.177288	0.000138884	0.0014705
FBgn0030482	CG1673	32297	CG1673	1215.87	-1.22136	0.32082	0.00014067	0.00148801
FBgn0030403	CG1824	32208	CG1824	4181.35	-0.300711	0.0790131	0.000141324	0.00148932
FBgn0031908	CG5177	34017	CG5177	1342.46	-1.74775	0.459191	0.000141151	0.00148932
FBgn0033529	CG17765	36111	CG17765	1609.55	-0.347241	0.091235	0.000141229	0.00148932
FBgn0037653	Iru	41080	CG11982	7597.17	0.476122	0.125088	0.000141064	0.00148932
FBgn0265626	CG44434	19836171	CG44434	43.3684	7.17705	1.88608	0.000141649	0.00148996
FBgn0265627	CG44435	19835622	CG44435	43.3684	7.17705	1.88608	0.000141649	0.00148996
FBgn0038610	CG7675	42211	CG7675	2930.29	-0.535801	0.140905	0.000143213	0.00150501
FBgn0050005	GstT2	246386	CG30005	600.309	0.51173	0.134609	0.000143769	0.00150944
FBgn0032451	spict	34681	CG12292	299.07	-0.9373	0.246704	0.000145111	0.00152211
FBgn0010379	Akt1	41957	CG4006	4798.67	-0.374043	0.0984688	0.000145519	0.00152497
FBgn0020306	dom	45655	CG9696	6093.02	-0.430137	0.113324	0.000147267	0.00154185
FBgn0039625	beta4GalNAcTB	43425	CG14517	750.096	0.48322	0.127352	0.000148019	0.00154829
FBgn0037443	Dmtn	40792	CG1021	1178.4	-0.378761	0.0998874	0.000149512	0.00156245
FBgn0033751	CG8818	36375	CG8818	6889.81	-0.538949	0.14215	0.000149803	0.00156404
FBgn0261955	kdn	31579	CG3861	256215	-0.565149	0.149089	0.000150228	0.00156702
FBgn0023097	bon	44235	CG5206	1555.32	-0.455207	0.120158	0.000151614	0.00158002
FBgn0262619	DNAlig1	37791	CG5602	120.834	1.20004	0.316797	0.000151841	0.00158092
FBgn0052690	lncRNA:CR32690	10178944	CR32690	72.242	4.68232	1.23641	0.000152463	0.00158593
FBgn0261835	lncRNA:CR42767	10178874	CR42767	39.1975	5.69363	1.50402	0.000153329	0.00159346
FBgn0037874	Tctp	41341	CG4800	41649.3	-0.356579	0.0942446	0.000154607	0.00160526
FBgn0039280	Mocs2B	43017	CG10238	522.198	0.5014	0.132583	0.000155709	0.00161372
FBgn0260229	Mocs2A	8674021	CG42503	522.198	0.5014	0.132583	0.000155709	0.00161372
FBgn0035035	Samtor	37934	CG3570	250.509	0.703665	0.186135	0.00015657	0.00162115
FBgn0002593	RpLP1	33214	CG4087	60284.5	-0.528591	0.139874	0.000157434	0.0016286
FBgn0051407	CG31407	318716	CG31407	78.5196	3.7788	1.00036	0.000158461	0.00163772
FBgn0031530	Pgant2	33556	CG3254	2036.49	-0.729325	0.193112	0.000158923	0.00164099
FBgn0035802	Pura	2768948	CG33275	1311.15	-0.898811	0.238033	0.000159375	0.0016424
FBgn0040370	CG13375	30976	CG13375	190.608	-1.40724	0.3727	0.000159498	0.0016424
FBgn0053017	CG33017	36811	CG33017	22.5719	4.8523	1.28498	0.000159259	0.0016424
FBgn0262739	AGO1	36544	CG6671	8711.41	-0.367501	0.0973511	0.000160004	0.00164611
FBgn0033781	CG13319	36423	CG13319	625.599	0.990454	0.262487	0.00016107	0.00165557
FBgn0032624	CG6304	35032	CG6304	40.3111	7.96622	2.11387	0.000164196	0.00168155
FBgn0038627	CG7694	42230	CG7694	1395.02	0.567284	0.150519	0.000164003	0.00168155
FBgn0053493	CG33493	2768994	CG33493	169.408	0.874367	0.232004	0.000164059	0.00168155
FBgn0264562	Hr4	31162	CG43934	37844.6	-0.535286	0.14204	0.00016419	0.00168155
FBgn0038294	Mf	41824	CG6803	6135.07	-0.67732	0.17988	0.000166287	0.00170142
FBgn0032360	CG14926	34567	CG14926	119.536	5.21826	1.38617	0.000166882	0.00170595
FBgn0051870	CG31870	318993	CG31870	65.1177	6.1879	1.64504	0.000168857	0.00172458
FBgn0046692	Stlk	3355135	CG40293	695.307	-0.444316	0.118179	0.000170128	0.00173599
FBgn0024945	NitFhit	38029	CG7067	1875.29	0.653388	0.173808	0.000170418	0.00173737
FBgn0029522	CG13373	30988	CG13373	50.0354	-1.54461	0.41099	0.000171096	0.0017427
FBgn0029088	disp	44274	CG2019	692.437	-0.627637	0.167095	0.000172539	0.00175581
FBgn0259794	sinah	39885	CG13030	50.0357	5.54365	1.47617	0.000173047	0.00175938
FBgn0051453	pch2	41013	CG31453	427.303	-1.00111	0.266767	0.000174892	0.00177655
FBgn0031549	Spindly	33578	CG15415	94.2794	1.43314	0.382051	0.000176007	0.00178625
FBgn0001098	Gdh	42832	CG5320	16118.8	-0.844378	0.225238	0.000177672	0.00180153
FBgn0052436	CG32436	40362	CG32436	111.675	4.37024	1.16635	0.000179018	0.00181354
FBgn0265269	CG15425	33630	CG15425	37.3598	6.9734	1.86175	0.00017995	0.00182135
FBgn0020272	mst	33119	CG1424	149.842	1.19681	0.31964	0.000180937	0.00182969
FBgn0032873	CG2614	35326	CG2614	565.247	0.558045	0.149102	0.000182053	0.00183932
FBgn0011244	Hsp60B	48572	CG2830	109.116	5.31902	1.42178	0.000183219	0.00184945
FBgn0023167	SmD3	36306	CG8427	2161.07	0.454171	0.121439	0.000184087	0.00185654
FBgn0026722	drosha	35747	CG8730	2260.62	0.490385	0.131169	0.000185058	0.00186466
FBgn0038890	CG7956	42545	CG7956	844.295	0.503225	0.134849	0.000190139	0.00191414
FBgn0027492	wdb	43312	CG5643	9047.28	-0.404988	0.108626	0.000192801	0.00193921
FBgn0035824	CG8281	38880	CG8281	610.155	0.502694	0.134852	0.000193199	0.00194148
FBgn0037901	Exd2	41374	CG6744	2458.63	0.493577	0.132489	0.000194992	0.00195775
FBgn0286051	Rexo5	38740	CG8368	1790.76	0.553288	0.148549	0.000195605	0.00196215
FBgn0020304	drongo	33263	CG3365	3475.42	-0.584706	0.1571	0.000197758	0.00198198
FBgn0052081	CG32081	326194	CG32081	67.3469	6.49224	1.74466	0.000198277	0.00198542
FBgn0263346	smash	40583	CG43427	4619.49	-0.567905	0.152623	0.00019847	0.00198558
FBgn0035164	CG13901	38095	CG13901	497.864	0.608284	0.163629	0.000201235	0.00201146
FBgn0034569	dgt3	37377	CG3221	34.6684	2.19021	0.58942	0.000202509	0.00202239
FBgn0050487	CG30487	246646	CG30487	28.0425	7.43974	2.00337	0.000204324	0.00203871
FBgn0036552	CG17028	39741	CG17028	576.682	0.828078	0.223082	0.000205634	0.00204815
FBgn0037460	sowi	40809	CG15178	54.9479	6.52173	1.75693	0.000205618	0.00204815
FBgn0038208	CG14355	41723	CG14355	91.7919	5.93044	1.59849	0.00020724	0.00206232
FBgn0038551	Odj	42145	CG7357	382.371	-0.649357	0.175227	0.000210726	0.00209146
FBgn0250834	CG33308	2768925	CG33308	27.7502	7.42453	2.00326	0.000210371	0.00209146
FBgn0264389	opm	32435	CG9053	582.516	-0.685066	0.184854	0.000210567	0.00209146
FBgn0026533	Dek	47906	CG5935	3065.26	-0.375533	0.101362	0.000211487	0.00209717
FBgn0266723	Trs31	36641	CG10153	384.891	-0.671768	0.181362	0.000212217	0.00210255
FBgn0266228	lncRNA:CR44923	19834980	CR44923	22.2091	-3.57771	0.965972	0.000212444	0.00210295
FBgn0030683	Mvd	32520	CG8239	418.444	-0.884479	0.238861	0.000213141	0.002108
FBgn0039563	CG4951	43355	CG4951	1015.16	0.647145	0.174842	0.000214495	0.00211953
FBgn0050115	GEFmeso	37134	CG30115	952.645	-0.917472	0.247923	0.000215058	0.00212322
FBgn0038947	Sar1	42615	CG7073	2914.36	-0.335832	0.0907636	0.000215532	0.00212604
FBgn0004556	Dbp73D	39871	CG9680	615.21	0.60079	0.162485	0.000217732	0.00214569
FBgn0034447	CG7744	37239	CG7744	526.147	0.643029	0.173919	0.000217906	0.00214569
FBgn0034416	CG15109	37195	CG15109	43.5421	7.19777	1.94702	0.000218324	0.00214793
FBgn0037885	CG17721	41354	CG17721	289.066	-0.726082	0.196488	0.000219625	0.00215885
FBgn0002306	sas	40861	CG2507	9818.69	-0.994072	0.269169	0.000221524	0.00217561
FBgn0004179	Csp	40459	CG6395	3877.04	-0.298088	0.0807305	0.000222164	0.00218
FBgn0003380	Sh	32780	CG12348	1854.75	-1.13957	0.308799	0.000223969	0.00219103
FBgn0010602	lwr	33226	CG3018	4047.27	-0.403993	0.109474	0.000223995	0.00219103
FBgn0029825	CG12728	31526	CG12728	182.755	1.13464	0.307473	0.000224067	0.00219103
FBgn0031347	CG10869	33337	CG10869	119.907	4.34559	1.17753	0.000223881	0.00219103
FBgn0052195	CG32195	317907	CG32195	42.3036	1.96953	0.533932	0.000225379	0.00220195
FBgn0264816	koko	14462485	CG44010	1949.59	0.449878	0.122001	0.000226482	0.0022108
FBgn0010015	CanA1	43670	CG1455	1415.89	0.718089	0.194825	0.000227979	0.00222348
FBgn0034824	Klp59C	37671	CG3219	43.7179	6.60923	1.7934	0.000228419	0.00222585
FBgn0266084	Fhos	39004	CG42610	26863.8	-0.485553	0.131764	0.000228695	0.00222661
FBgn0261341	verm	40149	CG8756	36470.5	-0.679319	0.184382	0.000229324	0.0022308
FBgn0265174	PIG-V	19835383	CG44239	1086.06	0.498546	0.135341	0.000229945	0.00223492
FBgn0267727	Pen	34338	CG4799	311.843	3.63333	0.986625	0.000230878	0.00224205
FBgn0259178	5PtaseI	326119	CG42283	295.01	-1.16982	0.317769	0.000231986	0.00225087
FBgn0053189	CG33189	326328	CG33189	227.984	1.19711	0.325314	0.000233368	0.00226233
FBgn0000615	exu	37345	CG8994	151.907	3.01556	0.819981	0.000235437	0.00228041
FBgn0265648	lncRNA:CR44455	19835069	CR44455	29.0065	7.48921	2.03661	0.000235714	0.00228114
FBgn0285948	RpL27A	33654	CG15442	49467.9	-0.463817	0.126215	0.000238007	0.00230135
FBgn0250845	CG1288	40865	CG1288	91.7699	5.81019	1.58152	0.000238967	0.00230865
FBgn0033174	CG11125	35669	CG11125	32.5945	4.90657	1.33587	0.000239784	0.00231455
FBgn0013690	trnC	19893531	CR34065	60.9327	1.52087	0.414253	0.000241278	0.00231668
FBgn0027495	Smyd4-4	36299	CG8378	3387.27	0.36533	0.0995233	0.000241795	0.00233197
FBgn0050376	CG30376	246576	CG30376	132.727	5.98726	1.63152	0.000242805	0.0023397
FBgn0014388	sty	38424	CG1921	4411.97	-0.396472	0.108081	0.000244188	0.00235102
FBgn0034065	Rrp42	36766	CG8395	457.823	0.532377	0.145161	0.000244939	0.00235623
FBgn0037607	CG8036	41027	CG8036	1720.4	-0.517888	0.141222	0.000245217	0.00235689
FBgn0036497	Ran-like	39666	CG7815	42.788	5.83889	1.59299	0.000246993	0.00237193
FBgn0004381	Klp68D	39332	CG7293	655.096	-0.433242	0.118229	0.000247892	0.00237854
FBgn0083943	CG34107	4379852	CG34107	31.8706	5.71009	1.5599	0.000251665	0.00241268
FBgn0024733	RpL10	43864	CG17521	60453.1	-0.455857	0.124751	0.000258059	0.00246634
FBgn0034472	CG8517	37268	CG8517	71.9015	5.74091	1.57087	0.000257579	0.00246634
FBgn0039857	RpL6	43723	CG11522	63888.7	-0.509103	0.139326	0.000258139	0.00246634
FBgn0261238	Alh	40850	CG1070	4386.06	-0.233557	0.0639135	0.000257912	0.00246634
FBgn0263705	Myo10A	32028	CG43657	6861.83	-0.693424	0.189793	0.000258603	0.00246868
FBgn0013699	trnL1	19893534	CR34068	2964.35	1.58269	0.433464	0.000260959	0.00248242
FBgn0015664	Dref	34328	CG5838	1286.46	-0.398637	0.109168	0.000260626	0.00248589
FBgn0029689	CG6428	31351	CG6428	611.719	0.510431	0.139879	0.000263173	0.00250805
FBgn0037137	Nopp140	40433	CG7421	3553.69	0.444748	0.121915	0.000264275	0.00251643
FBgn0027348	bgm	44117	CG4501	539.467	0.981487	0.269124	0.000265357	0.00252459
FBgn0029092	ced-6	35971	CG11804	1360.48	-0.654137	0.179454	0.000267227	0.00254024
FBgn0037351	RpL13A	40687	CG1475	56311.5	-0.400653	0.109927	0.000267672	0.0025414
FBgn0051451	lncRNA:CR31451	12798523	CR31451	3222.27	-0.455181	0.124899	0.000268027	0.0025414
FBgn0052026	CG32026	317829	CG32026	42.2761	4.46016	1.22381	0.000267939	0.0025414
FBgn0036576	CG5151	39772	CG5151	2187.93	-0.350975	0.0963153	0.000268413	0.00254292
FBgn0004638	drk	36497	CG6033	4812.42	-0.265055	0.0727662	0.000269942	0.00255525
FBgn0039518	CG13978	43303	CG13978	48.838	5.53129	1.51894	0.000271008	0.00256319
FBgn0259710	CG42364	7354408	CG42364	24.48	2.8267	0.776445	0.000272041	0.0025708
FBgn0261286	Mat89Ba	41973	CG12785	1300.19	0.484446	0.133159	0.000274643	0.00259321
FBgn0038423	CG10317	41987	CG10317	38.8845	7.01818	1.9293	0.000275096	0.00259531
FBgn0063492	GstE8	37113	CG17533	93.9323	1.19485	0.328743	0.000278398	0.00262426
FBgn0039726	eIF2Balpha	43549	CG7883	1189.71	0.37934	0.104429	0.000280685	0.0026436
FBgn0033638	CG9005	36243	CG9005	1276.27	-0.465671	0.128229	0.000281724	0.00265118
FBgn0039674	CG1907	43483	CG1907	305.191	-0.667439	0.183811	0.000282202	0.00265346
FBgn0015572	alpha-Est4	40906	CG1082	82.1997	1.2311	0.339103	0.000282933	0.00265811
FBgn0031606	CG15439	33651	CG15439	846.094	0.446035	0.122872	0.000283352	0.00265982
FBgn0010078	RpL23	37628	CG3661	45828.4	-0.526224	0.145006	0.000284552	0.00266886
FBgn0064225	RpL5	3355124	CG17489	77134.2	-0.376585	0.103786	0.000285094	0.00267172
FBgn0261065	Cpsf73	42240	CG7698	639.683	-0.464565	0.128083	0.000286669	0.00268424
FBgn0037555	Ada2b	40966	CG9638	531.783	-0.509715	0.140621	0.000289249	0.00270615
FBgn0002865	Mst98Ca	47854	CG11719	139.322	5.03525	1.38953	0.00029041	0.00271476
FBgn0039927	CG11155	43822	CG11155	620.864	0.925517	0.255528	0.00029236	0.00272845
FBgn0051206	CG31206	318627	CG31206	41.4433	6.12534	1.6911	0.000292223	0.00272845
FBgn0035210	msd5	38156	CG2213	30.2695	2.19888	0.607204	0.000293106	0.00273315
FBgn0003460	so	35662	CG11121	1738.14	-0.718203	0.198372	0.000294042	0.00273961
FBgn0034362	CG5323	37137	CG5323	10641	0.452008	0.124868	0.000294744	0.00274387
FBgn0039149	CG18428	42857	CG18428	652.15	0.494545	0.136667	0.000296174	0.00275491
FBgn0034923	Upf3	37792	CG11184	882.875	0.541884	0.14978	0.000297043	0.00276071
FBgn0010770	ppan	42502	CG5786	515.478	-0.514541	0.142258	0.000298087	0.00276488
FBgn0010926	l(3)07882	46201	CG5824	1482.68	0.473062	0.130794	0.000298211	0.00276488
FBgn0034697	GM130	37524	CG11061	1174.66	-0.409172	0.11313	0.000298228	0.00276488
FBgn0034853	Ice1	37701	CG13550	675.026	0.43742	0.121003	0.000300412	0.00278283
FBgn0000636	Fas3	35097	CG5803	4088.75	-0.827737	0.229023	0.000301267	0.00278626
FBgn0033378	tsu	35924	CG8781	1164.52	0.477996	0.132255	0.000301278	0.00278626
FBgn0031785	CG13991	33868	CG13991	28.4973	6.57723	1.82007	0.000301833	0.00278911
FBgn0266409	CG45049	42691	CG45049	2235.07	-0.389147	0.107723	0.000303299	0.00280036
FBgn0035001	Slik	37893	CG4527	4982.03	-0.291497	0.0807034	0.000303901	0.00280132
FBgn0036102	CG12523	39216	CG12523	140.496	-4.20898	1.16527	0.000303807	0.00280132
FBgn0032370	CG12307	34584	CG12307	29.4236	8.48174	2.35032	0.000307669	0.00283372
FBgn0030631	CG6227	32464	CG6227	2272.59	0.443182	0.122826	0.000308319	0.00283739
FBgn0260862	Vti1a	38085	CG3279	88.5869	-1.06299	0.294729	0.000310142	0.00285183
FBgn0034459	TTLL6A	37253	CG16716	27.692	5.49274	1.52322	0.000310931	0.00285676
FBgn0032867	CG15475	35319	CG15475	31.9827	7.6305	2.11673	0.000312338	0.00286734
FBgn0031128	hydra	33058	CG1338	42.4367	7.14583	1.98364	0.000315322	0.00289238
FBgn0014026	RpL7A	31588	CG3314	85326.4	-0.40782	0.113226	0.000315987	0.00289612
FBgn0033473	CG12128	36042	CG12128	457.6	0.498457	0.138416	0.000316792	0.00290114
FBgn0038984	AdipoR	42656	CG5315	7277.47	0.286577	0.0795861	0.000317189	0.0029024
FBgn0083940	RhoU	31945	CG34104	377.926	-0.590467	0.163997	0.000317643	0.0029042
FBgn0015351	CG14906	42030	CG14906	146.575	1.06393	0.295602	0.000319209	0.00291615
FBgn0031784	CG9222	33867	CG9222	28.5179	7.46448	2.0744	0.000320205	0.00292287
FBgn0038797	Dic2	54520426	CG4323	55.5494	5.50685	1.53122	0.000322687	0.00294076
FBgn0053322	CG33322	2768932	CG33322	25.9672	8.30162	2.30828	0.000322588	0.00294076
FBgn0037602	SLIRP2	41021	CG8021	818.457	0.74503	0.207219	0.000323917	0.00294803
FBgn0039120	Nup98-96	42816	CG10198	3217.93	-0.495834	0.13792	0.00032427	0.00294803
FBgn0266411	sima	43580	CG45051	7838.97	-0.356201	0.0990748	0.000324051	0.00294803
FBgn0035709	eIF4E4	38743	CG10124	49.6802	5.78818	1.6103	0.00032506	0.00295282
FBgn0029114	Tollo	44497	CG6890	1466.27	-0.799071	0.222437	0.000327719	0.00297457
FBgn0034826	CG13544	37673	CG13544	31.3898	7.60373	2.1171	0.000328685	0.00297899
FBgn0259749	mmy	33903	CG9535	2492.22	-0.464298	0.129283	0.000328999	0.00297899
FBgn0261268	Cul3	34896	CG42616	7913.37	0.523212	0.145687	0.000328965	0.00297899
FBgn0042182	CG18749	3771984	CG18749	932.842	0.451704	0.125953	0.000335413	0.00303219
FBgn0064126	CG33722	3772658	CG33722	932.842	0.451704	0.125953	0.000335413	0.00303219
FBgn0028513	CG9254	34773	CG9254	109.041	5.80338	1.6194	0.000338802	0.00305955
FBgn0036826	arx	40061	CG3893	80.3524	1.11781	0.311929	0.000338983	0.00305955
FBgn0036258	eIF3l	39386	CG5642	6977.61	-0.356535	0.09951	0.000339789	0.00306436
FBgn0031670	SelT	33725	CG3887	2044.73	0.366779	0.10243	0.000342578	0.00308705
FBgn0035558	CG11357	38561	CG11357	645.252	-0.582872	0.162804	0.000343333	0.00309137
FBgn0250753	kra	40680	CG2922	15223.6	-0.379822	0.10615	0.000345996	0.00311037
FBgn0260755	CG42553	38094	CG42553	569.439	0.536521	0.149942	0.000345978	0.00311037
FBgn0040228	DCTN5-p25	34873	CG10846	501.996	0.463737	0.129709	0.00034995	0.00314341
FBgn0033844	bbc	36496	CG6016	3013.16	0.382542	0.107019	0.000350845	0.00314893
FBgn0283625	CG46298	36091	CG46298	54.9934	6.52347	1.82527	0.000351592	0.00315312
FBgn0034345	CG5174	37117	CG5174	4606.13	0.306202	0.0857506	0.000355836	0.00318864
FBgn0263782	Hmgcr	42803	CG10367	3317.21	-0.365393	0.102341	0.00035651	0.00319214
FBgn0005593	RpL7	34352	CG4897	58046	-0.369443	0.103489	0.000357144	0.00319528
FBgn0034335	GstE1	37106	CG5164	413.608	1.16965	0.327716	0.000358198	0.00320216
FBgn0031854	TTLL3A	33947	CG11323	35.3745	-4.95303	1.38796	0.000358917	0.00320604
FBgn0266580	Gp210	35512	CG7897	2217.19	0.459478	0.12877	0.000359417	0.00320796
FBgn0267693	asRNA:CR46029	26067348	CR46029	282.616	-1.44235	0.404281	0.000360132	0.0032118
FBgn0010409	RpL18A	36985	CG6510	46845.6	-0.396122	0.111046	0.000360824	0.00321542
FBgn0033285	CG18449	35810	CG18449	103.73	5.97448	1.67599	0.000364222	0.00324314
FBgn0030277	CG1394	32059	CG1394	88.7382	5.36831	1.50679	0.000366995	0.00326524
FBgn0038017	CG4115	41499	CG4115	1624.7	-1.62932	0.457819	0.000372459	0.00331124
FBgn0033762	ZnT49B	36393	CG8632	2605.4	0.356727	0.100257	0.000373518	0.00331803
FBgn0023527	CG3071	31213	CG3071	1018.43	0.44887	0.126229	0.000376552	0.00333708
FBgn0261349	Mst36Fb	8673957	CG42626	31.7046	4.87062	1.36959	0.000376156	0.00333708
FBgn0263983	CG43732	14462486	CG43732	57.7493	2.13083	0.59921	0.000376457	0.00333708
FBgn0260390	CG42516	8674068	CG42516	754.373	0.482638	0.135768	0.000378156	0.00334603
FBgn0260398	Pbp49	35787	CG42515	754.373	0.482638	0.135768	0.000378156	0.00334603
FBgn0011270	Pglym87	46246	CG17645	59.0409	4.55081	1.28031	0.000378743	0.00334859
FBgn0037064	CG9389	40347	CG9389	78.528	5.70413	1.60505	0.000379599	0.00335352
FBgn0026666	MagR	32513	CG8198	2307.8	0.485936	0.136746	0.000380052	0.00335489
FBgn0038697	CG3581	42315	CG3581	51.5791	5.41279	1.52366	0.000381596	0.00336588
FBgn0035986	CG4022	39082	CG4022	5576.53	0.315622	0.0888679	0.000382912	0.00337484
FBgn0033401	Cog6	35953	CG1968	338.975	-0.780022	0.21977	0.000386307	0.00340211
FBgn0039525	CG5646	43311	CG5646	110.911	1.00091	0.282182	0.000389588	0.00342563
FBgn0259978	vlc	46078	CG8390	2985	0.370407	0.104424	0.000389409	0.00342563
FBgn0038163	CG10841	41665	CG10841	42.4036	5.81831	1.64083	0.000391185	0.00343699
FBgn0263321	CG43402	12797876	CG43402	122.584	1.66161	0.468892	0.000394581	0.00346412
FBgn0052440	CG32440	318030	CG32440	21.2217	6.10743	1.72441	0.000397479	0.00348685
FBgn0085387	shakB	33062	CG34358	328.144	-0.829582	0.234269	0.000398376	0.003492
FBgn0003292	rt	39297	CG6097	1002.55	-0.862715	0.243648	0.000398889	0.00349377
FBgn0044871	Gos28	248102	CG7700	300.247	-0.580212	0.16393	0.000401037	0.00350985
FBgn0285925	Fas1	42025	CG6588	3377.11	-0.392768	0.111008	0.000402865	0.00352311
FBgn0038377	CG9632	41926	CG9632	24.2359	5.74969	1.62523	0.00040354	0.00352627
FBgn0034908	CG5543	37768	CG5543	520.074	0.62952	0.178042	0.000406561	0.00354748
FBgn0046294	CG12699	36944	CG12699	350.931	5.79046	1.63778	0.000406912	0.00354748
FBgn0052039	CG32039	317834	CG32039	434.088	-0.548007	0.154995	0.000406796	0.00354748
FBgn0035776	CG8564	38825	CG8564	105.513	5.87023	1.66089	0.000408709	0.00356039
FBgn0010051	Itpr	40664	CG1063	1545.02	-0.627361	0.177539	0.000409862	0.00356576
FBgn0031752	CG9044	33825	CG9044	1641.27	0.341424	0.0966225	0.000409959	0.00356576
FBgn0013343	Syx1A	42854	CG31136	1647.88	-0.48533	0.137385	0.000411461	0.00357606
FBgn0051281	Tpl94D	318658	CG31281	67.7363	5.64208	1.59778	0.000413685	0.00359262
FBgn0034566	CG9313	37374	CG9313	36.4592	5.05918	1.4331	0.000415196	0.00360018
FBgn0050394	CG30394	37437	CG30394	1447.1	0.351177	0.0994726	0.000414953	0.00360018
FBgn0052152	CG32152	317885	CG32152	1530.39	-0.36229	0.102763	0.000422684	0.00366228
FBgn0034859	CG3520	37708	CG3520	532.422	0.637965	0.180972	0.000423129	0.00366332
FBgn0029897	RpL17	31613	CG3203	38748.1	-0.405651	0.115171	0.00042806	0.00370316
FBgn0262002	CG42820	34161	CG42820	46.5457	5.46003	1.55029	0.000428417	0.00370341
FBgn0034497	Mpcp1	37297	CG9090	27160.7	0.539959	0.153368	0.000430468	0.00371803
FBgn0036895	ms(3)76Cc	40142	CG9392	31.2289	4.62401	1.31346	0.00043077	0.00371803
FBgn0003978	vls	35289	CG10728	1082.03	0.466678	0.13263	0.000433744	0.00374083
FBgn0261545	CG42663	36403	CG42663	794.637	-0.626459	0.17816	0.000437657	0.00376881
FBgn0283508	nw	3772015	CG43164	19026.1	-0.363713	0.103432	0.000437375	0.00376881
FBgn0250837	dUTPase	34529	CG4584	319	0.614715	0.174867	0.000439217	0.00377935
FBgn0035669	CG6592	38687	CG6592	2518.3	-1.10862	0.31541	0.000440012	0.0037833
FBgn0015037	Cyp4p1	45524	CG10842	113.432	-1.29201	0.367638	0.000440828	0.00378742
FBgn0033715	CG8490	36338	CG8490	134.176	1.05861	0.301317	0.000442649	0.00380016
FBgn0263413	lncRNA:CR43459	12798085	CR43459	1114.94	1.06014	0.301772	0.000443005	0.00380032
FBgn0015772	Nak	35154	CG10637	1823.05	-0.336742	0.0960112	0.000452651	0.00388011
FBgn0038706	CG3517	42324	CG3517	71.1259	5.8517	1.66863	0.000453371	0.00388333
FBgn0026376	Rgl	44115	CG8865	1160.22	-0.712755	0.203296	0.000454891	0.00389339
FBgn0033983	ADPS	36669	CG10253	164.053	-1.47141	0.420255	0.00046311	0.00395771
FBgn0262736	Vha16-1	44307	CG3161	19096.8	-0.23463	0.0670104	0.000462826	0.00395771
FBgn0032755	CG17344	35185	CG17344	50.1427	6.0668	1.73529	0.000472056	0.00402499
FBgn0035497	CG14995	38487	CG14995	3322.09	0.846845	0.242206	0.000471619	0.00402499
FBgn0263982	CG43731	14462799	CG43731	50.1427	6.0668	1.73529	0.000472056	0.00402499
FBgn0034068	casp	36769	CG8400	2090.52	-0.34534	0.0988024	0.000473611	0.00403519
FBgn0032061	CG9314	34198	CG9314	107.842	4.09612	1.172	0.000474073	0.00403608
FBgn0265263	CG42688	10178824	CG42688	58.9976	5.81952	1.66779	0.000484178	0.00411899
FBgn0259739	CG42393	7354474	CG42393	135.491	5.16287	1.47997	0.00048576	0.00412933
FBgn0030354	Upf1	32153	CG1559	3015.54	0.345598	0.099076	0.000486264	0.00413049
FBgn0032525	Hsp60D	34763	CG16954	25.7339	5.39207	1.54591	0.000486724	0.00413128
FBgn0030228	BTBD9	32000	CG1826	1282.37	0.410595	0.117751	0.000488538	0.00414356
FBgn0054007	CG34007	3885610	CG34007	87.9954	2.02605	0.581285	0.000491268	0.00416357
FBgn0038921	Theg	42585	CG6332	56.678	4.47906	1.28557	0.000493768	0.00418161
FBgn0040660	CG13551	50133	CG13551	37600.2	0.430258	0.123511	0.000494773	0.00418697
FBgn0030851	CG8326	32738	CG8326	583.323	0.520632	0.149498	0.00049668	0.00419995
FBgn0031265	CG2794	33233	CG2794	1520.98	0.410732	0.117965	0.000498066	0.0042022
FBgn0038462	EMC2A	42046	CG17556	587.991	-0.924426	0.265494	0.000497866	0.0042022
FBgn0263102	psq	36118	CG2368	5531	-0.473631	0.136023	0.000497723	0.0042022
FBgn0051294	CG31294	318666	CG31294	25.9631	6.4413	1.85113	0.000502074	0.00423284
FBgn0266083	ocm	37874	CG3363	1264.49	0.487487	0.140107	0.000502559	0.00423376
FBgn0039741	CG7943	43574	CG7943	2101.68	0.294902	0.0848198	0.000507429	0.00427159
FBgn0030280	CG11106	32062	CG11106	47.3575	6.73971	1.9399	0.000512271	0.0043086
FBgn0262955	RpII140	41721	CG3180	3255.1	0.295535	0.0850684	0.000512591	0.0043086
FBgn0261530	nbs	44259	CG6754	299.411	0.594914	0.171382	0.000518005	0.00435086
FBgn0038810	Srp72	42439	CG5434	2691.69	0.365605	0.105398	0.00052275	0.00438744
FBgn0011640	lark	38811	CG8597	4098	-0.256399	0.0739258	0.000523701	0.00439215
FBgn0040963	CG18662	50437	CG18662	67.0877	6.00362	1.73122	0.000524626	0.00439662
FBgn0000283	Cp190	41848	CG6384	2805.35	-0.254413	0.0733826	0.000526429	0.00440845
FBgn0015278	Pi3K68D	39329	CG11621	1993.11	-0.312245	0.0900953	0.000528813	0.00441911
FBgn0015663	Ugt36A1	44058	CG2788	767.408	0.540605	0.155988	0.00052888	0.00441911
FBgn0039710	dgt1	43529	CG18041	669.751	0.479914	0.138472	0.000528664	0.00441911
FBgn0260003	Dys	42327	CG34157	8905.77	-0.646955	0.186718	0.000530463	0.00442905
FBgn0031814	retm	33899	CG9528	520.595	-0.611866	0.176628	0.000531902	0.00443777
FBgn0028412	Mst33A	34578	CG6541	68.9376	6.84491	1.97611	0.000532548	0.00443804
FBgn0038127	CG8476	41624	CG8476	27.766	8.39808	2.42457	0.000532722	0.00443804
FBgn0261356	CG42633	8674052	CG42633	24.0055	3.35787	0.969556	0.00053358	0.0044419
FBgn0027585	CG8740	35866	CG8740	853.246	-0.950875	0.274592	0.000534466	0.00444598
FBgn0035192	galene	38133	CG9194	1139.02	0.866407	0.25022	0.000535029	0.00444738
FBgn0003116	pn	31194	CG3461	314	0.59379	0.171729	0.000544778	0.00452174
FBgn0263039	NA	NA	NA	47.41	1.50431	0.435045	0.000544572	0.00452174
FBgn0051548	CG31548	318794	CG31548	3264.31	-0.549557	0.158972	0.00054633	0.00453128
FBgn0000319	Chc	32537	CG9012	11529.8	-0.289139	0.0836628	0.000548235	0.00453922
FBgn0033330	CG8746	35867	CG8746	27.8123	6.54266	1.8932	0.000548498	0.00453922
FBgn0265140	Meltrin	3772109	CG7649	1807.58	-0.570305	0.165007	0.000547744	0.00453922
FBgn0003295	ru	44856	CG1214	531.636	-3.16957	0.917999	0.000555018	0.00458981
FBgn0017558	Pdk	35970	CG8808	1211.32	-0.342106	0.0991197	0.000557602	0.00460103
FBgn0029665	CG14270	31319	CG14270	2999.57	-0.451157	0.130708	0.000557173	0.00460103
FBgn0037743	CG8412	41191	CG8412	1725.01	0.362697	0.105081	0.000557267	0.00460103
FBgn0259171	Pde9	32233	CG42276	353.791	-0.611728	0.177322	0.000560953	0.0046253
FBgn0034661	tpr	37486	CG4386	524.462	-0.666016	0.193072	0.000561489	0.00462632
FBgn0022349	CG1910	43741	CG1910	4228.71	-0.368559	0.106905	0.000565702	0.00465762
FBgn0266382	asRNA:CR45024	19835818	CR45024	42.5378	2.06367	0.598667	0.000566602	0.00466162
FBgn0033475	CG12129	36044	CG12129	723.614	0.690002	0.200328	0.000572423	0.00470608
FBgn0051798	CG31798	318946	CG31798	22.3087	5.16078	1.49881	0.000574779	0.004722
FBgn0034304	CG5742	37072	CG5742	287.719	-0.733974	0.213295	0.000579323	0.00475586
FBgn0030648	CG6340	32482	CG6340	1702.3	0.295167	0.085787	0.000580219	0.00475974
FBgn0031946	CG7164	34061	CG7164	31.4361	6.13643	1.7836	0.000580683	0.00476008
FBgn0032076	Argl	3771738	CG9510	74.7479	1.34186	0.390044	0.000581138	0.00476034
FBgn0033912	RpS23	36576	CG8415	48212.5	-0.44167	0.128399	0.000582096	0.00476472
FBgn0039527	CG5639	43314	CG5639	2249.18	-0.873707	0.254023	0.000582833	0.00476729
FBgn0004514	Oct-TyrR	42452	CG7485	483.731	0.834186	0.242605	0.000585051	0.00478195
FBgn0033512	CG12902	36092	CG12902	120.175	5.48101	1.59469	0.000588119	0.0047997
FBgn0039286	dan	43023	CG11849	11.4508	-3.87398	1.12719	0.000588501	0.0047997
FBgn0263271	CG43397	12798394	CG43397	120.175	5.48101	1.59469	0.000588119	0.0047997
FBgn0038268	CG3631	41797	CG3631	1198.03	0.429966	0.125176	0.000592769	0.004831
FBgn0029079	icln	36997	CG4924	693.935	0.539029	0.157043	0.000598339	0.00487287
FBgn0027499	wde	36133	CG12340	2456.37	-0.349071	0.101725	0.00060023	0.00488324
FBgn0030685	Graf	32522	CG8948	1873.14	-0.27187	0.0792303	0.000600481	0.00488324
FBgn0014868	Ost48	31849	CG9022	2028.03	-0.465299	0.135618	0.000601465	0.00488772
FBgn0028691	Rpn9	42802	CG10230	4613.18	0.443846	0.12948	0.000608234	0.00493559
FBgn0034121	CG6262	36833	CG6262	53.8227	5.66435	1.6524	0.00060816	0.00493559
FBgn0029750	CG3323	31439	CG3323	37.0393	3.46819	1.01254	0.000614281	0.00498108
FBgn0033826	CG4734	36477	CG4734	15.7326	2.72154	0.794841	0.000617064	0.00500004
FBgn0027512	CG10254	42793	CG10254	4637.74	0.394086	0.115102	0.000617509	0.00500004
FBgn0013702	trnP	19893554	CR34088	32.3979	2.22276	0.649568	0.000621837	0.00501111
FBgn0265508	asRNA:CR44370	19834935	CR44370	33.4546	4.2428	1.24053	0.000625866	0.00506407
FBgn0031462	CG2964	33475	CG2964	28.2803	5.96885	1.74603	0.000629615	0.00509074
FBgn0020909	Rtc1	32338	CG11130	570.496	0.606406	0.177441	0.000631951	0.00510394
FBgn0267689	CG46025	26067063	CG46025	28.6945	5.51922	1.61502	0.000632154	0.00510394
FBgn0035380	CG9970	38351	CG9970	23.843	5.72646	1.6759	0.000633289	0.00510944
FBgn0264090	CG43759	32889	CG43759	1099.29	-0.401711	0.117595	0.000635375	0.0051226
FBgn0040064	yip2	34313	CG4600	7983.75	-0.193053	0.0565357	0.000638506	0.00514416
FBgn0014877	Roe1	36508	CG6155	11279.1	0.385929	0.113038	0.000639776	0.0051507
FBgn0003231	ref(2)P	35246	CG10360	3327.87	0.621283	0.182046	0.000643047	0.00516964
FBgn0052170	CG32170	317894	CG32170	441.958	-0.812577	0.238087	0.00064264	0.00516964
FBgn0032225	CG5022	34398	CG5022	29.7513	2.57166	0.753649	0.000644217	0.00517535
FBgn0031760	Tsp26A	33838	CG9093	399.705	-0.7358	0.215657	0.000645103	0.00517877
FBgn0046297	lncRNA:CR9284	12798136	CR9284	207.536	6.73968	1.97583	0.000647122	0.00519128
FBgn0030276	Dlic	32057	CG1938	2987.17	-0.289981	0.0850271	0.000648557	0.00519908
FBgn0000611	exd	32567	CG8933	3381.89	-0.315403	0.0924871	0.00064905	0.00519933
FBgn0032682	grnd	35103	CG10176	475.522	-0.773316	0.226901	0.000654027	0.00523547
FBgn0037985	ssp5	41465	CG14735	80.8691	5.61439	1.64781	0.000656357	0.00525039
FBgn0031148	Cbs	33081	CG1753	12347.7	0.291328	0.0855616	0.000661908	0.00529103
FBgn0003068	per	31251	CG2647	278.452	-0.736017	0.216259	0.000665493	0.00531591
FBgn0029894	CG14440	31610	CG14440	1275.16	-0.340104	0.0999555	0.000667576	0.00532878
FBgn0085271	CG34242	5740417	CG34242	626.942	-0.683232	0.200836	0.000669097	0.00533713
FBgn0032424	CG17010	34650	CG17010	24.0842	7.21887	2.12223	0.000670061	0.00534004
FBgn0037328	RpL35A	40654	CG2099	34736.1	-0.361744	0.106351	0.000670411	0.00534004
FBgn0033323	CG12376	35857	CG12376	21.6591	7.06398	2.07692	0.000670967	0.00534069
FBgn0035161	CG13898	38092	CG13898	45.1922	6.64707	1.95468	0.000672383	0.00534818
FBgn0039190	CG5762	42907	CG5762	114.301	5.49322	1.61547	0.000672907	0.00534856
FBgn0034000	CG11808	36687	CG11808	221.356	0.750175	0.220631	0.000673541	0.00534983
FBgn0031229	CG3436	33180	CG3436	1054.93	-0.331821	0.0976043	0.000674695	0.00535522
FBgn0031501	CG17261	33522	CG17261	58.2014	4.53184	1.33311	0.000675229	0.00535567
FBgn0034968	RpL12	45329	CG3195	39619	-0.374659	0.110285	0.000680849	0.00539645
FBgn0024188	san	44724	CG12352	3168.98	0.341687	0.100604	0.000682865	0.00540862
FBgn0264975	Nrg	31792	CG1634	12531.2	-0.643094	0.189386	0.000684599	0.00541854
FBgn0001114	Glt	34193	CG9280	2016.68	-0.691404	0.203645	0.000685944	0.00541877
FBgn0029813	AgmNAT	31512	CG15766	203.557	0.702834	0.207013	0.000685975	0.00541877
FBgn0053653	Cadps	49968	CG33653	1052.05	-1.29216	0.380597	0.000686072	0.00541877
FBgn0035720	CG10077	38756	CG10077	21264.1	0.435219	0.12826	0.000690692	0.00545143
FBgn0265691	lncRNA:CR44498	19835340	CR44498	455.768	1.20962	0.356579	0.000693106	0.00546665
FBgn0264086	CG43755	319026	CG43755	84.9984	5.5535	1.64006	0.000708815	0.00558663
FBgn0035581	Dnah3	38586	CG17150	15.1391	6.54177	1.93311	0.000714222	0.00562531
FBgn0016059	Sema1b	37007	CG6446	3132.52	-0.466455	0.137856	0.000715306	0.00562795
FBgn0046258	CG12880	43328	CG12880	5485.35	-0.959064	0.283449	0.000715557	0.00562795
FBgn0283712	LIMK1	32207	CG1848	439.767	-0.608539	0.179886	0.000717214	0.00563704
FBgn0028848	Gpo3	34776	CG7311	43.276	5.13338	1.51769	0.000718648	0.00564437
FBgn0015520	nonA-l	42026	CG10328	169.116	-0.79054	0.23382	0.00072228	0.00566894
FBgn0034964	IntS1	37840	CG3173	1493.65	-0.349889	0.103525	0.000725488	0.00567828
FBgn0037086	CG7202	40376	CG7202	43.0123	6.16263	1.82326	0.000724861	0.00567828
FBgn0039688	Kul	43501	CG1964	1154.92	-0.62807	0.185806	0.000724236	0.00567828
FBgn0051735	CG31735	318922	CG31735	21.9719	8.06068	2.38492	0.000725241	0.00567828
FBgn0040290	RecQ4	53438	CG7487	79.9088	1.58718	0.469905	0.000731026	0.00571765
FBgn0034098	krimp	36804	CG15707	76.4997	1.45809	0.432076	0.000739192	0.0057775
FBgn0005683	pie	44315	CG5354	171.113	-2.63591	0.781147	0.000739734	0.00577773
FBgn0038597	CG8064	42196	CG8064	882.193	0.461798	0.136934	0.000745155	0.00581604
FBgn0013300	ProtA	34866	CG4479	47.0241	5.97243	1.773	0.000755661	0.00589394
FBgn0036448	mop	39610	CG9311	1399.08	-0.458124	0.13612	0.000763778	0.00595313
FBgn0034842	Prosbeta5R1	37690	CG9868	24.5978	6.36265	1.89074	0.000764965	0.00595826
FBgn0036825	RpL26	40060	CG6846	40924	-0.408398	0.1214	0.000768049	0.00597513
FBgn0038803	CG5191	42431	CG5191	1159.88	-0.96741	0.287593	0.000768724	0.00597513
FBgn0039274	CG11920	43009	CG11920	762.351	0.444297	0.132075	0.000768271	0.00597513
FBgn0038708	Scsalpha2	42326	CG6255	33.9866	5.47464	1.62772	0.000769951	0.00598053
FBgn0267378	sau	33402	CG7085	2806.8	-0.225175	0.0669719	0.000773143	0.00600119
FBgn0004860	ph-d	44889	CG3895	749.735	-0.568009	0.168988	0.000775918	0.00601858
FBgn0037815	Rrp46	41270	CG4043	225.91	0.749558	0.223166	0.000782956	0.00606899
FBgn0027094	AlaRS	34156	CG13391	16733.6	0.300081	0.0893833	0.00078725	0.00609807
FBgn0036995	atk	40266	CG5195	693.314	-1.41519	0.421588	0.000788501	0.00610356
FBgn0028737	eEF1beta	45249	CG6341	40024.6	-0.379902	0.113182	0.000789207	0.00610483
FBgn0051347	CG31347	318693	CG31347	20.3356	6.97276	2.07787	0.000791595	0.00611767
FBgn0086686	l(3)L1231	41776	CG7832	1672.26	-0.494314	0.14731	0.000791955	0.00611767
FBgn0003401	shu	45360	CG4735	24.9149	2.49912	0.744939	0.000794223	0.00613099
FBgn0038281	RpL10Aa	41811	CG3843	31.8495	6.75774	2.01482	0.000796483	0.00614422
FBgn0004087	Dhfr	42003	CG14887	264.982	1.16583	0.347622	0.00079728	0.00614615
FBgn0027588	GCS2alpha	49953	CG14476	4528.13	-0.518197	0.15456	0.00080018	0.00615586
FBgn0031117	GstT3	33047	CG1702	919.583	0.7936	0.236681	0.000799293	0.00615586
FBgn0267702	lncRNA:CR46035	26067354	CR46035	219.544	-1.23272	0.367668	0.00079994	0.00615586
FBgn0259701	CG42355	317969	CG42355	38.0317	7.01838	2.09358	0.000801342	0.00616059
FBgn0023530	CG3740	31119	CG3740	493.897	0.605245	0.180573	0.000802866	0.0061681
FBgn0034113	CG8060	36824	CG8060	841.029	-0.538087	0.160572	0.000805003	0.0061803
FBgn0052192	CG32192	317904	CG32192	123.843	5.3425	1.59438	0.000805694	0.00618138
FBgn0031476	CG8813	33490	CG8813	32.8979	5.44922	1.62654	0.000807556	0.00619145
FBgn0011207	pelo	34286	CG3959	2842.72	0.293362	0.0875715	0.000808208	0.00619222
FBgn0032633	Lrch	35041	CG6860	1095.28	-0.774645	0.231263	0.000809215	0.00619573
FBgn0033705	CG13168	36327	CG13168	48.4114	5.3239	1.58977	0.000811465	0.0062063
FBgn0042085	Bap170	35560	CG3274	859.287	0.399096	0.119177	0.0008117	0.0062063
FBgn0036162	Fum3	39281	CG6140	35.6321	5.56048	1.66064	0.000812794	0.00621045
FBgn0263864	Dark	36914	CG6829	1745.22	0.399598	0.119349	0.000813564	0.00621212
FBgn0025641	DAAM	31075	CG14622	1524.58	-0.711683	0.212592	0.000815026	0.00621906
FBgn0038565	CG7794	42159	CG7794	35.1037	4.34601	1.29839	0.000816247	0.00622416
FBgn0265487	mbl	36945	CG33197	3556.55	-0.852297	0.254678	0.000818176	0.00623465
FBgn0017418	ari-1	32796	CG5659	2483.76	-0.336669	0.100639	0.000821926	0.00625215
FBgn0032388	CG6686	34608	CG6686	2214.99	0.390582	0.116758	0.000822139	0.00625215
FBgn0051538	CG31538	318790	CG31538	268.915	3.20774	0.958831	0.000821446	0.00625215
FBgn0039792	CG2267	43639	CG2267	91.0642	5.53608	1.6558	0.000827441	0.00628822
FBgn0264694	mgr	41365	CG6719	6555.53	0.485634	0.145269	0.000828761	0.006294
FBgn0033888	CG18568	36549	CG18568	47.9936	4.68468	1.40243	0.000836599	0.0063412
FBgn0037689	CG8135	41123	CG8135	1254.65	0.348222	0.104247	0.000836667	0.0063412
FBgn0260237	BBIP1	8674100	CG42511	1254.65	0.348222	0.104247	0.000836667	0.0063412
FBgn0263738	Ada2a	326128	CG43663	817.345	0.408761	0.122399	0.000839041	0.00635492
FBgn0038716	CG7342	42335	CG7342	33.5692	2.2614	0.677799	0.000848755	0.00642098
FBgn0039398	CG14540	43145	CG14540	65.0938	5.29034	1.58567	0.000848904	0.00642098
FBgn0260720	asRNA:CR42547	8673989	CR42547	291.295	0.631297	0.189343	0.000855616	0.0064674
FBgn0036621	roq	39818	CG16807	3928.98	-0.239524	0.071844	0.000856226	0.00646767
FBgn0038123	CG8508	41620	CG8508	19.4384	6.01539	1.80505	0.000860595	0.00648761
FBgn0039359	RpL27	43103	CG4759	41189.3	-0.51661	0.155009	0.000859809	0.00648761
FBgn0263392	Tet	38347	CG43444	2921.19	-0.831068	0.24937	0.000860187	0.00648761
FBgn0026192	par-6	32752	CG5884	1085.35	-0.342374	0.102748	0.000861732	0.00649183
FBgn0032404	RpL7-like	34625	CG5317	2007.8	0.287631	0.0863453	0.000864806	0.00650193
FBgn0037364	Rab23	40701	CG2108	1402.35	-0.530101	0.159133	0.000864782	0.00650193
FBgn0085193	CG34164	5740394	CG34164	2007.8	0.287631	0.0863453	0.000864806	0.00650193
FBgn0027932	Akap200	34170	CG13388	38045.1	-0.543187	0.163085	0.00086626	0.00650705
FBgn0033279	CG2291	35804	CG2291	28.7315	5.58347	1.67642	0.000866643	0.00650705
FBgn0002709	mei-218	3772646	CG8923	136.276	1.55106	0.465758	0.000867886	0.00651204
FBgn0036085	CG6527	39197	CG6527	27.1988	5.92297	1.77967	0.000874303	0.00655582
FBgn0051099	CG31099	326117	CG31099	15.1056	6.53686	1.96425	0.000875	0.00655668
FBgn0022710	Ac13E	32485	CG9210	327.072	-1.68806	0.507391	0.000878051	0.00657516
FBgn0085412	kmr	5740131	CG34383	1967.33	-0.740574	0.222715	0.000883523	0.00661174
FBgn0038455	CG14907	42031	CG14907	631.294	0.924633	0.278196	0.000888407	0.00664387
FBgn0037121	Rpb8	40415	CG11246	912.44	0.402066	0.121042	0.000894661	0.00668619
FBgn0036014	CG3222	39114	CG3222	40.2871	5.47029	1.64804	0.000902535	0.00673829
FBgn0052187	CG32187	39980	CG32187	13.9084	3.16642	0.953978	0.000902829	0.00673829
FBgn0029629	eIF3g1	31243	CG8636	4666.57	-0.32477	0.0978643	0.000904791	0.00674846
FBgn0284226	CG46310	30522399	CG46310	2573.16	-0.819948	0.247106	0.000905982	0.00675287
FBgn0032520	CG10859	34756	CG10859	81.413	3.61961	1.09108	0.000908402	0.00676642
FBgn0051820	CG31820	318961	CG31820	95.5263	5.04334	1.52061	0.000911016	0.00678141
FBgn0267824	PRAS40	26067067	CG46146	3092.95	-0.79697	0.24042	0.000916747	0.00681955
FBgn0004173	Mst84Db	40888	CG17934	56.9108	5.38815	1.62577	0.000919	0.0068318
FBgn0040859	lncRNA:CR32658	3772624	CR32658	77.3088	4.638	1.39954	0.000919851	0.00683361
FBgn0053054	CG33054	40340	CG33054	532.87	-0.716529	0.216349	0.000926603	0.00687923
FBgn0038630	CG14305	42233	CG14305	65.0002	5.95093	1.79714	0.000928529	0.00688445
FBgn0250746	Prosbeta7	40639	CG12000	5541.58	0.386846	0.116824	0.000928412	0.00688445
FBgn0000100	RpLP0	40451	CG7490	102754	-0.364374	0.110083	0.000932973	0.00690068
FBgn0010422	TfIIS	34883	CG3710	2593.22	0.278462	0.0841271	0.000932904	0.00690068
FBgn0027610	Dic1	41640	CG8790	758.52	-0.640404	0.193479	0.000933171	0.00690068
FBgn0243512	puc	40958	CG7850	1395.02	-0.940203	0.284028	0.000932142	0.00690068
FBgn0013684	ND5	19893549	CG34083	142608	-0.922426	0.278817	0.000938456	0.00692392
FBgn0028581	mei-217	3771806	CG33935	124.987	1.61082	0.487186	0.000945132	0.00697996
FBgn0030247	CG15208	32022	CG15208	25.5703	6.42019	1.94174	0.000944997	0.00697996
FBgn0030697	CG8565	32538	CG8565	54.3327	4.74367	1.43492	0.000946796	0.00698767
FBgn0034073	CG8414	36774	CG8414	886.773	0.390782	0.118267	0.000952333	0.00702392
FBgn0032869	CG17470	35321	CG17470	82.8494	4.45599	1.34883	0.000954578	0.00703587
FBgn0036843	Sfxn2	40080	CG6812	941.231	-0.762932	0.231005	0.00095771	0.00705434
FBgn0065097	snmRNA:357	3772300	CR33659	1609.33	-0.928806	0.281298	0.000960492	0.0070702
FBgn0034057	CG8314	36757	CG8314	757.712	0.383386	0.116132	0.000962357	0.0070793
FBgn0023001	melt	38785	CG8624	3958.67	-0.54514	0.165159	0.000964446	0.0070854
FBgn0037454	CG1137	40803	CG1137	36.4003	4.87778	1.47772	0.000963823	0.0070854
FBgn0027948	msps	41952	CG5000	18766.9	-0.508848	0.154218	0.000968419	0.00710995
FBgn0263605	l(3)72Dn	39774	CG5018	720.726	0.53863	0.163298	0.00097225	0.00713342
FBgn0262107	asRNA:CR42860	10178962	CR42860	74.8426	-2.94555	0.893063	0.000972888	0.00713346
FBgn0032236	mRpS7	34412	CG5108	7831.44	-0.404004	0.122572	0.0009805	0.00718459
FBgn0039425	Ald2	43189	CG5432	29.0658	5.55501	1.6873	0.000993891	0.00726524
FBgn0051469	CG31469	261628	CG31469	18.6665	2.34948	0.713544	0.000992333	0.00726524
FBgn0052652	lncRNA:CR32652	26067086	CR32652	104.072	5.73094	1.74077	0.000994089	0.00726524
FBgn0261885	osa	42130	CG7467	5146.01	-0.374774	0.113825	0.000992832	0.00726524
FBgn0052176	CG32176	39944	CG32176	756.752	0.391792	0.119014	0.000994867	0.00726621
FBgn0036518	RhoGAP71E	39693	CG32149	1994.4	-0.483457	0.146922	0.00099987	0.00729802
FBgn0028926	NC2beta	34875	CG4185	245.795	-0.639041	0.194341	0.00100817	0.00735331
FBgn0039914	mav	43804	CG1901	2067.61	-0.428391	0.130286	0.00100875	0.00735331
FBgn0030158	CG9686	31921	CG9686	238.557	0.651307	0.198116	0.00101079	0.00735861
FBgn0040079	pkaap	34957	CG4132	763.901	-0.436918	0.132902	0.00101069	0.00735861
FBgn0036501	CG7272	39670	CG7272	1297.87	0.409427	0.12458	0.00101452	0.007381
FBgn0038261	CG14856	41790	CG14856	31.3295	-1.74869	0.532195	0.00101688	0.00739343
FBgn0013759	CASK	42567	CG6703	1216.65	-0.439712	0.13389	0.00102296	0.00743284
FBgn0020445	E23	43895	CG3327	718.512	-0.681895	0.207743	0.00102925	0.00747369
FBgn0033734	CG8520	36357	CG8520	313.086	0.595293	0.18142	0.0010333	0.00749566
FBgn0046114	Gclm	248194	CG4919	1045.22	0.324493	0.0988941	0.00103361	0.00749566
FBgn0033818	CG4712	36469	CG4712	38.007	5.6652	1.72692	0.00103616	0.00750932
FBgn0050278	CG30278	246523	CG30278	23.6047	5.70158	1.74009	0.00105062	0.00760922
FBgn0263032	CG43327	12798323	CG43327	38.1616	5.663	1.72886	0.00105447	0.00762729
FBgn0263033	CG43328	246625	CG43328	38.1616	5.663	1.72886	0.00105447	0.00762729
FBgn0259795	loopin-1	36847	CG4750	419.848	5.27081	1.60943	0.00105682	0.00763941
FBgn0050293	Cht12	246535	CG30293	37.7148	5.65375	1.72673	0.00105945	0.00765351
FBgn0003261	Rm62	40739	CG10279	48256.2	-0.590477	0.180391	0.00106293	0.00767371
FBgn0047338	CG32148	251924	CG32148	18.144	6.80659	2.07971	0.00106468	0.00768137
FBgn0267795	Frl	39561	CG32138	2199.48	-0.622856	0.19038	0.00106925	0.00770942
FBgn0036111	Aps	39226	CG6391	9723.24	-0.296979	0.0908157	0.001075	0.00774588
FBgn0022359	Sodh-2	41313	CG4649	1140.24	-1.58252	0.483977	0.00107616	0.0077493
FBgn0030336	CG1578	32135	CG1578	1762.85	-0.500329	0.153028	0.00107727	0.00775233
FBgn0000463	Dl	42313	CG3619	1214.6	-0.825772	0.252585	0.00107822	0.00775386
FBgn0260428	CG42523	8674082	CG42523	61.3434	5.68955	1.7404	0.00107886	0.00775386
FBgn0028429	I-2	39156	CG10574	3967.82	0.318899	0.097555	0.00107961	0.00775434
FBgn0036916	Mtr3	40173	CG8025	752.476	0.391447	0.119784	0.00108334	0.00777614
FBgn0030328	Amun	32123	CG2446	4867.6	-0.316318	0.0968167	0.00108625	0.00779203
FBgn0031526	CG8838	33551	CG8838	37.7232	5.64585	1.72858	0.00109011	0.00781307
FBgn0038655	CG14297	42260	CG14297	41.5597	5.07823	1.55485	0.00109057	0.00781307
FBgn0026189	promL	38372	CG7740	4236.8	-0.478629	0.146758	0.00110888	0.00793921
FBgn0262126	Sec24CD	33409	CG10882	4241.89	-0.324352	0.0994705	0.00111104	0.0079496
FBgn0051363	Jupiter	41392	CG31363	16015.7	-0.437458	0.134166	0.00111189	0.00795062
FBgn0037234	CG9795	40545	CG9795	1238.2	-0.350518	0.107596	0.00112314	0.00802602
FBgn0003559	su(f)	3354994	CG17170	1177.1	0.354663	0.108894	0.00112619	0.00803997
FBgn0034708	Vps35	37536	CG5625	2969.88	-0.261571	0.0803138	0.00112652	0.00803997
FBgn0036311	CG17666	39452	CG17666	48.9962	5.52492	1.69769	0.00113643	0.00810552
FBgn0003174	pwn	44011	CG11101	2722.27	-0.579504	0.178098	0.00113853	0.00811536
FBgn0032475	Sfmbt	34709	CG16975	2418.58	0.270943	0.0833373	0.00114936	0.00818734
FBgn0038877	CG3308	42527	CG3308	2252.44	-0.266685	0.0820826	0.00115819	0.00824503
FBgn0053319	CR33319	3772025	CR33319	20.7244	5.51886	1.69909	0.00116171	0.00826109
FBgn0262887	lncRNA:CR43242	12798537	CR43242	63.7322	-2.76529	0.851364	0.00116191	0.00826109
FBgn0052548	CG32548	32826	CG32548	63.6443	3.79883	1.16972	0.00116371	0.00826865
FBgn0028531	CG15286	34834	CG15286	29.0737	4.94724	1.52342	0.00116444	0.00826866
FBgn0260965	CG42588	39457	CG42588	814.679	0.431649	0.13294	0.00116648	0.0082779
FBgn0035896	CG6983	38964	CG6983	2557.94	0.667081	0.205491	0.00116926	0.00829236
FBgn0036059	nudE	39169	CG8104	1413.04	-0.281807	0.0868666	0.00117808	0.00834967
FBgn0030789	Rrp45	32665	CG9606	325.489	0.701267	0.216223	0.00118169	0.00837002
FBgn0262791	CG43172	12798391	CG43172	20.8619	5.07781	1.5666	0.00118986	0.00841199
FBgn0262836	CG43200	12798390	CG43200	20.8619	5.07781	1.5666	0.00118986	0.00841199
FBgn0284083	CG46305	30522394	CG46305	20.8619	5.07781	1.5666	0.00118986	0.00841199
FBgn0004832	Xpac	31357	CG6358	332.342	0.552985	0.170635	0.00119215	0.00842289
FBgn0285950	RpL19	37995	CG2746	61080.2	-0.381423	0.11771	0.00119382	0.0084294
FBgn0267366	mil	43343	CG5017	71.7379	5.90435	1.82254	0.00119689	0.0084458
FBgn0033212	LRR	35715	CG1399	1175.12	-0.578191	0.178503	0.00119902	0.00845548
FBgn0035533	Cip4	38534	CG15015	2399.25	-0.578866	0.178729	0.00120035	0.0084562
FBgn0259785	pzg	40351	CG7752	3325.33	-0.298812	0.0922619	0.00120062	0.0084562
FBgn0050324	CG30324	246540	CG30324	32.8951	4.08133	1.26116	0.00121145	0.0085271
FBgn0004370	Ptp10D	32115	CG1817	2567.66	-0.620335	0.191711	0.00121309	0.00853331
FBgn0035753	RpL18	38794	CG8615	43310.6	-0.380223	0.117553	0.00121864	0.00856703
FBgn0266744	lncRNA:CR45217	19835194	CR45217	179.067	1.01128	0.312709	0.00122096	0.00857795
FBgn0053293	CG33293	2768659	CG33293	50.0436	4.49116	1.38914	0.00122481	0.00859962
FBgn0037525	CG17816	40928	CG17816	314.852	-0.826351	0.255684	0.00122959	0.0086278
FBgn0036772	CG5290	39998	CG5290	488.733	0.604859	0.187242	0.00123634	0.00866442
FBgn0038787	CG4360	42413	CG4360	3598.42	0.300884	0.0931407	0.00123608	0.00866442
FBgn0259176	bun	34665	CG42281	9983.51	-0.19848	0.0614523	0.00123867	0.0086753
FBgn0053558	mim	2768716	CG33558	4795.41	-0.659576	0.204239	0.00124038	0.00868191
FBgn0039707	Prtl99C	43526	CG15510	33.0807	6.78289	2.10127	0.00124658	0.00871987
FBgn0013710	trnY	19893532	CR34066	199.208	1.04107	0.322643	0.00125234	0.00872342
FBgn0033056	CG7856	35533	CG7856	21.4124	7.04712	2.18402	0.00125241	0.00875518
FBgn0031723	CG7251	33791	CG7251	35.4144	5.87597	1.82164	0.00125689	0.00878104
FBgn0283427	FASN1	33524	CG3523	211.293	1.39915	0.433819	0.00125887	0.00878945
FBgn0030307	CG33235	2768871	CG33235	9.80622	3.5534	1.10215	0.00126389	0.00881899
FBgn0031968	CG7231	34086	CG7231	180.07	0.735541	0.228191	0.00126697	0.00882475
FBgn0067628	CG33331	2768668	CG33331	834.889	-0.395936	0.122834	0.00126706	0.00882475
FBgn0266900	lncRNA:CR45360	19835874	CR45360	38.8986	1.609	0.499122	0.00126561	0.00882475
FBgn0028563	sut1	35774	CG8714	427.59	0.523978	0.162646	0.00127484	0.00886797
FBgn0032210	CYLD	34380	CG5603	9671.02	-0.301819	0.0936843	0.00127451	0.00886797
FBgn0264706	CR43975	14462495	CR43975	24.0989	1.95285	0.606534	0.00128327	0.00892108
FBgn0039212	Syx18	42933	CG13626	592.271	0.408488	0.126903	0.00128687	0.00894058
FBgn0036124	CG7839	39240	CG7839	2095.45	0.316432	0.0983157	0.00128851	0.00894462
FBgn0051874	Fum4	318995	CG31874	56.4778	2.21311	0.687641	0.00128904	0.00894462
FBgn0038709	CG15025	42328	CG15025	24.7226	7.25621	2.25516	0.00129268	0.00896431
FBgn0029176	eEF1gamma	44791	CG11901	96342.5	-0.400457	0.124488	0.00129619	0.00897762
FBgn0036342	CG11279	39486	CG11279	656.011	0.404171	0.125642	0.00129611	0.00897762
FBgn0051244	CG31244	326129	CG31244	24.9326	5.37219	1.67024	0.001298	0.00898458
FBgn0027608	CG2082	40713	CG2082	2276.48	0.45442	0.141293	0.00129918	0.00898726
FBgn0028708	Mst85C	41089	CG11993	940.093	0.450119	0.140001	0.00130396	0.00900553
FBgn0036703	CG7707	39923	CG7707	23.8467	5.71708	1.77821	0.00130414	0.00900553
FBgn0266369	Mtp	35362	CG9342	1134.86	-0.420328	0.130738	0.00130422	0.00900553
FBgn0026630	nes	40093	CG9655	1807.05	0.275786	0.0858063	0.00130876	0.00903132
FBgn0032219	CG4995	34390	CG4995	35.0963	3.62795	1.12885	0.00130973	0.00903248
FBgn0037440	CRAT	40787	CG1041	11948.8	0.549751	0.171196	0.00132168	0.0091093
FBgn0032346	Csl4	34548	CG6249	400.543	0.556074	0.173216	0.00132602	0.00913363
FBgn0035491	Dpy-30L2	38480	CG11591	53.0022	5.66164	1.76398	0.00132928	0.00914492
FBgn0263757	Rpb4	14462484	CG43662	552.052	0.436813	0.136092	0.00132876	0.00914492
FBgn0038056	CG5961	41541	CG5961	1500.22	0.4366	0.136047	0.0013311	0.00915182
FBgn0037040	CG12983	40319	CG12983	38.6291	4.97361	1.55001	0.0013331	0.00915438
FBgn0038038	Sccpdh2	41521	CG5167	1413.52	0.524831	0.16356	0.00133291	0.00915438
FBgn0013698	trnL2	19893559	CR34093	18421.8	0.521256	0.162461	0.0013343	0.00916226
FBgn0004369	Ptp99A	43469	CG11516	4261.79	-0.356323	0.111065	0.00133551	0.00916534
FBgn0035632	Ppat-Dpck	38647	CG10575	1473.35	0.285718	0.0891271	0.00134716	0.00922842
FBgn0064119	CG33934	3772159	CG33934	65.8199	5.43722	1.69604	0.00134668	0.00922842
FBgn0260466	Indy-2	3772456	CG33933	65.8199	5.43722	1.69604	0.00134668	0.00922842
FBgn0014859	Hr38	35332	CG1864	2650.02	0.74217	0.231637	0.00135519	0.00927216
FBgn0032988	Tif-IA	35454	CG3278	2772.79	-0.41605	0.129851	0.00135503	0.00927216
FBgn0000008	a	43852	CG6741	6190.83	-0.324381	0.101293	0.00136293	0.00931895
FBgn0050364	hubl	246567	CG30364	52.2305	6.43876	2.01082	0.00136452	0.00931895
FBgn0050365	spaw	246568	CG30365	52.2305	6.43876	2.01082	0.00136452	0.00931895
FBgn0004509	Fur1	47220	CG10772	5205.14	-0.450263	0.140663	0.00136952	0.00934745
FBgn0037455	CG2336	40804	CG2336	24.1382	7.22141	2.25624	0.00137126	0.00935367
FBgn0011837	Tis11	32222	CG4070	1831.55	-0.675418	0.211124	0.00137833	0.00939052
FBgn0283657	Tlk	318206	CG34412	2842.66	-0.319568	0.0998887	0.0013779	0.00939052
FBgn0031722	CG14011	33790	CG14011	17.7809	5.88443	1.83956	0.00137985	0.00939517
FBgn0039882	Rift	43756	CG11576	1480.92	0.39878	0.12469	0.00138299	0.00941088
FBgn0037464	Mst84B	40840	CG1988	35.2022	5.5348	1.73094	0.00138588	0.00942479
FBgn0028375	heix	34961	CG5876	989.39	0.470853	0.14728	0.00138873	0.00943848
FBgn0017572	Mo25	39858	CG4083	3358.07	-0.267629	0.0837525	0.00139601	0.00947082
FBgn0039862	kek6	43729	CG1804	65.3725	-1.25249	0.391944	0.00139551	0.00947082
FBgn0052311	zormin	2769001	CG33484	35499.1	-0.407846	0.127622	0.00139479	0.00947082
FBgn0003567	su(Hw)	41740	CG8573	1447.94	-0.47815	0.149677	0.00140048	0.00949545
FBgn0029866	CG3842	31576	CG3842	482.478	-1.94565	0.609695	0.0014169	0.00960098
FBgn0031811	CG13982	33895	CG13982	156.131	-0.822696	0.257882	0.0014217	0.0096046
FBgn0032269	w-cup	34455	CG7363	109.972	5.41468	1.69715	0.00142052	0.0096046
FBgn0051542	CG31542	318791	CG31542	24.5686	5.31394	1.66556	0.00142035	0.0096046
FBgn0085306	CG34277	5740553	CG34277	24.5686	5.31394	1.66556	0.00142035	0.0096046
FBgn0263006	SERCA	49297	CG3725	74153.9	-0.427811	0.134094	0.00142086	0.0096046
FBgn0011481	Ssdp	42177	CG7187	2880.59	-0.360472	0.113	0.00142272	0.00960569
FBgn0038868	CG5862	42516	CG5862	712.694	0.438791	0.137611	0.00142943	0.0096452
FBgn0038196	CG9922	41708	CG9922	3047.47	0.55233	0.173258	0.00143307	0.00965821
FBgn0039965	Coa7	3355158	CG13865	4679.93	-0.292856	0.0918611	0.00143244	0.00965821
FBgn0042175	CG18858	326109	CG18858	87.5738	0.976393	0.306354	0.0014369	0.00967821
FBgn0260762	CG42560	8674067	CG42560	26.1296	6.40826	2.01085	0.00143838	0.00968242
FBgn0265042	Irk1	42742	CG44159	2709.57	-0.81392	0.255415	0.00143926	0.00968252
FBgn0039713	RpS8	43532	CG7808	73306.4	-0.332981	0.104502	0.00144073	0.00968665
FBgn0033735	Dera	36358	CG8525	621.985	0.674392	0.211849	0.00145573	0.00978166
FBgn0052591	CG32591	318104	CG32591	32.9656	4.71609	1.4816	0.00145704	0.00978462
FBgn0260761	CG42559	246505	CG42559	25.9835	6.40004	2.01089	0.00145918	0.00979311
FBgn0035132	mthl10	38057	CG17061	584.353	-0.48874	0.153632	0.00146648	0.00983623
FBgn0263620	asRNA:CR43629	12798226	CR43629	532.571	0.630594	0.198267	0.00147009	0.00985458
FBgn0035952	CG5280	39033	CG5280	45.7581	3.2156	1.01174	0.00148146	0.00992104
FBgn0051913	CG31913	319023	CG31913	22.6018	8.10128	2.54899	0.00148176	0.00992104
FBgn0012051	CalpA	37232	CG7563	3222.22	0.45679	0.143819	0.00149249	0.00998691
FBgn0013700	trnM	19893528	CR34062	31.7687	-3.01543	0.950215	0.00150656	0.01001
FBgn0034033	CG8204	36728	CG8204	269.193	0.636737	0.200601	0.00150279	0.0100499
FBgn0011726	tsr	37841	CG4254	21368.7	0.393839	0.124111	0.00150721	0.0100734
FBgn0015024	CkIalpha	32221	CG2028	12317.7	-0.249976	0.0787976	0.00151196	0.0100992
FBgn0039797	eIF4H2	43645	CG1340	41.8188	5.54861	1.74918	0.00151333	0.0101024
FBgn0020261	pcm	32935	CG3291	2751.69	0.296011	0.0933536	0.00151991	0.0101403
FBgn0038978	tHMG1	42650	CG7045	37.4064	4.89718	1.54469	0.00152268	0.010152
FBgn0042134	Capr	59172	CG18811	4772.48	-0.286238	0.0902908	0.00152347	0.010152
FBgn0046793	CG32236	249170	CG32236	24.8192	5.77669	1.82247	0.00152593	0.0101589
FBgn0083992	Mkp	4379907	CG34099	3037.12	0.32068	0.101172	0.00152631	0.0101589
FBgn0083976	CG34140	4379908	CG34140	3036.53	0.320912	0.101297	0.00153473	0.0102089
FBgn0004865	Eip78C	40345	CG18023	25230.3	-0.485996	0.153438	0.00153825	0.0102233
FBgn0050350	CG30350	246556	CG30350	28.739	5.9592	1.88149	0.00153872	0.0102233
FBgn0050428	CG30428	246608	CG30428	293.315	-0.570207	0.180099	0.00154512	0.0102598
FBgn0261850	Xpd	37414	CG9433	645.547	0.4388	0.13866	0.00155312	0.0103068
FBgn0263199	Galk	39031	CG5288	1519.71	0.377111	0.119263	0.00156686	0.0103919
FBgn0262967	lncRNA:CR43278	26067104	CR43278	20.3903	5.48412	1.73467	0.00156968	0.0104045
FBgn0028892	CG4161	34907	CG4161	18.8532	7.83991	2.48135	0.00158023	0.0104583
FBgn0032640	Sgt	35052	CG5094	4970.8	0.372476	0.11788	0.00157884	0.0104583
FBgn0039796	CG12069	43643	CG12069	19.5296	6.91178	2.18764	0.0015806	0.0104583
FBgn0040371	CG12470	30977	CG12470	40.9468	5.26323	1.66601	0.00158215	0.0104624
FBgn0033266	Socs44A	35786	CG2160	1257.62	0.442939	0.140317	0.00159563	0.0105393
FBgn0270925	CG4836	42387	CG4836	454.955	5.14076	1.62852	0.00159564	0.0105393
FBgn0031008	CG8010	32921	CG8010	5129.3	0.645443	0.204551	0.00160274	0.0105784
FBgn0031410	CG17237	33411	CG17237	22.6686	7.13054	2.25988	0.00160344	0.0105784
FBgn0038577	CG12321	42174	CG12321	535.079	0.545886	0.173116	0.00161436	0.0106442
FBgn0023215	Mnt	31331	CG13316	1249.4	-0.569785	0.180842	0.00162863	0.010732
FBgn0031836	CG11050	33924	CG11050	1511.94	-0.607353	0.192896	0.00164053	0.0108041
FBgn0040747	CG12853	50220	CG12853	55.591	5.35365	1.70094	0.00164692	0.0108398
FBgn0051320	HEATR2	318680	CG31320	256.934	0.591233	0.187878	0.00165014	0.0108547
FBgn0022023	eIF3h	45682	CG9124	6512.65	-0.367688	0.116859	0.0016528	0.0108658
FBgn0031546	CG8851	33575	CG8851	23.7087	5.24281	1.66692	0.00165964	0.0109044
FBgn0040373	CG3038	30970	CG3038	417.474	-0.673565	0.21425	0.0016675	0.0109496
FBgn0026873	MED18	31140	CG14802	1322.3	0.332118	0.105654	0.00166966	0.0109575
FBgn0032471	CG5122	34703	CG5122	23.9425	5.72343	1.82143	0.00167639	0.0109952
FBgn0023507	D2hgdh	31184	CG3835	969.821	-0.709098	0.225682	0.00167785	0.0109984
FBgn0265089	eIF4E3	38923	CG8023	36.9094	6.35055	2.02132	0.00167926	0.0110012
FBgn0265101	Sgt1	40982	CG9617	1594.91	-0.296008	0.094308	0.00169674	0.0111093
FBgn0265082	Cdep	40608	CG44193	2094.51	-0.383166	0.122088	0.00169845	0.011114
FBgn0051802	CG31802	318949	CG31802	23.6205	6.30469	2.00907	0.00170035	0.01112
FBgn0011236	ken	37785	CG5575	2551.79	-0.627708	0.200059	0.00170327	0.011132
FBgn0261262	CG42613	42269	CG42613	82.7972	1.90018	0.605643	0.00170417	0.011132
FBgn0263121	Prosalpha1	45780	CG18495	23.1023	2.61617	0.834107	0.0017098	0.0111623
FBgn0031851	Aatf	33943	CG11188	1012.28	0.403775	0.128777	0.00171581	0.0111951
FBgn0035823	eIF4E5	38878	CG8277	53.2509	4.1013	1.3083	0.00171956	0.011213
FBgn0260856	Membrin	38614	CG4780	403.619	0.591227	0.188613	0.00172082	0.0112147
FBgn0001122	Galphao	36104	CG2204	1090.18	-0.480085	0.153272	0.00173476	0.011299
FBgn0029725	CG2871	31411	CG2871	16.1274	7.61486	2.43169	0.00173914	0.0113115
FBgn0261019	moi	7354473	CG42350	585.102	0.599485	0.191443	0.0017397	0.0113115
FBgn0266195	Tgs1	59260	CG44890	585.102	0.599485	0.191443	0.0017397	0.0113115
FBgn0040339	MED22	31038	CG3034	381.866	0.537236	0.171653	0.0017494	0.0113681
FBgn0030318	rho-4	32109	CG1697	759.441	-0.536763	0.171514	0.00175074	0.0113702
FBgn0037926	Elp1	41399	CG10535	1931.16	0.311856	0.0996985	0.00176006	0.0114175
FBgn0083120	Uhg8	8674065	CR42454	160.293	1.22848	0.392728	0.00175963	0.0114175
FBgn0034902	CG5532	37761	CG5532	4753.44	-0.465636	0.148936	0.00176948	0.011472
FBgn0083962	CG34126	318872	CG34126	1372.28	-0.33067	0.105792	0.00177407	0.0114952
FBgn0004652	fru	42226	CG14307	2898.44	-0.817294	0.261519	0.00177697	0.0115007
FBgn0052351	S-Lap2	326209	CG32351	281.221	5.823	1.86319	0.00177628	0.0115007
FBgn0037200	CG11109	40507	CG11109	336.217	0.611897	0.19582	0.00177927	0.011509
FBgn0051907	Mst27D	319019	CG31907	41.1568	4.74358	1.51813	0.00178037	0.0115095
FBgn0033980	Cyp6a20	36664	CG10245	118.245	1.19125	0.38135	0.00178549	0.011536
FBgn0259704	Nsun5	7354421	CG42358	666.321	0.372572	0.11928	0.00178715	0.0115401
FBgn0039385	CG5913	43132	CG5913	1327.03	-0.412054	0.131948	0.00179112	0.0115591
FBgn0029753	CG4198	31445	CG4198	37.1898	4.28844	1.37471	0.00181149	0.0116839
FBgn0086605	CG9853	40557	CG9853	1611.64	0.300211	0.0962855	0.00182126	0.0117334
FBgn0260985	RfC4	38492	CG14999	334.113	0.652085	0.209136	0.00182089	0.0117334
FBgn0024491	Bin1	41965	CG6046	1526.09	0.733143	0.235238	0.00182953	0.0117765
FBgn0033020	COX4L	35491	CG10396	47.6606	4.51769	1.4496	0.00183004	0.0117765
FBgn0025743	mbt	32631	CG18582	1495.97	-0.379103	0.121659	0.00183255	0.0117792
FBgn0039272	CG11836	43007	CG11836	159.2	-1.43964	0.46199	0.00183218	0.0117792
FBgn0035014	CG13581	37911	CG13581	19.7258	6.03886	1.93965	0.00184962	0.0118821
FBgn0053704	CG33704	3772359	CG33704	16.2026	6.64063	2.13324	0.00185238	0.0118931
FBgn0039966	Rab21	3355163	CG17515	450.528	-0.453726	0.145779	0.00185558	0.0119001
FBgn0050109	CG30109	246461	CG30109	876.367	-0.372584	0.119704	0.00185483	0.0119001
FBgn0046873	Pif2	170876	CG31483	20.3354	6.04071	1.94267	0.00187409	0.0120119
FBgn0032090	CG9582	34230	CG9582	18.1979	6.81004	2.19094	0.00188188	0.012055
FBgn0028527	CG18507	34775	CG18507	1279.76	-0.692362	0.222803	0.00188673	0.0120792
FBgn0036925	schuy	40184	CG17736	21.2159	7.03357	2.26367	0.00188895	0.0120796
FBgn0063261	CG31275	326131	CG31275	21.2159	7.03357	2.26367	0.00188895	0.0120796
FBgn0034179	CG6805	36911	CG6805	2641.79	0.266627	0.0858452	0.00189697	0.012124
FBgn0032001	CG8360	34122	CG8360	686.731	0.531461	0.171136	0.00189963	0.0121341
FBgn0034464	CG11018	37259	CG11018	30.4466	5.65211	1.8205	0.00190467	0.0121525
FBgn0086907	Cyt-c-d	34995	CG13263	64.5615	4.15117	1.33701	0.00190401	0.0121525
FBgn0031874	CG13775	33975	CG13775	153.952	1.03214	0.332507	0.00190844	0.0121697
FBgn0051601	CG31601	318835	CG31601	14.3245	5.56373	1.79274	0.00191256	0.0121864
FBgn0086357	Sec61alpha	33905	CG9539	7426.89	-0.2935	0.0945742	0.00191323	0.0121864
FBgn0034713	CG11291	37541	CG11291	18.9292	5.37327	1.73181	0.00191763	0.0122076
FBgn0042125	CG18787	59163	CG18787	94.056	0.921935	0.297189	0.00192096	0.012221
FBgn0267383	Ubc87F	41682	CG9602	28.1217	5.21554	1.68133	0.00192192	0.012221
FBgn0032969	CG2528	35435	CG2528	30.8732	6.08772	1.96372	0.00193461	0.012288
FBgn0051286	CG31286	318662	CG31286	29.0935	6.02478	1.94342	0.00193463	0.012288
FBgn0015295	Shark	44353	CG18247	698.651	-0.348453	0.11241	0.00193632	0.0122918
FBgn0033712	mIF3	36335	CG13163	2582.74	-0.446945	0.144265	0.00194779	0.0123576
FBgn0069913	CG4681	37928	CG4681	28.8025	4.52092	1.46107	0.00197309	0.0125111
FBgn0032488	CG16812	34722	CG16812	1922	0.328475	0.106168	0.00197538	0.0125185
FBgn0037127	CG14566	40421	CG14566	107.323	-3.40961	1.10224	0.00197909	0.012535
FBgn0034920	CG5597	37789	CG5597	380	0.994514	0.321556	0.00198268	0.0125507
FBgn0262081	Csk	41398	CG42317	3473.82	-0.403224	0.130462	0.00199652	0.0126312
FBgn0001124	Got1	36782	CG8430	5156.91	-0.563472	0.182421	0.00200937	0.0127053
FBgn0000524	dx	31589	CG3929	618.386	-0.530565	0.171783	0.0020112	0.0127098
FBgn0038869	Smyd5	42517	CG3353	932.965	0.315686	0.102229	0.00201486	0.0127186
FBgn0051739	AspRS-m	326155	CG31739	7252.74	0.437283	0.141598	0.00201378	0.0127186
FBgn0050363	cola	246566	CG30363	20.6231	6.99287	2.2656	0.002025	0.0127656
FBgn0050366	swif	246569	CG30366	20.6231	6.99287	2.2656	0.002025	0.0127656
FBgn0263598	Vha68-2	45012	CG3762	8122.6	-0.266157	0.0862343	0.00202571	0.0127656
FBgn0035455	CG10862	38437	CG10862	27.3824	6.5063	2.10825	0.00202789	0.0127722
FBgn0011802	Gem3	39195	CG6539	324.243	0.593894	0.192525	0.00203713	0.0128232
FBgn0051231	CG31231	318638	CG31231	35.0272	4.45998	1.4459	0.00203849	0.0128246
FBgn0038361	Uros2	41908	CG9589	21.2504	6.13361	1.98905	0.00204448	0.0128551
FBgn0001280	janA	43569	CG7933	2286.22	-0.422784	0.137126	0.00204807	0.0128705
FBgn0020371	Tim17b2	44381	CG15257	25.8412	7.3204	2.37497	0.00205394	0.0129002
FBgn0035155	RabX6	38084	CG12015	500.516	0.436511	0.141754	0.00207449	0.013022
FBgn0035372	CG12093	38343	CG12093	428.134	0.752158	0.244287	0.002077	0.0130305
FBgn0031720	CG14013	33786	CG14013	17.4589	6.75025	2.19297	0.00208299	0.0130608
FBgn0015320	Ubc2	34487	CG6720	2666	0.379386	0.123273	0.00208673	0.0130739
FBgn0262782	Mdh1	34414	CG5362	12655.4	0.202094	0.065668	0.0020874	0.0130739
FBgn0040832	CG8012	50305	CG8012	438.849	-1.31902	0.428712	0.00209309	0.0131022
FBgn0032020	strat	34142	CG7787	541.468	-0.424958	0.138165	0.00209986	0.0131373
FBgn0038694	CG5217	42311	CG5217	44.2652	5.19066	1.68806	0.00210554	0.0131655
FBgn0002622	RpS3	42761	CG6779	54052.7	-0.331286	0.107745	0.00210704	0.0131676
FBgn0261522	lncRNA:CR42657	19835852	CR42657	26.9327	4.20553	1.36808	0.00211176	0.0131897
FBgn0016080	NA	NA	NA	110.478	1.18272	0.384779	0.00211372	0.0131946
FBgn0003326	sca	36411	CG17579	41.4365	-1.75207	0.570232	0.00212234	0.0132411
FBgn0022029	l(2)k01209	36953	CG4798	11101.4	0.383501	0.124884	0.00213452	0.0133097
FBgn0037828	tomboy20	41285	CG14690	33.6982	5.81311	1.89425	0.0021491	0.0133932
FBgn0027657	glob1	41930	CG9734	267.633	0.814216	0.265393	0.00215526	0.0134167
FBgn0037439	CG10286	40786	CG10286	1400.85	0.328874	0.107194	0.00215479	0.0134167
FBgn0031829	IFT52	33917	CG9595	7.97861	6.59691	2.15045	0.00215721	0.0134215
FBgn0263697	Uba3	36539	CG13343	678.497	0.510385	0.166438	0.00216569	0.0134667
FBgn0010772	Xe7	40699	CG2179	3840.68	0.277803	0.0905987	0.00216722	0.0134688
FBgn0052396	CG32396	117406	CG32396	19.5335	7.89091	2.57498	0.00218068	0.013545
FBgn0029659	CG16782	31313	CG16782	54.3951	3.90944	1.27582	0.00218215	0.0135466
FBgn0029705	CG12693	31375	CG12693	21.6775	3.8651	1.26166	0.00218762	0.0135732
FBgn0032171	CG5846	34326	CG5846	264.232	0.560252	0.182925	0.00219317	0.0135926
FBgn0032677	CG5790	35095	CG5790	51.6015	5.07234	1.65613	0.00219299	0.0135926
FBgn0032110	CG3748	34252	CG3748	13.6229	6.3871	2.08614	0.00220094	0.0136332
FBgn0000052	Pfas	33847	CG9127	768.208	0.603739	0.197215	0.00220354	0.0136356
FBgn0052437	CG32437	40366	CG32437	46.3779	5.24904	1.71464	0.00220374	0.0136356
FBgn0031826	CG9550	33913	CG9550	28.9268	5.58602	1.82489	0.00220587	0.0136383
FBgn0033952	Adgf-E	36627	CG10143	16.6615	7.66175	2.50309	0.00220661	0.0136383
FBgn0024698	Cpsf160	44250	CG10110	813.74	0.354548	0.115874	0.00221517	0.0136837
FBgn0267726	CG46059	26067065	CG46059	113.739	8.57992	2.80595	0.00223001	0.0137678
FBgn0033696	Cyp6g2	36317	CG8859	20.0683	-4.72119	1.5443	0.0022344	0.0137874
FBgn0039083	CG10177	42772	CG10177	34.0789	5.4869	1.79525	0.00224056	0.0138178
FBgn0004198	ct	44540	CG11387	317.139	-0.705173	0.230783	0.00224637	0.013846
FBgn0032553	CG4480	34864	CG4480	19.7464	6.9296	2.26815	0.00224929	0.0138489
FBgn0037755	CG12945	41204	CG12945	811.825	-0.352587	0.115405	0.00224905	0.0138489
FBgn0036931	CG14183	40192	CG14183	61.9864	2.36552	0.774591	0.00225892	0.0139006
FBgn0036125	NA	NA	NA	81.2781	2.32058	0.760438	0.00227592	0.0139905
FBgn0037633	CG9839	41055	CG9839	186.606	0.639876	0.209683	0.00227602	0.0139905
FBgn0031085	CG9570	33009	CG9570	19.6087	6.91878	2.26849	0.0022888	0.0140537
FBgn0035060	Eps-15	37961	CG16932	2314.49	-0.225152	0.073821	0.00228865	0.0140537
FBgn0035590	Prpk	38600	CG10673	622.403	0.543842	0.178353	0.00229416	0.0140789
FBgn0045823	vsg	39137	CG16707	14926.4	0.243792	0.0799628	0.00229741	0.0140912
FBgn0038008	CG3942	41489	CG3942	20.195	3.96336	1.30055	0.00230782	0.0141473
FBgn0028850	CG15260	34899	CG15260	16.3693	7.63624	2.50641	0.0023138	0.014171
FBgn0035915	S-Lap1	38986	CG6372	482.121	5.53149	1.81561	0.00231419	0.014171
FBgn0039017	CG6985	42694	CG6985	46.0651	-1.93037	0.633695	0.00231739	0.0141828
FBgn0029874	CG3342	31586	CG3342	134.532	-0.748595	0.245775	0.00232023	0.0141925
FBgn0038903	RpI12	42563	CG13418	209.851	0.761333	0.250033	0.00232739	0.0142286
FBgn0025777	homer	33944	CG11324	1589.9	-0.347711	0.114251	0.00233913	0.0142926
FBgn0087011	CG41520	5740294	CG41520	2758.11	-0.644215	0.211694	0.00234123	0.0142977
FBgn0034850	CG9875	37698	CG9875	85.5136	1.86942	0.614558	0.00235101	0.0143418
FBgn0039685	Obp99b	43497	CG7592	1758.35	0.601654	0.19778	0.0023498	0.0143418
FBgn0031119	CG1812	33049	CG1812	952.199	-0.458795	0.150838	0.00235299	0.0143461
FBgn0034435	fest	37220	CG9975	90.3404	3.55541	1.1693	0.00236086	0.0143707
FBgn0034467	CG15128	37263	CG15128	52.135	5.41841	1.78188	0.0023592	0.0143707
FBgn0036346	CG11251	39490	CG11251	18.949	7.84712	2.58072	0.00236056	0.0143707
FBgn0034882	Eglp1	37736	CG5398	20.6983	6.11059	2.01	0.00236501	0.0143882
FBgn0037379	CG10979	40720	CG10979	753.359	-0.452741	0.148968	0.00237216	0.0144239
FBgn0031724	CG18266	33792	CG18266	44.1331	5.86244	1.92974	0.00238194	0.0144756
FBgn0039010	CG4907	42686	CG4907	27.9985	4.1256	1.3581	0.0023833	0.014476
FBgn0037513	pyd3	40916	CG3027	4316.9	0.670878	0.220899	0.00238917	0.0145038
FBgn0030101	CG12118	31857	CG12118	1106.99	0.341073	0.112354	0.00239986	0.0145609
FBgn0266019	rudhira	32136	CG43154	1313.85	-0.481513	0.158768	0.00242288	0.0146926
FBgn0028870	CG4691	34856	CG4691	157.346	6.7245	2.21826	0.00243396	0.0147519
FBgn0015008	Actn3	44964	CG8953	18.8789	5.3697	1.77157	0.0024371	0.014763
FBgn0036364	CG14109	39512	CG14109	7308.12	-0.6103	0.201376	0.00244026	0.0147742
FBgn0267014	CR45458	19835615	CR45458	324.611	-2.89496	0.955305	0.0024423	0.0147785
FBgn0028893	CG31819	260658	CG31819	21.3463	6.14037	2.02638	0.00244373	0.0147793
FBgn0028379	fan	43926	CG7919	42.4882	3.93295	1.29798	0.00244507	0.0147794
FBgn0036093	CG14154	39207	CG14154	22.0351	4.54571	1.50051	0.00245004	0.0148015
FBgn0037391	CG2017	40733	CG2017	895.774	0.383801	0.1267	0.00245188	0.0148047
FBgn0039536	unc80	43324	CG18437	159.089	-0.795262	0.262744	0.00247197	0.0149179
FBgn0039246	CG10845	42978	CG10845	26.7641	5.88935	1.9459	0.00247364	0.01492
FBgn0033752	CG8569	36376	CG8569	488.235	0.415647	0.137364	0.00247911	0.0149451
FBgn0051477	ATPsynepsilonL	326144	CG31477	78.5692	0.988479	0.326823	0.00249041	0.0150051
FBgn0051998	CG31998	43774	CG31998	2796.89	-0.293036	0.09695	0.00250657	0.0150944
FBgn0045770	S-Lap3	326187	CG32063	266.556	5.57568	1.84513	0.00251252	0.0151222
FBgn0027556	CG4928	32682	CG4928	947.089	-0.628833	0.208129	0.0025164	0.0151293
FBgn0267585	lncRNA:dntRL	26067251	CR45923	40.3997	4.19982	1.39001	0.00251586	0.0151293
FBgn0034878	pita	37730	CG3941	670.925	-0.346474	0.114685	0.00251857	0.0151342
FBgn0041775	tral	39430	CG10686	7952.56	-0.259313	0.0858386	0.0025199	0.0151342
FBgn0033364	CG13747	35907	CG13747	34.4416	5.52859	1.83033	0.00252322	0.0151461
FBgn0037363	Atg17	40700	CG1347	994.555	-0.408427	0.135257	0.00253074	0.0151831
FBgn0036441	CG13476	39602	CG13476	30.8054	5.04809	1.67264	0.00254421	0.0152558
FBgn0052677	X11Lbeta	31997	CG32677	47.689	-1.59	0.527087	0.00255638	0.0153206
FBgn0040513	kappaB-Ras	35667	CG1669	192.469	-1.05298	0.349233	0.00256887	0.0153872
FBgn0032077	CG9515	3771965	CG9515	295.64	0.618377	0.205135	0.00257417	0.0154108
FBgn0016061	side	43300	CG31062	7000.56	-0.640615	0.212594	0.00258408	0.0154432
FBgn0031782	WDR79	33865	CG9226	167.326	-0.974285	0.323339	0.00258507	0.0154432
FBgn0033507	CG12909	36087	CG12909	355.333	0.564552	0.18734	0.00258241	0.0154432
FBgn0040817	CG14132	50290	CG14132	827.502	-0.708294	0.235048	0.00258338	0.0154432
FBgn0050503	CG30503	246656	CG30503	191.993	-1.04827	0.348099	0.00260037	0.0155264
FBgn0032253	LManI	34436	CG5322	90.3779	1.06751	0.354552	0.00260493	0.0155407
FBgn0051533	CG31533	318788	CG31533	27.1735	5.49302	1.82443	0.00260553	0.0155407
FBgn0027599	CG2790	37992	CG2790	1392.47	0.339998	0.112958	0.00261282	0.0155676
FBgn0053207	pxb	41899	CG33207	203.338	-1.71857	0.570944	0.0026121	0.0155676
FBgn0015623	Cpr	33883	CG11567	5017.11	-0.281975	0.0937641	0.00263597	0.0156973
FBgn0037810	sle	41262	CG12819	594.716	0.453025	0.150685	0.00264327	0.0157324
FBgn0039373	CG5024	43117	CG5024	22.6066	4.84707	1.61267	0.00265045	0.0157668
FBgn0034606	ASPP	37422	CG18375	651.082	-0.615739	0.204906	0.00265589	0.0157909
FBgn0030406	CG1463	32211	CG1463	373.255	0.475088	0.158132	0.00266134	0.0158149
FBgn0038395	CG10407	41949	CG10407	211.779	0.924606	0.307814	0.00266649	0.0158371
FBgn0023526	CG2865	31217	CG2865	377.043	-0.678363	0.225871	0.0026705	0.0158526
FBgn0024806	DIP2	252479	CG7020	1032.67	-0.613404	0.204261	0.002673	0.015859
FBgn0010803	TrpRS	45399	CG9735	2368.54	0.421418	0.140398	0.00268575	0.0159263
FBgn0045064	bwa	250736	CG13969	224.37	-0.857081	0.285686	0.00269908	0.0159969
FBgn0051644	CG31644	318868	CG31644	18.2937	6.81755	2.27279	0.00270297	0.0160115
FBgn0004797	mdy	44887	CG31991	1403.82	0.575656	0.191973	0.00271193	0.0160562
FBgn0038349	AOX3	41896	CG6045	8054.78	-0.405328	0.135263	0.00273014	0.0161555
FBgn0027108	Inx2	31646	CG4590	4938.84	-0.614619	0.205169	0.00273838	0.0161957
FBgn0036331	CR14117	39473	CR14117	437.132	0.404012	0.134882	0.00274176	0.0162072
FBgn0005631	robo1	37603	CG13521	2116.22	-0.471798	0.157541	0.00274665	0.0162276
FBgn0051773	CG31773	326159	CG31773	34.3208	5.49766	1.83598	0.00274981	0.0162377
FBgn0003204	ras	43873	CG1799	2621.16	-0.307955	0.102859	0.00275395	0.0162537
FBgn0040233	cana	3771934	CG33694	1856.79	-0.476752	0.159344	0.00277182	0.0163505
FBgn0003676	CCT1	42649	CG5374	9833.37	0.319286	0.106749	0.00278057	0.0163936
FBgn0034173	CG9010	36904	CG9010	29.3736	5.59918	1.87234	0.00278548	0.0164139
FBgn0002922	nau	42799	CG10250	30.1312	-2.85374	0.954361	0.00278784	0.0164192
FBgn0029730	boil	31416	CG12681	13.7187	6.39726	2.13962	0.0027906	0.0164269
FBgn0033528	trsn	36110	CG11761	523.63	0.45589	0.152498	0.00279453	0.0164414
FBgn0030376	CG2750	32179	CG2750	21.5096	4.80238	1.60689	0.00280252	0.0164798
FBgn0051287	CG31287	318663	CG31287	30.9947	4.13175	1.38293	0.002811	0.016521
FBgn0027084	LysRS	31904	CG12141	9427.44	0.292471	0.097905	0.00281461	0.0165336
FBgn0028560	sut4	36055	CG1380	26.7476	6.47213	2.16745	0.00282606	0.0165923
FBgn0052141	saturn	317880	CG32141	51.8498	5.43426	1.82013	0.00282991	0.0166062
FBgn0032350	CG6287	34554	CG6287	1072.97	-0.498463	0.167025	0.00284172	0.0166668
FBgn0033192	Corin	35691	CG2105	51.7159	-1.32923	0.44551	0.00284872	0.0166991
FBgn0028360	Cdc7	31598	CG32742	557.738	-0.458023	0.153534	0.00285245	0.0167123
FBgn0035234	CG12003	38183	CG12003	23594.3	-0.650628	0.218159	0.00286036	0.0167412
FBgn0065094	snmRNA:419	3772591	CR33917	207.874	-1.60193	0.537135	0.00286033	0.0167412
FBgn0033794	CG13326	36439	CG13326	15.2672	6.55441	2.19968	0.00288526	0.0168782
FBgn0032518	RpL24	34754	CG9282	50241.9	-0.370982	0.124549	0.00289554	0.0169295
FBgn0002413	dco	43673	CG2048	4787.81	-0.261353	0.0877756	0.00290596	0.0169816
FBgn0264693	ens	38491	CG14998	13649	-0.276238	0.092821	0.00292007	0.0170552
FBgn0261239	Hr39	35398	CG8676	1981.33	-0.326749	0.109823	0.00292768	0.0170908
FBgn0032883	Rhau	35339	CG9323	671.948	0.409851	0.137832	0.00294366	0.0171752
FBgn0052418	vito	326214	CG32418	508.628	0.41884	0.140938	0.00296048	0.0172644
FBgn0014863	Mlp84B	40849	CG1019	1929.28	-1.47044	0.494992	0.00297188	0.0173039
FBgn0032519	CG16957	34755	CG16957	25.7665	5.79726	1.95144	0.00297061	0.0173039
FBgn0035016	CG4612	37914	CG4612	4750.45	-0.269836	0.0908325	0.0029712	0.0173039
FBgn0000557	eEF1alpha2	43736	CG1873	461238	-0.345375	0.116272	0.00297405	0.0173076
FBgn0035371	AhcyL1	38342	CG9977	1203.17	-0.304567	0.102543	0.00297672	0.0173142
FBgn0033101	CG9436	35586	CG9436	485.126	0.781066	0.263047	0.0029848	0.0173522
FBgn0038034	Cyp9f3	3772405	CG17875	67.1062	1.23439	0.415743	0.00298656	0.0173535
FBgn0029082	hbs	44129	CG7449	1943.65	-0.565209	0.19039	0.00299074	0.0173688
FBgn0015589	Apc	44642	CG1451	9423.41	0.754365	0.254204	0.00300177	0.0174239
FBgn0085437	CG34408	31953	CG34408	1438.35	-0.424399	0.143048	0.00300885	0.0174538
FBgn0266124	ghi	317833	CG32038	526.854	0.437736	0.147549	0.00301003	0.0174538
FBgn0264855	AP-2alpha	33211	CG4260	4798.04	-0.185357	0.062495	0.00301758	0.0174886
FBgn0029648	CG3603	31289	CG3603	1602.9	-0.652012	0.219877	0.00302343	0.0175135
FBgn0035268	CG8001	38224	CG8001	954.923	0.347959	0.117386	0.00303453	0.0175597
FBgn0285943	knon	36845	CG7813	32.7357	4.10156	1.38367	0.00303407	0.0175597
FBgn0033819	CG4714	36470	CG4714	27.8302	4.69224	1.58378	0.00304972	0.0176386
FBgn0266549	lncRNA:CR45102	19835021	CR45102	404.254	-0.607418	0.205042	0.0030524	0.017645
FBgn0032230	lft	34405	CG13139	1198.59	-0.459211	0.155127	0.00307419	0.0177618
FBgn0017578	Max	40095	CG9648	1096.81	-0.381533	0.128911	0.00307983	0.0177853
FBgn0039277	Nepl16	43014	CG13650	76.4791	1.18089	0.39921	0.00309581	0.0178684
FBgn0035782	CG14835	38832	CG14835	28.3218	5.21871	1.76541	0.0031156	0.0179571
FBgn0038585	Non3	42183	CG7993	1319.72	0.420886	0.142389	0.00311781	0.0179571
FBgn0066292	CheB42c	2768715	CG33350	699.165	-0.675156	0.228419	0.0031188	0.0179571
FBgn0085486	CG34457	5740661	CG34457	26.7066	4.40482	1.49026	0.00311916	0.0179571
FBgn0264711	CG43980	2768995	CG43980	1075.15	-0.623924	0.21105	0.00311374	0.0179571
FBgn0038535	alt	42127	CG18212	2864.51	-0.409686	0.138631	0.00312433	0.0179777
FBgn0037035	CG10589	40313	CG10589	30.293	4.26781	1.44452	0.00313201	0.0180127
FBgn0032156	CG13124	34310	CG13124	17332.2	-0.327953	0.111033	0.00314023	0.018046
FBgn0284082	CG46304	19835256	CG46304	20.6329	4.73913	1.60453	0.00314101	0.018046
FBgn0036107	galla-2	39221	CG7949	623.783	0.360404	0.12207	0.00315279	0.0181044
FBgn0030975	SdhBL	32887	CG7349	111.669	1.83144	0.620471	0.0031603	0.0181383
FBgn0264563	CG43935	14462523	CG43935	20.1478	4.69563	1.59116	0.0031667	0.0181658
FBgn0036483	CG12316	39650	CG12316	929.513	0.340089	0.115255	0.00317015	0.0181763
FBgn0003159	CG2841	44529	CG2841	1513.78	-0.686909	0.232914	0.0031861	0.0182398
FBgn0004396	CrebA	39682	CG7450	1466.19	-0.344545	0.116825	0.00318548	0.0182398
FBgn0267567	asRNA:CR45907	26067235	CR45907	59.403	1.13834	0.385975	0.00318543	0.0182398
FBgn0034082	CG10734	36787	CG10734	141.148	3.17398	1.07651	0.00319437	0.0182779
FBgn0030808	RhoGAP15B	32686	CG4937	1380.37	-0.447488	0.151824	0.0032044	0.018326
FBgn0002707	mei-9	31373	CG3697	606.157	0.555113	0.18838	0.00321112	0.0183483
FBgn0037500	CG17944	40885	CG17944	14.0778	5.53915	1.87976	0.00321156	0.0183483
FBgn0034075	Asph	36778	CG8421	39649.8	-0.323454	0.109842	0.00323235	0.0184483
FBgn0262567	CG43107	12798326	CG43107	286.305	0.551382	0.18724	0.00323181	0.0184483
FBgn0260659	CG42542	8674000	CG42542	1384.63	0.409243	0.139025	0.00324352	0.0185027
FBgn0028901	CG18109	34931	CG18109	24.9818	5.36764	1.82383	0.00324978	0.018529
FBgn0262100	CG42853	10178880	CG42853	33.4482	6.20613	2.10901	0.00325395	0.0185434
FBgn0031220	CG4822	33170	CG4822	4682.65	0.661171	0.224792	0.00326887	0.018619
FBgn0034159	CG15615	36882	CG15615	50646	-0.799834	0.272002	0.00327629	0.018649
FBgn0052750	CG32750	326238	CG32750	389.848	-1.1429	0.388684	0.00327744	0.018649
FBgn0005677	dac	34982	CG4952	114.536	-2.47651	0.842612	0.00329185	0.0186842
FBgn0010607	l(2)05714	46066	CG8886	188.553	-0.779017	0.265007	0.00328624	0.0186842
FBgn0029859	CG15892	3772603	CG15892	44.2624	3.85011	1.31	0.00329265	0.0186842
FBgn0035501	CG1299	38496	CG1299	209.248	-1.68871	0.574534	0.00328982	0.0186842
FBgn0036708	CG13725	39928	CG13725	18.0683	5.91031	2.01116	0.00329527	0.0186842
[truncated: 15,495 more rows]

## Sheet: Mito-Genes
Flybase ID	Symbol	Entrez ID	Gene ID	Mitochondrial_Process	Chromosome	baseMean	log2FoldChange	lfcSE	stat	pvalue	padj
FBgn0015781	P5cr	42284	CG6009	Amino Acid Metabolism	3R	1412.27	-1.0328	0.115796	-8.91915	4.69898e-19	3.59775e-17
FBgn0037955	CG6950	41433	CG6950	Amino Acid Metabolism	3R	7463.12	0.77178	0.0972592	7.93529	2.1e-15	1.24397e-13
FBgn0036117	CG6321	39233	CG6321	Amino Acid Metabolism	3L	912.137	0.79754	0.152295	5.2368	1.63384e-07	3.627e-06
FBgn0039071	CG4434	42756	CG4434	Amino Acid Metabolism	3R	50.7731	6.8387	1.76452	3.87567	0.00010633	0.00117674
FBgn0035298	SCOT	38261	CG1140	Amino Acid Metabolism	3L	2060.49	0.464171	0.121173	3.83063	0.000127815	0.00136486
FBgn0030482	CG1673	32297	CG1673	Amino Acid Metabolism	X	1215.87	-1.22136	0.32082	-3.80699	0.00014067	0.00148801
FBgn0024945	NitFhit	38029	CG7067	Amino Acid Metabolism	3L	1875.29	0.653388	0.173808	3.75926	0.000170418	0.00173737
FBgn0001098	Gdh	42832	CG5320	Amino Acid Metabolism	3R	16118.8	-0.844378	0.225239	-3.74882	0.000177672	0.00180153
FBgn0038038	CG5167	41521	CG5167	Amino Acid Metabolism	3R	1413.52	0.524831	0.16356	3.2088	0.00133291	0.00915438
FBgn0001124	Got1	36782	CG8430	Amino Acid Metabolism	2R	5156.91	-0.563472	0.182421	-3.08884	0.00200937	0.0127053
FBgn0037696	GstZ1	41132	CG9362	Amino Acid Metabolism	3R	1466.22	0.605264	0.207562	2.91606	0.00354484	0.0197023
FBgn0038516	P5cr-2	42106	CG5840	Amino Acid Metabolism	3R	188.187	1.29626	0.455068	2.8485	0.00439265	0.0231674
FBgn0034390	CG15093	37166	CG15093	Amino Acid Metabolism	2R	349.041	-0.631228	0.244239	-2.58447	0.00975299	0.0425465
FBgn0035515	CG14997	38514	CG14997	Amino Acid Metabolism	3L	556.758	0.483916	0.200203	2.41712	0.0156438	0.0600311
FBgn0038858	CG5793	42505	CG5793	Amino Acid Metabolism	3R	4638.83	-0.373318	0.158641	-2.35323	0.0186111	0.0680091
FBgn0024841	Pcd	43499	CG1963	Amino Acid Metabolism	3R	1074.2	0.342721	0.148537	2.30731	0.0210376	0.0747407
FBgn0036403	CG6661	39556	CG6661	Amino Acid Metabolism	3L	69.1047	2.00481	0.872888	2.29675	0.021633	0.0764696
FBgn0053092	P5CDh2	32625	CG33092	Amino Acid Metabolism	3R	38.3616	2.56692	1.12332	2.28512	0.0223057	0.0782387
FBgn0010611	Hmgs	44154	CG4311	Amino Acid Metabolism	2R	12784.6	0.282127	0.133471	2.11377	0.0345347	0.108017
FBgn0027945	ppl	40349	CG7758	Amino Acid Metabolism	3L	13226.3	-0.250489	0.12553	-1.99546	0.0459931	0.132132
FBgn0265271	CG14717	41412	CG14717	Amino Acid Metabolism	3R	9.73536	5.88905	3.2059	1.83694	0.0662187	0.171174
FBgn0001142	Gs1	33172	CG2718	Amino Acid Metabolism	2L	2585.43	-0.48318	0.270033	-1.78934	0.0735602	0.184064
FBgn0038924	CG6028	42589	CG6028	Amino Acid Metabolism	3R	1395.56	0.386402	0.219268	1.76223	0.0780297	0.191752
FBgn0030966	CG7280	32878	CG7280	Amino Acid Metabolism	X	4310.02	0.250232	0.142444	1.75671	0.0789673	0.19317
FBgn0023537	CG17896	30995	CG17896	Amino Acid Metabolism	X	1002.81	-0.265593	0.174931	-1.51827	0.128946	0.272354
FBgn0036208	CG10361	39333	CG10361	Amino Acid Metabolism	3L	59.2819	-0.899841	0.602546	-1.4934	0.135333	0.281918
FBgn0031877	CG10399	33978	CG10399	Amino Acid Metabolism	2L	544.154	-0.211797	0.145784	-1.45282	0.146275	0.297224
FBgn0039349	Ssadh	43092	CG4685	Amino Acid Metabolism	3R	3108.99	0.156065	0.112399	1.38848	0.16499	0.321719
FBgn0035911	CG6638	38979	CG6638	Amino Acid Metabolism	3L	2409.19	-0.291152	0.213771	-1.36198	0.173203	0.333231
FBgn0039827	CG1544	43689	CG1544	Amino Acid Metabolism	3R	53.2405	-0.528814	0.393542	-1.34373	0.179036	0.342036
FBgn0038804	CG10877	42432	CG10877	Amino Acid Metabolism	3R	144.598	0.467054	0.34789	1.34254	0.179422	0.342677
FBgn0036381	CG8745	39530	CG8745	Amino Acid Metabolism	3L	259.345	-0.693338	0.532774	-1.30137	0.193131	0.360479
FBgn0003423	slgA	33117	CG1417	Amino Acid Metabolism	X	15837.1	-0.173021	0.1438	-1.20321	0.228896	0.403916
FBgn0039993	CG17691	3355069	CG17691	Amino Acid Metabolism	2R	18238.8	-0.196714	0.170898	-1.15106	0.249706	0.427768
FBgn0029942	CG2059	31663	CG2059	Amino Acid Metabolism	X	3337.99	0.1404	0.122477	1.14634	0.251656	0.430128
FBgn0037146	CG7470	40443	CG7470	Amino Acid Metabolism	3L	522.83	0.323282	0.333681	0.968835	0.332628	0.519344
FBgn0036749	CG7460	39973	CG7460	Amino Acid Metabolism	3L	278.373	-0.336174	0.350673	-0.958655	0.337733	0.524735
FBgn0037697	GstZ2	41133	CG9363	Amino Acid Metabolism	3R	26.0388	-0.811611	0.938664	-0.864645	0.387233	0.573613
FBgn0014031	Spat	31587	CG3926	Amino Acid Metabolism	X	144.429	0.273322	0.332579	0.821824	0.411177	0.594832
FBgn0036927	CG7433	40188	CG7433	Amino Acid Metabolism	3L	435.113	0.207951	0.259319	0.801914	0.422603	0.604293
FBgn0033373	CG8080	35918	CG8080	Amino Acid Metabolism	2R	3463.43	0.107829	0.139425	0.773383	0.439296	0.62036
FBgn0038326	CG5044	41869	CG5044	Amino Acid Metabolism	3R	2334.86	-0.108653	0.142382	-0.763109	0.445398	0.626072
FBgn0037186	CG11241	40492	CG11241	Amino Acid Metabolism	3L	94.1348	0.292671	0.392294	0.746051	0.455637	0.634598
FBgn0037298	CG2604	40623	CG2604	Amino Acid Metabolism	3R	3101.14	0.142619	0.195586	0.729191	0.465885	0.642748
FBgn0083984	CG34148	326250	CG34148	Amino Acid Metabolism	3R	659.468	0.149602	0.20588	0.726649	0.467441	0.64379
FBgn0030612	CG5599	32441	CG5599	Amino Acid Metabolism	X	872	-0.20797	0.291402	-0.713688	0.47542	0.651352
FBgn0261625	GLS	36396	CG42708	Amino Acid Metabolism	2R	74.2139	0.297555	0.439817	0.676544	0.498695	0.669707
FBgn0037801	CG3999	41253	CG3999	Amino Acid Metabolism	3R	9.22149	1.0415	1.63543	0.636836	0.524232	0.689843
FBgn0030478	CG1640	32292	CG1640	Amino Acid Metabolism	X	629.859	-0.118134	0.185753	-0.635973	0.524794	0.690099
FBgn0042083	CG3267	59261	CG3267	Amino Acid Metabolism	2R	1742.79	-0.102425	0.184913	-0.553912	0.579639	0.735346
FBgn0050022	CG30022	36233	CG30022	Amino Acid Metabolism	2R	612.596	0.0772121	0.147986	0.521753	0.601842	0.751969
FBgn0001125	Got2	33373	CG4233	Amino Acid Metabolism	2L	22560.7	-0.0569159	0.125187	-0.454646	0.649364	0.784689
FBgn0033761	CG8778	36392	CG8778	Amino Acid Metabolism	2R	14672	0.0655494	0.14956	0.438282	0.661182	0.79301
FBgn0037138	P5CDh1	40434	CG7145	Amino Acid Metabolism	3L	36126.8	-0.0506539	0.131201	-0.386079	0.699438	0.822675
FBgn0037709	CG8199	41149	CG8199	Amino Acid Metabolism	3R	1351.53	-0.102767	0.293518	-0.350123	0.726246	0.840504
FBgn0001145	Gs2	32087	CG1743	Amino Acid Metabolism	X	392.711	0.147461	0.469117	0.314338	0.753264	0.858201
FBgn0035964	Dhpr	39050	CG4665	Amino Acid Metabolism	3L	1149.51	0.0351467	0.124706	0.281836	0.778069	0.875717
FBgn0029969	CG10932	31695	CG10932	Amino Acid Metabolism	X	2947.65	0.0512059	0.182421	0.280701	0.778939	0.876083
FBgn0022774	Oat	40145	CG8782	Amino Acid Metabolism	3L	207.582	0.0681787	0.28426	0.239846	0.81045	0.895981
FBgn0039776	PH4alphaEFB	43620	CG31022	Amino Acid Metabolism	3R	734.044	0.113972	0.548936	0.207623	0.835524	0.91087
FBgn0039877	CG2118	43750	CG2118	Amino Acid Metabolism	3R	2135.07	-0.0459742	0.259283	-0.177313	0.859262	0.923869
FBgn0035839	CG7550	38901	CG7550	Amino Acid Metabolism	3L	156.094	0.0342932	0.227097	0.151007	0.87997	0.935298
FBgn0262509	nrm	40515	CG43079	Amino Acid Metabolism	3L	16984.8	0.0113435	0.155434	0.0729792	0.941823	0.969289
FBgn0037687	CG8132	41121	CG8132	Amino Acid Metabolism	3R	1486.66	-0.00780992	0.108438	-0.0720221	0.942584	0.969459
FBgn0000337	cn	35724	CG1555	Amino Acid Metabolism	2R	2.78143	2.22333	1.89782	1.17152	0.241391	NA
FBgn0026565	CG1315	40812	CG1315	Amino Acid Metabolism	3R	4.78244	-3.3075	2.8607	-1.15619	0.247605	NA
FBgn0029594	CG14806	31148	CG14806	Apoptosis	X	2500.39	-2.09508	0.136212	-15.381	2.19405e-53	7.9658e-51
FBgn0034368	CG5482	37144	CG5482	Apoptosis	2R	2554.21	-1.21189	0.0930926	-13.0181	9.65244e-39	2.04978e-36
FBgn0031263	Tspo	33231	CG2789	Apoptosis	2L	1530.69	0.721939	0.0951769	7.58523	3.31898e-14	1.77038e-12
FBgn0039752	CG15530	43589	CG15530	Apoptosis	3R	96.361	5.21836	0.801951	6.50708	7.66247e-11	2.82758e-09
FBgn0030668	CG8128	32504	CG8128	Apoptosis	X	392.213	1.21991	0.20022	6.09284	1.10926e-09	3.46797e-08
FBgn0031068	Alr	32991	CG12534	Apoptosis	X	1790.2	0.462091	0.0980298	4.71378	2.43167e-06	4.263e-05
FBgn0030263	CG2076	32041	CG2076	Apoptosis	X	10289.7	0.554649	0.129447	4.28475	1.82942e-05	0.000258996
FBgn0050109	CG30109	246461	CG30109	Apoptosis	2R	876.367	-0.372584	0.119704	-3.11254	0.00185483	0.0119001
FBgn0030529	Clic	32349	CG10997	Apoptosis	X	1627.35	-0.775476	0.265495	-2.92087	0.00349057	0.0194873
FBgn0029963	CG10920	31688	CG10920	Apoptosis	X	15.9559	6.61793	2.28203	2.90002	0.00373142	0.0204764
FBgn0011760	ctp	31405	CG6998	Apoptosis	X	24066.6	0.403642	0.146921	2.74733	0.00600827	0.0295814
FBgn0035852	CG7387	38915	CG7387	Apoptosis	3L	27.3034	4.61152	1.85761	2.48251	0.0130462	0.052629
FBgn0283472	S6k	38654	CG10539	Apoptosis	3L	3441.48	-0.308714	0.12722	-2.42661	0.0152406	0.0588851
FBgn0032771	CG17349	35209	CG17349	Apoptosis	2L	36.4766	3.91514	1.74118	2.24856	0.0245404	0.0844655
FBgn0050108	CG30108	246460	CG30108	Apoptosis	2R	100.361	-0.740084	0.348804	-2.12177	0.0338568	0.106787
FBgn0037506	CG1287	40898	CG1287	Apoptosis	3R	32.1124	4.34496	2.05811	2.11114	0.0347599	0.108432
FBgn0266599	Hsc70-4	41840	CG4264	Apoptosis	3R	120054	0.264925	0.127096	2.08445	0.0371196	0.112975
FBgn0037007	CG5059	40278	CG5059	Apoptosis	3L	618.78	-0.55534	0.309239	-1.79582	0.0725225	0.182168
FBgn0033453	CG1667	36016	CG1667	Apoptosis	2R	450.352	0.226447	0.133313	1.69861	0.0893922	0.210263
FBgn0017429	CG5989	38984	CG5989	Apoptosis	3L	11838	-0.25375	0.149853	-1.69332	0.0903943	0.211823
FBgn0001218	Hsc70-3	32133	CG4147	Apoptosis	X	15993.7	-0.174695	0.109463	-1.59594	0.110503	0.244392
FBgn0033413	prel	35969	CG8806	Apoptosis	2R	4063.06	-0.154171	0.141463	-1.08983	0.275788	0.457191
FBgn0040491	Buffy	36251	CG8238	Apoptosis	2R	27.3057	-0.95488	1.00225	-0.95274	0.340722	0.527776
FBgn0011706	rpr	40015	CG4319	Apoptosis	3L	94.7283	0.298797	0.372484	0.802173	0.422453	0.604293
FBgn0031392	AIF	33390	CG7263	Apoptosis	2L	10191.3	-0.102336	0.127576	-0.802158	0.422462	0.604293
FBgn0037383	CG2023	40724	CG2023	Apoptosis	3R	175.711	-0.153399	0.210433	-0.728971	0.466019	0.642854
FBgn0020381	Dredd	31011	CG7486	Apoptosis	X	783.281	0.116145	0.163389	0.710846	0.47718	0.652412
FBgn0026761	Trap1	35559	CG3152	Apoptosis	2R	27832.1	-0.0826779	0.122494	-0.674954	0.499705	0.670583
FBgn0020653	Trxr-1	31760	CG2151	Apoptosis	X	18506	0.084436	0.125121	0.674835	0.499781	0.670605
FBgn0030521	CtsB1	32341	CG10992	Apoptosis	X	1242.42	-0.13077	0.210858	-0.62018	0.53514	0.698318
FBgn0036887	CG9231	40130	CG9231	Apoptosis	3L	6031.83	0.0652575	0.117551	0.555142	0.578798	0.734622
FBgn0283494	Adk2	37834	CG3140	Apoptosis	2R	4237.04	-0.0848159	0.165505	-0.512469	0.608323	0.756539
FBgn0036210	CG14130	39335	CG14130	Apoptosis	3L	1726.53	-0.0798166	0.170838	-0.467206	0.640352	0.778564
FBgn0038233	HtrA2	41756	CG8464	Apoptosis	3R	1981.98	-0.0518522	0.126825	-0.408849	0.68265	0.809869
FBgn0001216	Hsc70-1	39542	CG8937	Apoptosis	3L	838.601	0.0792403	0.208912	0.379299	0.704466	0.825827
FBgn0261618	larp	53567	CG42551	Apoptosis	3R	14774.2	-0.0403839	0.106695	-0.3785	0.705059	0.826367
FBgn0033672	rho-7	36281	CG8972	Apoptosis	2R	4580.67	0.0337582	0.121656	0.277488	0.781406	0.87768
FBgn0001230	Hsp68	42852	CG5436	Apoptosis	3R	183.013	0.0477679	0.601855	0.0793678	0.93674	0.966374
FBgn0029131	Debcl	53585	CG33134	Apoptosis	2R	266.925	-0.0157002	0.216012	-0.0726821	0.942059	0.969289
FBgn0027786	Mtch	38026	CG6851	Apoptosis	3L	19987.8	0.0104183	0.145791	0.0714608	0.943031	0.969558
FBgn0015946	grim	40014	CG4345	Apoptosis	3L	3.9927	-0.122	1.22339	-0.099723	0.920564	NA
FBgn0029588	CG14798	31126	CG14798	Apoptosis	X	4.99473	-1.18906	1.93904	-0.613224	0.539728	NA
FBgn0032754	CG10700	35183	CG10700	Apoptosis	2L	0.146112	0.981183	4.55042	0.215625	0.82928	NA
FBgn0033753	Cyp301a1	36378	CG8587	Bile Acid Synthesis	2R	256.611	-0.651855	0.573433	-1.13676	0.255639	0.434933
FBgn0033524	Cyp49a1	36105	CG18377	Bile Acid Synthesis	2R	273.808	-0.60422	0.576075	-1.04886	0.294244	0.477881
FBgn0032881	CG9319	35337	CG9319	Bile Acid Synthesis	2L	1015.74	0.177683	0.207829	0.85495	0.392579	0.578315
FBgn0032715	CG17597	35140	CG17597	Bile Acid Synthesis	2L	644.314	-0.0485014	0.172726	-0.280799	0.778865	0.876083
FBgn0035028	Start1	37927	CG3522	Bile Acid Synthesis	2R	546.266	-0.0305393	0.144714	-0.211032	0.832863	0.909113
FBgn0050489	Cyp12d1-p	246648	CG30489	Bile Acid Synthesis	2R	2.45158	0.817871	1.54963	0.527784	0.597649	NA
FBgn0053503	Cyp12d1-d	2768720	CG33503	Bile Acid Synthesis	2R	0.196411	1.19725	4.53571	0.263961	0.79181	NA
FBgn0035088	CG3776	37996	CG3776	Calcium Signaling & Transport	2R	3548.53	-0.612412	0.132064	-4.63722	3.53119e-06	6.00356e-05
FBgn0039029	CG4704	42706	CG4704	Calcium Signaling & Transport	3R	5.43586	5.02725	2.39859	2.09592	0.0360891	0.111131
FBgn0062440	CG17680	37071	CG17680	Calcium Signaling & Transport	2R	1832.86	0.157205	0.0772491	2.03504	0.0418471	0.123102
FBgn0032731	Swip-1	35158	CG10641	Calcium Signaling & Transport	2L	4078.33	-0.148914	0.101337	-1.46949	0.141699	0.290894
FBgn0031459	CG2862	33471	CG2862	Calcium Signaling & Transport	2L	6376.82	0.17792	0.141559	1.25686	0.208804	0.379231
FBgn0028646	aralar1	43616	CG2139	Calcium Signaling & Transport	3R	169.967	-0.341858	0.32543	-1.05048	0.293498	0.477199
FBgn0038735	CG4662	42357	CG4662	Calcium Signaling & Transport	3R	4138.55	0.142037	0.158843	0.894194	0.371218	0.558265
FBgn0031893	CG4495	33999	CG4495	Calcium Signaling & Transport	2L	3252.69	-0.0736489	0.0911878	-0.807663	0.419285	0.60215
FBgn0042185	CG18769	59223	CG18769	Calcium Signaling & Transport	3L	361.887	-0.285553	0.407331	-0.701034	0.483282	0.658037
FBgn0004432	Cyp1	32595	CG9916	Calcium Signaling & Transport	X	59097.2	-0.081653	0.116688	-0.699754	0.484081	0.658807
FBgn0041004	CG17715	3355129	CG17715	Calcium Signaling & Transport	2L	21.9916	-0.158117	0.596443	-0.2651	0.790933	0.88343
FBgn0284252	Letm1	37912	CG4589	Calcium Signaling & Transport	2R	6186.84	0.00495165	0.116647	0.0424497	0.96614	0.98306
FBgn0039360	CLS	43104	CG4774	Cardiolipin Biosynthesis	3R	4182.65	-0.272215	0.117919	-2.30849	0.0209719	0.0745953
FBgn0038649	CG7718	42254	CG7718	Cardiolipin Biosynthesis	3R	2801.4	0.182588	0.117088	1.5594	0.118902	0.257492
FBgn0010350	CdsA	43950	CG7962	Cardiolipin Biosynthesis	3L	1350.46	0.140559	0.124265	1.13113	0.258001	0.437386
FBgn0026619	Taz	36405	CG8766	Cardiolipin Biosynthesis	2R	1345.88	-0.141428	0.185461	-0.762576	0.445717	0.626277
FBgn0039111	Plip	42807	CG10371	Cardiolipin Biosynthesis	3R	1664.48	0.0400457	0.143112	0.27982	0.779616	0.876294
FBgn0037356	CG12170	40692	CG12170	Fatty Acid Biosynthesis & Elongation	3R	3497.05	0.718745	0.114945	6.25293	4.02825e-10	1.33347e-08
FBgn0033879	CG6543	36536	CG6543	Fatty Acid Biosynthesis & Elongation	2R	4718.18	-1.11024	0.210105	-5.2842	1.26254e-07	2.87649e-06
FBgn0283427	FASN1	33524	CG3523	Fatty Acid Biosynthesis & Elongation	2L	211.293	1.39915	0.433819	3.22519	0.00125887	0.00878945
FBgn0033949	CG10131	36624	CG10131	Fatty Acid Biosynthesis & Elongation	2R	41.947	1.26475	0.579283	2.18331	0.0290131	0.0959571
FBgn0033883	CG16935	36540	CG16935	Fatty Acid Biosynthesis & Elongation	2R	10555.3	-0.307586	0.156367	-1.96708	0.0491741	0.138502
FBgn0263120	Acsl	46068	CG8732	Fatty Acid Biosynthesis & Elongation	2R	14700.1	0.270953	0.19519	1.38815	0.165091	0.321861
FBgn0034191	CG6984	36926	CG6984	Fatty Acid Biosynthesis & Elongation	2R	627.205	-0.222891	0.195112	-1.14237	0.253299	0.432016
FBgn0042627	FASN2	117361	CG3524	Fatty Acid Biosynthesis & Elongation	2L	79.4127	0.862352	1.16583	0.739687	0.45949	0.637363
FBgn0040349	CG3699	31046	CG3699	Fatty Acid Biosynthesis & Elongation	X	58.0196	0.463415	0.754953	0.613834	0.539325	0.70199
FBgn0035356	CG16986	38325	CG16986	Fatty Acid Biosynthesis & Elongation	3L	2061.34	0.0797523	0.131301	0.607402	0.543584	0.705819
FBgn0040001	FASN3	3355111	CG17374	Fatty Acid Biosynthesis & Elongation	3L	269.244	0.716135	1.25004	0.572888	0.566721	0.724933
FBgn0036691	beg	39910	CG7842	Fatty Acid Biosynthesis & Elongation	3L	3064.01	0.0740911	0.142117	0.52134	0.60213	0.752078
FBgn0036821	CG3961	40056	CG3961	Fatty Acid Biosynthesis & Elongation	3L	9418.6	-0.0850518	0.173254	-0.490907	0.623492	0.767517
FBgn0035355	CG16985	38323	CG16985	Fatty Acid Biosynthesis & Elongation	3L	1552.29	0.0441025	0.149471	0.295057	0.767951	0.867998
FBgn0034553	CG9993	37358	CG9993	Fatty Acid Biosynthesis & Elongation	2R	0	NA	NA	NA	NA	NA
FBgn0034432	CG7461	37217	CG7461	Fatty Acid Degradation & Beta-oxidation	2R	6581.71	-2.58124	0.0939522	-27.4739	3.5963e-166	8.0952e-163
FBgn0261862	whd	36109	CG12891	Fatty Acid Degradation & Beta-oxidation	2R	6254.58	0.482466	0.112888	4.27383	1.9214e-05	0.000271335
FBgn0027348	bgm	44117	CG4501	Fatty Acid Degradation & Beta-oxidation	2L	539.467	0.981487	0.269124	3.64696	0.000265357	0.00252459
FBgn0029648	CG3603	31289	CG3603	Fatty Acid Degradation & Beta-oxidation	X	1602.9	-0.652012	0.219877	-2.96535	0.00302343	0.0175135
FBgn0012036	Aldh	34256	CG3752	Fatty Acid Degradation & Beta-oxidation	2L	22104.3	0.387711	0.142296	2.72468	0.00643634	0.0312515
FBgn0032162	CG4592	34317	CG4592	Fatty Acid Degradation & Beta-oxidation	2L	501.724	0.537004	0.218562	2.45698	0.0140109	0.0554084
FBgn0037999	CG4860	41480	CG4860	Fatty Acid Degradation & Beta-oxidation	3R	827.734	-0.409661	0.174081	-2.35328	0.0186088	0.0680091
FBgn0035811	CG12262	38864	CG12262	Fatty Acid Degradation & Beta-oxidation	3L	14630.6	-0.242213	0.11019	-2.19814	0.0279389	0.0933926
FBgn0038049	CG5844	41533	CG5844	Fatty Acid Degradation & Beta-oxidation	3R	5377.04	0.24125	0.114359	2.10959	0.0348937	0.108669
FBgn0028479	Mtpalpha	34276	CG4389	Fatty Acid Degradation & Beta-oxidation	2L	24882.4	-0.188108	0.0999287	-1.88243	0.0597782	0.159093
FBgn0038742	Arc42	42364	CG4703	Fatty Acid Degradation & Beta-oxidation	3R	7505.59	0.201208	0.129328	1.5558	0.119756	0.258606
FBgn0027601	pdgy	32426	CG9009	Fatty Acid Degradation & Beta-oxidation	X	5165.33	-0.163216	0.105484	-1.54731	0.121788	0.261489
FBgn0032161	CG4594	34316	CG4594	Fatty Acid Degradation & Beta-oxidation	2L	1112.61	0.255397	0.170366	1.49911	0.133846	0.280058
FBgn0036824	CG3902	40059	CG3902	Fatty Acid Degradation & Beta-oxidation	3L	3574.71	-0.373623	0.255428	-1.46274	0.14354	0.293575
FBgn0000055	Adh	3771877	CG3481	Fatty Acid Degradation & Beta-oxidation	2L	769.623	0.984282	0.706999	1.3922	0.163863	0.319854
FBgn0031824	CG9547	33911	CG9547	Fatty Acid Degradation & Beta-oxidation	2L	1620.02	0.330103	0.2471	1.33591	0.18158	0.345626
FBgn0025352	Thiolase	37784	CG4581	Fatty Acid Degradation & Beta-oxidation	2R	15391.2	-0.110346	0.0838067	-1.31668	0.187947	0.3535
FBgn0010548	Aldh-III	45398	CG11140	Fatty Acid Degradation & Beta-oxidation	2R	2177.68	-0.28937	0.24725	-1.17035	0.241859	0.418788
FBgn0032160	CG4598	34315	CG4598	Fatty Acid Degradation & Beta-oxidation	2L	6257.19	-0.0949321	0.0990858	-0.95808	0.338022	0.524921
FBgn0011768	Fdh	41311	CG6598	Fatty Acid Degradation & Beta-oxidation	3R	6077.95	0.113899	0.122297	0.931329	0.351683	0.538603
FBgn0051075	CG31075	43244	CG31075	Fatty Acid Degradation & Beta-oxidation	3R	1305.22	-0.329609	0.356148	-0.925482	0.354715	0.541478
FBgn0035203	CG9149	38147	CG9149	Fatty Acid Degradation & Beta-oxidation	3L	2617.46	0.0913808	0.112048	0.815552	0.414757	0.598166
FBgn0031092	CG9577	33016	CG9577	Fatty Acid Degradation & Beta-oxidation	X	6291.29	-0.144524	0.179346	-0.805836	0.420337	0.6032
FBgn0035383	CG2107	38355	CG2107	Fatty Acid Degradation & Beta-oxidation	3L	3856.52	0.0934815	0.119849	0.779991	0.435396	0.617019
FBgn0032775	CG17544	35213	CG17544	Fatty Acid Degradation & Beta-oxidation	2L	166.781	0.356637	0.512813	0.695454	0.486771	0.661428
FBgn0027572	CG5009	37028	CG5009	Fatty Acid Degradation & Beta-oxidation	2R	954.139	-0.024586	0.198532	-0.123839	0.901443	0.947226
FBgn0031774	CG9147	33855	CG9147	Fatty Acid Metabolism	2L	1582.7	0.483087	0.104871	4.60647	4.09553e-06	6.78869e-05
FBgn0037440	CRAT	40787	CG1041	Fatty Acid Metabolism	3R	11948.8	0.549751	0.171196	3.21123	0.00132168	0.0091093
FBgn0031703	CG12512	33766	CG12512	Fatty Acid Metabolism	2L	27.5376	1.45938	0.624323	2.33754	0.0194111	0.0702933
FBgn0038486	CG5265	42074	CG5265	Fatty Acid Metabolism	3R	13.6273	4.86878	2.12628	2.28981	0.0220324	0.0774678
FBgn0039855	CG1638	43721	CG1638	Fatty Acid Metabolism	3R	481.804	0.570407	0.253277	2.25211	0.0243154	0.083942
FBgn0038795	CG4335	42421	CG4335	Fatty Acid Metabolism	3R	54.8106	1.01894	0.585403	1.74057	0.0817591	0.197892
FBgn0029945	CG18155	31668	CG18155	Fatty Acid Metabolism	X	52.0911	1.18995	0.694732	1.71281	0.0867471	0.206066
FBgn0042138	CG18815	59176	CG18815	Fatty Acid Metabolism	3L	5253.25	0.179317	0.112803	1.58966	0.111913	0.246831
FBgn0033679	CG8888	36293	CG8888	Fatty Acid Metabolism	2R	562.678	-0.411348	0.262562	-1.56667	0.117192	0.254731
FBgn0019830	colt	33470	CG3057	Fatty Acid Metabolism	2L	7664.53	-0.135184	0.096666	-1.39847	0.161972	0.317873
FBgn0039854	CG1635	43720	CG1635	Fatty Acid Metabolism	3R	3749.92	-0.154808	0.118138	-1.31041	0.190058	0.356553
FBgn0039531	CG5611	43318	CG5611	Fatty Acid Metabolism	3R	912.51	-0.186618	0.207831	-0.89793	0.369223	0.556381
FBgn0031881	CG3476	33987	CG3476	Fatty Acid Metabolism	2L	976.098	-0.0602763	0.138763	-0.434384	0.66401	0.79513
FBgn0039737	CG7920	43562	CG7920	Fatty Acid Metabolism	3R	93855.4	-0.0430646	0.161864	-0.266055	0.790197	0.88318
FBgn0039856	CG1774	43722	CG1774	Fatty Acid Metabolism	3R	12755.4	0.0371291	0.155341	0.239016	0.811093	0.896
FBgn0260750	Mulk	326168	CG31873	Fatty Acid Metabolism	2L	5240.15	0.0188633	0.142666	0.13222	0.89481	0.943428
FBgn0039156	CG6178	42867	CG6178	Fatty Acid Metabolism	3R	773.61	-0.0197285	0.158727	-0.124292	0.901084	0.947026
FBgn0031844	CG13771	33933	CG13771	Fatty Acid Metabolism	2L	3.08103	3.13848	2.91527	1.07657	0.281674	NA
FBgn0038731	CG11659	42352	CG11659	Fatty Acid Metabolism	3R	3.32456	-0.412548	1.65039	-0.24997	0.802611	NA
FBgn0038733	CG11407	42354	CG11407	Fatty Acid Metabolism	3R	0.384202	0.0194115	4.55042	0.00426587	0.996596	NA
FBgn0015582	dare	36203	CG12390	Fe-S Cluster Biosynthesis	2R	597.123	-1.82183	0.151419	-12.0317	2.41996e-33	4.19026e-31
FBgn0013432	bcn92	31186	CG3717	Fe-S Cluster Biosynthesis	X	5656.16	0.681955	0.127416	5.35221	8.68867e-08	2.04156e-06
FBgn0032393	CG12264	34613	CG12264	Fe-S Cluster Biosynthesis	2L	7888.93	0.763864	0.151353	5.04691	4.4902e-07	9.22211e-06
FBgn0032597	CG17904	35000	CG17904	Fe-S Cluster Biosynthesis	2L	1716.22	0.461105	0.0953701	4.8349	1.33212e-06	2.4864e-05
FBgn0037011	CG4858	40282	CG4858	Fe-S Cluster Biosynthesis	3L	1254.3	0.7437	0.16011	4.64493	3.40188e-06	5.79246e-05
FBgn0051864	Qtzl	318990	CG31864	Fe-S Cluster Biosynthesis	2L	91.8419	1.51094	0.387245	3.90176	9.54952e-05	0.00107052
FBgn0026666	l(1)G0136	32513	CG8198	Fe-S Cluster Biosynthesis	X	2307.8	0.485936	0.136746	3.55356	0.000380052	0.0033549
FBgn0039205	CG13623	42926	CG13623	Fe-S Cluster Biosynthesis	3R	1295.55	0.278792	0.118979	2.34321	0.0191186	0.0694475
FBgn0039561	mfrn	43353	CG4963	Fe-S Cluster Biosynthesis	3R	27579.9	0.230264	0.107843	2.13517	0.0327469	0.104439
FBgn0037637	IscU	41059	CG9836	Fe-S Cluster Biosynthesis	3R	15492.8	-0.241603	0.132814	-1.81911	0.0688945	0.175392
FBgn0263606	Hsc20	5740624	CG34246	Fe-S Cluster Biosynthesis	3L	947.812	-0.142534	0.128053	-1.11309	0.26567	0.446407
FBgn0051126	CG31126	326121	CG31126	Fe-S Cluster Biosynthesis	3R	3543.5	-0.146414	0.133163	-1.09951	0.271547	0.452645
FBgn0011769	Fdx1	39070	CG4205	Fe-S Cluster Biosynthesis	3L	931.426	0.182745	0.190177	0.960921	0.336592	0.523541
FBgn0030092	fh	31845	CG8971	Fe-S Cluster Biosynthesis	X	2625.27	0.0752039	0.156953	0.47915	0.631832	0.773552
FBgn0037610	CG8043	41030	CG8043	Fe-S Cluster Biosynthesis	3R	3272.95	-0.0412661	0.105146	-0.392464	0.694716	0.819412
FBgn0053502	CG33502	2768875	CG33502	Fe-S Cluster Biosynthesis	X	24.4272	-0.149014	0.680317	-0.219036	0.826622	0.905244
FBgn0030584	CG14407	32410	CG14407	Fe-S Cluster Biosynthesis	X	5886.32	-0.0158607	0.132147	-0.120023	0.904465	0.94863
FBgn0052857	CG32857	318252	CG32857	Fe-S Cluster Biosynthesis	X	1.68719	-1.17483	3.07261	-0.382355	0.702198	NA
FBgn0285970	CG32500	2768879	CG32500	Fe-S Cluster Biosynthesis	X	2.18419	-0.113412	2.05367	-0.0552243	0.95596	NA
FBgn0020385	pug	41279	CG4067	Folate & Pterin Metabolism	3R	1751.85	1.07481	0.144574	7.43429	1.05135e-13	5.34373e-12
FBgn0030407	CG2543	32212	CG2543	Folate & Pterin Metabolism	X	393.134	0.663817	0.164541	4.03435	5.47528e-05	0.000672755
FBgn0004087	Dhfr	42003	CG14887	Folate & Pterin Metabolism	3R	264.982	1.16583	0.347622	3.35374	0.00079728	0.00614615
FBgn0051773	CG31773	326159	CG31773	Folate & Pterin Metabolism	2L	34.3208	5.49766	1.83598	2.9944	0.00274981	0.0162377
FBgn0029823	CG3011	31524	CG3011	Folate & Pterin Metabolism	X	2782.5	0.174809	0.102218	1.71016	0.0872359	0.20666
FBgn0032945	CG8665	35407	CG8665	Folate & Pterin Metabolism	2L	130.515	0.963411	0.916834	1.0508	0.293349	0.477048
FBgn0085453	CG34424	37699	CG34424	Folate & Pterin Metabolism	2R	578.093	-0.379869	0.466142	-0.814921	0.415118	0.598258
FBgn0033391	CG8026	35941	CG8026	Folate & Pterin Metabolism	2R	6112.7	0.0634728	0.0975639	0.650577	0.51532	0.682665
FBgn0010222	Nmdmc	47895	CG18466	Folate & Pterin Metabolism	3R	860.935	-0.0856075	0.197029	-0.434493	0.663931	0.79513
FBgn0086254	CG6084	39304	CG6084	Fructose Metabolism	3L	18358.8	0.402879	0.0871173	4.62455	3.75407e-06	6.3157e-05
FBgn0270925	CG4836	42387	CG4836	Fructose Metabolism	3R	454.955	5.14076	1.62852	3.1567	0.00159564	0.0105393
FBgn0031428	CG9886	33431	CG9886	Fructose Metabolism	2L	182.971	-0.813408	0.32639	-2.49214	0.0126977	0.0516302
FBgn0020764	Alas	37815	CG3017	Heme Biosynthesis	2R	7342.35	-1.44234	0.19743	-7.30557	2.76088e-13	1.35103e-11
FBgn0015222	Fer1HCH	46415	CG2216	Heme Biosynthesis	3R	8205.38	0.406334	0.0771975	5.26357	1.41285e-07	3.19309e-06
FBgn0021944	Coprox	44701	CG3433	Heme Biosynthesis	2L	6523.91	0.325784	0.115617	2.81779	0.00483561	0.025
FBgn0020018	Ppox	42939	CG5796	Heme Biosynthesis	3R	3624.9	-0.35334	0.14798	-2.38775	0.0169518	0.0637464
FBgn0030449	Fer3HCH	32260	CG4349	Heme Biosynthesis	X	6.90123	3.81703	1.97594	1.93175	0.0533901	0.146527
FBgn0266268	FeCH	43757	CG2098	Heme Biosynthesis	3R	16706.4	-0.201427	0.152636	-1.31966	0.186949	0.352389
FBgn0030066	CG1885	31817	CG1885	Heme Biosynthesis	X	9643.28	0.248064	0.198939	1.24693	0.212422	0.383634
FBgn0035529	Fdx2	38530	CG1319	Heme Biosynthesis	3L	1130.98	0.0774612	0.102875	0.752962	0.451473	0.631064
FBgn0015221	Fer2LCH	44965	CG1469	Heme Biosynthesis	3R	4385.17	0.121013	0.174474	0.693584	0.487943	0.662541
FBgn0036334	CG11267	39476	CG11267	Import & Sorting	3L	32211.1	-0.676541	0.12563	-5.3852	7.23635e-08	1.71463e-06
FBgn0033357	Tom7	35899	CG8226	Import & Sorting	2R	6294.13	0.571704	0.142274	4.01834	5.86106e-05	0.000713148
FBgn0034535	CG11110	37337	CG11110	Import & Sorting	2R	1088.34	0.557854	0.138872	4.01703	5.89351e-05	0.00071555
FBgn0027358	Tim9b	3772213	CG17767	Import & Sorting	X	3627.85	0.383118	0.0977559	3.91912	8.88716e-05	0.00100326
FBgn0038200	CG9920	41712	CG9920	Import & Sorting	3R	157.562	6.02586	1.56322	3.85478	0.000115836	0.00126576
FBgn0030403	CG1824	32208	CG1824	Import & Sorting	X	4181.35	-0.300711	0.0790131	-3.80584	0.000141324	0.00148932
FBgn0029665	CG14270	31319	CG14270	Import & Sorting	X	2999.57	-0.451157	0.130708	-3.45165	0.000557173	0.00460103
FBgn0014877	Roe1	36508	CG6155	Import & Sorting	2R	11279.1	0.385929	0.113038	3.41417	0.000639776	0.0051507
FBgn0067628	CG33331	2768668	CG33331	Import & Sorting	3R	834.889	-0.395936	0.122834	-3.22334	0.00126706	0.00882475
FBgn0020371	Tim17b2	44381	CG15257	Import & Sorting	2L	25.8412	7.3204	2.37497	3.08232	0.00205394	0.0129002
FBgn0037828	tomboy20	41285	CG14690	Import & Sorting	3R	33.6982	5.81311	1.89425	3.06881	0.0021491	0.0133932
FBgn0030101	CG12118	31857	CG12118	Import & Sorting	X	1106.99	0.341073	0.112354	3.03569	0.00239986	0.0145609
FBgn0051008	CG31008	318554	CG31008	Import & Sorting	3R	18.2108	5.93848	2.06978	2.86914	0.00411594	0.0221121
FBgn0032397	Tom70	34618	CG6756	Import & Sorting	2L	5558.93	0.342676	0.120013	2.85533	0.00429925	0.0228309
FBgn0035124	ttm2	38049	CG12313	Import & Sorting	3L	36.2462	4.23202	1.59332	2.65611	0.00790481	0.0363634
FBgn0033074	tomboy40	35553	CG8330	Import & Sorting	2R	41.507	3.431	1.32583	2.58781	0.00965885	0.042234
FBgn0038355	CG4520	41902	CG4520	Import & Sorting	3R	17.2959	5.83108	2.41839	2.41114	0.0159028	0.0608382
FBgn0032971	ttm3	35437	CG6691	Import & Sorting	2L	10.0527	5.94129	2.47152	2.4039	0.0162211	0.061804
FBgn0036415	CG7768	39573	CG7768	Import & Sorting	3L	38.0557	2.98003	1.24399	2.39555	0.0165955	0.0626995
FBgn0263977	Tim17b	3355107	CG40451	Import & Sorting	3R	11153.3	0.330621	0.142412	2.32157	0.0202559	0.0726745
FBgn0036204	Tim13	39327	CG11611	Import & Sorting	3L	10.5292	5.09102	2.23741	2.27541	0.0228815	0.079954
FBgn0036173	CG7394	39294	CG7394	Import & Sorting	3L	4668.08	0.276216	0.124932	2.21094	0.0270399	0.0909001
FBgn0030669	CG9240	32505	CG9240	Import & Sorting	X	2049.85	-0.338554	0.156632	-2.16147	0.0306593	0.0997026
FBgn0037710	CG9393	41152	CG9393	Import & Sorting	3R	4068.89	0.279361	0.130167	2.14618	0.0318586	0.102331
FBgn0030676	CG12379	32512	CG12379	Import & Sorting	X	188.246	0.540586	0.257052	2.10302	0.0354639	0.109815
FBgn0039219	CG13630	42943	CG13630	Import & Sorting	3R	7536.53	0.294748	0.140769	2.09384	0.0362744	0.111488
FBgn0029964	CG1409	31689	CG1409	Import & Sorting	X	6.187	6.23338	3.10518	2.00742	0.0447055	0.129414
FBgn0034792	CG3499	37636	CG3499	Import & Sorting	2R	11975.3	-0.2797	0.142928	-1.95694	0.0503551	0.140751
FBgn0033038	CG7791	35511	CG7791	Import & Sorting	2R	6549.65	-0.229048	0.124488	-1.83993	0.0657792	0.170292
FBgn0037307	Tim17a2	40632	CG14666	Import & Sorting	3R	9.57251	5.8667	3.21267	1.82611	0.067833	0.173474
FBgn0031164	CG1724	33097	CG1724	Import & Sorting	X	6.17451	4.31977	2.57076	1.68035	0.0928901	0.215573
FBgn0027359	Tim8	32081	CG1728	Import & Sorting	X	11947.9	0.221104	0.131662	1.67934	0.0930864	0.215684
FBgn0010340	140up	41720	CG9852	Import & Sorting	3R	3206.46	-0.224457	0.139227	-1.61217	0.106925	0.238447
FBgn0038018	Tim17a1	41500	CG10090	Import & Sorting	3R	10.6664	4.06229	2.61388	1.55412	0.120156	0.259079
FBgn0265265	CG32727	318176	CG32727	Import & Sorting	X	9.97345	4.92248	3.28037	1.50058	0.133463	0.279561
FBgn0001220	Hsc70-5	36583	CG8542	Import & Sorting	2R	144330	0.207587	0.142332	1.45846	0.144713	0.294955
FBgn0036928	Tom20	40189	CG7654	Import & Sorting	3L	12224.6	0.168089	0.120707	1.39254	0.163758	0.319736
FBgn0030620	CG5662	32450	CG5662	Import & Sorting	X	8.97149	3.44724	2.58811	1.33195	0.182876	0.346919
FBgn0035473	mge	38459	CG14981	Import & Sorting	3L	18871.1	0.16626	0.134799	1.23339	0.217429	0.389676
FBgn0036920	CG8004	40178	CG8004	Import & Sorting	3L	5395.06	-0.149394	0.125997	-1.1857	0.235741	0.411337
FBgn0038683	CG11779	42298	CG11779	Import & Sorting	3R	18204.6	0.153931	0.13695	1.12399	0.261018	0.440553
FBgn0016041	Tom40	44978	CG12157	Import & Sorting	X	33905.4	-0.14741	0.136148	-1.08272	0.278933	0.4612
FBgn0031708	CG7382	33772	CG7382	Import & Sorting	2L	6108.23	0.153358	0.142808	1.07388	0.282878	0.465776
FBgn0038271	UQCR-C1	41800	CG3731	Import & Sorting	3R	135516	-0.155527	0.148089	-1.05023	0.293612	0.477199
FBgn0267976	Tim23	3355096	CG40042	Import & Sorting	2L	8307.47	-0.128831	0.123324	-1.04465	0.296184	0.479303
FBgn0038387	blp	41937	CG5268	Import & Sorting	3R	3384.26	-0.120626	0.140977	-0.855639	0.392197	0.577924
FBgn0083968	CG34132	4379884	CG34132	Import & Sorting	2L	8558.46	-0.133925	0.16464	-0.813441	0.415965	0.599141
FBgn0051229	CG31229	318636	CG31229	Import & Sorting	3R	1946.4	-0.109745	0.17207	-0.63779	0.52361	0.689348
FBgn0040634	CG4186	50107	CG4186	Import & Sorting	3L	701.734	0.0752904	0.13587	0.554134	0.579487	0.735302
FBgn0033235	CG8728	35748	CG8728	Import & Sorting	2R	12820.4	-0.0691403	0.132153	-0.523182	0.600847	0.75131
FBgn0030480	Tim9a	32294	CG1660	Import & Sorting	X	4495.72	0.0884878	0.17158	0.515724	0.606047	0.754482
FBgn0030345	CG1847	32144	CG1847	Import & Sorting	X	428.231	0.0797795	0.161266	0.494708	0.620807	0.76597
FBgn0015544	spag	43958	CG13570	Import & Sorting	2R	773.48	-0.062467	0.147339	-0.423968	0.671589	0.801562
FBgn0250874	ttm50	31266	CG2713	Import & Sorting	X	18809.6	-0.0498729	0.143234	-0.348192	0.727696	0.84123
FBgn0027360	Tim10	37478	CG9878	Import & Sorting	2R	17319.6	-0.0486978	0.146149	-0.333207	0.738978	0.848086
FBgn0033989	CG7639	36675	CG7639	Import & Sorting	2R	12948.2	-0.0306431	0.130131	-0.23548	0.813836	0.897292
FBgn0085346	CG34317	5740224	CG34317	Import & Sorting	3R	8446.01	0.0232862	0.165859	0.140398	0.888346	0.940244
FBgn0260468	CG7950	43579	CG7950	Import & Sorting	3R	8446.42	0.0233058	0.165828	0.140542	0.888232	0.940244
FBgn0030679	CG8206	32516	CG8206	Import & Sorting	X	6483.78	0.0187608	0.167266	0.112162	0.910695	0.951374
FBgn0037310	Tim17b1	40635	CG1158	Import & Sorting	3R	3.76991	4.47624	2.64902	1.68977	0.0910722	NA
FBgn0259198	CG42302	7354435	CG42302	Import & Sorting	X	2.85136	4.03865	3.85141	1.04862	0.294355	NA
FBgn0265178	CG44243	36795	CG44243	Lipoic Acid Metabolism	2R	11361.8	0.317906	0.0526359	6.03972	1.54385e-09	4.68357e-08
FBgn0037251	CG9804	40565	CG9804	Lipoic Acid Metabolism	3R	2733.54	0.217755	0.103369	2.10658	0.0351541	0.109117
FBgn0265177	CG44242	19836175	CG44242	Lipoic Acid Metabolism	2R	6057.65	-0.135014	0.122889	-1.09867	0.271912	0.452907
FBgn0029158	Las	40259	CG5231	Lipoic Acid Metabolism	3L	4801.99	0.0464408	0.128165	0.362351	0.71709	0.83439
FBgn0037537	CG2767	40946	CG2767	Metabolism of Lipids & Lipoproteins	3R	1897.12	-1.94619	0.104534	-18.6177	2.30975e-77	1.73308e-74
FBgn0025373	Fpps	36209	CG12389	Metabolism of Lipids & Lipoproteins	2R	6509.58	-1.70294	0.124682	-13.6582	1.80357e-42	4.31897e-40
FBgn0026576	CG5991	42849	CG5991	Metabolism of Lipids & Lipoproteins	3R	5033.45	-0.513175	0.106193	-4.83248	1.3484e-06	2.50433e-05
FBgn0039890	CG2316	43772	CG2316	Metabolism of Lipids & Lipoproteins	4	3264.28	0.270422	0.0952001	2.84057	0.00450331	0.0236403
FBgn0032787	CG10195	35228	CG10195	Metabolism of Lipids & Lipoproteins	2L	371.459	0.37282	0.202161	1.84417	0.0651585	0.169055
FBgn0264740	CG43998	19836181	CG43998	Metabolism of Lipids & Lipoproteins	3R	6.30439	2.83987	1.91871	1.48009	0.138849	0.286689
FBgn0027579	mino	43350	CG5508	Metabolism of Lipids & Lipoproteins	3R	2496.91	-0.211168	0.143775	-1.46874	0.141903	0.291024
FBgn0036875	CG9449	40117	CG9449	Metabolism of Lipids & Lipoproteins	3L	11.8907	2.23556	1.52858	1.46251	0.143602	0.293649
FBgn0039184	CG6432	42901	CG6432	Metabolism of Lipids & Lipoproteins	3R	19.2303	1.0757	0.837241	1.28481	0.198858	0.367276
FBgn0036876	CG9451	40118	CG9451	Metabolism of Lipids & Lipoproteins	3L	17.1307	-1.77532	1.68092	-1.05616	0.290896	0.474017
FBgn0036698	CG7724	39918	CG7724	Metabolism of Lipids & Lipoproteins	3L	98.551	-0.545611	0.654924	-0.833091	0.404793	0.588325
FBgn0029161	slmo	44132	CG9131	Metabolism of Lipids & Lipoproteins	2L	20713.2	-0.0473986	0.107055	-0.442748	0.657948	0.790647
FBgn0038912	CG6656	42576	CG6656	Metabolism of Lipids & Lipoproteins	3R	1250.88	0.069968	0.190333	0.367608	0.713165	0.831607
FBgn0039126	CG13601	42826	CG13601	Metabolism of Lipids & Lipoproteins	3R	2924.77	-0.0180811	0.122932	-0.147082	0.883067	0.937013
FBgn0034276	Sardh	37026	CG6385	Metabolism of Lipids & Lipoproteins	2R	15.111	0.104107	0.779245	0.1336	0.893719	0.942756
FBgn0032790	CG10194	35231	CG10194	Metabolism of Lipids & Lipoproteins	2L	2550.05	0.0137024	0.137609	0.0995752	0.920682	0.957519
FBgn0032791	CG18094	35232	CG18094	Metabolism of Lipids & Lipoproteins	2L	164.482	0.0162491	0.259998	0.0624971	0.950167	0.973964
FBgn0029854	CG3566	31562	CG3566	Metabolism of Vitamins & Co-Factors	X	972.737	-2.69247	0.234051	-11.5038	1.2628e-30	1.94696e-28
FBgn0037354	CG12171	40690	CG12171	Metabolism of Vitamins & Co-Factors	3R	413.443	1.05619	0.154306	6.84476	7.66018e-12	3.31598e-10
FBgn0036806	Cyp12c1	40037	CG4120	Metabolism of Vitamins & Co-Factors	3L	39.0528	2.64088	0.57915	4.55992	5.11733e-06	8.27522e-05
FBgn0035588	CG10672	38598	CG10672	Metabolism of Vitamins & Co-Factors	3L	1679.02	0.440652	0.101449	4.34359	1.40172e-05	0.000206497
FBgn0035632	Ppat-Dpck	38647	CG10575	Metabolism of Vitamins & Co-Factors	3L	1473.35	0.285718	0.0891271	3.20574	0.00134716	0.00922842
FBgn0260758	CG42556	8674031	CG42556	Metabolism of Vitamins & Co-Factors	2L	30.8735	4.83159	1.75372	2.75505	0.00586831	0.0291049
FBgn0037817	Cyp12e1	41272	CG14680	Metabolism of Vitamins & Co-Factors	3R	147.686	1.52184	0.615881	2.471	0.0134737	0.0538622
FBgn0003312	sad	44858	CG14728	Metabolism of Vitamins & Co-Factors	3R	441.516	-0.537611	0.245982	-2.18557	0.0288471	0.0956516
FBgn0050491	CG30491	35704	CG30491	Metabolism of Vitamins & Co-Factors	2R	3475.8	-0.287874	0.137596	-2.09216	0.0364241	0.111765
FBgn0034387	Cyp12b2	37163	CG15077	Metabolism of Vitamins & Co-Factors	2R	82.3908	0.452083	0.32581	1.38757	0.165269	0.322096
FBgn0003388	shd	39592	CG13478	Metabolism of Vitamins & Co-Factors	3L	66.5364	-0.654189	0.479011	-1.36571	0.172031	0.331542
FBgn0036848	CG10424	40085	CG10424	Metabolism of Vitamins & Co-Factors	3L	5406.44	-0.260051	0.211392	-1.23018	0.218628	0.391077
FBgn0000449	dib	45282	CG12028	Metabolism of Vitamins & Co-Factors	3L	7.06693	-2.54299	2.10321	-1.2091	0.226625	0.401334
FBgn0030178	CG2974	31944	CG2974	Metabolism of Vitamins & Co-Factors	X	873.565	0.179591	0.164118	1.09428	0.273834	0.455042
FBgn0014930	CG2846	40936	CG2846	Metabolism of Vitamins & Co-Factors	3R	1632.58	0.0681592	0.11859	0.574745	0.565464	0.724038
FBgn0011205	fbl	46234	CG5725	Metabolism of Vitamins & Co-Factors	3L	771.85	0.0960117	0.223903	0.428808	0.668063	0.798285
FBgn0036575	CG5157	39771	CG5157	Metabolism of Vitamins & Co-Factors	3L	11.7669	0.47836	1.32885	0.359979	0.718863	0.834964
FBgn0038680	Cyp12a5	42293	CG11821	Metabolism of Vitamins & Co-Factors	3R	0.801955	0.166047	2.70716	0.0613363	0.951091	NA
FBgn0038681	Cyp12a4	42294	CG6042	Metabolism of Vitamins & Co-Factors	3R	4.97737	-1.82468	2.06895	-0.881935	0.377812	NA
FBgn0031038	Tyler	3772349	CG14208	Mitochondrial Carrier	X	1318.78	0.705559	0.14596	4.83393	1.33862e-06	2.49028e-05
FBgn0031039	Shawn	3772641	CG14209	Mitochondrial Carrier	X	1318.78	0.705559	0.14596	4.83393	1.33862e-06	2.49028e-05
FBgn0035523	CG1311	38523	CG1311	Mitochondrial Carrier	3L	1264.4	-0.628856	0.135039	-4.65685	3.21083e-06	5.49207e-05
FBgn0039674	CG1907	43483	CG1907	Mitochondrial Carrier	3R	305.191	-0.667439	0.183811	-3.63111	0.000282202	0.00265346
FBgn0038797	Dic2	42423	CG4323	Mitochondrial Carrier	3R	55.5494	5.50685	1.53122	3.59637	0.000322687	0.00294076
FBgn0039525	CG5646	43311	CG5646	Mitochondrial Carrier	3R	110.911	1.00091	0.282182	3.54704	0.000389588	0.00342563
FBgn0034497	CG9090	37297	CG9090	Mitochondrial Carrier	2R	27160.7	0.539959	0.153368	3.52066	0.000430468	0.00371803
FBgn0039741	CG7943	43574	CG7943	Mitochondrial Carrier	3R	2101.68	0.294902	0.0848198	3.4768	0.000507429	0.00427158
FBgn0027610	Dic1	41640	CG8790	Mitochondrial Carrier	3R	758.52	-0.640404	0.193479	-3.30994	0.000933171	0.00690068
FBgn0032219	CG4995	34390	CG4995	Mitochondrial Carrier	2L	35.0963	3.62795	1.12885	3.21384	0.00130973	0.00903248
FBgn0032090	CG9582	34230	CG9582	Mitochondrial Carrier	2L	18.1979	6.81004	2.19094	3.10827	0.00188188	0.012055
FBgn0052103	CG32103	39415	CG32103	Mitochondrial Carrier	3L	3188.77	-0.331298	0.12566	-2.63646	0.00837762	0.0380355
FBgn0033248	Dic3	35763	CG11196	Mitochondrial Carrier	2R	9.50206	6.85218	2.63433	2.60111	0.00929238	0.0409498
FBgn0035568	CG18418	38572	CG18418	Mitochondrial Carrier	3L	25.8048	4.37026	1.71091	2.55435	0.0106385	0.0453204
FBgn0035078	Tpc2	37983	CG2857	Mitochondrial Carrier	2R	92.7808	1.47232	0.589289	2.49848	0.0124728	0.0509553
FBgn0033905	CG18324	36568	CG18324	Mitochondrial Carrier	2R	2267.71	0.431857	0.177495	2.43307	0.0149715	0.0581047
FBgn0260743	GC1	41448	CG18347	Mitochondrial Carrier	3R	145.506	-0.755544	0.320138	-2.36006	0.0182721	0.0674934
FBgn0037912	sea	3772221	CG6782	Mitochondrial Carrier	3R	4814.53	0.414098	0.180717	2.29142	0.021939	0.0772842
FBgn0037512	CG2616	40915	CG2616	Mitochondrial Carrier	3R	9.29367	3.47321	1.55943	2.22723	0.0259317	0.0881224
FBgn0035567	CG7514	38571	CG7514	Mitochondrial Carrier	3L	12.1779	4.26769	2.09271	2.03931	0.0414188	0.122193
FBgn0037970	GC2	41449	CG12201	Mitochondrial Carrier	3R	19.9903	2.56305	1.40198	1.82817	0.0675246	0.172933
FBgn0036199	Bmcp	39322	CG7314	Mitochondrial Carrier	3L	664.89	-0.276752	0.157275	-1.75967	0.078464	0.192148
FBgn0036807	CG6893	40038	CG6893	Mitochondrial Carrier	3L	13.0083	5.40916	3.1594	1.71208	0.0868813	0.206249
FBgn0030218	CG1628	31990	CG1628	Mitochondrial Carrier	X	48.3355	1.10426	0.660476	1.67191	0.0945415	0.218135
FBgn0031359	Rim2	33350	CG18317	Mitochondrial Carrier	2L	2237.24	-0.201118	0.125386	-1.604	0.108715	0.241482
FBgn0031758	Ucp4B	33833	CG18340	Mitochondrial Carrier	2L	5.71946	4.11647	2.75431	1.49455	0.135031	0.281717
FBgn0039223	CG5805	42950	CG5805	Mitochondrial Carrier	3R	1357.16	0.201161	0.140244	1.43437	0.151467	0.303393
FBgn0031757	Ucp4C	33832	CG9064	Mitochondrial Carrier	2L	29.6505	1.60749	1.13514	1.41611	0.156743	0.310698
FBgn0026409	Mpcp	39587	CG4994	Mitochondrial Carrier	3L	6414.34	-0.194711	0.144567	-1.34685	0.178027	0.340648
FBgn0086365	Orct2	42890	CG13610	Mitochondrial Carrier	3R	272.797	-0.296639	0.269688	-1.09993	0.271362	0.452645
FBgn0030872	Ucp4A	32764	CG6492	Mitochondrial Carrier	X	5565.19	0.127058	0.123175	1.03153	0.302293	0.485853
FBgn0037852	Tpc1	41316	CG6608	Mitochondrial Carrier	3R	1133.81	0.124957	0.144365	0.865565	0.386729	0.573243
FBgn0033904	CG18327	36567	CG18327	Mitochondrial Carrier	2R	69.7576	-0.373675	0.435294	-0.858442	0.390649	0.576396
FBgn0039357	CG4743	43101	CG4743	Mitochondrial Carrier	3R	2614.93	0.133208	0.167402	0.795736	0.426186	0.60769
FBgn0019952	Orct	42891	CG6331	Mitochondrial Carrier	3R	470.973	-0.32659	0.473307	-0.690016	0.490184	0.663497
FBgn0050359	Mal-A5	35828	CG30359	Mitochondrial Carrier	2R	672.302	-0.105915	0.160272	-0.660842	0.508714	0.677583
FBgn0050360	Mal-A6	246565	CG30360	Mitochondrial Carrier	2R	7.43798	-0.651315	1.31302	-0.496042	0.619865	0.765428
FBgn0010497	dmGlut	47253	CG5304	Mitochondrial Carrier	2L	305.108	-0.206625	0.45565	-0.453473	0.650208	0.785372
FBgn0033903	CG8323	36566	CG8323	Mitochondrial Carrier	2R	5887.85	0.0359214	0.117398	0.30598	0.75962	0.862617
FBgn0067783	att-ORFA	42429	CG4241	Mitochondrial Carrier	3R	1167.25	-0.0352724	0.138036	-0.25553	0.798314	0.887848
FBgn0040383	CG5254	31020	CG5254	Mitochondrial Carrier	X	184.776	-0.0229621	0.410829	-0.0558921	0.955428	0.976607
FBgn0002570	Mal-A1	35824	CG8696	Mitochondrial Carrier	2R	0.476179	-2.33751	4.51798	-0.517379	0.604891	NA
FBgn0033296	Mal-A7	35829	CG11669	Mitochondrial Carrier	2R	0	NA	NA	NA	NA	NA
FBgn0033297	Mal-A8	35830	CG8690	Mitochondrial Carrier	2R	0.342522	2.05329	4.44658	0.461769	0.644247	NA
FBgn0036808	Dic4	40039	CG18363	Mitochondrial Carrier	3L	5.00187	3.29265	2.51354	1.30996	0.190208	NA
FBgn0037668	CG16736	41101	CG16736	Mitochondrial Carrier	3R	3.77833	4.47624	2.648	1.69042	0.0909474	NA
FBgn0037242	CG9855	40556	CG9855	Mitochondrial Dynamics	3R	626.635	-2.04567	0.180033	-11.3627	6.41258e-30	9.25303e-28
FBgn0044419	Pmi	3772100	CG33718	Mitochondrial Dynamics	3L	3580.51	0.96207	0.100009	9.61985	6.59272e-22	6.08206e-20
FBgn0040237	bor	53565	CG6815	Mitochondrial Dynamics	3R	26282.1	0.686473	0.125066	5.48891	4.0443e-08	1.00041e-06
FBgn0011742	Arp2	32623	CG9901	Mitochondrial Dynamics	X	1888.5	-0.440439	0.106181	-4.148	3.35387e-05	0.000442011
FBgn0030717	CG8931	32564	CG8931	Mitochondrial Dynamics	X	1570.82	0.489421	0.127476	3.83932	0.000123373	0.00133132
FBgn0020272	mst	33119	CG1424	Mitochondrial Dynamics	X	149.842	1.19681	0.31964	3.74425	0.000180937	0.00182969
FBgn0011596	fzo	42745	CG4568	Mitochondrial Dynamics	3R	10.4455	5.99822	2.22365	2.69746	0.00698701	0.033223
FBgn0032664	CG5755	35081	CG5755	Mitochondrial Dynamics	2L	14.2323	5.54127	2.14221	2.58671	0.00968969	0.042336
FBgn0039498	CG17991	43279	CG17991	Mitochondrial Dynamics	3R	26.1715	4.59418	1.88565	2.43639	0.0148347	0.0576137
FBgn0036726	QIL1	39948	CG7603	Mitochondrial Dynamics	3L	14831.9	-0.393324	0.163222	-2.40974	0.0159637	0.061009
FBgn0030622	CG9101	32452	CG9101	Mitochondrial Dynamics	X	10.4242	6.98536	2.90665	2.40324	0.0162507	0.061833
FBgn0036731	CG6333	39953	CG6333	Mitochondrial Dynamics	3L	25.7163	2.70766	1.14543	2.36387	0.018085	0.0668912
FBgn0051007	CG31007	318553	CG31007	Mitochondrial Dynamics	3R	22.2802	5.62109	2.47683	2.26947	0.0232397	0.080929
FBgn0029661	CG16781	31315	CG16781	Mitochondrial Dynamics	X	9.99087	3.95747	1.81621	2.17897	0.0293336	0.0965915
FBgn0040391	CG2854	31219	CG2854	Mitochondrial Dynamics	X	9.74833	4.9752	2.34238	2.124	0.0336704	0.10639
FBgn0025111	Ant2	32008	CG1683	Mitochondrial Dynamics	X	1394.11	0.56112	0.266094	2.10873	0.0349678	0.108836
FBgn0034973	CG13564	37855	CG13564	Mitochondrial Dynamics	2R	7.06367	6.42438	3.04849	2.1074	0.0350831	0.108987
FBgn0261276	Opa1	36578	CG8479	Mitochondrial Dynamics	2R	20569.6	-0.282793	0.143438	-1.97154	0.0486618	0.137541
FBgn0035674	CG13295	38692	CG13295	Mitochondrial Dynamics	3L	484.929	0.266674	0.145372	1.83442	0.0665912	0.171664
FBgn0024992	CG2658	31253	CG2658	Mitochondrial Dynamics	X	10256.2	0.213074	0.116504	1.8289	0.0674144	0.172836
FBgn0265726	NnaD	32329	CG44533	Mitochondrial Dynamics	X	83.7961	1.42417	0.783556	1.81757	0.0691292	0.17591
FBgn0003360	sesB	32007	CG16944	Mitochondrial Dynamics	X	75825.3	0.275064	0.156463	1.75801	0.0787455	0.192753
FBgn0032200	CG5676	34368	CG5676	Mitochondrial Dynamics	2L	4529.07	0.234242	0.136904	1.71099	0.0870829	0.206539
FBgn0010551	Phb2	46038	CG15081	Mitochondrial Dynamics	2R	72582.5	0.218179	0.128786	1.69412	0.0902433	0.211602
FBgn0031729	CG12511	33797	CG12511	Mitochondrial Dynamics	2L	6.28281	6.25434	4.33453	1.44291	0.149046	0.300828
FBgn0010808	l(3)03670	43672	CG1715	Mitochondrial Dynamics	3R	17197.7	0.2066	0.155441	1.32912	0.183808	0.348276
FBgn0029870	Marf	31581	CG3869	Mitochondrial Dynamics	X	16526.7	-0.181003	0.146654	-1.23422	0.217122	0.389188
FBgn0038400	CG5903	41959	CG5903	Mitochondrial Dynamics	3R	23544	-0.145975	0.136597	-1.06865	0.285227	0.46808
FBgn0050404	Tango11	246596	CG30404	Mitochondrial Dynamics	2R	4692.45	0.0989837	0.107599	0.919932	0.357608	0.544484
FBgn0019960	Mitofilin	42587	CG6455	Mitochondrial Dynamics	3R	36960.4	-0.137333	0.151118	-0.908784	0.363464	0.550626
FBgn0039140	Miro	42845	CG5410	Mitochondrial Dynamics	3R	5605.44	0.111572	0.13336	0.836619	0.402807	0.587147
FBgn0003392	shi	45928	CG18102	Mitochondrial Dynamics	X	2605.97	-0.0646263	0.0827931	-0.780577	0.435051	0.616766
FBgn0029891	Pink1	31607	CG4523	Mitochondrial Dynamics	X	6717.81	-0.068044	0.106379	-0.639638	0.522408	0.688272
FBgn0262872	milt	45683	CG43227	Mitochondrial Dynamics	2L	6754.33	0.072256	0.132833	0.543962	0.586468	0.740736
FBgn0031659	CG14043	33714	CG14043	Mitochondrial Dynamics	2L	830.716	-0.078629	0.146168	-0.537936	0.590621	0.743547
FBgn0034936	CG2970	37807	CG2970	Mitochondrial Dynamics	2R	6367.16	0.062169	0.122373	0.508027	0.611434	0.759234
FBgn0030883	CG7772	32776	CG7772	Mitochondrial Dynamics	X	810.516	-0.0859002	0.187024	-0.4593	0.646019	0.782242
FBgn0039969	Fis1	49892	CG17510	Mitochondrial Dynamics	2R	1462.47	0.030507	0.0865288	0.352564	0.724415	0.838989
FBgn0069923	CG41128	3355108	CG41128	Mitochondrial Dynamics	3R	7322.25	0.0447063	0.170049	0.262902	0.792626	0.884159
FBgn0038369	Arpc3A	41917	CG4560	Mitochondrial Dynamics	3R	823.357	0.0416619	0.172506	0.24151	0.80916	0.895032
FBgn0031437	Arpc5	33444	CG9881	Mitochondrial Dynamics	2L	954.385	0.0223808	0.0971449	0.230386	0.817792	0.899379
FBgn0036702	CG6512	39922	CG6512	Mitochondrial Dynamics	3L	33459.5	0.0277253	0.134256	0.206511	0.836392	0.911546
FBgn0035587	Gdap1	38597	CG4623	Mitochondrial Dynamics	3L	8.45661	-0.180479	0.963513	-0.187313	0.851415	0.920084
FBgn0026479	Drp1	33445	CG3210	Mitochondrial Dynamics	2L	13371.3	0.00329615	0.140138	0.0235208	0.981235	0.990854
FBgn0030015	CG10761	31749	CG10761	Mitochondrial Dynamics	X	4.9388	4.8852	2.58886	1.88701	0.0591591	NA
FBgn0035004	Pgam5-2	37899	CG15874	Mitochondrial Dynamics	2R	2.19168	4.7371	4.34669	1.08982	0.275794	NA
FBgn0040871	CG12479	50344	CG12479	Mitochondrial Dynamics	X	3.10208	1.9634	2.19508	0.894452	0.37108	NA
FBgn0261266	zuc	34609	CG12314	Mitochondrial Dynamics	2L	3.01525	0.424546	1.96862	0.215657	0.829255	NA
FBgn0040079	pkaap	34957	CG4132	Mitochondrial Signaling	2L	763.901	-0.436918	0.132902	-3.28753	0.00101069	0.00735861
FBgn0042135	CG18812	59173	CG18812	Mitochondrial Signaling	2R	4914.69	-0.368074	0.129177	-2.84938	0.00438045	0.0231139
FBgn0260747	CG5010	32701	CG5010	Mitochondrial Signaling	X	16798.7	0.338326	0.142741	2.3702	0.0177784	0.0660164
FBgn0021796	Tor	47396	CG5092	Mitochondrial Signaling	2L	4074.03	-0.188712	0.115716	-1.63081	0.10293	0.232579
FBgn0024291	Sirt1	34708	CG5216	Mitochondrial Signaling	2L	1648.8	-0.260131	0.207113	-1.25598	0.209122	0.379562
FBgn0001247	Ide	40248	CG5517	Mitochondrial Signaling	3L	9484.04	0.130197	0.11902	1.09391	0.273996	0.455055
FBgn0029783	Sirt4	31480	CG3187	Mitochondrial Signaling	X	1918.7	0.127311	0.127786	0.996279	0.319115	0.504656
FBgn0263987	spoon	31459	CG3249	Mitochondrial Signaling	X	17882.3	0.0494627	0.0910573	0.543204	0.586989	0.741002
FBgn0015296	Shc	44052	CG3715	Mitochondrial Signaling	3L	739.404	-0.0182936	0.121788	-0.150208	0.8806	0.935633
FBgn0262733	Src64B	48973	CG7524	Mitochondrial Signaling	3L	3435.63	0.00941591	0.108567	0.0867289	0.930887	0.962883
FBgn0038539	Atg8b	42132	CG12334	Mitophagy	3R	23.0069	5.21531	1.82614	2.85592	0.00429128	0.0228253
FBgn0029819	Usp30	31519	CG3016	Mitophagy	X	1101.37	0.330698	0.118383	2.79345	0.00521486	0.0264503
FBgn0015795	Rab7	42841	CG5915	Mitophagy	3R	3433.89	-0.152402	0.0687762	-2.21591	0.0266976	0.0900723
FBgn0003206	Ras64B	38494	CG1167	Mitophagy	3L	1089.02	-0.239433	0.115278	-2.077	0.0378012	0.114627
FBgn0038862	Usp8	42509	CG5798	Mitophagy	3R	740.911	-0.154318	0.115194	-1.33964	0.180363	0.344008
FBgn0031233	Tbc1d15-17	33184	CG11490	Mitophagy	2L	1149.69	-0.180996	0.137236	-1.31887	0.187212	0.352707
FBgn0000229	bsk	44801	CG5680	Mitophagy	2L	1452.73	0.0971728	0.0854924	1.13663	0.255695	0.434933
FBgn0041100	park	40336	CG10523	Mitophagy	3L	634.28	0.151652	0.159976	0.94797	0.343145	0.530507
FBgn0023517	Pgam5	31143	CG14816	Mitophagy	X	1182.99	0.0521481	0.10168	0.512865	0.608046	0.75628
FBgn0034110	Atg9	36821	CG3615	Mitophagy	2R	368.479	-0.116742	0.234523	-0.497784	0.618636	0.764297
FBgn0029943	Atg5	31666	CG1643	Mitophagy	X	350.334	-0.0859598	0.21376	-0.402131	0.687587	0.813826
FBgn0086657	IKKepsilon	35329	CG2615	Mitophagy	2L	718.781	0.0301389	0.133309	0.226083	0.821137	0.901736
FBgn0264325	Atg6	42850	CG5429	Mitophagy	3R	726.186	0.0426043	0.218526	0.194962	0.845422	0.916623
FBgn0003189	r	32640	CG18572	Nitrogen Metabolism	X	1521.95	0.848543	0.300258	2.82605	0.00471263	0.0244878
FBgn0033542	CG12309	36126	CG12309	Nitrogen Metabolism	2R	36.9393	4.16955	1.69682	2.45728	0.0139995	0.0553829
FBgn0039235	CG10899	42965	CG10899	Nitrogen Metabolism	3R	19.8526	2.54706	1.41603	1.79874	0.0720603	0.181522
FBgn0037788	CG3940	41238	CG3940	Nitrogen Metabolism	3R	3033.09	0.328738	0.205886	1.5967	0.110333	0.244111
FBgn0034560	CG9235	37366	CG9235	Nitrogen Metabolism	2R	8.6206	6.7104	4.33276	1.54876	0.12144	0.261039
FBgn0027844	CAH1	34786	CG7820	Nitrogen Metabolism	2L	280.552	-0.571398	0.468068	-1.22076	0.222177	0.395539
FBgn0030056	CG11284	31804	CG11284	Nitrogen Metabolism	X	1285.23	0.0888249	0.0886425	1.00206	0.316316	0.501744
FBgn0030467	CG1764	32281	CG1764	Nitrogen Metabolism	X	291.541	-0.283577	0.306688	-0.924644	0.355151	0.541924
FBgn0023535	arg	46717	CG18104	Nitrogen Metabolism	X	44.3621	0.294371	0.434944	0.676801	0.498532	0.669568
FBgn0037646	CAHbeta	41070	CG11967	Nitrogen Metabolism	3R	20.6273	0.121454	0.65848	0.184446	0.853664	0.920984
FBgn0027843	CAH2	39390	CG6906	Nitrogen Metabolism	3L	178.484	0.0910624	0.776778	0.117231	0.906677	0.949553
FBgn0038956	CG5379	42625	CG5379	Nitrogen Metabolism	3R	0.885373	-3.24472	4.46672	-0.726422	0.46758	NA
FBgn0039486	caix	43264	CG6074	Nitrogen Metabolism	3R	1.06063	0.903313	4.35146	0.207589	0.83555	NA
FBgn0039838	CG3669	43701	CG3669	Nitrogen Metabolism	3R	2.82754	-2.28191	2.31685	-0.984921	0.324663	NA
FBgn0040628	CG18672	50101	CG18672	Nitrogen Metabolism	3R	0	NA	NA	NA	NA	NA
FBgn0040629	CG18673	50102	CG18673	Nitrogen Metabolism	3R	0.23809	-1.36401	4.56209	-0.298988	0.764949	NA
FBgn0038467	AdSL	42051	CG3590	Nucleotide Metabolism	3R	2279.38	-1.71135	0.132827	-12.884	5.53643e-38	1.0932e-35
FBgn0266452	CTPsyn	39645	CG45070	Nucleotide Metabolism	3L	885.984	-1.86441	0.206055	-9.04815	1.45409e-19	1.16899e-17
FBgn0036648	CG4098	39854	CG4098	Nucleotide Metabolism	3L	142.873	-1.42146	0.239113	-5.94471	2.76946e-09	7.99237e-08
FBgn0250837	dUTPase	34529	CG4584	Nucleotide Metabolism	2L	319	0.614715	0.174867	3.51532	0.000439217	0.00377935
FBgn0034299	CG5757	37062	CG5757	Nucleotide Metabolism	2R	560.713	0.497401	0.185691	2.67864	0.0073921	0.034649
FBgn0266441	CG45071	19834908	CG45071	Nucleotide Metabolism	3L	299.397	-0.708706	0.370337	-1.91368	0.0556611	0.15132
FBgn0033451	CG1665	36014	CG1665	Nucleotide Metabolism	2R	510.338	0.537706	0.294419	1.82633	0.0678002	0.17343
FBgn0000447	Dhod	41022	CG9741	Nucleotide Metabolism	3R	3539.98	0.17729	0.126913	1.39694	0.16243	0.318327
FBgn0039241	CG11089	42973	CG11089	Nucleotide Metabolism	3R	925.073	0.21149	0.198189	1.06711	0.285922	0.468352
FBgn0030573	nmdyn-D6	32396	CG5310	Nucleotide Metabolism	X	225.456	-0.130755	0.213269	-0.6131	0.53981	0.70243
FBgn0024920	Ts	33499	CG3181	Nucleotide Metabolism	2L	45.1678	-0.279315	0.523044	-0.534017	0.59333	0.745564
FBgn0042094	Adk3	41318	CG6612	Nucleotide Metabolism	3R	421.149	0.10093	0.216271	0.466684	0.640726	0.778765
FBgn0250814	UQCR-C2	39846	CG4169	Oxidative Phosphorylation	3L	59050.8	-3.37935	0.151003	-22.3793	6.2551e-111	1.0057e-107
FBgn0032195	CG4908	34360	CG4908	Oxidative Phosphorylation	2L	4084.38	-3.30284	0.161003	-20.5142	1.60847e-93	1.81034e-90
FBgn0021856	l(2)k14505	35399	CG8674	Oxidative Phosphorylation	2L	2926.86	-3.4476	0.171434	-20.1104	5.98166e-90	6.12033e-87
FBgn0032595	CG17996	34998	CG17996	Oxidative Phosphorylation	2L	938.284	-2.28825	0.14517	-15.7626	5.6305e-56	2.18521e-53
FBgn0033570	ND-B14	36159	CG7712	Oxidative Phosphorylation	2R	8453.35	-2.0955	0.156147	-13.42	4.61537e-41	1.06012e-38
FBgn0035805	CG7506	38857	CG7506	Oxidative Phosphorylation	3L	4088.22	-1.42902	0.134308	-10.6398	1.94538e-26	2.37992e-24
FBgn0037890	CG17734	41359	CG17734	Oxidative Phosphorylation	3R	1531.15	-1.34454	0.131863	-10.1965	2.05489e-24	2.20265e-22
FBgn0284248	Cyt-c-p	34996	CG17903	Oxidative Phosphorylation	2L	5478.55	-1.93713	0.190466	-10.1705	2.68522e-24	2.85114e-22
FBgn0011476	l(3)neo43	41851	CG14865	Oxidative Phosphorylation	3R	1342.43	-2.16493	0.225693	-9.59236	8.60937e-22	7.87792e-20
FBgn0031247	CG11562	33200	CG11562	Oxidative Phosphorylation	2L	4933.42	-1.11347	0.146912	-7.57916	3.47796e-14	1.84643e-12
FBgn0040705	ND-B8	50178	CG15434	Oxidative Phosphorylation	2L	84.7855	3.93989	0.604353	6.51919	7.06882e-11	2.63248e-09
FBgn0033961	ND-B15	36640	CG12859	Oxidative Phosphorylation	2R	9867.99	-0.799065	0.142515	-5.60687	2.06022e-08	5.30613e-07
FBgn0030610	CG9065	32439	CG9065	Oxidative Phosphorylation	X	4933.21	0.595638	0.120957	4.92437	8.4632e-07	1.63665e-05
FBgn0031228	ND-15	33179	CG11455	Oxidative Phosphorylation	2L	16505.1	-0.715674	0.148906	-4.8062	1.53823e-06	2.82427e-05
FBgn0034919	CG5569	37783	CG5569	Oxidative Phosphorylation	2R	4352.33	0.670179	0.151632	4.41977	9.88055e-06	0.000149269
FBgn0034938	CG3803	37809	CG3803	Oxidative Phosphorylation	2R	4977.98	-0.604381	0.139124	-4.34418	1.39797e-05	0.000206385
FBgn0040660	CG13551	50133	CG13551	Oxidative Phosphorylation	2R	37600.2	0.430258	0.123511	3.48357	0.000494773	0.00418697
FBgn0028848	CG7311	34776	CG7311	Oxidative Phosphorylation	2L	43.276	5.13338	1.51769	3.38236	0.000718648	0.00564437
FBgn0023507	CG3835	31184	CG3835	Oxidative Phosphorylation	X	969.821	-0.709098	0.225682	-3.14202	0.00167785	0.0109984
FBgn0033020	COX4L	35491	CG10396	Oxidative Phosphorylation	2R	47.6606	4.51769	1.4496	3.11651	0.00183004	0.0117765
FBgn0086907	Cyt-c-d	34995	CG13263	Oxidative Phosphorylation	2L	64.5615	4.15117	1.33701	3.10481	0.00190401	0.0121525
FBgn0051477	ATPsynepsilonL	326144	CG31477	Oxidative Phosphorylation	3R	78.5692	0.988479	0.326823	3.0245	0.00249041	0.0150051
FBgn0285943	knon	36845	CG7813	Oxidative Phosphorylation	2R	32.7357	4.10156	1.38367	2.96427	0.00303407	0.0175597
FBgn0030975	SdhBL	32887	CG7349	Oxidative Phosphorylation	X	111.669	1.83144	0.620471	2.9517	0.0031603	0.0181383
FBgn0263048	CG43343	42624	CG43343	Oxidative Phosphorylation	3R	226.24	1.34227	0.474207	2.83055	0.00464676	0.0242238
FBgn0036345	CG17300	39489	CG17300	Oxidative Phosphorylation	3L	17.5128	6.75368	2.40876	2.8038	0.00505049	0.0258121
FBgn0050093	COX6AL	246451	CG30093	Oxidative Phosphorylation	2R	16.4071	5.78555	2.12737	2.71958	0.0065365	0.0316287
FBgn0031830	COX5B	33918	CG11015	Oxidative Phosphorylation	2L	34737.3	-0.397715	0.148141	-2.68471	0.0072593	0.0342142
FBgn0030743	CG9921	32599	CG9921	Oxidative Phosphorylation	X	2399.8	-0.320592	0.120197	-2.66723	0.00764794	0.0355399
FBgn0037579	COX7AL	40995	CG18193	Oxidative Phosphorylation	3R	17.4676	4.4278	1.7152	2.5815	0.0098371	0.0427807
FBgn0037860	CG6629	41324	CG6629	Oxidative Phosphorylation	3R	22.2681	5.64581	2.18751	2.58094	0.0098533	0.0428181
FBgn0036706	ND-24L	39926	CG6485	Oxidative Phosphorylation	3L	15.3926	5.02833	1.95982	2.56571	0.0102964	0.0442482
FBgn0040985	CG6115	50459	CG6115	Oxidative Phosphorylation	2L	21170.6	0.307728	0.120335	2.55727	0.0105497	0.0450784
FBgn0031971	Sirup	34089	CG7224	Oxidative Phosphorylation	2L	3981.21	-0.515847	0.202349	-2.5493	0.010794	0.0458095
FBgn0259722	CG42376	7354420	CG42376	Oxidative Phosphorylation	X	3170.22	-0.458964	0.181792	-2.52466	0.0115809	0.0482394
FBgn0039331	ND-49L	43073	CG11913	Oxidative Phosphorylation	3R	14.8788	5.01511	2.07707	2.41451	0.0157563	0.0603695
FBgn0039651	Cyt-c1L	43457	CG14508	Oxidative Phosphorylation	3R	12.5168	4.25899	1.77026	2.40586	0.0161346	0.0615159
FBgn0036222	SdhAL	39348	CG5718	Oxidative Phosphorylation	3L	17.0036	5.80587	2.42038	2.39875	0.0164513	0.0623469
FBgn0037777	CG11722	41227	CG11722	Oxidative Phosphorylation	3R	2088.23	-0.339928	0.142488	-2.38566	0.0170484	0.06396
FBgn0010516	wal	36252	CG8996	Oxidative Phosphorylation	2R	18920.4	-0.308181	0.132627	-2.32367	0.0201434	0.0724325
FBgn0034578	CG15653	37388	CG15653	Oxidative Phosphorylation	2R	1011.53	0.293967	0.127647	2.30296	0.0212811	0.0753916
FBgn0035585	ATPsynCF6L	38592	CG12027	Oxidative Phosphorylation	3L	10.5876	4.43364	1.9729	2.24728	0.0246225	0.0846961
FBgn0002354	l(3)87Df	49762	CG7620	Oxidative Phosphorylation	3R	768.267	0.388955	0.173357	2.24366	0.0248543	0.0852629
FBgn0031108	CG15459	33036	CG15459	Oxidative Phosphorylation	X	18.8282	4.96939	2.2454	2.21314	0.026888	0.0905519
FBgn0037172	ND-B14.5AL	40477	CG6914	Oxidative Phosphorylation	3L	7.64405	4.62415	2.16191	2.13892	0.0324419	0.103804
FBgn0034081	CG10731	3772305	CG10731	Oxidative Phosphorylation	2R	1543.72	0.373444	0.176004	2.12179	0.0338555	0.106787
FBgn0262467	Scox	33711	CG8885	Oxidative Phosphorylation	2L	7996.17	0.266888	0.127606	2.0915	0.0364833	0.111794
FBgn0036830	CG14077	40066	CG14077	Oxidative Phosphorylation	3L	25.3744	3.98751	1.92879	2.06736	0.0386999	0.116587
FBgn0085452	CG34423	5740313	CG34423	Oxidative Phosphorylation	2R	18770.2	0.402192	0.196358	2.04826	0.0405343	0.120309
FBgn0034007	ND-51L2	36695	CG8102	Oxidative Phosphorylation	2R	6.47922	6.2999	3.08493	2.04215	0.0411362	0.121512
FBgn0030724	Nipsnap	32573	CG9212	Oxidative Phosphorylation	X	7367.63	-0.244331	0.123441	-1.97933	0.0477791	0.135865
FBgn0031941	ATPsynGL	34054	CG7211	Oxidative Phosphorylation	2L	9.30583	3.84581	1.97125	1.95095	0.051063	0.142115
FBgn0052649	CG32649	32239	CG32649	Oxidative Phosphorylation	X	5934.72	0.238448	0.126627	1.88308	0.0596896	0.158961
FBgn0022344	CG10340	42020	CG10340	Oxidative Phosphorylation	3R	8641.9	-0.268702	0.143442	-1.87325	0.061034	0.161518
FBgn0033190	CG2137	35689	CG2137	Oxidative Phosphorylation	2R	51.3607	1.48575	0.79519	1.86842	0.061703	0.162753
FBgn0031831	COX5BL	33919	CG11043	Oxidative Phosphorylation	2L	37.7787	1.91468	1.02932	1.86015	0.0628648	0.165083
FBgn0033086	CG9410	35568	CG9410	Oxidative Phosphorylation	2R	2099.31	0.191177	0.104149	1.83561	0.0664155	0.171446
FBgn0039576	UQCR-14L	43369	CG17856	Oxidative Phosphorylation	3R	24.8756	1.38072	0.797698	1.73088	0.0834725	0.200701
FBgn0029117	Surf1	44498	CG9943	Oxidative Phosphorylation	3L	4427.73	-0.217419	0.127805	-1.70118	0.0889099	0.209523
FBgn0028844	CG15283	50454	CG15283	Oxidative Phosphorylation	2L	10.8123	7.03712	4.13689	1.70106	0.0889308	0.209528
FBgn0011227	ox	45401	CG8764	Oxidative Phosphorylation	2R	13026.3	0.268433	0.161246	1.66474	0.095964	0.220739
FBgn0040529	COX7A	50002	CG9603	Oxidative Phosphorylation	3R	1333.18	-0.468137	0.284884	-1.64326	0.10033	0.22815
FBgn0019624	COX5A	41432	CG14724	Oxidative Phosphorylation	3R	69361.4	-0.251994	0.155149	-1.62421	0.104331	0.234381
FBgn0038437	Sdhaf3	42004	CG14898	Oxidative Phosphorylation	3R	1459.52	-0.209202	0.134857	-1.55128	0.120835	0.260236
FBgn0027615	CG6404	39222	CG6404	Oxidative Phosphorylation	3L	13782.7	-0.16463	0.110058	-1.49585	0.134693	0.281322
FBgn0021967	ND-PDSW	44228	CG8844	Oxidative Phosphorylation	2L	24283.6	0.206717	0.13951	1.48174	0.138409	0.286168
FBgn0034825	CG3215	37672	CG3215	Oxidative Phosphorylation	2R	6.60503	2.90984	2.0138	1.44495	0.148473	0.300227
FBgn0039112	SdhD	42808	CG10219	Oxidative Phosphorylation	3R	19717.7	-0.226301	0.158691	-1.42604	0.153856	0.306837
FBgn0017566	ND-75	31762	CG2286	Oxidative Phosphorylation	X	71574	-0.200486	0.148483	-1.35023	0.176941	0.338866
FBgn0039689	CIA30	43503	CG7598	Oxidative Phosphorylation	3R	3426.86	-0.207341	0.154571	-1.3414	0.179792	0.343092
FBgn0030605	ND-B18	32434	CG5548	Oxidative Phosphorylation	X	12723	-0.204534	0.154422	-1.32451	0.185332	0.350221
FBgn0283535	Vha26	40679	CG1088	Oxidative Phosphorylation	3R	7190.4	-0.101405	0.0770462	-1.31615	0.188123	0.353713
FBgn0040651	CG15458	50124	CG15458	Oxidative Phosphorylation	X	5.36464	3.45985	2.64899	1.3061	0.191518	0.358479
FBgn0011211	blw	37617	CG3612	Oxidative Phosphorylation	2R	467213	-0.206884	0.158628	-1.30421	0.192162	0.359445
FBgn0038224	ATPsynE	41745	CG3321	Oxidative Phosphorylation	3R	35641.7	-0.195334	0.153974	-1.26862	0.204577	0.373906
FBgn0031021	ND-18	32936	CG12203	Oxidative Phosphorylation	X	14423.9	-0.169231	0.133735	-1.26542	0.205721	0.375204
FBgn0028342	ATPsyndelta	31950	CG2968	Oxidative Phosphorylation	X	51688	-0.189706	0.151824	-1.24951	0.211478	0.382544
FBgn0039909	ND-49	43798	CG1970	Oxidative Phosphorylation	4	54221.2	-0.17614	0.141566	-1.24422	0.213418	0.384569
FBgn0033274	CG14757	35797	CG14757	Oxidative Phosphorylation	2R	16436.2	0.179676	0.147878	1.21502	0.224357	0.398538
FBgn0033519	CG11825	36099	CG11825	Oxidative Phosphorylation	2R	15.6949	-0.846581	0.708006	-1.19573	0.231804	0.407041
FBgn0034251	ND-51L1	36998	CG11423	Oxidative Phosphorylation	2R	7.81944	3.19732	2.70854	1.18046	0.237817	0.41389
FBgn0036728	UQCR-Q	39950	CG7580	Oxidative Phosphorylation	3L	26243.1	-0.156593	0.135514	-1.15555	0.247866	0.42507
FBgn0011455	ND-SGDH	46260	CG9762	Oxidative Phosphorylation	3L	25288.7	0.182926	0.161737	1.13101	0.25805	0.437402
FBgn0039669	ND-20L	43477	CG2014	Oxidative Phosphorylation	3R	5.44398	3.98588	3.56303	1.11868	0.263278	0.443326
FBgn0030292	CG11752	32076	CG11752	Oxidative Phosphorylation	X	7671.09	-0.192029	0.175222	-1.09592	0.273113	0.454415
FBgn0039830	ATPsynC	43693	CG1746	Oxidative Phosphorylation	3R	529345	-0.153488	0.14625	-1.04949	0.293952	0.477614
FBgn0038961	CG13850	42630	CG13850	Oxidative Phosphorylation	3R	18401.5	-0.150618	0.144529	-1.04213	0.297352	0.480226
FBgn0001128	Gpdh	33824	CG9042	Oxidative Phosphorylation	2L	593.734	-0.143689	0.13873	-1.03575	0.300318	0.483707
FBgn0031066	COX6B	32989	CG14235	Oxidative Phosphorylation	X	52952.7	-0.160629	0.157718	-1.01846	0.308461	0.493002
FBgn0019957	ND-42	42591	CG6343	Oxidative Phosphorylation	3R	42527.1	-0.144998	0.148407	-0.977036	0.328552	0.515021
FBgn0047038	ND-13B	39214	CG6463	Oxidative Phosphorylation	3L	14577.3	-0.140087	0.149133	-0.939343	0.347555	0.534693
FBgn0051648	CG31648	33776	CG31648	Oxidative Phosphorylation	2L	1829.8	0.115468	0.126677	0.911512	0.362026	0.549161
FBgn0029868	ND-B16.6	31578	CG3446	Oxidative Phosphorylation	X	24573.9	-0.148936	0.163855	-0.908948	0.363377	0.550626
FBgn0010217	ATPsynbeta	43829	CG11154	Oxidative Phosphorylation	4	460971	-0.134435	0.15058	-0.892782	0.371974	0.558954
FBgn0030718	ND-20	32565	CG9172	Oxidative Phosphorylation	X	25370.8	-0.119397	0.134466	-0.887936	0.374575	0.562034
FBgn0022160	Gpo-1	47611	CG8256	Oxidative Phosphorylation	2R	113649	-0.15064	0.17467	-0.862422	0.388455	0.57481
FBgn0030733	UQCR-14	32586	CG3560	Oxidative Phosphorylation	X	33807.3	-0.155804	0.182864	-0.852017	0.394205	0.57944
FBgn0037880	CG17726	41349	CG17726	Oxidative Phosphorylation	3R	5804.04	0.110627	0.134988	0.819531	0.412483	0.595803
FBgn0261439	SdhA	37228	CG17246	Oxidative Phosphorylation	2R	90865.5	-0.111913	0.137209	-0.815641	0.414706	0.598166
FBgn0032511	ND-B22	34747	CG9306	Oxidative Phosphorylation	2L	16822.4	-0.117111	0.143861	-0.814061	0.41561	0.598859
FBgn0085468	ND-MWFE	5740593	CG34439	Oxidative Phosphorylation	2R	7778.69	-0.169593	0.211444	-0.802072	0.422511	0.604293
FBgn0263911	COX8	40390	CG7181	Oxidative Phosphorylation	3L	22063.2	-0.107923	0.143244	-0.75342	0.451198	0.630758
FBgn0083986	CG34150	4379863	CG34150	Oxidative Phosphorylation	3R	1404.72	0.112849	0.151583	0.744471	0.456592	0.635692
FBgn0033093	CG3270	35575	CG3270	Oxidative Phosphorylation	2R	8.69151	0.649269	0.895579	0.724972	0.468469	0.644764
FBgn0032833	COX4	35279	CG10664	Oxidative Phosphorylation	2L	70387.4	0.111216	0.155054	0.717274	0.473205	0.648949
FBgn0040773	COX7C	50246	CG2249	Oxidative Phosphorylation	2R	29037.5	0.109928	0.153594	0.715707	0.474172	0.650038
FBgn0015031	cype	46040	CG14028	Oxidative Phosphorylation	2L	23104	0.108627	0.152657	0.711576	0.476728	0.652032
FBgn0016691	ATPsynO	41845	CG4307	Oxidative Phosphorylation	3R	61656	-0.108122	0.153665	-0.70362	0.481669	0.656318
FBgn0035600	Cyt-c1	38612	CG4769	Oxidative Phosphorylation	3L	96647.5	-0.102582	0.14861	-0.690279	0.490019	0.663438
FBgn0031436	ND-B17.2	33443	CG3214	Oxidative Phosphorylation	2L	15627.3	-0.11104	0.161053	-0.68946	0.490534	0.663497
FBgn0031684	ND-13A	33744	CG8680	Oxidative Phosphorylation	2L	11302.6	0.104898	0.15213	0.689526	0.490493	0.663497
FBgn0261353	Ccdc56	39320	CG42630	Oxidative Phosphorylation	3L	17983	-0.106155	0.15841	-0.67013	0.502775	0.673216
FBgn0016120	ATPsynD	42291	CG6030	Oxidative Phosphorylation	3R	59706.2	-0.0966606	0.148242	-0.652046	0.514371	0.682051
FBgn0029888	ND-ASHI	31604	CG3192	Oxidative Phosphorylation	X	17432.9	-0.101185	0.156477	-0.646644	0.517862	0.684421
FBgn0051915	CG31915	319025	CG31915	Oxidative Phosphorylation	2L	247.23	0.165799	0.26452	0.62679	0.530797	0.695152
FBgn0262515	VhaAC45	35944	CG8029	Oxidative Phosphorylation	2R	4289.81	0.0669924	0.107219	0.62482	0.532089	0.696275
FBgn0014028	SdhB	35590	CG3283	Oxidative Phosphorylation	2R	39979.7	0.0906635	0.147045	0.616569	0.537519	0.700142
FBgn0033523	CG12895	36103	CG12895	Oxidative Phosphorylation	2R	4317.66	-0.0828955	0.139014	-0.59631	0.550968	0.710896
FBgn0035960	CG4942	39044	CG4942	Oxidative Phosphorylation	3L	1641.74	0.0698634	0.119661	0.583845	0.559325	0.718302
FBgn0031500	CG17221	33521	CG17221	Oxidative Phosphorylation	2L	2601.93	0.0726957	0.127803	0.568813	0.569483	0.727447
FBgn0033100	CG3420	35585	CG3420	Oxidative Phosphorylation	2R	4822.95	-0.0779879	0.137417	-0.567529	0.570355	0.727917
FBgn0032744	Ttc19	35172	CG15173	Oxidative Phosphorylation	2L	5185.9	0.0596121	0.105985	0.562458	0.573804	0.730397
FBgn0085201	CG34172	5740746	CG34172	Oxidative Phosphorylation	2L	16982.2	0.108873	0.194201	0.560622	0.575055	0.731538
FBgn0021906	RFeSP	44390	CG7361	Oxidative Phosphorylation	2L	56255.8	0.0872105	0.159274	0.547548	0.584002	0.738865
FBgn0001989	ND-B17	34925	CG13240	Oxidative Phosphorylation	2L	19328.6	-0.0834366	0.158196	-0.527425	0.597898	0.74937
FBgn0033085	CG15908	35567	CG15908	Oxidative Phosphorylation	2R	2733.69	-0.0594504	0.114656	-0.518509	0.604103	0.753779
FBgn0014391	sun	44046	CG9032	Oxidative Phosphorylation	X	28998.4	0.0913116	0.180998	0.504489	0.613918	0.761101
FBgn0034576	ND-B14.7	37385	CG9350	Oxidative Phosphorylation	2R	20181.5	0.0695998	0.138508	0.502497	0.615318	0.761954
FBgn0020235	ATPsyngamma	43507	CG7610	Oxidative Phosphorylation	3R	93562.9	-0.0719084	0.150908	-0.476506	0.633714	0.774845
FBgn0033891	CG8067	36552	CG8067	Oxidative Phosphorylation	2R	3892.3	0.0779902	0.166128	0.469458	0.638742	0.778022
FBgn0035032	ATPsynF	37931	CG4692	Oxidative Phosphorylation	2R	58399.2	-0.0643613	0.138013	-0.466343	0.64097	0.778978
FBgn0019644	ATPsynB	39143	CG8189	Oxidative Phosphorylation	3L	67714.1	-0.0736252	0.158314	-0.465058	0.64189	0.779591
FBgn0260008	UQCR-11	5740185	CG41623	Oxidative Phosphorylation	3L	25178.4	0.0737868	0.159501	0.462611	0.643644	0.780741
FBgn0266582	ND-30	38378	CG12079	Oxidative Phosphorylation	3L	25983.6	-0.0671487	0.14607	-0.459701	0.645731	0.782091
FBgn0083953	CG34117	4379851	CG34117	Oxidative Phosphorylation	3R	1819.27	-0.0500484	0.11133	-0.44955	0.653035	0.787097
FBgn0033808	CG4627	36457	CG4627	Oxidative Phosphorylation	2R	4496.61	-0.0538718	0.119902	-0.449297	0.653217	0.787148
FBgn0030352	sicily	32151	CG15738	Oxidative Phosphorylation	X	2895.51	0.0637199	0.147155	0.433013	0.665006	0.795875
FBgn0035039	Adck	37938	CG3608	Oxidative Phosphorylation	2R	2660.65	-0.0672945	0.16235	-0.414503	0.678506	0.806847
FBgn0011361	ND-ACP	38154	CG9160	Oxidative Phosphorylation	3L	36765.7	0.0601624	0.153205	0.392692	0.694547	0.819406
FBgn0083167	Neb-cGP	50417	CG15304	Oxidative Phosphorylation	X	32578.1	-0.0681089	0.175253	-0.388631	0.697549	0.821361
FBgn0034245	UQCR-6.4	36991	CG14482	Oxidative Phosphorylation	2R	12104.8	-0.0620141	0.166954	-0.371444	0.710307	0.829822
FBgn0050354	UQCR-11L	246560	CG30354	Oxidative Phosphorylation	2R	99.2009	0.215261	0.588742	0.365629	0.714642	0.83268
FBgn0039145	CG6000	42851	CG6000	Oxidative Phosphorylation	3R	5874.18	0.046383	0.131019	0.354017	0.723326	0.838072
FBgn0037001	ND-39	40272	CG6020	Oxidative Phosphorylation	3L	57417.8	0.0452576	0.136453	0.331672	0.740137	0.849158
FBgn0029971	ND-MNLL	31697	CG18624	Oxidative Phosphorylation	X	20970.9	0.0461167	0.139623	0.330295	0.741177	0.849659
FBgn0016119	ATPsynCF6	42759	CG4412	Oxidative Phosphorylation	3R	41324.3	-0.0464032	0.141653	-0.327582	0.743227	0.850899
FBgn0028436	ECSIT	40732	CG10610	Oxidative Phosphorylation	3R	5903.94	-0.0718345	0.21905	-0.327936	0.74296	0.850899
FBgn0038925	Cchl	42590	CG6022	Oxidative Phosphorylation	3R	43213.9	0.0531485	0.169146	0.314217	0.753356	0.858201
FBgn0025839	ND-B14.5A	31190	CG3621	Oxidative Phosphorylation	X	9399.95	0.0444521	0.142804	0.311281	0.755587	0.859438
FBgn0032222	CG5037	34394	CG5037	Oxidative Phosphorylation	2L	11627.3	0.0308089	0.101433	0.303736	0.761329	0.863699
FBgn0030853	ND-24	32740	CG5703	Oxidative Phosphorylation	X	21596	-0.0446163	0.163994	-0.272061	0.785575	0.880384
FBgn0035722	CG10075	38758	CG10075	Oxidative Phosphorylation	3L	5489.51	0.0361221	0.133998	0.269572	0.787489	0.881471
FBgn0037873	SdhC	41340	CG6666	Oxidative Phosphorylation	3R	25668.4	-0.0322175	0.134452	-0.239622	0.810624	0.895981
FBgn0032986	CG3262	35452	CG3262	Oxidative Phosphorylation	2L	3120.16	-0.0168461	0.0722961	-0.233015	0.81575	0.898141
FBgn0086712	Egm	36242	CG9006	Oxidative Phosphorylation	2R	13740	-0.0349612	0.153226	-0.228168	0.819516	0.900659
FBgn0034877	levy	37728	CG17280	Oxidative Phosphorylation	2R	50604.9	-0.031234	0.137875	-0.226538	0.820783	0.901521
FBgn0039697	CG7834	43515	CG7834	Oxidative Phosphorylation	3R	17777.9	0.0218159	0.100736	0.216565	0.828547	0.906249
FBgn0037018	CG4042	40291	CG4042	Oxidative Phosphorylation	3L	4258.88	-0.0214299	0.119892	-0.178743	0.858139	0.923277
FBgn0058002	ND-AGGG	3355155	CG40002	Oxidative Phosphorylation	3L	482.769	0.0509986	0.293161	0.173961	0.861896	0.925192
FBgn0031505	ND-B14.5B	33528	CG12400	Oxidative Phosphorylation	2L	14483.3	-0.0245374	0.153064	-0.160308	0.872639	0.931836
FBgn0085736	CG40472	8673970	CG40472	Oxidative Phosphorylation	3L	50.5676	-0.104845	0.66726	-0.157128	0.875144	0.932894
FBgn0027785	NP15.6	42282	CG6008	Oxidative Phosphorylation	3R	22027.5	0.0229443	0.150921	0.152029	0.879164	0.934901
FBgn0062442	Cisd2	43459	CG1458	Oxidative Phosphorylation	3R	18279.8	0.0209017	0.145712	0.143445	0.885938	0.939076
FBgn0086695	hd	40642	CG2669	Oxidative Phosphorylation	3R	26.9062	0.0727963	0.619559	0.117497	0.906466	0.949553
FBgn0010612	ATPsynG	46069	CG6105	Oxidative Phosphorylation	2L	36486.8	-0.0214477	0.185527	-0.115605	0.907966	0.950061
FBgn0034645	ND-B12	37466	CG10320	Oxidative Phosphorylation	2R	14047.2	0.0180829	0.156744	0.115366	0.908155	0.95011
FBgn0042132	CG18809	59170	CG18809	Oxidative Phosphorylation	X	3324.54	-0.0214287	0.197628	-0.10843	0.913655	0.953118
FBgn0035046	ND-19	37946	CG3683	Oxidative Phosphorylation	2R	14833	-0.0111513	0.150706	-0.0739933	0.941016	0.968908
FBgn0017567	ND-23	44207	CG3944	Oxidative Phosphorylation	3R	24974	-0.00444965	0.143528	-0.031002	0.975268	0.988173
FBgn0031771	ND-51	33852	CG9140	Oxidative Phosphorylation	2L	47051.8	-0.00214443	0.1481	-0.0144796	0.988447	0.994545
FBgn0052230	ND-MLRQ	317928	CG32230	Oxidative Phosphorylation	3L	34270.1	-0.00021956	0.150317	-0.00146064	0.998835	0.999545
FBgn0036568	ATPsynbetaL	39761	CG5389	Oxidative Phosphorylation	3L	3.13989	1.11019	2.09768	0.529243	0.596637	NA
FBgn0023477	Taldo	37804	CG2827	Pentose Phosphate Pathway	2R	906.377	-1.01553	0.146247	-6.94395	3.81276e-12	1.70967e-10
FBgn0050499	CG30499	35692	CG30499	Pentose Phosphate Pathway	2R	1186.16	0.48409	0.0976042	4.95972	7.05944e-07	1.3931e-05
FBgn0030239	CG17333	32013	CG17333	Pentose Phosphate Pathway	X	184.468	0.390511	0.271085	1.44055	0.149712	0.301649
FBgn0050410	Rpi	246599	CG30410	Pentose Phosphate Pathway	2R	3701.69	0.155404	0.135184	1.14958	0.250317	0.428555
FBgn0004654	Pgd	31185	CG3724	Pentose Phosphate Pathway	X	602.704	-0.177036	0.238644	-0.74184	0.458185	0.637043
FBgn0004057	Zw	32974	CG12529	Pentose Phosphate Pathway	X	133.963	0.164057	0.486401	0.337287	0.735901	0.845959
FBgn0000455	Dip-C	47769	CG5663	Protein Stability & Degradation	3R	919.005	-1.41606	0.123069	-11.5063	1.22665e-30	1.91749e-28
FBgn0035483	Mul1	38472	CG1134	Protein Stability & Degradation	3L	3677.41	0.865465	0.104937	8.2475	1.61743e-16	1.05227e-14
FBgn0002174	l(2)tid	48844	CG5504	Protein Stability & Degradation	2R	13119.3	-1.03562	0.186512	-5.55259	2.81472e-08	7.13596e-07
FBgn0031728	Hsp60C	33796	CG7235	Protein Stability & Degradation	2L	193.764	4.92476	1.1957	4.11871	3.80996e-05	0.000492886
FBgn0011244	Hsp60B	48572	CG2830	Protein Stability & Degradation	2L	109.116	5.31902	1.42178	3.7411	0.000183219	0.00184945
FBgn0032525	Hsp60D	34763	CG16954	Protein Stability & Degradation	2L	25.7339	5.39207	1.54591	3.48796	0.000486724	0.00413128
FBgn0033734	CG8520	36357	CG8520	Protein Stability & Degradation	2R	313.086	0.595293	0.18142	3.2813	0.0010333	0.00749566
FBgn0028868	CG4701	34858	CG4701	Protein Stability & Degradation	2L	24.727	5.76067	2.26751	2.54053	0.0110685	0.0466578
FBgn0036892	Lon	40138	CG8798	Protein Stability & Degradation	3L	19602.3	0.247576	0.100287	2.46867	0.0135616	0.0541261
FBgn0032229	CG5045	34402	CG5045	Protein Stability & Degradation	2L	4507.04	-0.289441	0.142088	-2.03706	0.0416444	0.122722
FBgn0037544	CG11035	40953	CG11035	Protein Stability & Degradation	3R	130.248	0.637954	0.326132	1.95612	0.0504511	0.14093
FBgn0033005	CG3107	35475	CG3107	Protein Stability & Degradation	2R	12162.9	0.180228	0.122266	1.47407	0.140463	0.28912
FBgn0023143	Uba1	35998	CG1782	Protein Stability & Degradation	2R	18706.3	0.138322	0.0988681	1.39905	0.161798	0.317585
FBgn0032644	CG5131	35057	CG5131	Protein Stability & Degradation	2L	4569.65	-0.155759	0.118526	-1.31414	0.188801	0.354868
FBgn0030693	CG8974	32532	CG8974	Protein Stability & Degradation	X	1295.61	0.132142	0.101376	1.30349	0.192409	0.359823
FBgn0033918	CG8531	36584	CG8531	Protein Stability & Degradation	2R	14518.3	-0.125522	0.14453	-0.868483	0.38513	0.571701
FBgn0015245	Hsp60	32045	CG12101	Protein Stability & Degradation	X	146785	0.0692224	0.098325	0.704017	0.481422	0.656061
FBgn0038745	CG4538	42369	CG4538	Protein Stability & Degradation	3R	9700.05	-0.0795839	0.117195	-0.679074	0.497091	0.668552
FBgn0039252	CG11771	42984	CG11771	Protein Stability & Degradation	3R	21054.1	-0.0819088	0.126174	-0.649174	0.516226	0.683225
FBgn0031093	CG9581	33017	CG9581	Protein Stability & Degradation	X	4758.4	0.0275104	0.129763	0.212004	0.832104	0.908726
FBgn0029153	Menl-2	3772692	CG7969	Pyruvate Metabolism	2R	40.9724	5.74446	1.44984	3.96215	7.42778e-05	0.000868117
FBgn0029154	Menl-1	3772542	CG7964	Pyruvate Metabolism	2R	40.9724	5.74446	1.44984	3.96215	7.42778e-05	0.000868117
FBgn0017558	Pdk	35970	CG8808	Pyruvate Metabolism	2R	1211.32	-0.342106	0.0991197	-3.45144	0.000557602	0.00460103
FBgn0029155	Men-b	43936	CG5889	Pyruvate Metabolism	3R	5114.89	-0.363963	0.13395	-2.71716	0.00658449	0.0318
FBgn0038662	Mpc1	42268	CG14290	Pyruvate Metabolism	3R	8793.04	-0.443505	0.164981	-2.68821	0.00718358	0.0339426
FBgn0052832	CG32832	318237	CG32832	Pyruvate Metabolism	2L	19.4166	5.40195	2.0687	2.61128	0.00902045	0.0400494
FBgn0028325	l(1)G0334	31406	CG7010	Pyruvate Metabolism	X	52371.3	-0.364936	0.14631	-2.49427	0.0126216	0.0514136
FBgn0017482	T3dh	37551	CG3425	Pyruvate Metabolism	2R	966.578	0.400586	0.17928	2.23441	0.0254561	0.0868733
FBgn0032729	CG10639	35156	CG10639	Pyruvate Metabolism	2L	6298.06	0.282893	0.145865	1.93941	0.0524517	0.14487
FBgn0037714	CG9396	41156	CG9396	Pyruvate Metabolism	3R	16.6932	1.31841	0.681351	1.93499	0.052991	0.145787
FBgn0034127	CG7848	36839	CG7848	Pyruvate Metabolism	2R	18.0027	3.11552	2.51871	1.23695	0.216106	0.388128
FBgn0029706	CG3626	31377	CG3626	Pyruvate Metabolism	X	5547.2	0.102789	0.0905708	1.13491	0.256415	0.435549
FBgn0001258	ImpL3	45880	CG10160	Pyruvate Metabolism	3L	186.692	0.510039	0.464265	1.09859	0.271945	0.452907
FBgn0034356	CG10924	37130	CG10924	Pyruvate Metabolism	2R	83.5753	0.300455	0.371198	0.809419	0.418274	0.601389
FBgn0029958	Pdp	31683	CG12151	Pyruvate Metabolism	X	6221.5	0.104802	0.130384	0.803792	0.421517	0.604046
FBgn0002021	l(2)37Bb	49427	CG10655	Pyruvate Metabolism	2L	7357.98	-0.131797	0.172585	-0.763666	0.445066	0.625762
FBgn0039635	CG11876	43437	CG11876	Pyruvate Metabolism	3R	56560.8	-0.095812	0.151219	-0.633598	0.526343	0.691247
FBgn0037715	CG9399	41157	CG9399	Pyruvate Metabolism	3R	45.6594	0.247755	0.506276	0.489367	0.624582	0.768304
FBgn0012034	AcCoAS	40348	CG9390	Pyruvate Metabolism	3L	48.7898	-0.243591	0.557622	-0.43684	0.662228	0.793841
FBgn0283658	muc	34021	CG5261	Pyruvate Metabolism	2L	60280	-0.0529577	0.167496	-0.316174	0.751871	0.857326
FBgn0036857	CG9629	40097	CG9629	Pyruvate Metabolism	3L	108.945	-0.0932839	0.358658	-0.260092	0.794793	0.885507
FBgn0037024	CG4365	40299	CG4365	Pyruvate Metabolism	3L	2712.99	0.0306007	0.129542	0.236223	0.81326	0.8972
FBgn0029722	CG7024	31407	CG7024	Pyruvate Metabolism	X	95.4402	-0.157034	1.14014	-0.137733	0.890452	0.941566
FBgn0002719	Men	47173	CG10120	Pyruvate Metabolism	3R	1607.04	-0.00890899	0.343692	-0.0259214	0.97932	0.990319
FBgn0004406	tam	34792	CG8987	Replication & Transcription	2L	690.825	-2.90975	0.178215	-16.3272	6.32254e-60	3.23455e-57
FBgn0025832	Fen1	36887	CG8648	Replication & Transcription	2R	1124.12	2.97036	0.289856	10.2477	1.21201e-24	1.32439e-22
FBgn0033690	EndoG	36309	CG8862	Replication & Transcription	2R	4856.73	-1.01252	0.124727	-8.11792	4.7423e-16	2.96526e-14
FBgn0065035	AlkB	2768870	CG33250	Replication & Transcription	X	111.688	-2.07186	0.284251	-7.28882	3.12674e-13	1.51687e-11
FBgn0040268	Top3alpha	35236	CG10123	Replication & Transcription	2L	332.392	1.29851	0.229593	5.65571	1.55203e-08	4.07183e-07
FBgn0014092	CG4278	34970	CG4278	Replication & Transcription	2L	2355.45	0.407943	0.0943328	4.32451	1.52873e-05	0.000222586
FBgn0037778	mtTFB2	41228	CG3910	Replication & Transcription	3R	1620.25	0.503781	0.122274	4.12009	3.78729e-05	0.000490518
FBgn0262619	DNA-ligI	37791	CG5602	Replication & Transcription	2R	120.834	1.20004	0.316797	3.78804	0.000151841	0.00158092
FBgn0032883	CG9323	35339	CG9323	Replication & Transcription	2L	671.948	0.409851	0.137832	2.97356	0.00294366	0.0171752
FBgn0051679	Tengl3	33404	CG31679	Replication & Transcription	2L	19.1201	6.88178	2.40043	2.8669	0.00414518	0.0222373
FBgn0037857	Tengl4	41321	CG4683	Replication & Transcription	3R	20.1182	5.03365	1.94917	2.58246	0.00980986	0.0426953
FBgn0028530	mTTF	34837	CG18124	Replication & Transcription	2L	2237.98	-0.228085	0.112179	-2.03322	0.0420302	0.123512
FBgn0002031	l(2)37Cc	49168	CG10691	Replication & Transcription	2L	50365.1	0.24903	0.128619	1.93618	0.0528463	0.145587
FBgn0035266	Gk	38221	CG7995	Replication & Transcription	3L	1093.82	-0.300447	0.163133	-1.84173	0.0655142	0.16986
FBgn0051682	Tengl1	318883	CG31682	Replication & Transcription	2L	18.5356	4.31457	2.48062	1.73931	0.0819803	0.198044
FBgn0004924	Top1	32458	CG6146	Replication & Transcription	X	9877.19	0.127548	0.0770655	1.65506	0.0979116	0.223856
FBgn0037232	CG9791	40543	CG9791	Replication & Transcription	3R	6624.18	0.17078	0.109837	1.55485	0.119982	0.258894
FBgn0025592	Gyk	43913	CG18374	Replication & Transcription	3L	2985.19	-0.198578	0.133677	-1.4855	0.13741	0.28453
FBgn0037184	CG14450	40490	CG14450	Replication & Transcription	3L	1396.03	-0.14653	0.114477	-1.28	0.200544	0.368872
FBgn0033673	CG8298	36282	CG8298	Replication & Transcription	2R	1371.17	0.191711	0.202894	0.944881	0.34472	0.532287
FBgn0261938	mtRNApol	33285	CG4644	Replication & Transcription	2L	10849.4	-0.120049	0.129275	-0.928629	0.353081	0.53979
FBgn0022338	dnk	42273	CG5452	Replication & Transcription	3R	2164.08	-0.141115	0.162381	-0.869034	0.384829	0.571481
FBgn0003479	spn-A	43577	CG7948	Replication & Transcription	3R	324.051	0.17041	0.198334	0.859207	0.390226	0.576144
FBgn0032907	CG9272	35365	CG9272	Replication & Transcription	2L	45.5235	-0.380095	0.443425	-0.85718	0.391345	0.577121
FBgn0261381	mtTFB1	8674019	CG42631	Replication & Transcription	3L	17983	-0.106155	0.15841	-0.67013	0.502775	0.673216
FBgn0038584	mTerf5	42182	CG7175	Replication & Transcription	3R	2286.23	0.0833292	0.134295	0.620492	0.534934	0.698141
FBgn0010438	mtSSB	41968	CG4337	Replication & Transcription	3R	1207.56	0.156327	0.261173	0.598557	0.549468	0.710182
FBgn0004407	DNApol-gamma35	3772064	CG33650	Replication & Transcription	2L	9879.9	0.0636361	0.127514	0.499051	0.617743	0.763776
FBgn0038805	TFAM	42433	CG4217	Replication & Transcription	3R	12699.9	-0.0291576	0.10963	-0.265962	0.790268	0.88318
FBgn0033490	CG12917	36065	CG12917	Replication & Transcription	2R	15.2204	-0.0824935	1.1525	-0.0715782	0.942938	0.969558
FBgn0030170	CG2990	31934	CG2990	Replication & Transcription	X	19.0569	0.0246511	0.784441	0.031425	0.974931	0.988036
FBgn0032154	mtDNA-helicase	34307	CG5924	Replication & Transcription	2L	2877.86	-0.00458685	0.195254	-0.0234917	0.981258	0.990854
FBgn0040309	Jafrac1	53578	CG1633	ROS Defense	X	12927.5	0.85349	0.0877186	9.72987	2.24885e-22	2.12695e-20
FBgn0038519	Prx3	42109	CG5826	ROS Defense	3R	23054.7	-0.837898	0.137731	-6.08357	1.17538e-09	3.64172e-08
FBgn0053178	CG33178	318913	CG33178	ROS Defense	X	497.325	0.955952	0.20326	4.7031	2.56245e-06	4.48529e-05
FBgn0053177	CG33177	32438	CG33177	ROS Defense	X	765.993	1.02372	0.22783	4.49334	7.01156e-06	0.000109301
FBgn0024986	CG3719	44736	CG3719	ROS Defense	X	1657.89	0.647574	0.14439	4.48489	7.29518e-06	0.000113095
FBgn0034472	CG8517	37268	CG8517	ROS Defense	2R	71.9015	5.74091	1.57087	3.6546	0.000257579	0.00246634
FBgn0032061	CG9314	34198	CG9314	ROS Defense	2L	107.842	4.09612	1.172	3.49499	0.000474073	0.00403608
FBgn0035438	PHGPx	38413	CG12013	ROS Defense	3L	18598.2	0.420928	0.145387	2.89523	0.00378878	0.0206502
FBgn0025814	Mgstl	44110	CG1742	ROS Defense	X	658.87	0.298186	0.12574	2.37145	0.0177183	0.0658585
FBgn0029580	CG14778	31100	CG14778	ROS Defense	X	271.523	0.556363	0.264611	2.10257	0.0355032	0.109898
FBgn0267376	SelR	41309	CG6584	ROS Defense	3R	1354.4	-0.243298	0.136215	-1.78614	0.074077	0.184823
FBgn0025628	CG4199	31174	CG4199	ROS Defense	X	796.205	-0.438633	0.247618	-1.77141	0.0764923	0.188798
FBgn0013576	mtd	45467	CG32464	ROS Defense	3R	7683.63	-0.129287	0.0851205	-1.51887	0.128795	0.272224
FBgn0037170	Trxr-2	40475	CG11401	ROS Defense	3L	10.9729	1.89293	1.36892	1.3828	0.166727	0.32404
FBgn0000565	Eip71CD	39675	CG7266	ROS Defense	3L	396.159	0.475056	0.399304	1.18971	0.234161	0.409554
FBgn0051713	Apf	318908	CG31713	ROS Defense	2L	445.398	-0.223481	0.192241	-1.1625	0.245032	0.422422
FBgn0039930	CG11077	43831	CG11077	ROS Defense	4	474.376	-0.230643	0.211151	-1.09231	0.274697	0.455736
FBgn0039802	dj-1beta	43652	CG1349	ROS Defense	3R	4101	0.203157	0.209608	0.969223	0.332434	0.519298
FBgn0026872	CG14777	31099	CG14777	ROS Defense	X	664.212	-0.141902	0.18879	-0.751636	0.45227	0.631864
FBgn0038570	Prx5	3771951	CG7217	ROS Defense	3R	14064.7	-0.119214	0.159692	-0.746526	0.45535	0.634353
FBgn0038571	CG7215	3772662	CG7215	ROS Defense	3R	14064.7	-0.119214	0.159692	-0.746526	0.45535	0.634353
FBgn0027864	Ogg1	31806	CG1795	ROS Defense	X	180.763	0.168804	0.231715	0.728498	0.466309	0.642882
FBgn0033885	DJ-1alpha	36543	CG6646	ROS Defense	2R	57.6454	-0.290917	0.433722	-0.670746	0.502382	0.672972
FBgn0010213	Sod2	36878	CG8905	ROS Defense	2R	26722.9	-0.0793794	0.118634	-0.669111	0.503425	0.673327
FBgn0035334	CG8993	38301	CG8993	ROS Defense	3L	7745.63	-0.0770578	0.135782	-0.567512	0.570366	0.727917
FBgn0010053	Jheh1	251984	CG15101	ROS Defense	2R	110.639	-0.0972016	0.723864	-0.134282	0.89318	0.942432
FBgn0036488	CG6878	39656	CG6878	ROS Defense	3L	9149.05	0.0163887	0.139637	0.117367	0.90657	0.949553
FBgn0011761	dhd	31444	CG4193	ROS Defense	X	0.146112	0.981183	4.55042	0.215625	0.82928	NA
FBgn0034415	CG15116	37194	CG15116	ROS Defense	2R	0	NA	NA	NA	NA	NA
FBgn0037292	CG2022	40615	CG2022	ROS Defense	3R	4.01351	0.526883	1.34168	0.392703	0.694539	NA
FBgn0037248	srl	40562	CG9809	Transcription (nuclear)	3R	803.687	-1.68513	0.173301	-9.72367	2.39007e-22	2.24168e-20
FBgn0266411	sima	43580	CG45051	Transcription (nuclear)	3R	7838.97	-0.356201	0.0990748	-3.59527	0.000324051	0.00294803
FBgn0015240	Hr96	42993	CG11783	Transcription (nuclear)	3R	762.067	0.345904	0.119177	2.90243	0.00370278	0.0203589
FBgn0000546	EcR	35540	CG1765	Transcription (nuclear)	2R	1411.16	-0.890881	0.321675	-2.7695	0.00561418	0.0280335
FBgn0262139	trh	38065	CG42865	Transcription (nuclear)	3L	2539.11	-0.64789	0.249008	-2.60189	0.00927123	0.0408726
FBgn0005427	ewg	30975	CG3114	Transcription (nuclear)	X	1122.99	-0.200392	0.090177	-2.2222	0.0262696	0.0889216
FBgn0002723	Met	32114	CG1705	Transcription (nuclear)	X	468.253	-0.314855	0.154728	-2.0349	0.0418614	0.123112
FBgn0265784	CrebB	32817	CG6103	Transcription (nuclear)	X	3569.01	-0.293846	0.146919	-2.00006	0.045494	0.131022
FBgn0033010	Atf6	35480	CG3136	Transcription (nuclear)	2R	1098.7	-0.306318	0.168655	-1.81624	0.0693336	0.176271
FBgn0262656	Myc	31310	CG10798	Transcription (nuclear)	X	2562.56	-0.382473	0.240069	-1.59318	0.11112	0.24542
FBgn0263112	Mitf	3885647	CG43369	Transcription (nuclear)	4	1280.5	0.278855	0.202123	1.37964	0.167699	0.325453
FBgn0261703	gce	32457	CG42739	Transcription (nuclear)	X	1153.54	-0.196506	0.180212	-1.09041	0.275531	0.456851
FBgn0264075	tgo	41084	CG11987	Transcription (nuclear)	3R	1796.76	-0.0993312	0.106875	-0.929411	0.352676	0.539536
FBgn0000370	crc	47767	CG8669	Transcription (nuclear)	2L	50395.2	0.115393	0.131956	0.874479	0.381857	0.568869
FBgn0004510	Ets97D	43236	CG6338	Transcription (nuclear)	3R	164.203	-0.169199	0.222089	-0.76185	0.44615	0.626656
FBgn0035849	ERR	38912	CG7404	Transcription (nuclear)	3L	475.477	0.114793	0.151421	0.758104	0.448388	0.628157
FBgn0011766	E2f1	42550	CG6376	Transcription (nuclear)	3R	23279.6	0.088718	0.119751	0.740852	0.458783	0.63725
FBgn0001291	Jra	36057	CG2275	Transcription (nuclear)	2R	932.383	-0.196866	0.274167	-0.718052	0.472725	0.648686
FBgn0039169	Spps	42882	CG5669	Transcription (nuclear)	3R	368.116	-0.126774	0.225729	-0.561622	0.574374	0.730873
FBgn0032197	CG5694	34362	CG5694	Transcription (nuclear)	2L	1053.11	0.0545269	0.104213	0.523227	0.600816	0.75131
FBgn0002521	pho	43819	CG17743	Transcription (nuclear)	4	1943.71	0.0519521	0.118061	0.440045	0.659904	0.791899
FBgn0039044	p53	2768677	CG33336	Transcription (nuclear)	3R	193.77	-0.0598899	0.254311	-0.235499	0.813821	0.897292
FBgn0038418	pad	41981	CG10309	Transcription (nuclear)	3R	106.687	-0.0670748	0.306591	-0.218776	0.826824	0.905244
FBgn0038197	foxo	41709	CG3143	Transcription (nuclear)	3R	1984.35	-0.0122761	0.116207	-0.105641	0.915867	0.954188
FBgn0034970	yki	37851	CG4005	Transcription (nuclear)	2R	1330.73	0.0022085	0.128919	0.0171309	0.986332	0.993595
FBgn0031060	CG14231	32982	CG14231	Translation	X	2211.73	-1.32758	0.0837505	-15.8516	1.36952e-56	5.70886e-54
FBgn0031817	CG9531	33902	CG9531	Translation	2L	1079.87	-3.25622	0.20999	-15.5065	3.13359e-54	1.17562e-51
FBgn0037526	CG10092	40929	CG10092	Translation	3R	895.281	-2.14688	0.170632	-12.5819	2.65514e-36	4.9806e-34
FBgn0026566	CG1307	40814	CG1307	Translation	3R	2437.42	0.88583	0.0795954	11.1292	9.04811e-29	1.24191e-26
FBgn0030246	CG1582	32021	CG1582	Translation	X	2178.56	0.707593	0.0806083	8.77816	1.66169e-18	1.23857e-16
FBgn0027082	Aats-pro	38331	CG12186	Translation	3L	1487.64	-1.16655	0.13361	-8.73099	2.52464e-18	1.8106e-16
FBgn0260779	GatA	42283	CG6007	Translation	3R	2487.39	-1.54241	0.183123	-8.42283	3.67484e-17	2.49158e-15
FBgn0037369	CG2100	40707	CG2100	Translation	3R	1463.61	-1.34186	0.162754	-8.24473	1.65537e-16	1.07076e-14
FBgn0039189	CG18528	42906	CG18528	Translation	3R	2457.06	1.19238	0.149846	7.95739	1.75712e-15	1.05194e-13
FBgn0028648	mRpL50	38796	CG8612	Translation	3L	2968.6	-0.864844	0.114288	-7.56722	3.81286e-14	2.01373e-12
FBgn0031321	Tgt	33307	CG4947	Translation	2L	229.388	-1.59884	0.213231	-7.49819	6.47027e-14	3.3559e-12
FBgn0027087	Aats-his	32841	CG6335	Translation	X	7816.04	0.582426	0.0889376	6.54871	5.80381e-11	2.19939e-09
FBgn0028426	JhI-1	36086	CG3298	Translation	2R	1263.51	0.655735	0.100616	6.5172	7.16297e-11	2.65195e-09
FBgn0030704	CG15916	32549	CG15916	Translation	X	677.923	-0.997181	0.16585	-6.01255	1.82626e-09	5.45215e-08
FBgn0261380	mRpL37	41293	CG42632	Translation	3R	12531.5	0.548206	0.103094	5.31752	1.05194e-07	2.42614e-06
FBgn0038307	mRpS10	41838	CG4247	Translation	3R	8687.05	0.591374	0.113118	5.22795	1.71403e-07	3.79006e-06
FBgn0026089	CG14817	31145	CG14817	Translation	X	2789.63	-0.465877	0.0897864	-5.18873	2.11735e-07	4.62815e-06
FBgn0083983	mRpL34	4379878	CG34147	Translation	2R	2234.33	-0.868117	0.189114	-4.59045	4.42301e-06	7.2567e-05
FBgn0263133	ico	34004	CG4567	Translation	2L	8488.99	-0.579282	0.126226	-4.58924	4.44871e-06	7.27765e-05
FBgn0034177	CG6796	36909	CG6796	Translation	2R	2964.05	0.918029	0.204626	4.48638	7.24446e-06	0.000112619
FBgn0036889	CG14100	40132	CG14100	Translation	3L	4978.61	0.373588	0.0905423	4.12612	3.68939e-05	0.000480047
FBgn0034001	mRpL41	36688	CG12954	Translation	2R	4679.2	0.39645	0.0972114	4.07822	4.53809e-05	0.000568836
FBgn0031041	CG12788	3772080	CG12788	Translation	X	3627.85	0.383118	0.0977559	3.91912	8.88716e-05	0.00100326
FBgn0037602	SLIRP2	41021	CG8021	Translation	3R	818.457	0.74503	0.207219	3.59538	0.000323917	0.00294803
FBgn0032236	mRpS7	34412	CG5108	Translation	2L	7831.44	-0.404004	0.122572	-3.29606	0.0009805	0.00718459
FBgn0003261	Rm62	40739	CG10279	Translation	3R	48256.2	-0.590477	0.180391	-3.27332	0.00106293	0.00767371
FBgn0051244	CG31244	326129	CG31244	Translation	3R	24.9326	5.37219	1.67024	3.21642	0.00129799	0.00898458
FBgn0083976	CG34140	4379908	CG34140	Translation	3L	3036.53	0.320912	0.101297	3.16804	0.00153473	0.0102089
FBgn0033712	CG13163	36335	CG13163	Translation	2R	2582.74	-0.446945	0.144265	-3.09808	0.00194779	0.0123576
FBgn0051739	CG31739	326155	CG31739	Translation	2L	7252.74	0.437283	0.141598	3.08819	0.00201378	0.0127186
FBgn0027084	Aats-lys	31904	CG12141	Translation	X	9427.44	0.292471	0.097905	2.98729	0.00281461	0.0165336
FBgn0039115	CG10214	42811	CG10214	Translation	3R	1411.99	0.303351	0.104441	2.90454	0.00367799	0.0202722
FBgn0086443	Aats-asn	35194	CG10687	Translation	2L	5220.53	0.272131	0.0968816	2.80891	0.00497102	0.0254776
FBgn0037327	PEK	40653	CG2087	Translation	3R	2276.06	-0.418049	0.152361	-2.7438	0.00607324	0.029836
FBgn0051159	EF-G2	42670	CG31159	Translation	3R	2976.46	-0.427977	0.156224	-2.73951	0.00615308	0.0301362
FBgn0034307	CG10914	37075	CG10914	Translation	2R	1695.61	0.387826	0.150132	2.58324	0.00978772	0.0426484
FBgn0038234	mRpL11	41757	CG3351	Translation	3R	4217.57	0.269641	0.106979	2.5205	0.0117187	0.0486531
FBgn0027085	Aats-leu	38581	CG7479	Translation	3L	7395.68	0.300417	0.121736	2.46777	0.0135958	0.0542243
FBgn0038678	mRpL55	42290	CG14283	Translation	3R	4074.66	-0.376515	0.153544	-2.45216	0.0142	0.0558668
FBgn0032168	CG13126	34323	CG13126	Translation	2L	6517.44	0.289438	0.121212	2.38788	0.016946	0.0637464
FBgn0036909	CG15881	40159	CG15881	Translation	3L	8389.35	0.391274	0.165886	2.35869	0.0183397	0.0675658
FBgn0027083	Aats-met-m	41733	CG31322	Translation	3R	4434.76	-0.294274	0.125169	-2.35101	0.0187225	0.068261
FBgn0036629	CG4573	39828	CG4573	Translation	3L	1312.03	0.468195	0.208018	2.25074	0.024402	0.0841434
FBgn0029858	CG15896	31568	CG15896	Translation	X	1200.39	0.323673	0.148977	2.17263	0.029808	0.0976395
FBgn0051719	RluA-1	34438	CG31719	Translation	2L	563.407	-1.82215	0.848784	-2.14677	0.0318113	0.102238
FBgn0032720	mRpL13	35145	CG10603	Translation	2L	10579.4	0.283136	0.136016	2.08164	0.037375	0.11366
FBgn0002069	Aats-asp	36420	CG3821	Translation	2R	19455.3	-0.240187	0.116081	-2.06913	0.038534	0.116211
FBgn0034579	mRpL54	37389	CG9353	Translation	2R	6449.95	0.283564	0.138577	2.04625	0.0407317	0.120736
FBgn0038811	CG4159	42440	CG4159	Translation	3R	1180.42	0.306945	0.155106	1.97894	0.0478228	0.135925
FBgn0275436	Aats-phe-m	36547	CG13348	Translation	2R	8071.41	-0.261189	0.132872	-1.96572	0.0493314	0.138876
FBgn0066304	Rpp20	3772007	CG33931	Translation	X	1888.61	0.283774	0.144624	1.96215	0.0497446	0.139655
FBgn0016687	Nurf-38	37922	CG4634	Translation	2R	8622.48	0.254678	0.130875	1.94596	0.0516595	0.143299
FBgn0052262	CG32262	38445	CG32262	Translation	3L	250.552	0.497586	0.260534	1.90986	0.0561506	0.152357
FBgn0039020	CG17141	42697	CG17141	Translation	3R	1006.82	0.376039	0.197012	1.90871	0.0562997	0.152577
FBgn0030481	CG1662	32296	CG1662	Translation	X	1790.8	0.366616	0.19272	1.90232	0.0571289	0.154152
FBgn0042112	mRpL36	59151	CG18767	Translation	3L	3826.56	0.229332	0.127746	1.79522	0.0726189	0.182357
FBgn0027091	Aats-cys	36784	CG8431	Translation	2R	1771.95	-0.168692	0.094046	-1.79371	0.0728588	0.18287
FBgn0031231	mRpL10	33182	CG11488	Translation	2L	4449.22	-0.256134	0.142896	-1.79245	0.0730608	0.183286
FBgn0030786	mRpL22	32662	CG4742	Translation	X	9098.03	-0.218158	0.122174	-1.78563	0.0741586	0.184904
FBgn0052281	CG32281	317953	CG32281	Translation	3L	341.676	-0.452418	0.254265	-1.77932	0.0751877	0.186437
FBgn0261808	cu	41339	CG31299	Translation	3R	180.477	-0.944781	0.531463	-1.7777	0.0754538	0.186973
FBgn0032205	CG4957	34374	CG4957	Translation	2L	2702.42	-0.203363	0.118057	-1.72257	0.0849658	0.203077
FBgn0260407	mRpS23	318977	CG31842	Translation	2L	5081.14	0.179746	0.106995	1.67995	0.0929667	0.215651
FBgn0039305	CG11858	43044	CG11858	Translation	3R	1333.89	0.274252	0.165463	1.65748	0.0974219	0.223089
FBgn0052263	CG32263	317944	CG32263	Translation	3L	5.46504	2.95996	1.81348	1.6322	0.102637	0.231964
FBgn0086691	UK114	34897	CG15261	Translation	2L	57.1306	0.6997	0.435021	1.60843	0.107742	0.23984
FBgn0036990	mRpL15	40261	CG5219	Translation	3L	8468.33	-0.214584	0.133798	-1.60379	0.10876	0.241533
FBgn0032670	CG5783	35088	CG5783	Translation	2L	45.2128	-0.928659	0.603007	-1.54005	0.123549	0.264435
FBgn0037102	CRIF	40395	CG7172	Translation	3L	6982.98	0.191179	0.128011	1.49345	0.135318	0.281918
FBgn0033907	mRpS16	36570	CG8338	Translation	2R	4716.9	0.238738	0.160605	1.48649	0.137149	0.28417
FBgn0036763	CG7441	39989	CG7441	Translation	3L	10710	0.172709	0.117669	1.46775	0.142173	0.291309
FBgn0051759	CG31759	326158	CG31759	Translation	2L	2290.95	0.183576	0.126305	1.45344	0.146103	0.296928
FBgn0030692	mRpS30	32530	CG8470	Translation	X	22451	-0.203104	0.141725	-1.43309	0.151833	0.304017
FBgn0036569	CG5414	39762	CG5414	Translation	3L	3906.82	-0.202044	0.144238	-1.40078	0.161281	0.316737
FBgn0028962	Aats-ala-m	38595	CG4633	Translation	3L	9431.36	0.19332	0.13847	1.39612	0.16268	0.318398
FBgn0021765	scu	32789	CG7113	Translation	X	12445	-0.165058	0.121199	-1.36188	0.173236	0.333238
FBgn0003714	tko	31228	CG7925	Translation	X	7256.94	0.204814	0.1517	1.35013	0.176975	0.338866
FBgn0036217	CG5906	39343	CG5906	Translation	3L	10.1613	4.42185	3.31786	1.33274	0.182616	0.346716
FBgn0038923	mRpL35	42588	CG13410	Translation	3R	7109.57	-0.168507	0.127854	-1.31796	0.187517	0.353046
FBgn0036557	mRpS31	39749	CG5904	Translation	3L	7558.31	0.156324	0.120551	1.29674	0.194719	0.361943
FBgn0064117	SLIRP1	3772560	CG33714	Translation	X	16843	0.109261	0.0853126	1.28072	0.200293	0.368651
FBgn0031651	mRpL24	33703	CG8849	Translation	2L	12024.1	0.186822	0.146129	1.27847	0.201083	0.36938
FBgn0033184	CG12736	35681	CG12736	Translation	2R	7709.93	-0.157484	0.13004	-1.21104	0.22588	0.400485
FBgn0034893	mRpL43	37750	CG5479	Translation	2R	5365.28	0.15025	0.124661	1.20527	0.228098	0.403147
FBgn0036462	mRpL39	39627	CG17166	Translation	3L	11469.4	0.143892	0.120023	1.19887	0.230578	0.40562
FBgn0032486	CG5705	34720	CG5705	Translation	2L	2515.73	-0.229342	0.194802	-1.17731	0.239072	0.415367
FBgn0024182	waw	3771960	CG1410	Translation	X	10125.1	0.183559	0.157526	1.16526	0.243913	0.421307
FBgn0263863	mRpL45	42671	CG6949	Translation	3R	8539.34	0.222921	0.192829	1.15606	0.247657	0.425013
FBgn0036335	mRpL20	39477	CG11258	Translation	3L	4618.81	0.113311	0.099227	1.14194	0.25348	0.43213
FBgn0033208	mRpL52	35711	CG1577	Translation	2R	7228.57	0.151433	0.134408	1.12666	0.259885	0.439404
FBgn0027088	Aats-gly	39644	CG6778	Translation	3L	8608.39	0.125609	0.111696	1.12456	0.260777	0.440368
FBgn0030678	CG11679	32515	CG11679	Translation	X	2695.56	-0.189104	0.171638	-1.10176	0.270567	0.451547
FBgn0030572	mRpS25	32395	CG14413	Translation	X	5677.04	-0.155078	0.145043	-1.06919	0.284986	0.467977
FBgn0285951	mRpS34	39809	CG42648	Translation	3L	4308.11	0.136249	0.127471	1.06886	0.285131	0.46808
FBgn0035942	CG5660	39023	CG5660	Translation	3L	2855.8	-0.124706	0.119134	-1.04677	0.295208	0.478456
FBgn0026261	bonsai	37587	CG4207	Translation	2R	11544.5	-0.116724	0.119284	-0.978532	0.327811	0.514361
FBgn0051450	mRpS18A	326141	CG31450	Translation	3R	5078.69	0.124894	0.127632	0.978547	0.327804	0.514361
FBgn0040389	mRpL14	31222	CG14048	Translation	X	5304.55	-0.127755	0.13196	-0.968135	0.332977	0.519713
FBgn0035374	mRpS35	38345	CG2101	Translation	3L	11760.1	0.116329	0.123698	0.94043	0.346997	0.534407
FBgn0032261	CG6094	34446	CG6094	Translation	2L	6260.43	0.119098	0.126688	0.940093	0.34717	0.534459
FBgn0031639	mRpS2	33688	CG2937	Translation	2L	7606.56	0.120827	0.130478	0.926031	0.35443	0.541336
FBgn0038107	CG17327	41598	CG17327	Translation	3R	8033.76	-0.134072	0.146434	-0.915577	0.359889	0.546611
FBgn0035591	CG4611	38601	CG4611	Translation	3L	6330.24	-0.167799	0.184725	-0.908372	0.363682	0.550833
FBgn0035980	CG4447	39067	CG4447	Translation	3L	2814.32	0.115347	0.128581	0.89708	0.369676	0.556675
FBgn0044511	mRpS21	318249	CG32854	Translation	3R	3745.74	0.140501	0.162395	0.865178	0.386941	0.573391
FBgn0027081	Aats-thr	45784	CG5353	Translation	2L	18275.3	-0.0852961	0.102196	-0.83463	0.403926	0.588199
FBgn0037330	mRpL44	40656	CG2109	Translation	3R	11099.9	0.113533	0.143854	0.789222	0.429982	0.611427
FBgn0031419	CG15390	33422	CG15390	Translation	2L	978.084	0.128147	0.166254	0.770795	0.440829	0.621356
FBgn0038737	CG11447	42359	CG11447	Translation	3R	2123.45	0.114452	0.149249	0.76685	0.443171	0.623954
FBgn0284256	bsf	35100	CG10302	Translation	2L	59227.2	0.11007	0.144908	0.759587	0.447502	0.627774
FBgn0040337	CG3021	53546	CG3021	Translation	X	972.151	0.102491	0.135037	0.758986	0.447861	0.627811
FBgn0036853	mRpL21	40091	CG9730	Translation	3L	6951.42	0.0941607	0.124536	0.756093	0.449593	0.629218
FBgn0021750	Aats-ser	41862	CG4938	Translation	3R	6151.38	-0.0957698	0.126987	-0.754172	0.450746	0.630313
FBgn0033375	CG8078	35920	CG8078	Translation	2R	955.215	0.0947933	0.12629	0.750603	0.452892	0.632576
FBgn0032849	mRpS18B	35299	CG10757	Translation	2L	6893.85	0.0999085	0.13471	0.741657	0.458295	0.637119
FBgn0033480	mRpL42	36050	CG12921	Translation	2R	7765.22	0.12348	0.166623	0.741072	0.45865	0.63725
FBgn0039555	mRpS22	43345	CG12261	Translation	3R	13349.8	0.101886	0.13985	0.728537	0.466285	0.642882
FBgn0040907	mRpL33	50381	CG3712	Translation	X	1799.28	-0.128592	0.180528	-0.712313	0.476271	0.651791
FBgn0043799	CG31381	192528	CG31381	Translation	3R	262.685	0.144048	0.202572	0.711097	0.477024	0.652278
FBgn0034361	mRpS28	37136	CG5497	Translation	2R	4612.85	0.105066	0.15122	0.694789	0.487188	0.661754
FBgn0029514	312	38161	CG9166	Translation	3L	907.138	0.108374	0.156778	0.691256	0.489404	0.663148
FBgn0044510	mRpS5	3355089	CG40049	Translation	3L	10475.1	-0.0739955	0.107301	-0.68961	0.49044	0.663497
FBgn0039835	mRpL32	43698	CG12220	Translation	3R	4979.64	-0.0968016	0.141719	-0.683054	0.494573	0.666988
FBgn0032053	mRpL51	34186	CG13098	Translation	2L	6515.44	0.0963118	0.141752	0.67944	0.496859	0.668552
FBgn0027093	Aats-arg	32539	CG9020	Translation	X	3459.44	0.0713118	0.106609	0.668909	0.503554	0.673419
FBgn0034727	mRpS29	37563	CG3633	Translation	2R	9881.3	-0.0790369	0.11894	-0.664509	0.506364	0.675765
FBgn0036774	mRpS26	40001	CG7354	Translation	3L	8042.33	0.101144	0.15413	0.656225	0.51168	0.679522
FBgn0039159	mRpS24	42870	CG13608	Translation	3R	4270.73	0.102185	0.157362	0.649361	0.516105	0.683225
FBgn0051133	Slimp	318604	CG31133	Translation	3R	3596.2	-0.103785	0.159773	-0.649581	0.515963	0.683225
FBgn0034735	CG4610	37571	CG4610	Translation	2R	4831.2	0.102584	0.16162	0.634721	0.525611	0.690587
FBgn0026741	mRpL18	36406	CG12373	Translation	2R	4668.36	-0.0904445	0.142842	-0.633178	0.526617	0.691527
FBgn0037529	mRpS9	40932	CG2957	Translation	3R	17852.9	0.102534	0.162375	0.631465	0.527737	0.692431
FBgn0035335	mRpL23	38302	CG1320	Translation	3L	7016.82	0.0992615	0.157477	0.630322	0.528484	0.693117
FBgn0053002	mRpL27	318825	CG33002	Translation	2L	6102.36	0.0933628	0.148777	0.627533	0.53031	0.694764
FBgn0039153	CG5463	42861	CG5463	Translation	3R	3264.63	0.0851818	0.136262	0.625133	0.531884	0.696087
FBgn0037566	mRpL1	40980	CG7494	Translation	3R	9689.36	-0.0953151	0.158861	-0.599992	0.548512	0.709669
FBgn0039836	CG1750	43699	CG1750	Translation	3R	1520.52	-0.0695458	0.117565	-0.591553	0.55415	0.713284
FBgn0027090	Aats-gln	45786	CG10506	Translation	3R	5092	0.0892206	0.153667	0.580611	0.561503	0.720277
FBgn0040805	CG12355	2768954	CG12355	Translation	3L	13.8676	0.728331	1.26718	0.574766	0.56545	0.724038
FBgn0050481	mRpL53	3772367	CG30481	Translation	2R	7358.93	-0.0708203	0.123924	-0.571481	0.567674	0.725794
FBgn0039765	mRpS18C	43609	CG9688	Translation	3R	4452.97	0.0776204	0.138996	0.558435	0.576547	0.732893
FBgn0032031	CG13390	34154	CG13390	Translation	2L	3554.33	0.0555714	0.10095	0.550487	0.581986	0.737229
FBgn0064115	CG33649	3772218	CG33649	Translation	2L	9879.9	0.0636361	0.127514	0.499051	0.617743	0.763776
FBgn0036135	mRpL2	39253	CG7636	Translation	3L	8842.49	-0.0701405	0.141931	-0.494187	0.621174	0.766001
FBgn0086130	Dbp21E2	33254	CG3561	Translation	2L	4501.91	0.0624727	0.13145	0.475257	0.634603	0.775343
FBgn0032646	CG6412	35060	CG6412	Translation	2L	22458.7	0.0629637	0.13303	0.473306	0.635995	0.776367
FBgn0044030	mRpS14	117414	CG32531	Translation	X	4250.05	0.063397	0.134617	0.470942	0.637682	0.777242
FBgn0014023	mRpL47	41141	CG9378	Translation	3R	10920	0.0561898	0.122723	0.457858	0.647054	0.783075
FBgn0040666	CG12848	50139	CG12848	Translation	2R	4948.55	0.0599707	0.142323	0.421371	0.673484	0.803314
FBgn0001995	mRpL4	49425	CG5818	Translation	2L	10474.5	-0.0477234	0.115906	-0.411742	0.680529	0.80846
FBgn0027794	Lrpprc2	31095	CG14786	Translation	X	12970	0.0576031	0.14192	0.405885	0.684827	0.811682
FBgn0025336	CG4882	37787	CG4882	Translation	2R	12194.5	0.0562052	0.143404	0.391935	0.695106	0.819636
FBgn0024360	CG11418	31081	CG11418	Translation	X	5051.08	0.0516622	0.134977	0.382748	0.701907	0.824373
FBgn0038106	CG7488	41597	CG7488	Translation	3R	1691.66	0.046295	0.121857	0.379914	0.704009	0.82555
FBgn0033816	CG4679	36466	CG4679	Translation	2R	17251.1	0.0535821	0.144894	0.369803	0.711529	0.830713
FBgn0037608	mRpL19	41028	CG8039	Translation	3R	10266.7	0.0481512	0.13638	0.353067	0.724038	0.838638
FBgn0038319	mRpL9	41859	CG31478	Translation	3R	7837.39	-0.0513318	0.150182	-0.341798	0.732503	0.844111
FBgn0260223	CG42497	8674071	CG42497	Translation	2R	17317.6	-0.0488108	0.146213	-0.333833	0.738506	0.847718
FBgn0030686	mRpL3	32523	CG8288	Translation	X	12354.4	0.0422789	0.134876	0.313466	0.753927	0.858503
FBgn0039565	CG4884	43357	CG4884	Translation	3R	1785.38	-0.0388179	0.126082	-0.307878	0.758175	0.861394
FBgn0035534	mRpS6	38535	CG15016	Translation	3L	5804.19	0.0428441	0.142655	0.300333	0.763923	0.865508
FBgn0032818	CG10628	35263	CG10628	Translation	2L	2517.72	-0.0435917	0.151501	-0.287732	0.773552	0.872377
FBgn0035064	Aats-tyr-m	37965	CG16912	Translation	2R	4099.51	-0.0387027	0.142435	-0.271722	0.785835	0.880408
FBgn0038974	CG5377	42645	CG5377	Translation	3R	1845.42	0.037232	0.139514	0.266869	0.78957	0.882922
FBgn0030217	CG2124	31989	CG2124	Translation	X	2423.85	-0.0356005	0.134318	-0.265046	0.790974	0.88343
FBgn0031987	CG12375	34106	CG12375	Translation	2L	1936.03	0.0321262	0.123858	0.25938	0.795342	0.885681
FBgn0034351	CG5190	37124	CG5190	Translation	2R	5937.19	0.0329384	0.127629	0.258078	0.796347	0.886186
FBgn0011787	mRpL12	44326	CG5012	Translation	3L	16225.3	-0.0326603	0.131599	-0.248181	0.803995	0.891774
FBgn0034627	EfSec	37444	CG9841	Translation	2R	86.6076	0.0695009	0.314731	0.220827	0.825227	0.904199
FBgn0032668	CG17681	35086	CG17681	Translation	2L	13.7657	-0.17621	0.86504	-0.203701	0.838587	0.913046
FBgn0031189	CG14618	33134	CG14618	Translation	X	310.234	0.046433	0.234345	0.19814	0.842936	0.91508
FBgn0038426	mRpS33	41991	CG10406	Translation	3R	3508.86	0.0344821	0.177158	0.19464	0.845675	0.916645
FBgn0039846	CG11337	43710	CG11337	Translation	3R	5580.2	0.0206354	0.120544	0.171186	0.864077	0.926508
FBgn0037892	mRpL40	41364	CG5242	Translation	3R	5658.74	-0.0271563	0.168178	-0.161474	0.87172	0.931385
FBgn0024556	EfTuM	44438	CG6050	Translation	2R	57066.3	-0.0239818	0.149107	-0.160836	0.872223	0.931657
FBgn0029718	mRpL30	31398	CG7038	Translation	X	7346.73	-0.0208578	0.130413	-0.159937	0.872931	0.931882
FBgn0039588	CG12413	43382	CG12413	Translation	3R	3822.45	0.0224606	0.142088	0.158076	0.874397	0.932652
FBgn0038474	mRpS11	42061	CG5184	Translation	3R	7371.74	-0.0201166	0.155659	-0.129235	0.897172	0.945032
FBgn0030552	mRpL38	32375	CG15871	Translation	X	13694.2	0.0189521	0.148859	0.127316	0.89869	0.945806
FBgn0031660	mRpL28	33715	CG3782	Translation	2L	11766.3	0.0133485	0.157888	0.0845439	0.932624	0.963515
FBgn0033900	CG8257	36563	CG8257	Translation	2R	2431.77	0.00933501	0.11488	0.0812587	0.935236	0.965253
FBgn0034986	mRpS17	37872	CG4326	Translation	2R	5140.2	-0.0112436	0.152749	-0.0736084	0.941322	0.969063
FBgn0031357	mRpL48	33348	CG17642	Translation	2L	5202.12	0.00499681	0.131337	0.0380459	0.969651	0.985144
FBgn0283525	l(2)10685	33293	CG4749	Translation	2L	3364.23	-0.0051656	0.148755	-0.0347256	0.972299	0.986587
FBgn0283659	THG	34876	CG4103	Translation	2L	370.309	-0.00425206	0.171985	-0.0247234	0.980276	0.990656
FBgn0030433	mRpL49	32242	CG4647	Translation	X	7415.79	-0.00352554	0.149862	-0.0235253	0.981231	0.990854
FBgn0035122	mRpL17	38046	CG13880	Translation	3L	6412.6	0.00161646	0.111192	0.0145375	0.988401	0.994545
FBgn0023519	mRpL16	31150	CG3109	Translation	X	7311.08	-0.00133626	0.116775	-0.011443	0.99087	0.995825
FBgn0037008	mTerf3	40279	CG5047	Translation	3L	1522.29	-0.00125321	0.11629	-0.0107766	0.991402	0.996045
FBgn0035272	mRpL46	38230	CG13922	Translation	3L	7536.31	0.00144287	0.149802	0.00963189	0.992315	0.99621
FBgn0051643	CG31643	318867	CG31643	Translation	2L	1615.76	-0.00113637	0.127293	-0.00892717	0.992877	0.996446
FBgn0054010	CG34010	3885627	CG34010	Translation	2L	4.44491	1.07495	1.57666	0.68179	0.495372	NA
FBgn0030672	CG9281	32508	CG9281	Transmembrane Transport	X	6896.94	-0.879206	0.127537	-6.89372	5.43522e-12	2.38959e-10
FBgn0086706	pix	39027	CG5651	Transmembrane Transport	3L	6830.5	-0.309735	0.0793308	-3.90435	9.44806e-05	0.0010602
FBgn0036843	CG6812	40080	CG6812	Transmembrane Transport	3L	941.231	-0.762932	0.231005	-3.30266	0.00095771	0.00705434
FBgn0263747	CG43672	318910	CG43672	Transmembrane Transport	X	351.488	0.542745	0.199047	2.72672	0.00639667	0.0311143
FBgn0031171	CG1801	33104	CG1801	Transmembrane Transport	X	18.1338	2.99634	1.12436	2.66494	0.00770029	0.03568
FBgn0023536	CG3156	30994	CG3156	Transmembrane Transport	X	4597.13	-0.273541	0.115717	-2.36387	0.0180853	0.0668912
FBgn0031734	CG11147	33803	CG11147	Transmembrane Transport	2L	683.941	-0.780556	0.334049	-2.33665	0.0194572	0.0703924
FBgn0051121	CG31121	42975	CG31121	Transmembrane Transport	3R	957.338	-0.377839	0.19157	-1.97233	0.048572	0.137341
FBgn0039594	CG9990	43391	CG9990	Transmembrane Transport	3R	2482.36	-0.657419	0.35444	-1.85481	0.0636234	0.166531
FBgn0083956	CG34120	318066	CG34120	Transmembrane Transport	X	749.759	-0.516443	0.345994	-1.49264	0.135532	0.282222
FBgn0038376	Hmt-1	41925	CG4225	Transmembrane Transport	3R	2928.53	0.136748	0.120444	1.13536	0.256223	0.435438
FBgn0069354	Porin2	34499	CG17137	Transmembrane Transport	2L	234.824	1.08063	0.989163	1.09247	0.274625	0.455736
FBgn0260453	CG17140	3885616	CG17140	Transmembrane Transport	2L	37.0237	1.5885	1.54012	1.03141	0.302347	0.485853
FBgn0260454	CG17139	34497	CG17139	Transmembrane Transport	2L	37.0237	1.5885	1.54012	1.03141	0.302347	0.485853
FBgn0004363	porin	34500	CG6647	Transmembrane Transport	2L	339028	-0.0970005	0.125232	-0.774569	0.438594	0.619946
FBgn0037239	CG11739	40552	CG11739	Transmembrane Transport	3R	301.461	-0.236185	0.310857	-0.759788	0.447381	0.627684
FBgn0035244	ABCB7	38193	CG7955	Transmembrane Transport	3L	1668.43	-0.0659515	0.109485	-0.602377	0.546923	0.708601
FBgn0031170	CG1718	33103	CG1718	Transmembrane Transport	X	288.38	0.119156	0.283514	0.420284	0.674278	0.804056
FBgn0053970	CG33970	43186	CG33970	Transmembrane Transport	3R	87.7341	-0.113486	1.17219	-0.0968153	0.922873	0.958912
FBgn0031169	CG1494	33102	CG1494	Transmembrane Transport	X	1.65753	4.33479	3.99678	1.08457	0.278112	NA
FBgn0036747	CG6052	39971	CG6052	Transmembrane Transport	3L	0.505145	0.886994	4.46433	0.198684	0.84251	NA
FBgn0261955	kdn	31579	CG3861	Tricarboxylic Acid Cycle	X	256215	-0.565149	0.149089	-3.79069	0.000150228	0.00156702
FBgn0052026	CG32026	317829	CG32026	Tricarboxylic Acid Cycle	3L	42.2761	4.46016	1.22381	3.64447	0.000267939	0.0025414
FBgn0038708	CG6255	42326	CG6255	Tricarboxylic Acid Cycle	3R	33.9866	5.47464	1.62772	3.36338	0.000769951	0.00598053
FBgn0036162	CG6140	39281	CG6140	Tricarboxylic Acid Cycle	3L	35.6321	5.56048	1.66064	3.3484	0.000812794	0.00621045
FBgn0051874	CG31874	318995	CG31874	Tricarboxylic Acid Cycle	2L	56.4778	2.21311	0.687641	3.21841	0.00128904	0.00894462
FBgn0262782	Mdh1	34414	CG5362	Tricarboxylic Acid Cycle	2L	12655.4	0.202094	0.065668	3.07751	0.00208741	0.0130739
FBgn0037988	CG14740	41468	CG14740	Tricarboxylic Acid Cycle	3R	33.7444	5.21408	1.80774	2.88431	0.00392266	0.0211952
FBgn0039694	fig	43511	CG7615	Tricarboxylic Acid Cycle	3R	30.7144	4.10893	1.45332	2.82727	0.00469473	0.0244061
FBgn0036328	CG10749	39470	CG10749	Tricarboxylic Acid Cycle	3L	18.7115	5.94673	2.18899	2.71665	0.0065946	0.0318277
FBgn0029949	CG15035	31673	CG15035	Tricarboxylic Acid Cycle	X	14.0605	4.51211	2.07946	2.16985	0.0300182	0.0980994
FBgn0035228	CG12091	38177	CG12091	Tricarboxylic Acid Cycle	3L	19076.1	0.311301	0.143503	2.1693	0.0300596	0.0981777
FBgn0037862	CG4706	41326	CG4706	Tricarboxylic Acid Cycle	3R	40.5645	2.75428	1.28773	2.13886	0.0324466	0.103804
FBgn0001248	Idh	44291	CG7176	Tricarboxylic Acid Cycle	3L	12892.2	-0.177191	0.0838227	-2.11387	0.0345261	0.108017
FBgn0035005	CG3483	37900	CG3483	Tricarboxylic Acid Cycle	2R	16.5734	5.19455	2.51558	2.06495	0.0389274	0.117115
FBgn0029118	Sucb	44001	CG10622	Tricarboxylic Acid Cycle	3L	19151.8	0.255101	0.123776	2.06099	0.039304	0.117937
FBgn0038922	CG6439	42586	CG6439	Tricarboxylic Acid Cycle	3R	65975	-0.267311	0.145179	-1.84125	0.0655855	0.169927
FBgn0037891	CG5214	41360	CG5214	Tricarboxylic Acid Cycle	3R	61523.7	-0.250628	0.148967	-1.68243	0.0924846	0.214856
FBgn0039358	CG5028	43102	CG5028	Tricarboxylic Acid Cycle	3R	75539.8	-0.22348	0.145904	-1.53169	0.125599	0.267536
FBgn0036762	CG7430	39988	CG7430	Tricarboxylic Acid Cycle	3L	71645.1	-0.213407	0.146147	-1.46022	0.14423	0.294424
FBgn0010100	Acon	44149	CG9244	Tricarboxylic Acid Cycle	2L	265556	-0.211153	0.153385	-1.37662	0.168629	0.326608
FBgn0262559	Mdh2	42185	CG7998	Tricarboxylic Acid Cycle	3R	120251	-0.19629	0.150978	-1.30012	0.193559	0.360918
FBgn0027291	l(1)G0156	32940	CG12233	Tricarboxylic Acid Cycle	X	145091	-0.203333	0.158744	-1.28089	0.200234	0.368651
FBgn0037643	skap	41067	CG11963	Tricarboxylic Acid Cycle	3R	53883	-0.160366	0.162431	-0.987289	0.323501	0.508875
FBgn0029890	CG4095	31606	CG4095	Tricarboxylic Acid Cycle	X	4566.15	-0.0326447	0.156879	-0.208088	0.83516	0.91065
FBgn0004888	Scsalpha	38447	CG1065	Tricarboxylic Acid Cycle	3L	54970.4	-0.0295464	0.147866	-0.199819	0.841622	0.914751
FBgn0010352	Nc73EF	39899	CG11661	Tricarboxylic Acid Cycle	3L	60514.3	-0.0101145	0.137449	-0.0735872	0.941339	0.969063
FBgn0035240	CG33791	317974	CG33791	Tricarboxylic Acid Cycle	3L	270.281	-0.00925738	0.567521	-0.0163119	0.986986	0.993816
FBgn0036327	CG10748	39469	CG10748	Tricarboxylic Acid Cycle	3L	0.73056	3.15831	4.38358	0.720488	0.471225	NA
FBgn0051005	qless	43697	CG31005	Ubiquinone Biosynthesis	3R	8614.25	-0.329911	0.0681591	-4.84031	1.29634e-06	2.42767e-05
FBgn0037044	CG10585	40323	CG10585	Ubiquinone Biosynthesis	3L	3464.02	-0.267945	0.147059	-1.82203	0.0684505	0.174498
FBgn0031713	CG7277	33777	CG7277	Ubiquinone Biosynthesis	2L	8100.03	-0.0679728	0.149294	-0.455296	0.648896	0.784366
FBgn0052174	CG32174	261607	CG32174	Ubiquinone Biosynthesis	3L	5062.26	0.0553318	0.125624	0.440455	0.659608	0.791685
FBgn0050493	CG30493	246650	CG30493	Ubiquinone Biosynthesis	2R	4480.96	-0.0349362	0.132726	-0.26322	0.792381	0.884045
FBgn0029502	COQ7	44007	CG14437	Ubiquinone Biosynthesis	X	2506.12	-0.017125	0.0977382	-0.175213	0.860912	0.924577
FBgn0030460	CG2453	32272	CG2453	Ubiquinone Biosynthesis	X	4786.09	0.0175846	0.123696	0.14216	0.886954	0.939633
FBgn0037574	Coq2	40988	CG9613	Ubiquinone Biosynthesis	3R	1072.41	-0.0162694	0.138328	-0.117614	0.906373	0.949553
FBgn0032922	CG9249	35383	CG9249	Ubiquinone Biosynthesis	2L	2776.79	0.000255962	0.154424	0.00165753	0.998677	0.999477
FBgn0019828	dj	40838	CG1980	Unknown	3R	146.969	5.46436	1.40204	3.89744	9.72145e-05	0.0010887
FBgn0034940	CG16787	37811	CG16787	Unknown	2R	5141.76	0.388202	0.13341	2.90984	0.00361618	0.0200296
FBgn0029712	CG15912	31385	CG15912	Unknown	X	410.321	0.458671	0.164972	2.78029	0.00543103	0.0272885
FBgn0037469	Dpck	40846	CG1939	Unknown	3R	274.541	-0.460459	0.198651	-2.31793	0.0204532	0.0731957
FBgn0039461	CG5500	43233	CG5500	Unknown	3R	925.54	0.311665	0.161032	1.93542	0.0529391	0.145741
FBgn0032615	CG6012	35022	CG6012	Unknown	2L	6.29881	1.90763	1.11387	1.7126	0.0867853	0.206113
FBgn0033547	CG12935	36134	CG12935	Unknown	2R	4672.93	-0.188223	0.12647	-1.48828	0.136678	0.283559
FBgn0039537	CG5590	43325	CG5590	Unknown	3R	5086.36	-0.125552	0.0893337	-1.40543	0.159893	0.315055
FBgn0032033	CG13392	34157	CG13392	Unknown	2L	2492.05	-0.136555	0.122121	-1.11819	0.263485	0.443608
FBgn0016715	Reg-2	38075	CG3200	Unknown	3L	44.1522	0.519711	0.517426	1.00441	0.315179	0.5004
FBgn0032614	CG13284	35021	CG13284	Unknown	2L	682.712	-0.2787	0.286947	-0.971258	0.33142	0.518128
FBgn0030528	CG11095	32348	CG11095	Unknown	X	528.385	0.148162	0.154663	0.957972	0.338077	0.524921
FBgn0036142	CG7616	39260	CG7616	Unknown	3L	264.271	0.201549	0.221737	0.908955	0.363374	0.550626
FBgn0031188	CG14613	33133	CG14613	Unknown	X	5871.22	0.0685992	0.120815	0.567803	0.570169	0.727917
FBgn0031143	CG1532	33076	CG1532	Unknown	X	905.972	0.0437688	0.108865	0.402048	0.687649	0.813826
FBgn0031401	papi	33401	CG7082	Unknown	2L	2247.74	0.0393216	0.150711	0.260908	0.794163	0.885156
FBgn0040234	c12.2	53434	CG12149	Unknown	X	1683.64	0.0230513	0.18653	0.12358	0.901648	0.947353
FBgn0034793	asrij	37637	CG13533	Unknown	2R	6743.11	-0.00317694	0.117499	-0.027038	0.978429	0.989685
FBgn0051809	CG31809	318954	CG31809	Unknown	2L	4.42716	-0.0307909	1.21614	-0.0253185	0.979801	NA
FBgn0051810	CG31810	318955	CG31810	Unknown	2L	2.49757	-0.716352	1.723	-0.415757	0.677587	NA
FBgn0020307	dve	37546	CG5799	UPRmt	2R	24.3863	-0.624078	0.63	-0.990599	0.321881	0.507462
FBgn0260749	Utx	34377	CG5640	UPRmt	2L	3556.42	-0.128003	0.130646	-0.979774	0.327198	0.513686
FBgn0022224	ubl	35592	CG3450	UPRmt	2R	480.747	0.105581	0.201011	0.525249	0.59941	0.750513
FBgn0037659	Kdm2	41090	CG11033	UPRmt	3R	1600.9	0.0169062	0.208865	0.0809435	0.935487	0.965335

## Sheet: OXPHOS Genes
FlybaseID	Symbol	EntrezID	GeneID	baseMean	log2FoldChange	lfcSE	pvalue	padj	Complex	Classification
FBgn0001989	ND-B17	34925	CG13240	18249.83036	-0.344042	0.307184	0.262719	0.262719	COMPLEX I	Structural subunit
FBgn0011361	ND-ACP	38154	CG9160	34871.81302	-0.20313	0.308294	0.509969	0.509969	COMPLEX I	Structural subunit
FBgn0011455	ND-SGDH	46260	CG9762	24104.50279	-0.0799332	0.310115	0.796597	0.796597	COMPLEX I	Structural subunit
FBgn0017566	ND-75	31762	CG2286	67875.91843	-0.4304	0.272851	0.1147	0.1147	COMPLEX I	Structural subunit
FBgn0017567	ND-23	44207	CG3944	23758.77436	-0.250007	0.28668	0.383168	0.383168	COMPLEX I	Structural subunit
FBgn0019957	ND-42	42591	CG6343	40258.44797	-0.388515	0.28625	0.174699	0.174699	COMPLEX I	Structural subunit
FBgn0021967	ND-PDSW	44228	CG8844	23199.64177	-0.0512431	0.29897	0.86391	0.86391	COMPLEX I	Structural subunit
FBgn0025839	ND-B14.5A	31190	CG3621	8884.218942	-0.227232	0.314774	0.470363	0.470363	COMPLEX I	Structural subunit
FBgn0029868	ND-B16.6	31578	CG3446	23218.58797	-0.399016	0.299392	0.182613	0.182613	COMPLEX I	Structural subunit
FBgn0029888	ND-ASHI	31604	CG3192	16515.32047	-0.348002	0.292625	0.234345	0.234345	COMPLEX I	Structural subunit
FBgn0029971	ND-MNLL	31697	CG18624	19837.82077	-0.223294	0.31085	0.472551	0.472551	COMPLEX I	Structural subunit
FBgn0030605	ND-B18	32434	CG5548	11991.72772	-0.455043	0.296498	0.12485	0.12485	COMPLEX I	Structural subunit
FBgn0030718	ND-20	32565	CG9172	23951.39178	-0.375107	0.294815	0.20325	0.20325	COMPLEX I	Structural subunit
FBgn0030853	ND-24	32740	CG5703	20556.627	-0.283687	0.287866	0.324387	0.324387	COMPLEX I	Structural subunit
FBgn0031021	ND-18	32936	CG12203	13653.48412	-0.408848	0.277734	0.140998	0.140998	COMPLEX I	Structural subunit
FBgn0031228	ND-15	33179	CG11455	15308.63772	-0.955086	0.283851	0.000766155	0.000766155	COMPLEX I	Structural subunit
FBgn0031436	ND-B17.2	33443	CG3214	14760.31213	-0.366934	0.305094	0.229095	0.229095	COMPLEX I	Structural subunit
FBgn0031505	ND-B14.5B	33528	CG12400	13601.86814	-0.30876	0.331971	0.352329	0.352329	COMPLEX I	Structural subunit
FBgn0031684	ND-13A	33744	CG8680	10736.07652	-0.159027	0.30886	0.606633	0.606633	COMPLEX I	Structural subunit
FBgn0031771	ND-51	33852	CG9140	44786.25227	-0.246312	0.287429	0.391474	0.391474	COMPLEX I	Structural subunit
FBgn0032511	ND-B22	34747	CG9306	15961.81773	-0.356535	0.280887	0.204329	0.204329	COMPLEX I	Structural subunit
FBgn0033570	ND-B14	36159	CG7712	7582.91018	-2.2844	0.239964	1.74e-21	1.74e-21	COMPLEX I	Structural subunit
FBgn0033961	ND-B15	36640	CG12859	9093.848948	-1.05372	0.296751	0.000383968	0.000383968	COMPLEX I	Structural subunit
FBgn0034576	ND-B14.7	37385	CG9350	19178.17787	-0.188024	0.29887	0.529273	0.529273	COMPLEX I	Structural subunit
FBgn0034645	ND-B12	37466	CG10320	13294.33281	-0.246833	0.312737	0.429956	0.429956	COMPLEX I	Structural subunit
FBgn0035046	ND-19	37946	CG3683	14065.02942	-0.266532	0.299772	0.37394	0.37394	COMPLEX I	Structural subunit
FBgn0037001	ND-39	40272	CG6020	54597.03966	-0.207758	0.292324	0.477263	0.477263	COMPLEX I	Structural subunit
FBgn0039909	ND-49	43798	CG1970	51372.66354	-0.412115	0.276396	0.135954	0.135954	COMPLEX I	Structural subunit
FBgn0040705	ND-B8	50178	CG15434	87.37850718	3.64102	0.658395	3.2e-08	3.2e-08	COMPLEX I	Structural subunit
FBgn0047038	ND-13B	39214	CG6463	13742.10242	-0.398001	0.302704	0.188571	0.188571	COMPLEX I	Structural subunit
FBgn0058002	ND-AGGG	3355155	CG40002	466.6396334	-0.154472	0.334202	0.64393	0.64393	COMPLEX I	Structural subunit
FBgn0085468	ND-MWFE	5740593	CG34439	7388.68621	-0.400784	0.304476	0.18807	0.18807	COMPLEX I	Structural subunit
FBgn0085736	CG40472	8673970	CG40472	49.58206001	-0.251232	0.59906	0.67494	0.67494	COMPLEX I	Structural subunit
FBgn0266582	ND-30	38378	CG12079	24552.19189	-0.326802	0.302403	0.279839	0.279839	COMPLEX I	Structural subunit
FBgn0030292	CG11752	32076	CG11752	7671.09	-0.192029	0.175222	0.273113	0.454415	COMPLEX I	Structural subunit
FBgn0027785	NP15.6	42282	CG6008	22027.5	0.0229443	0.150921	0.879164	0.934901	COMPLEX I	Structural subunit
FBgn0014028	SdhB	35590	CG3283	38132.11357	-0.15857	0.291212	0.586085	0.586085	COMPLEX II	Structural subunit
FBgn0037873	SdhC	41340	CG6666	24254.84124	-0.29563	0.30283	0.328954	0.328954	COMPLEX II	Structural subunit
FBgn0039112	SdhD	42808	CG10219	18630.65091	-0.465703	0.286497	0.104054	0.104054	COMPLEX II	Structural subunit
FBgn0261439	SdhA	37228	CG17246	85955.05006	-0.361584	0.288494	0.210078	0.210078	COMPLEX II	Structural subunit
FBgn0011227	ox	45401	CG8764	12398.77617	-0.00783732	0.32532	0.98078	0.98078	COMPLEX III	Structural subunit
FBgn0021906	RFeSP	44390	CG7361	53691.57361	-0.160018	0.294651	0.587077	0.587077	COMPLEX III	Structural subunit
FBgn0030733	UQCR-14	32586	CG3560	31928.42319	-0.406891	0.308486	0.187172	0.187172	COMPLEX III	Structural subunit
FBgn0034245	UQCR-6.4	36991	CG14482	11372.75298	-0.341358	0.33054	0.30173	0.30173	COMPLEX III	Structural subunit
FBgn0035600	Cyt-c1	38612	CG4769	91216.98631	-0.361576	0.30267	0.232236	0.232236	COMPLEX III	Structural subunit
FBgn0036728	UQCR-Q	39950	CG7580	24749.1127	-0.411012	0.293838	0.161881	0.161881	COMPLEX III	Structural subunit
FBgn0038271	UQCR-C1	41800	CG3731	128114.403	-0.402264	0.290051	0.16548	0.16548	COMPLEX III	Structural subunit
FBgn0250814	UQCR-C2	39846	CG4169	51870.1755	-3.53044	0.204913	1.61e-66	1.61e-66	COMPLEX III	Structural subunit
FBgn0260008	UQCR-11	5740185	CG41623	23724.1008	-0.211303	0.333712	0.526611	0.526611	COMPLEX III	Structural subunit
FBgn0015031	cype	46040	CG14028	22011.43854	-0.146662	0.299251	0.624066	0.624066	COMPLEX IV	Structural subunit
FBgn0019624	COX5A	41432	CG14724	65240.83828	-0.503633	0.298099	0.0911267	0.0911267	COMPLEX IV	Structural subunit
FBgn0031066	COX6B	32989	CG14235	50100.713	-0.404453	0.290373	0.163658	0.163658	COMPLEX IV	Structural subunit
FBgn0031830	COX5B	33918	CG11015	32387.19838	-0.661727	0.307339	0.0313121	0.0313121	COMPLEX IV	Structural subunit
FBgn0032833	COX4	35279	CG10664	67226.45299	-0.136783	0.29383	0.641561	0.641561	COMPLEX IV	Structural subunit
FBgn0034877	levy	37728	CG17280	47966.266	-0.284889	0.293741	0.332113	0.332113	COMPLEX IV	Structural subunit
FBgn0040529	COX7A	50002	CG9603	1480.163443	-0.127048	0.372336	0.73294	0.73294	COMPLEX IV	Structural subunit
FBgn0040773	COX7C	50246	CG2249	27538.85215	-0.159331	0.315098	0.613099	0.613099	COMPLEX IV	Structural subunit
FBgn0263911	COX8	40390	CG7181	20786.37123	-0.372136	0.305908	0.223797	0.223797	COMPLEX IV	Structural subunit
FBgn0052230	ND-MLRQ	317928	CG32230	32394.30399	-0.266332	0.311536	0.392608	0.392608	COMPLEX IV	Structural subunit
FBgn0010217	ATPsynbeta	43829	CG11154	435390.64	-0.387001	0.297273	0.192972	0.192972	COMPLEX V	Structural subunit
FBgn0010612	ATPsynG	46069	CG6105	34500.23383	-0.285652	0.321762	0.374663	0.374663	COMPLEX V	Structural subunit
FBgn0011211	blw	37617	CG3612	441777.6199	-0.446414	0.286689	0.119439	0.119439	COMPLEX V	Structural subunit
FBgn0014391	sun	44046	CG9032	27465.08095	-0.180581	0.328511	0.582529	0.582529	COMPLEX V	Structural subunit
FBgn0016119	ATPsynCF6	42759	CG4412	39123.59186	-0.30215	0.297019	0.309023	0.309023	COMPLEX V	Structural subunit
FBgn0016120	ATPsynD	42291	CG6030	56627.13129	-0.340472	0.286495	0.234674	0.234674	COMPLEX V	Structural subunit
FBgn0016691	ATPsynO	41845	CG4307	58173.02828	-0.367657	0.304916	0.227908	0.227908	COMPLEX V	Structural subunit
FBgn0019644	ATPsynB	39143	CG8189	64033.02096	-0.330339	0.30353	0.276451	0.276451	COMPLEX V	Structural subunit
FBgn0020235	ATPsyngamma	43507	CG7610	88610.79318	-0.323581	0.295892	0.27414	0.27414	COMPLEX V	Structural subunit
FBgn0028342	ATPsyndelta	31950	CG2968	48837.7567	-0.433664	0.2887	0.133065	0.133065	COMPLEX V	Structural subunit
FBgn0035032	ATPsynF	37931	CG4692	55266.44517	-0.318986	0.295029	0.279607	0.279607	COMPLEX V	Structural subunit
FBgn0038224	ATPsynE	41745	CG3321	33587.48204	-0.447829	0.29827	0.133247	0.133247	COMPLEX V	Structural subunit
FBgn0039830	ATPsynC	43693	CG1746	501060.9648	-0.396429	0.28495	0.164157	0.164157	COMPLEX V	Structural subunit
FBgn0083167	Neb-cGP	50417	CG15304	32578.1	-0.0681089	0.175253	0.697549	0.821361	COMPLEX V	Structural subunit
FBgn0030352	sicily	32151	CG15738	2895.51	0.0637199	0.147155	0.665006	0.795875	COMPLEX I	Assembly factor
FBgn0032986	CG3262	35452	CG3262	3120.16	-0.0168461	0.0722961	0.81575	0.898141	COMPLEX I	Assembly factor
FBgn0033093	CG3270	35575	CG3270	8.69151	0.649269	0.895579	0.468469	0.644764	COMPLEX I	Assembly factor
FBgn0033891	CG8067	36552	CG8067	3892.3	0.0779902	0.166128	0.638742	0.778022	COMPLEX I	Assembly factor
FBgn0034919	CG5569	37783	CG5569	4352.33	0.670179	0.151632	9.88e-06	0.000149269	COMPLEX I	Assembly factor
FBgn0037777	CG11722	41227	CG11722	2088.23	-0.339928	0.142488	0.0170484	0.06396	COMPLEX I	Assembly factor
FBgn0037880	CG17726	41349	CG17726	5804.04	0.110627	0.134988	0.412483	0.595803	COMPLEX I	Assembly factor
FBgn0039689	CIA30	43503	CG7598	3426.86	-0.207341	0.154571	0.179792	0.343092	COMPLEX I	Assembly factor
FBgn0002021	l(2)37Bb	49427	CG10655	7357.98	-0.131797	0.172585	0.445066	0.625762	COMPLEX I	Assembly factor
FBgn0032033	CG13392	34157	CG13392	2492.05	-0.136555	0.122121	0.263485	0.443608	COMPLEX I	Assembly factor
FBgn0263051	CG43346	13084069	CG43346	1896.61	0.0633627	0.140693	0.65245	0.78656	COMPLEX I	Assembly factor
FBgn0259726	CG42380	7354411	CG42380	16322.9	0.111711	0.139279	0.422516	0.604293	COMPLEX I	Assembly factor
FBgn0028844	CG15283	50454	CG15283	10.8123	7.03712	4.13689	0.0889308	0.209528	COMPLEX II	Assembly factor
FBgn0031971	Sirup	34089	CG7224	3981.21	-0.515847	0.202349	0.010794	0.0458095	COMPLEX II	Assembly factor
FBgn0038437	Sdhaf3	42004	CG14898	1459.52	-0.209202	0.134857	0.120835	0.260236	COMPLEX II	Assembly factor
FBgn0033274	CG14757	35797	CG14757	16436.2	0.179676	0.147878	0.224357	0.398538	COMPLEX II	Assembly factor
FBgn0033523	CG12895	36103	CG12895	4317.66	-0.0828955	0.139014	0.550968	0.710896	COMPLEX II	Assembly factor
FBgn0032195	CG4908	34360	CG4908	4084.38	-3.30284	0.161003	1.61e-93	1.81e-90	COMPLEX III	Assembly factor
FBgn0032744	Ttc19	35172	CG15173	5185.9	0.0596121	0.105985	0.573804	0.730397	COMPLEX III	Assembly factor
FBgn0035722	CG10075	38758	CG10075	5489.51	0.0361221	0.133998	0.787489	0.881471	COMPLEX III	Assembly factor
FBgn0037890	CG17734	41359	CG17734	1531.15	-1.34454	0.131863	2.05e-24	2.2e-22	COMPLEX III	Assembly factor
FBgn0287589	CG46459		CG46459	NA	NA	NA	NA	NA	COMPLEX III	Assembly factor
FBgn0259204	CG42308	7354414	CG42308	6245.51	0.2006	0.133755	0.133677	0.279862	COMPLEX III	Assembly factor
FBgn0040715	CG15386	50188	CG15386	4726.82	0.28897	0.127654	0.0235924	0.0818533	COMPLEX III	Assembly factor
FBgn0002354	l(3)87Df	49762	CG7620	768.267	0.388955	0.173357	0.0248543	0.0852629	COMPLEX IV	Assembly factor
FBgn0011476	l(3)neo43	41851	CG14865	1342.43	-2.16493	0.225693	8.61e-22	7.88e-20	COMPLEX IV	Assembly factor
FBgn0029117	Surf1	44498	CG9943	4427.73	-0.217419	0.127805	0.0889099	0.209523	COMPLEX IV	Assembly factor
FBgn0030610	CG9065	32439	CG9065	4933.21	0.595638	0.120957	8.46e-07	1.64e-05	COMPLEX IV	Assembly factor
FBgn0031247	CG11562	33200	CG11562	4933.42	-1.11347	0.146912	3.48e-14	1.85e-12	COMPLEX IV	Assembly factor
FBgn0032222	CG5037	34394	CG5037	11627.3	0.0308089	0.101433	0.761329	0.863699	COMPLEX IV	Assembly factor
FBgn0032595	CG17996	34998	CG17996	938.284	-2.28825	0.14517	5.63e-56	2.19e-53	COMPLEX IV	Assembly factor
FBgn0034578	CG15653	37388	CG15653	1011.53	0.293967	0.127647	0.0212811	0.0753916	COMPLEX IV	Assembly factor
FBgn0034938	CG3803	37809	CG3803	4977.98	-0.604381	0.139124	1.4e-05	0.000206385	COMPLEX IV	Assembly factor
FBgn0035960	CG4942	39044	CG4942	1641.74	0.0698634	0.119661	0.559325	0.718302	COMPLEX IV	Assembly factor
FBgn0051648	CG31648	33776	CG31648	1829.8	0.115468	0.126677	0.362026	0.549161	COMPLEX IV	Assembly factor
FBgn0261353	Ccdc56	39320	CG42630	17983	-0.106155	0.15841	0.502775	0.673216	COMPLEX IV	Assembly factor
FBgn0262467	Scox	33711	CG8885	7996.17	0.266888	0.127606	0.0364833	0.111794	COMPLEX IV	Assembly factor
FBgn0265083	CG44194	14462463	CG44194	8033.76	-0.134072	0.146434	0.359889	0.546611	COMPLEX IV	Assembly factor
FBgn0040751	CG13018	50224	CG13018	848.961	0.191924	0.17768	0.28007	0.462468	COMPLEX IV	Assembly factor
FBgn0032205	CG4957	34374	CG4957	2702.42	-0.203363	0.118057	0.0849658	0.203077	COMPLEX IV	Assembly factor
FBgn0034248	CG14483	36995	CG14483	3357.33	-0.0905589	0.181831	0.618456	0.764159	COMPLEX IV	Assembly factor
FBgn0085271	CG34242	5740417	CG34242	626.942	-0.683232	0.200836	0.000669097	0.00533713	COMPLEX IV	Assembly factor
FBgn0260222	CG42496	8674001	CG42496	3477.22	-0.158363	0.128566	0.218038	0.390457	COMPLEX IV	Assembly factor
FBgn0259722	CG42376	7354420	CG42376	3170.22	-0.458964	0.181792	0.0115809	0.0482394	COMPLEX IV	Assembly factor
FBgn0051913	CG31913	319023	CG31913	22.6018	8.10128	2.54899	0.00148176	0.00992103	COMPLEX IV	Assembly factor
FBgn0021856	l(2)k14505	35399	CG8674	2926.86	-3.4476	0.171434	5.98e-90	6.12e-87	COMPLEX V	Assembly factor
FBgn0022344	CG10340	42020	CG10340	8641.9	-0.268702	0.143442	0.061034	0.161518	COMPLEX V	Assembly factor
FBgn0034081	CG10731	3772305	CG10731	1543.72	0.373444	0.176004	0.0338555	0.106787	COMPLEX V	Assembly factor
FBgn0035805	CG7506	38857	CG7506	4088.22	-1.42902	0.134308	1.95e-26	2.38e-24	COMPLEX V	Assembly factor
FBgn0262515	VhaAC45	35944	CG8029	4289.81	0.0669924	0.107219	0.532089	0.696275	COMPLEX V	Assembly factor
FBgn0032644	CG5131	35057	CG5131	4569.65	-0.155759	0.118526	0.188801	0.354868	COMPLEX V	Assembly factor
FBgn0027615	OXA1L	39222	CG6404	13782.7	-0.16463	0.110058	0.134693	0.281322	COMPLEX V	Assembly factor

## Sheet: DEGs
Flybase ID	Symbol	Entrez ID	Gene ID	baseMean	log2FoldChange	lfcSE	pvalue	padj
FBgn0052475	mthl8	38013	CG32475	85.202	10.0153	1.27548	4.08765e-15	2.35931e-13
FBgn0038979	tHMG2	42651	CG7046	75.3827	8.8726	2.0167	1.08465e-05	0.00016277
FBgn0013708	trnV	19893561	CR34095	1435.32	8.05254	0.303471	3.84773e-155	7.23501e-152
FBgn0037850	CG14695	41314	CG14695	64.8416	7.74779	1.19549	9.1197e-11	3.30039e-09
FBgn0034907	CG5539	37766	CG5539	33.8917	7.71491	1.9291	6.35513e-05	0.000761736
FBgn0004172	Mst84Da	40889	CG17946	147.863	7.63127	1.57111	1.19022e-06	2.24013e-05
FBgn0262811	CG43182	12798293	CG43182	47.3946	7.30991	1.21627	1.85426e-09	5.52109e-08
FBgn0031178	CG10918	33123	CG10918	12.5775	7.25372	1.83168	7.49033e-05	0.000872709
FBgn0001217	Hsc70-2	41609	CG7756	316.755	7.12641	0.554154	7.56111e-38	1.46725e-35
FBgn0037548	CG7900	40957	CG7900	1990.36	6.97537	0.210974	1.0227e-239	1.15105e-235
FBgn0064912	CG31178	42575	CG31178	70.5483	6.86937	1.63105	2.53532e-05	0.000344625
FBgn0031129	CG1324	33060	CG1324	65.8153	6.78506	1.67054	4.87374e-05	0.000604119
FBgn0051639	CG31639	318866	CG31639	81.7077	6.78251	1.66765	4.75985e-05	0.000592612
FBgn0013278	Hsp70Bb	48582	CG31359	7275.41	6.68274	1.36576	9.92748e-07	1.89701e-05
FBgn0036723	CG12229	39945	CG12229	45.6281	6.6784	1.55145	1.67266e-05	0.000240125
FBgn0031585	CG2955	33622	CG2955	102.461	6.62433	1.56452	2.29465e-05	0.000314954
FBgn0051948	CG31948	326178	CG31948	129.076	6.58713	1.57507	2.888e-05	0.000384668
FBgn0039104	CG10252	42794	CG10252	170.335	6.56242	1.41102	3.30608e-06	5.63788e-05
FBgn0031751	CG9016	33822	CG9016	106.308	6.47564	1.52813	2.25887e-05	0.000311564
FBgn0051226	CG31226	318633	CG31226	145.324	6.45316	1.29775	6.60662e-07	1.31374e-05
FBgn0013301	ProtB	34867	CG4478	91.5638	6.44188	1.55097	3.27501e-05	0.00043365
FBgn0029947	CG1999	31671	CG1999	39.4016	6.43602	1.62957	7.83055e-05	0.000903927
FBgn0038225	soti	41748	CG8489	65.6138	6.43128	1.61431	6.77906e-05	0.000803048
FBgn0039511	CG3330	43296	CG3330	89.0151	6.42534	1.62747	7.8786e-05	0.000908541
FBgn0033953	CG12861	36628	CG12861	151.682	6.41215	1.53211	2.84951e-05	0.000379992
FBgn0261287	ymp	43088	CG12250	73.7347	6.37697	1.6083	7.33835e-05	0.000859449
FBgn0085197	CG34168	50457	CG34168	145.896	6.37564	1.59994	6.75026e-05	0.000801416
FBgn0033287	CG8701	35812	CG8701	241.82	6.32788	1.31367	1.4577e-06	2.694e-05
FBgn0250849	CG32388	192611	CG32388	71.4209	6.30316	1.56821	5.83644e-05	0.000710922
FBgn0263387	CG43439	12798365	CG43439	71.4209	6.30316	1.56821	5.83644e-05	0.000710922
FBgn0034840	CG3124	37688	CG3124	222.196	6.29191	1.41077	8.19904e-06	0.000126585
FBgn0036687	CG6652	39905	CG6652	65.671	6.19811	1.46887	2.44689e-05	0.00033394
FBgn0050430	CG30430	246610	CG30430	71.7967	6.07872	1.52173	6.48021e-05	0.000775902
FBgn0051709	CG31709	261620	CG31709	91.7442	6.06123	1.50576	5.68902e-05	0.000695221
FBgn0053340	CG33340	2768682	CG33340	278.858	5.99622	1.2547	1.76159e-06	3.20302e-05
FBgn0034132	S-Lap8	36844	CG4439	248.521	5.98979	1.29408	3.68157e-06	6.2123e-05
FBgn0267278	asRNA:CR45714	19835811	CR45714	19.2802	5.97829	1.29683	4.02832e-06	6.71684e-05
FBgn0031295	CG4375	33278	CG4375	84.6936	5.9669	1.40782	2.25139e-05	0.000311294
FBgn0041102	ocn	43567	CG7929	182.699	5.93253	1.43497	3.56102e-05	0.000466195
FBgn0028567	robl62A	38170	CG1014	113.466	5.86475	1.39532	2.63213e-05	0.00035673
FBgn0051988	CG31988	326182	CG31988	126.025	5.76028	1.29482	8.6389e-06	0.000132829
FBgn0042189	CG17376	59227	CG17376	155.535	5.76022	1.2951	8.67913e-06	0.000132967
FBgn0029153	Menl-2	3772692	CG7969	40.9724	5.74446	1.44984	7.42778e-05	0.000868117
FBgn0029154	Menl-1	3772542	CG7964	40.9724	5.74446	1.44984	7.42778e-05	0.000868117
FBgn0051740	CG31740	261618	CG31740	189.698	5.71351	1.38461	3.68442e-05	0.000479955
FBgn0050039	CG30039	246411	CG30039	90.4463	5.64863	1.42194	7.11311e-05	0.000838305
FBgn0045827	CG13245	50456	CG13245	97.8688	5.52774	1.37692	5.95576e-05	0.000720066
FBgn0264364	CG43816	14462783	CG43816	97.8688	5.52774	1.37692	5.95576e-05	0.000720066
FBgn0026563	CG1979	40837	CG1979	67.154	5.465	1.26896	1.65726e-05	0.000238522
FBgn0038359	CG5614	41906	CG5614	72.1503	5.42597	1.34761	5.66449e-05	0.000692977
FBgn0036437	CG5048	39598	CG5048	45.8319	5.42414	1.3679	7.33012e-05	0.00085938
FBgn0004171	Mst98Cb	43367	CG18396	78.5415	5.32094	1.34561	7.67627e-05	0.000889778
FBgn0039752	CG15530	43589	CG15530	96.361	5.21836	0.801951	7.66247e-11	2.82758e-09
FBgn0037759	CG8526	41208	CG8526	50.4519	5.19891	1.23767	2.66255e-05	0.000359316
FBgn0031728	Hsp60C	33796	CG7235	193.764	4.92476	1.1957	3.80996e-05	0.000492886
FBgn0265295	asRNA:CR42871	10178937	CR42871	18.8067	4.89334	1.13998	1.76705e-05	0.000251748
FBgn0032637	CG5050	35048	CG5050	65.9141	4.72191	1.18469	6.72567e-05	0.000801151
FBgn0267986	lncRNA:CR46253	26067563	CR46253	20.4963	4.69659	0.951069	7.88379e-07	1.53782e-05
FBgn0034816	CG3085	37663	CG3085	79.9639	4.67623	1.10315	2.2456e-05	0.000310876
FBgn0033304	Cyp6a13	35837	CG2397	178.971	4.48864	0.502327	4.04596e-19	3.11899e-17
FBgn0002862	Mst87F	41693	CG17956	141.092	4.33185	1.08728	6.77344e-05	0.000803048
FBgn0051157	CG31157	318608	CG31157	73.7489	4.18837	0.480518	2.87306e-18	2.03373e-16
FBgn0028997	nmdyn-D7	41174	CG8362	49.9227	4.0927	0.65746	4.81481e-10	1.57075e-08
FBgn0266705	asRNA:CR45195	19835089	CR45195	35.6659	4.08168	0.662864	7.38334e-10	2.34083e-08
FBgn0013691	trnD	19893537	CR34071	347.271	4.02331	0.530119	3.21276e-14	1.69376e-12
FBgn0263143	vret	42695	CG4771	44.1502	4.01261	0.694977	7.75383e-09	2.09279e-07
FBgn0040705	ND-B8	50178	CG15434	84.7855	3.93989	0.604353	7.06882e-11	2.63248e-09
FBgn0035196	CG9129	38138	CG9129	111.281	3.86842	0.952437	4.87375e-05	0.000604119
FBgn0035209	msd1	38155	CG13914	18.5219	3.80131	0.95967	7.46173e-05	0.000870277
FBgn0266901	lncRNA:CR45361	19834877	CR45361	131.157	3.63643	0.396808	4.99152e-20	4.13085e-18
FBgn0265660	lncRNA:CR44467	19835175	CR44467	15.8679	3.56406	0.870652	4.24809e-05	0.00053804
FBgn0035640	mad2	38656	CG17498	56.659	3.53528	0.531166	2.8196e-11	1.1135e-09
FBgn0039788	Rpt6R	43635	CG2241	28.4067	3.49149	0.716583	1.10244e-06	2.08537e-05
FBgn0031878	sip2	33979	CG9188	79.7971	3.48824	0.871602	6.27819e-05	0.00075412
FBgn0051391	CG31391	41280	CG31391	75.4621	3.37392	0.55589	1.28391e-09	3.93743e-08
FBgn0011774	Irbp	117419	CG5247	135.833	3.12617	0.568364	3.79171e-08	9.44152e-07
FBgn0047205	lncRNA:CR32385	3772463	CR32385	17.9772	3.10054	0.776741	6.55934e-05	0.000784542
FBgn0267435	chp	43690	CG1744	39.8231	3.01217	0.646253	3.14715e-06	5.40781e-05
FBgn0002868	MtnA	41202	CG9470	1003.87	2.99802	0.400914	7.54924e-14	3.87976e-12
FBgn0025832	Fen1	36887	CG8648	1124.12	2.97036	0.289856	1.21201e-24	1.32439e-22
FBgn0259741	CG42395	7354436	CG42395	79.449	2.9053	0.407986	1.07083e-12	4.89925e-11
FBgn0053307	CG33307	2768914	CG33307	120.499	2.86395	0.486765	4.01319e-09	1.1435e-07
FBgn0033928	Arc2	36597	CG13941	384.149	2.85966	0.427556	2.2566e-11	9.07074e-10
FBgn0262945	lncRNA:CR43264	12798118	CR43264	959.897	2.82539	0.199457	1.50025e-45	4.22131e-43
FBgn0038470	CG18213	42055	CG18213	35.8177	2.69078	0.586018	4.39793e-06	7.23488e-05
FBgn0036806	Cyp12c1	40037	CG4120	39.0528	2.64088	0.57915	5.11733e-06	8.27522e-05
FBgn0262524	ver	39432	CG14121	72.825	2.63667	0.421642	4.0176e-10	1.33347e-08
FBgn0265927	lncRNA:CR44716	19836025	CR44716	35.5286	2.63312	0.641373	4.03546e-05	0.000515992
FBgn0038972	CG7054	42643	CG7054	492.447	2.57703	0.219034	5.88423e-32	9.88463e-30
FBgn0051897	CG31897	319011	CG31897	38.6559	2.5429	0.628748	5.24598e-05	0.000647407
FBgn0267555	asRNA:CR45895	26067223	CR45895	33.4366	2.51073	0.582399	1.62501e-05	0.00023448
FBgn0038975	Nrx-1	42646	CG7050	542.267	2.46364	0.1956	2.24169e-36	4.2763e-34
FBgn0028424	JhI-26	36819	CG3767	511.909	2.44449	0.183209	1.30814e-40	2.88688e-38
FBgn0037531	CG10445	40938	CG10445	64.289	2.43322	0.592748	4.04358e-05	0.000515992
FBgn0011288	Snap25	3355084	CG40452	264.877	2.38622	0.521592	4.76505e-06	7.76131e-05
FBgn0038115	CG7966	41610	CG7966	966.318	2.38474	0.163848	5.45674e-48	1.70599e-45
FBgn0033945	CG12868	36620	CG12868	126.194	2.30209	0.549332	2.78084e-05	0.000372599
FBgn0035692	Sf3b6	38720	CG13298	5677.31	2.29435	0.0736675	5.98707e-213	3.36922e-209
FBgn0038827	Fancd2	2768674	CG17269	68.6595	2.24301	0.516251	1.39394e-05	0.00020616
FBgn0039048	CG17111	42727	CG17111	65.0638	2.22097	0.444395	5.80094e-07	1.16381e-05
FBgn0029826	CG6041	31527	CG6041	310.707	2.20899	0.334286	3.89287e-11	1.50564e-09
FBgn0013688	srRNA	19893562	CR34096	4553.08	2.20191	0.183518	3.6265e-33	6.10659e-31
FBgn0003268	rod	43719	CG1569	127.15	2.1952	0.284738	1.26248e-14	6.99958e-13
FBgn0003996	w	31271	CG2759	19273.2	2.16829	0.113513	2.4413e-81	1.96263e-78
FBgn0032779	Alp12	35218	CG16771	902.273	2.13216	0.406984	1.61501e-07	3.59851e-06
FBgn0052650	CG32650	326227	CG32650	140.392	2.12772	0.439472	1.28836e-06	2.41674e-05
FBgn0037345	Rev7	40677	CG2948	99.4606	2.1142	0.450644	2.71184e-06	4.72474e-05
FBgn0051467	CG31467	318751	CG31467	910.534	2.07861	0.24293	1.16463e-17	8.04164e-16
FBgn0027524	CG3909	41226	CG3909	1610.66	2.07515	0.0976746	3.62614e-100	5.10152e-97
FBgn0033809	CG4630	36458	CG4630	430.184	2.05307	0.389024	1.30976e-07	2.97806e-06
FBgn0013673	ATP8	19893538	CG34072	685.235	2.03671	0.373426	4.92191e-08	1.19161e-06
FBgn0003483	spn-E	41919	CG3158	98.0458	2.0344	0.370003	3.83411e-08	9.52603e-07
FBgn0010173	RpA-70	40972	CG9633	2314.61	2.00412	0.103845	5.46875e-83	4.73467e-80
FBgn0266275	asRNA:CR44960	19836212	CR44960	48.3989	1.99593	0.431012	3.64259e-06	6.16501e-05
FBgn0265873	lncRNA:CR44662	19836084	CR44662	63.0189	1.97503	0.406837	1.20623e-06	2.26646e-05
FBgn0024912	agt	40816	CG1303	247.95	1.97308	0.356926	3.23916e-08	8.17417e-07
FBgn0037654	CG11983	41081	CG11983	79.3632	1.93217	0.42325	4.99316e-06	8.0977e-05
FBgn0025697	santa-maria	34024	CG12789	941.972	1.92252	0.446442	1.66e-05	0.000238612
FBgn0052756	CG32756	318193	CG32756	383.092	1.89501	0.289142	5.60489e-11	2.13119e-09
FBgn0032244	RfC3	34423	CG5313	168.946	1.89245	0.250103	3.82885e-14	2.01373e-12
FBgn0031974	CG12560	34092	CG12560	318.244	1.87086	0.282456	3.50625e-11	1.37024e-09
FBgn0259711	CG42365	37469	CG42365	146.025	1.86797	0.276128	1.33435e-11	5.54175e-10
FBgn0034175	ste24b	36907	CG9001	363.342	1.78754	0.341224	1.61781e-07	3.59851e-06
FBgn0032705	Grip71	35130	CG10346	201.911	1.77964	0.262657	1.23952e-11	5.20551e-10
FBgn0030241	feo	32015	CG11207	174.262	1.77659	0.354729	5.49102e-07	1.10557e-05
FBgn0053105	p24-2	318890	CG33105	178.418	1.76915	0.347632	3.59682e-07	7.55265e-06
FBgn0260463	Unc-115b	41178	CG31332	178.418	1.76915	0.347632	3.59682e-07	7.55265e-06
FBgn0035025	uri	37924	CG11416	1303.54	1.76068	0.125338	7.98394e-45	2.19169e-42
FBgn0038042	Scgbeta	41525	CG5657	319.499	1.75681	0.240814	2.97971e-13	1.4518e-11
FBgn0026702	Pop1	31475	CG32763	168.381	1.7145	0.281929	1.19189e-09	3.67527e-08
FBgn0267347	squ	2768920	CG4711	1848.3	1.71087	0.114859	3.52846e-50	1.13465e-47
FBgn0002891	DNApol-zeta	47186	CG1925	315.76	1.68777	0.196544	8.91021e-18	6.22884e-16
FBgn0038143	CG9813	41644	CG9813	111.465	1.6527	0.385085	1.77261e-05	0.000252221
FBgn0263659	lncRNA:CR43650	14462595	CR43650	734.886	1.64875	0.160111	7.23147e-25	8.05843e-23
FBgn0034495	CG11788	37295	CG11788	72.6985	1.63549	0.346067	2.29058e-06	4.05991e-05
FBgn0027791	O-fut2	31098	CG14789	523.143	1.61435	0.176393	5.5881e-20	4.5908e-18
FBgn0033354	FANCI	35895	CG13745	245.925	1.59123	0.33532	2.08081e-06	3.71739e-05
FBgn0030670	Pis	32506	CG9245	1019.07	1.53782	0.139883	4.10259e-28	5.43231e-26
FBgn0260874	Ir76a	40157	CG42584	342.879	1.53292	0.183276	6.06274e-17	4.086e-15
FBgn0058469	lncRNA:CR40469	5740321	CR40469	364.937	1.49539	0.351235	2.06697e-05	0.000287918
FBgn0266899	lncRNA:CR45359	19834800	CR45359	121.327	1.48293	0.294076	4.59044e-07	9.39372e-06
FBgn0035812	CG7457	38865	CG7457	1138.84	1.47877	0.128603	1.33807e-30	2.03514e-28
FBgn0053158	CG33158	39834	CG33158	1366.23	1.47824	0.146265	5.16624e-24	5.43421e-22
FBgn0036553	CG17027	39742	CG17027	174.285	1.4561	0.245212	2.88253e-09	8.2974e-08
FBgn0261113	Xrp1	42267	CG17836	32989.8	1.45443	0.140741	4.93954e-25	5.55945e-23
FBgn0034915	eIF6	37776	CG17611	1771.89	1.43364	0.102112	8.88207e-45	2.32483e-42
FBgn0034176	ste24a	36908	CG9000	6817.97	1.41924	0.279286	3.74144e-07	7.8126e-06
FBgn0031244	CG11601	33197	CG11601	365.593	1.39758	0.220371	2.26906e-10	7.76238e-09
FBgn0033526	Caf1-105	36107	CG12892	135.827	1.39049	0.326776	2.08897e-05	0.000290264
FBgn0085242	CG34213	5740468	CG34213	154.128	1.38106	0.27413	4.70481e-07	9.61027e-06
FBgn0010278	Ssrp	37767	CG4817	3438.27	1.37901	0.126593	1.24108e-27	1.56948e-25
FBgn0250868	CG42239	7354422	CG42239	497.039	1.37757	0.195271	1.73031e-12	7.82116e-11
FBgn0051694	CG31694	33489	CG31694	2501.63	1.37653	0.105107	3.45372e-39	7.47532e-37
FBgn0045842	yuri	34894	CG31732	212.944	1.37642	0.322029	1.91826e-05	0.000271231
FBgn0031393	CG15382	33391	CG15382	258.066	1.34714	0.326185	3.62762e-05	0.000473549
FBgn0260959	MCPH1	36272	CG42572	1949.84	1.32938	0.126838	1.05679e-25	1.23898e-23
FBgn0038893	Archease	42551	CG6353	471.89	1.32227	0.203643	8.41118e-11	3.07363e-09
FBgn0261283	SREBP	40155	CG8522	5274.06	1.32071	0.194412	1.09537e-11	4.65223e-10
FBgn0037882	CG17187	41351	CG17187	575.029	1.31241	0.130126	6.39332e-24	6.54152e-22
FBgn0051278	CG31278	41282	CG31278	1293.91	1.30636	0.16035	3.73366e-16	2.3608e-14
FBgn0040268	Top3alpha	35236	CG10123	332.392	1.29851	0.229593	1.55203e-08	4.07183e-07
FBgn0036272	Sms	39403	CG4300	1074.97	1.29346	0.15282	2.58372e-17	1.76241e-15
FBgn0261925	CG42792	10178946	CG42792	172.947	1.27124	0.319111	6.78542e-05	0.000803048
FBgn0013697	trnK	19893536	CR34070	4237.44	1.26969	0.31376	5.19486e-05	0.000637741
FBgn0050496	CG30496	246652	CG30496	381.931	1.2669	0.160994	3.56885e-15	2.07048e-13
FBgn0031643	CG3008	33693	CG3008	2966.87	1.25175	0.110404	8.51607e-30	1.21327e-27
FBgn0250843	Prosalpha6	34359	CG4904	7568.32	1.23742	0.137657	2.49193e-19	1.97512e-17
FBgn0031184	CG14615	33129	CG14615	163.563	1.23578	0.303456	4.65432e-05	0.000580758
FBgn0031253	CG11885	33215	CG11885	198.169	1.22889	0.28645	1.78607e-05	0.000253816
FBgn0030668	CG8128	32504	CG8128	392.213	1.21991	0.20022	1.10926e-09	3.46797e-08
FBgn0036301	CG4069	39437	CG4069	609.641	1.21262	0.20706	4.73148e-09	1.34138e-07
FBgn0035996	CG3448	39094	CG3448	284.779	1.20634	0.22767	1.16682e-07	2.66381e-06
FBgn0035965	Use1	39051	CG14181	174.908	1.19753	0.218879	4.47016e-08	1.09612e-06
FBgn0011297	Alg3	37754	CG4084	3990.91	1.19653	0.166408	6.4641e-13	3.04408e-11
FBgn0039189	CG18528	42906	CG18528	2457.06	1.19238	0.149846	1.75712e-15	1.05194e-13
FBgn0026737	CG6171	41872	CG6171	214.959	1.18501	0.250953	2.33458e-06	4.11845e-05
FBgn0003257	r-l	42493	CG3593	351.385	1.17207	0.223	1.47291e-07	3.31553e-06
FBgn0034365	CG5335	37140	CG5335	298.629	1.17142	0.196142	2.339e-09	6.83778e-08
FBgn0032884	Pomp	35342	CG9324	4703.43	1.1685	0.116865	1.54345e-23	1.53731e-21
FBgn0035624	Eaf6	38637	CG12756	224.742	1.16255	0.256943	6.05219e-06	9.594e-05
FBgn0029766	CG15784	31461	CG15784	803.664	1.15333	0.228635	4.54962e-07	9.32714e-06
FBgn0263241	Mocs1	39238	CG33048	1230.08	1.1509	0.159841	6.00861e-13	2.85345e-11
FBgn0053191	CG33191	251270	CG33191	372.358	1.14751	0.210112	4.72349e-08	1.15321e-06
FBgn0266421	RPA3	32113	CG15220	315.727	1.14433	0.220691	2.15769e-07	4.69726e-06
FBgn0051793	CG31793	326161	CG31793	660.511	1.14183	0.120378	2.41348e-21	2.10571e-19
FBgn0034849	CG3500	37697	CG3500	309.514	1.13573	0.256281	9.35496e-06	0.00014267
FBgn0052409	CG32409	318016	CG32409	1025.32	1.13198	0.0977225	4.99202e-31	8.14278e-29
FBgn0033615	CG7741	36208	CG7741	467.433	1.13189	0.181254	4.24375e-10	1.40069e-08
FBgn0011824	CG4038	37397	CG4038	1468.51	1.12599	0.0967504	2.638e-31	4.36627e-29
FBgn0033584	CG7737	36174	CG7737	758.006	1.1143	0.219207	3.70947e-07	7.76024e-06
FBgn0261479	nero	43740	CG2245	405.188	1.11191	0.179072	5.3216e-10	1.72607e-08
FBgn0003353	sei	37843	CG3182	853.455	1.10708	0.254263	1.33635e-05	0.000198164
FBgn0027070	Ugt36E1	35139	CG17322	625.796	1.107	0.217283	3.49214e-07	7.36031e-06
FBgn0039644	rdog	43450	CG11897	1009.13	1.09926	0.161982	1.15074e-11	4.86902e-10
FBgn0039868	CG11563	43735	CG11563	686.437	1.08875	0.143071	2.74375e-14	1.47052e-12
FBgn0263236	SP1029	53473	CG11956	268.023	1.08654	0.195841	2.888e-08	7.30437e-07
FBgn0262560	wcd	36831	CG7989	983.481	1.08506	0.120217	1.7835e-19	1.42364e-17
FBgn0034312	CG10916	37081	CG10916	547.514	1.08142	0.221323	1.02825e-06	1.9582e-05
FBgn0020385	pug	41279	CG4067	1751.85	1.07481	0.144574	1.05135e-13	5.34373e-12
FBgn0035714	CG8549	38749	CG8549	747.083	1.06961	0.125532	1.58689e-17	1.08905e-15
FBgn0037656	CG11986	41083	CG11986	222.544	1.06798	0.2162	7.8223e-07	1.52847e-05
FBgn0031191	Cp110	33136	CG14617	391.929	1.06256	0.268745	7.69217e-05	0.000889778
FBgn0004913	Gnf1	40607	CG1119	2640.27	1.06021	0.101306	1.24522e-25	1.44484e-23
FBgn0031494	CG17219	33515	CG17219	290.233	1.05756	0.195347	6.17133e-08	1.4747e-06
FBgn0037354	CG12171	40690	CG12171	413.443	1.05619	0.154306	7.66018e-12	3.31598e-10
FBgn0028687	Rpt1	35701	CG1341	5310.29	1.05555	0.105148	1.03015e-23	1.04453e-21
FBgn0050100	CG30100	246457	CG30100	2178.13	1.04508	0.154713	1.42876e-11	5.83608e-10
FBgn0259718	CG42372	7354379	CG42372	2178.13	1.04508	0.154713	1.42876e-11	5.83608e-10
FBgn0028983	Spn55B	49803	CG10913	1467.38	1.02644	0.167329	8.55489e-10	2.68204e-08
FBgn0053177	CG33177	32438	CG33177	765.993	1.02372	0.22783	7.01156e-06	0.000109301
FBgn0051030	CG31030	318563	CG31030	209.529	1.02194	0.259784	8.36111e-05	0.000952473
FBgn0015509	Cul1	35742	CG1877	12901.8	1.01798	0.094611	5.33511e-27	6.59853e-25
FBgn0038344	obe	41891	CG5205	1059.49	1.01608	0.14823	7.1436e-12	3.11633e-10
FBgn0036187	RIOK1	39309	CG11660	857.477	1.0126	0.126502	1.19806e-15	7.24956e-14
FBgn0032811	CG10268	35255	CG10268	450.114	1.00899	0.172339	4.7796e-09	1.35162e-07
FBgn0020388	Gcn5	39431	CG4107	1127.49	1.00394	0.191916	1.68445e-07	3.73198e-06
FBgn0036696	Pop5	39915	CG14057	369.935	0.996368	0.218106	4.91754e-06	7.98657e-05
FBgn0031483	CG9641	33502	CG9641	1153.1	0.995439	0.139461	9.48585e-13	4.37349e-11
FBgn0264679	asRNA:CR43964	14462604	CR43964	408.318	0.990556	0.160371	6.54737e-10	2.09348e-08
FBgn0033884	CG13344	36541	CG13344	463.892	0.989976	0.153334	1.07268e-10	3.82058e-09
FBgn0023174	Prosbeta2	39628	CG3329	5407.44	0.985719	0.101002	1.68112e-22	1.60347e-20
FBgn0002887	mus201	3772069	CG10890	369.752	0.985055	0.180696	4.99646e-08	1.20676e-06
FBgn0036514	CG12301	39689	CG12301	983.979	0.974264	0.182569	9.48017e-08	2.2091e-06
FBgn0028694	Rpn11	33738	CG18174	5384.39	0.974057	0.0977508	2.17542e-23	2.12908e-21
FBgn0051373	CG31373	318700	CG31373	781.872	0.968805	0.147203	4.65998e-11	1.78395e-09
FBgn0032216	Usp14	34387	CG5384	3409.47	0.968676	0.0988675	1.15163e-22	1.10783e-20
FBgn0001977	CIAPIN1	49424	CG4180	2153.4	0.968241	0.0774481	7.29814e-36	1.34657e-33
FBgn0003082	phr	35735	CG11205	2157.55	0.967198	0.165626	5.23071e-09	1.45362e-07
FBgn0260458	PGRP-LD	3771920	CG33717	3598.73	0.962577	0.100393	8.97022e-22	8.14193e-20
FBgn0044419	Pmi	3772100	CG33718	3580.51	0.96207	0.100009	6.59272e-22	6.08206e-20
FBgn0032793	CG10189	35234	CG10189	251.964	0.957141	0.177247	6.66229e-08	1.58529e-06
FBgn0053178	CG33178	318913	CG33178	497.325	0.955952	0.20326	2.56245e-06	4.48529e-05
FBgn0028685	Rpt4	31567	CG3455	5397.24	0.939101	0.100961	1.38317e-20	1.15316e-18
FBgn0264748	CG44006	14462878	CG44006	536.055	0.938888	0.176263	1.00058e-07	2.31718e-06
FBgn0035207	Herc4	38151	CG9153	5138.46	0.93278	0.116481	1.1661e-15	7.09432e-14
FBgn0015282	Rpt2	42828	CG5289	6302.64	0.931227	0.0963342	4.17923e-22	3.88738e-20
FBgn0004066	Prosalpha4	32584	CG3422	5514.93	0.92449	0.138598	2.55268e-11	1.01163e-09
FBgn0004698	Xpc	36697	CG8153	1470.37	0.918442	0.152987	1.93226e-09	5.72305e-08
FBgn0030257	SmydA-4	32034	CG11160	13916.9	0.918233	0.12864	9.47128e-13	4.37349e-11
FBgn0034177	AsnRS-m	36909	CG6796	2964.05	0.918029	0.204626	7.24446e-06	0.000112619
FBgn0051755	SoYb	34331	CG31755	541.313	0.917346	0.203668	6.66473e-06	0.000104765
FBgn0034422	CG7137	37204	CG7137	624.54	0.910181	0.190746	1.82691e-06	3.30046e-05
FBgn0025702	Srpk79D	40461	CG11489	2074.89	0.909121	0.215755	2.51245e-05	0.00034193
FBgn0266570	NO66	31374	CG2982	1563.78	0.908279	0.0890267	1.93596e-24	2.09512e-22
FBgn0028693	Rpn12	39845	CG4157	3792.19	0.904018	0.0870787	3.00644e-25	3.41793e-23
FBgn0026380	Prosbeta3	41079	CG11981	3815.4	0.903718	0.100602	2.63158e-19	2.07122e-17
FBgn0033226	puml	35733	CG1882	1438.47	0.897203	0.0936157	9.34537e-22	8.41457e-20
FBgn0035798	frac	38850	CG7526	1936.91	0.895772	0.18637	1.5366e-06	2.82427e-05
FBgn0027552	CG10863	38463	CG10863	1585.68	0.894569	0.159267	1.94523e-08	5.05436e-07
FBgn0029148	NHP2	44005	CG5258	2347.13	0.894214	0.132044	1.26915e-11	5.31016e-10
FBgn0032059	PrBP	34196	CG9296	2550.38	0.892036	0.186875	1.81097e-06	3.27693e-05
FBgn0027330	l(1)G0020	31811	CG1994	1271.51	0.890174	0.109215	3.61854e-16	2.31402e-14
FBgn0026566	CG1307	40814	CG1307	2437.42	0.88583	0.0795954	9.04811e-29	1.24191e-26
FBgn0028684	Rpt5	42805	CG10370	5327.52	0.882542	0.0832705	3.02814e-26	3.58755e-24
FBgn0260817	gkt	33530	CG8825	426.887	0.88163	0.167534	1.42196e-07	3.20725e-06
FBgn0260944	Rbp1	41294	CG17136	2200.98	0.880707	0.144726	1.16231e-09	3.61374e-08
FBgn0031479	Prx6005	33493	CG3083	389.949	0.87913	0.20676	2.11936e-05	0.000294123
FBgn0261396	Rpn3	35176	CG42641	4700.5	0.875926	0.0616094	7.14638e-46	2.06237e-43
FBgn0086371	poly	41641	CG9829	3642.6	0.875681	0.110495	2.27987e-15	1.34345e-13
FBgn0267351	Topors	37188	CG15104	872.616	0.874315	0.163524	8.95654e-08	2.10012e-06
FBgn0261394	Prosalpha3	37378	CG9327	4970.9	0.873717	0.136085	1.35918e-10	4.76561e-09
FBgn0030122	Aladin	31881	CG16892	598.613	0.871489	0.15815	3.57802e-08	8.96896e-07
FBgn0032781	RtcB	35220	CG9987	6060.81	0.871395	0.140709	5.90698e-10	1.91043e-08
FBgn0025676	CkIIalpha-i3	38088	CG3217	534.278	0.868428	0.217765	6.66572e-05	0.000795574
FBgn0035483	Mul1	38472	CG1134	3677.41	0.865465	0.104937	1.61743e-16	1.05227e-14
FBgn0039488	CG6066	43267	CG6066	301.75	0.865141	0.196111	1.02662e-05	0.000154473
FBgn0036741	anchor	39965	CG7510	789.851	0.864445	0.18734	3.94419e-06	6.59612e-05
FBgn0029093	cathD	45268	CG1548	3268.42	0.862644	0.199883	1.59059e-05	0.000230467
FBgn0039809	CG15547	43661	CG15547	428.896	0.861193	0.14795	5.85569e-09	1.6233e-07
FBgn0015393	NA	NA	NA	1494.17	0.859173	0.137001	3.58032e-10	1.1993e-08
FBgn0038146	CG9799	41647	CG9799	1982.63	0.858043	0.141471	1.31815e-09	4.02053e-08
FBgn0264746	CG44004	14462879	CG44004	820.828	0.853861	0.138096	6.286e-10	2.0214e-08
FBgn0040309	Jafrac1	53578	CG1633	12927.5	0.85349	0.0877186	2.24885e-22	2.12695e-20
FBgn0031040	CG14210	32958	CG14210	556.045	0.851965	0.164277	2.14676e-07	4.68252e-06
FBgn0033571	Rpb5	36160	CG11979	997.704	0.850009	0.129285	4.87514e-11	1.85999e-09
FBgn0025712	CG13920	38203	CG13920	4486.35	0.847821	0.191148	9.18939e-06	0.000140335
FBgn0259708	CG42362	7354407	CG42362	271.593	0.844727	0.179006	2.3702e-06	4.16822e-05
FBgn0259709	CG42363	7354406	CG42363	271.593	0.844727	0.179006	2.3702e-06	4.16822e-05
FBgn0035767	Cln7	38813	CG8596	1399.53	0.842082	0.172019	9.81559e-07	1.87882e-05
FBgn0003062	Fib	37662	CG9888	4074.89	0.841524	0.12489	1.60457e-11	6.49618e-10
FBgn0037550	CG9667	40960	CG9667	435.967	0.84128	0.160103	1.48331e-07	3.33228e-06
FBgn0003067	Pepck1	37131	CG17725	5363.33	0.840737	0.2047	4.00544e-05	0.000514039
FBgn0266488	CG45087	19834964	CG45087	5363.33	0.840737	0.2047	4.00544e-05	0.000514039
FBgn0036290	CG10638	39424	CG10638	4994.06	0.839021	0.166229	4.4791e-07	9.21614e-06
FBgn0003278	RpI135	33210	CG4033	1749.07	0.836	0.108476	1.29056e-14	7.1202e-13
FBgn0034282	Mapmodulin	37043	CG5784	1866.81	0.831104	0.182218	5.09013e-06	8.24309e-05
FBgn0029798	CG4078	31497	CG4078	234.551	0.823487	0.202666	4.83919e-05	0.00060116
FBgn0029723	Proc-R	31408	CG6986	443.467	0.818728	0.175494	3.08204e-06	5.31216e-05
FBgn0036771	Wdr92	39997	CG14353	219.282	0.816581	0.2059	7.31182e-05	0.000858129
FBgn0034496	CG9143	37296	CG9143	1091.3	0.813229	0.113941	9.52026e-13	4.37349e-11
FBgn0263599	l(3)72Ab	39737	CG5931	5158.68	0.809461	0.141751	1.12671e-08	3.00499e-07
FBgn0001341	Mybbp1A	31010	CG6189	1001.69	0.803858	0.200918	6.30953e-05	0.000757076
FBgn0020545	kraken	33265	CG3943	484.516	0.800058	0.159279	5.08706e-07	1.03162e-05
FBgn0036117	CG6321	39233	CG6321	912.137	0.79754	0.152295	1.63384e-07	3.627e-06
FBgn0032925	CG9246	35386	CG9246	2276.12	0.79139	0.0845409	7.89582e-21	6.6319e-19
FBgn0016697	Prosalpha5	36951	CG10938	4740.61	0.787948	0.125696	3.64066e-10	1.21589e-08
FBgn0025674	CycK	49816	CG15218	1769.31	0.782654	0.100574	7.1464e-15	4.04185e-13
FBgn0034066	EMC7	36767	CG8397	2240.79	0.780448	0.130141	2.01094e-09	5.9249e-08
FBgn0020370	TppII	36444	CG3991	7710.8	0.779848	0.102323	2.50867e-14	1.35745e-12
FBgn0045035	tefu	41839	CG6535	439.888	0.776219	0.19628	7.66483e-05	0.000889778
FBgn0086912	mbm	33194	CG11604	925.624	0.775729	0.140591	3.43623e-08	8.65207e-07
FBgn0036036	CG14174	39139	CG14174	251.102	0.775022	0.189351	4.25735e-05	0.000538388
FBgn0015283	Rpn10	40388	CG7619	7930.33	0.774676	0.0936224	1.29024e-16	8.49219e-15
FBgn0001330	kz	31205	CG3228	947.119	0.772673	0.136298	1.43649e-08	3.79524e-07
FBgn0037955	Kyat	41433	CG6950	7463.12	0.77178	0.0972592	2.1e-15	1.24397e-13
FBgn0028686	Rpt3	32047	CG16916	5302.13	0.767689	0.089582	1.03775e-17	7.20978e-16
FBgn0024973	CG2701	31261	CG2701	1010.93	0.766043	0.0978798	5.02175e-15	2.88366e-13
FBgn0037071	CG7632	40357	CG7632	1857.01	0.765412	0.0763028	1.11107e-23	1.11653e-21
FBgn0032393	Nfs1	34613	CG12264	7888.93	0.763864	0.151353	4.4902e-07	9.22211e-06
FBgn0260392	CG42518	8674039	CG42518	2842.67	0.760332	0.167414	5.58202e-06	8.91144e-05
FBgn0260401	MED9	37079	CG42517	2842.67	0.760332	0.167414	5.58202e-06	8.91144e-05
FBgn0030067	Rbm13	31818	CG10648	698.768	0.756195	0.188491	6.02485e-05	0.000726842
FBgn0002641	mal	33045	CG1692	562.889	0.752423	0.128375	4.59656e-09	1.30642e-07
FBgn0260962	pic	41611	CG7769	6883.32	0.751159	0.1035	3.94026e-13	1.8952e-11
FBgn0033741	CG8545	36365	CG8545	3423.4	0.749671	0.110941	1.40535e-11	5.81517e-10
FBgn0026079	Nsun2	45064	CG6133	1460.91	0.749435	0.11387	4.65793e-11	1.78395e-09
FBgn0039627	CG11837	43429	CG11837	741.798	0.749205	0.156529	1.69816e-06	3.09269e-05
FBgn0033471	CG12134	36038	CG12134	1131.88	0.74757	0.0981013	2.52919e-14	1.36201e-12
FBgn0266581	pit	42595	CG6375	1654.97	0.746049	0.129942	9.3893e-09	2.51611e-07
FBgn0036918	Pfdn6	40176	CG7770	4315.96	0.744255	0.133729	2.61567e-08	6.66048e-07
FBgn0037011	CG4858	40282	CG4858	1254.3	0.7437	0.16011	3.40188e-06	5.79246e-05
FBgn0024364	CG11417	31083	CG11417	1130.33	0.7435	0.145805	3.4097e-07	7.22716e-06
FBgn0034879	Rrp4	37731	CG3931	588.021	0.73774	0.175949	2.75401e-05	0.000369885
FBgn0035524	CG11583	326206	CG11583	1192.99	0.737086	0.0992074	1.08806e-13	5.49155e-12
FBgn0035206	sturkopf	38150	CG9186	2005.95	0.734515	0.113048	8.1737e-11	2.99658e-09
FBgn0023175	Prosalpha7	36018	CG1519	5749	0.733893	0.129507	1.45484e-08	3.83472e-07
FBgn0033454	CG1671	36019	CG1671	1126.14	0.732225	0.110967	4.15148e-11	1.60017e-09
FBgn0032596	Prosbeta4	34999	CG17331	3624.61	0.731061	0.0934559	5.17772e-15	2.95813e-13
FBgn0019938	RpI1	36617	CG10122	3984.31	0.730318	0.119951	1.13981e-09	3.55363e-08
FBgn0039348	Npl4	43091	CG4673	3213.38	0.729928	0.113562	1.29665e-10	4.57484e-09
FBgn0028744	CG5033	37036	CG5033	1900.8	0.729581	0.109307	2.47877e-11	9.85814e-10
FBgn0028692	Rpn2	43449	CG11888	9507.7	0.729136	0.0742673	9.44516e-23	9.16425e-21
FBgn0024947	NTPase	33495	CG3059	4015.38	0.727159	0.165885	1.16781e-05	0.00017432
FBgn0050349	CG30349	35885	CG30349	2964.02	0.725821	0.0908874	1.39454e-15	8.39336e-14
FBgn0031263	Tspo	33231	CG2789	1530.69	0.721939	0.0951769	3.31898e-14	1.77038e-12
FBgn0029885	CG3224	31600	CG3224	1098.27	0.721528	0.124438	6.69894e-09	1.83894e-07
FBgn0037356	CG12170	40692	CG12170	3497.05	0.718745	0.114945	4.02825e-10	1.33347e-08
FBgn0026326	Mad1	35954	CG2072	1402.98	0.717011	0.113608	2.76708e-10	9.38058e-09
FBgn0039828	CG1542	43691	CG1542	1508.56	0.711048	0.137875	2.50677e-07	5.40493e-06
FBgn0034528	CG11180	37330	CG11180	849.563	0.708878	0.148442	1.79305e-06	3.24973e-05
FBgn0030246	CG1582	32021	CG1582	2178.56	0.707593	0.0806083	1.66169e-18	1.23857e-16
FBgn0034451	TBCB	37244	CG11242	1014.33	0.707111	0.128423	3.6689e-08	9.17632e-07
FBgn0021995	Rs1	44087	CG2173	2758.31	0.706671	0.0970033	3.2163e-13	1.55363e-11
FBgn0031038	Tyler	3772349	CG14208	1318.78	0.705559	0.14596	1.33862e-06	2.49028e-05
FBgn0031039	Shawn	3772641	CG14209	1318.78	0.705559	0.14596	1.33862e-06	2.49028e-05
FBgn0264494	CG17646	33354	CG17646	1717.93	0.703522	0.167754	2.74371e-05	0.000368942
FBgn0029672	CG2875	31326	CG2875	881.198	0.702301	0.148553	2.27158e-06	4.03259e-05
FBgn0038704	CG5316	42322	CG5316	2733.17	0.701908	0.0868229	6.24895e-16	3.86439e-14
FBgn0035471	Sc2	38457	CG10849	1733.9	0.695305	0.111039	3.80572e-10	1.26726e-08
FBgn0031663	CG8891	33718	CG8891	1245.77	0.694822	0.134151	2.22604e-07	4.8367e-06
FBgn0033179	p47	35674	CG11139	2892.51	0.693536	0.142162	1.06902e-06	2.03241e-05
FBgn0011638	La	35305	CG10922	5418.8	0.692517	0.111487	5.24397e-10	1.70581e-08
FBgn0020369	Rpt6	33105	CG1489	4774.17	0.689175	0.0998046	5.01183e-12	2.21208e-10
FBgn0036838	CG3808	40074	CG3808	938.612	0.688411	0.14592	2.38506e-06	4.18781e-05
FBgn0040237	NA	NA	NA	26282.1	0.686473	0.125066	4.0443e-08	1.00041e-06
FBgn0262601	SmB	34426	CG5352	968.873	0.684475	0.125977	5.53152e-08	1.33028e-06
FBgn0013432	bcn92	31186	CG3717	5656.16	0.681955	0.127416	8.68867e-08	2.04156e-06
FBgn0003885	alphaTub84D	40904	CG2512	5685.89	0.68143	0.113301	1.80607e-09	5.40619e-08
FBgn0038306	Art3	41837	CG6563	1762.66	0.678133	0.0885026	1.82633e-14	9.97834e-13
FBgn0038401	CG5916	41960	CG5916	1994.18	0.677127	0.164749	3.95551e-05	0.000508792
FBgn0035205	Ctr9	38149	CG2469	3588.14	0.675851	0.128675	1.50144e-07	3.36627e-06
FBgn0030504	CG2691	32320	CG2691	3886.31	0.674633	0.154595	1.2778e-05	0.000189982
FBgn0025726	unc-13	43841	CG2999	7312.22	0.674557	0.146409	4.07828e-06	6.77006e-05
FBgn0259152	Clbn	43018	CG11847	2526.47	0.67322	0.0896296	5.86146e-14	3.0684e-12
FBgn0035829	HP4	38887	CG8044	571.957	0.673042	0.159015	2.31049e-05	0.000316742
FBgn0029525	CG18273	30991	CG18273	1090.79	0.670565	0.144861	3.67411e-06	6.20903e-05
FBgn0034919	CG5569	37783	CG5569	4352.33	0.670179	0.151632	9.88055e-06	0.000149269
FBgn0035063	CG3594	37964	CG3594	646.919	0.669961	0.13944	1.5502e-06	2.84161e-05
FBgn0033427	Smyd4-1	35985	CG1868	427.157	0.669682	0.155311	1.61875e-05	0.000233878
FBgn0038601	CG18600	42201	CG18600	799.416	0.667617	0.125173	9.63087e-08	2.23958e-06
FBgn0261794	kcc	37800	CG5594	871.345	0.666402	0.140172	1.99249e-06	3.58235e-05
FBgn0261933	SmD1	44668	CG10753	664.131	0.665513	0.153203	1.39912e-05	0.000206385
FBgn0030407	Fpgs	32212	CG2543	393.134	0.663817	0.164541	5.47528e-05	0.000672755
FBgn0036018	CG3335	39119	CG3335	995.355	0.661573	0.125512	1.35687e-07	3.07895e-06
FBgn0036754	CG5589	39979	CG5589	616.21	0.657588	0.159061	3.56222e-05	0.000466195
FBgn0028426	RNaseZ	36086	CG3298	1263.51	0.655735	0.100616	7.16297e-11	2.65195e-09
FBgn0052344	CG32344	326208	CG32344	1375.32	0.653796	0.10095	9.39088e-11	3.38764e-09
FBgn0032408	CG6712	34631	CG6712	966.534	0.653109	0.134448	1.18753e-06	2.2388e-05
FBgn0041588	eIF2D	64874	CG31426	1696.86	0.651999	0.155672	2.81065e-05	0.000375699
FBgn0031115	CG11710	33044	CG11710	1003.29	0.651914	0.101564	1.37418e-10	4.80322e-09
FBgn0028689	Rpn6	36638	CG10149	6085.42	0.650976	0.0743048	1.93709e-18	1.43434e-16
FBgn0036188	CG7339	39310	CG7339	476.357	0.650262	0.161484	5.65432e-05	0.000692485
FBgn0032819	CG10463	35264	CG10463	991.925	0.649676	0.119113	4.91705e-08	1.19528e-06
FBgn0039233	CG7006	42963	CG7006	417.049	0.648705	0.15374	2.44844e-05	0.00033394
FBgn0038953	CG18596	42622	CG18596	645.488	0.648275	0.123054	1.3776e-07	3.1197e-06
FBgn0024986	CG3719	44736	CG3719	1657.89	0.647574	0.14439	7.29518e-06	0.000113095
FBgn0039691	IntS11	43506	CG1972	841.729	0.647229	0.164174	8.06925e-05	0.000924841
FBgn0029714	CG3527	31387	CG3527	545.018	0.64203	0.140877	5.1795e-06	8.36374e-05
FBgn0023542	Nmd3	31195	CG3460	1310.84	0.64017	0.130903	1.00622e-06	1.9195e-05
FBgn0033548	CG7637	36135	CG7637	632.196	0.636907	0.148228	1.73272e-05	0.000247484
FBgn0259937	Nop60B	37873	CG3333	6458.79	0.635382	0.100176	2.25815e-10	7.74862e-09
FBgn0032919	CG9253	35379	CG9253	3176.27	0.635278	0.0831379	2.1512e-14	1.16965e-12
FBgn0033693	CG13175	3771946	CG13175	534.257	0.635097	0.148958	2.01151e-05	0.000281586
FBgn0053964	CG33964	3772719	CG33964	534.257	0.635097	0.148958	2.01151e-05	0.000281586
FBgn0016983	smid	38824	CG8571	5576.71	0.631142	0.105774	2.41815e-09	7.05085e-08
FBgn0039254	Nmnat	42987	CG13645	649.55	0.630938	0.142676	9.77061e-06	0.000148006
FBgn0036254	CG5645	39382	CG5645	955.749	0.62665	0.107178	5.01018e-09	1.40974e-07
FBgn0001179	hay	39202	CG8019	846.763	0.625588	0.110112	1.33619e-08	3.53856e-07
FBgn0028688	Rpn7	42641	CG5378	3927.24	0.624101	0.109259	1.11579e-08	2.98295e-07
FBgn0003943	Ubi-p63E	38456	CG11624	3453.83	0.618992	0.154414	6.10671e-05	0.000735878
FBgn0030061	CG1785	31810	CG1785	1818.38	0.616038	0.0953403	1.03694e-10	3.705e-09
FBgn0026196	nop5	33966	CG10206	5863.7	0.613295	0.0846776	4.39823e-13	2.09755e-11
FBgn0038746	Surf6	42370	CG4510	851.593	0.608162	0.12118	5.20328e-07	1.04952e-05
FBgn0042712	HBS1	117365	CG1898	2239.95	0.606499	0.125789	1.42449e-06	2.63694e-05
FBgn0038013	CG10038	41495	CG10038	1376.79	0.605613	0.103653	5.13591e-09	1.44151e-07
FBgn0015828	TfIIEalpha	39313	CG10415	939.539	0.605552	0.11642	1.97734e-07	4.34668e-06
FBgn0053051	CG33051	39941	CG33051	1136.35	0.604405	0.112474	7.71258e-08	1.81981e-06
FBgn0033485	RpLP0-like	36058	CG1381	1649.49	0.603816	0.100365	1.78541e-09	5.35862e-08
FBgn0038473	Ns1	42060	CG3983	3123.4	0.60313	0.0975185	6.21897e-10	2.00557e-08
FBgn0039417	CG6073	43180	CG6073	680.427	0.601843	0.139896	1.69204e-05	0.000242598
FBgn0034858	eIF2Bdelta	37706	CG10315	2440.14	0.601133	0.103959	7.36409e-09	1.99238e-07
FBgn0039929	CG11076	43830	CG11076	5536.73	0.60097	0.0828463	4.04545e-13	1.93751e-11
FBgn0002736	mago	37402	CG9401	2104.21	0.600618	0.0822105	2.75497e-13	1.35103e-11
FBgn0030610	CG9065	32439	CG9065	4933.21	0.595638	0.120957	8.4632e-07	1.63665e-05
FBgn0264691	Lst8	31903	CG3004	2120.73	0.595112	0.114921	2.23727e-07	4.85173e-06
FBgn0034243	Ns2	36989	CG6501	2313.18	0.594983	0.102415	6.26544e-09	1.72837e-07
FBgn0261014	NA	NA	NA	20758.7	0.594111	0.0986885	1.74354e-09	5.24692e-08
FBgn0001978	stc	34888	CG3647	3427	0.593097	0.0798541	1.10871e-13	5.57076e-12
FBgn0030000	CG2260	31732	CG2260	1010.8	0.592008	0.139797	2.28794e-05	0.000314801
FBgn0038307	mRpS10	41838	CG4247	8687.05	0.591374	0.113118	1.71403e-07	3.79006e-06
FBgn0262732	mbf1	39842	CG4143	12017.2	0.59041	0.101917	6.91114e-09	1.88798e-07
FBgn0030855	CG5800	32742	CG5800	773.243	0.589724	0.129487	5.25544e-06	8.47421e-05
FBgn0261792	snRNP-U1-C	42274	CG5454	975.615	0.58846	0.104774	1.949e-08	5.05436e-07
FBgn0033557	CG12325	36144	CG12325	823.679	0.587931	0.129783	5.89557e-06	9.38538e-05
FBgn0259824	Hip14	39747	CG6017	2160.52	0.587091	0.104156	1.73386e-08	4.51727e-07
FBgn0033754	Ak6	36379	CG8816	548.119	0.585906	0.14386	4.64631e-05	0.000580402
FBgn0261854	aPKC	47594	CG42783	2031.35	-0.587173	0.0918868	1.65692e-10	5.73804e-09
FBgn0033352	PAN2	35893	CG8232	1149.54	-0.587271	0.135789	1.52622e-05	0.000222507
FBgn0022382	Pka-R2	36041	CG15862	1375.64	-0.591714	0.149649	7.68541e-05	0.000889778
FBgn0003444	smo	33196	CG11561	692.453	-0.593173	0.134369	1.01243e-05	0.000152542
FBgn0000711	flw	44289	CG2096	2091.4	-0.59455	0.08802	1.43115e-11	5.83608e-10
FBgn0034246	Dcr-2	36993	CG6493	951.503	-0.595036	0.129296	4.1819e-06	6.92166e-05
FBgn0025549	unc-119	31664	CG1659	1252.89	-0.595961	0.106675	2.31456e-08	5.92054e-07
FBgn0259170	alpha-Man-Ia	31957	CG42275	1508.4	-0.596792	0.125699	2.05636e-06	3.67954e-05
FBgn0029992	Upf2	31724	CG2253	2332.4	-0.597211	0.0891984	2.15211e-11	8.68174e-10
FBgn0031047	Rcd-1	32966	CG14213	2653.99	-0.600592	0.103248	5.9924e-09	1.65711e-07
FBgn0034938	CG3803	37809	CG3803	4977.98	-0.604381	0.139124	1.39797e-05	0.000206385
FBgn0037621	M1BP	41042	CG9797	569.264	-0.611375	0.135587	6.5107e-06	0.00010263
FBgn0035088	CG3776	37996	CG3776	3548.53	-0.612412	0.132064	3.53119e-06	6.00356e-05
FBgn0039943	CG17168	3354996	CG17168	1439.39	-0.619918	0.124091	5.8627e-07	1.17411e-05
FBgn0010198	RpS15Aa	44150	CG2033	28442.7	-0.620122	0.126581	9.63252e-07	1.85007e-05
FBgn0017579	RpL14	38983	CG6253	43269.2	-0.620358	0.122637	4.22606e-07	8.7285e-06
FBgn0003447	sn	31717	CG32858	5270.25	-0.624053	0.154665	5.46293e-05	0.00067197
FBgn0036666	TSG101	39881	CG9712	1828.13	-0.626509	0.0766213	2.91718e-16	1.87616e-14
FBgn0015834	eIF3i	33710	CG8882	6433.22	-0.627023	0.105358	2.65897e-09	7.69324e-08
FBgn0026259	eIF5B	44261	CG10840	8229	-0.628203	0.12099	2.07852e-07	4.56019e-06
FBgn0035523	Ctl1	38523	CG1311	1264.4	-0.628856	0.135039	3.21083e-06	5.49207e-05
FBgn0003891	tud	37417	CG9450	37909.6	-0.629726	0.128082	8.80624e-07	1.69426e-05
FBgn0034138	RpS15	36851	CG8332	42888	-0.631483	0.127273	6.9906e-07	1.3852e-05
FBgn0263993	CG43736	3771905	CG43736	2211.81	-0.632096	0.113838	2.81507e-08	7.13596e-07
FBgn0261592	RpS6	31700	CG10944	65299.6	-0.632374	0.111951	1.61705e-08	4.22272e-07
FBgn0033902	eIF3m	36565	CG8309	5468.15	-0.632828	0.124441	3.66889e-07	7.68963e-06
FBgn0030087	CG7766	31839	CG7766	13708.8	-0.634128	0.107615	3.80228e-09	1.08892e-07
FBgn0000046	Act87E	48632	CG18290	13648.3	-0.634735	0.139864	5.67246e-06	9.04299e-05
FBgn0285949	RpL31	35988	CG1821	38583.4	-0.635844	0.112451	1.564e-08	4.09368e-07
FBgn0036365	cmb	39513	CG10732	14067.9	-0.639407	0.102528	4.47677e-10	1.46898e-08
FBgn0037504	CG1142	40894	CG1142	532.526	-0.6403	0.147575	1.43251e-05	0.000210208
FBgn0010313	corto	40616	CG2530	2215.62	-0.641049	0.159148	5.62549e-05	0.000689705
FBgn0040056	CG17698	4379919	CG17698	4594.99	-0.64151	0.136752	2.71792e-06	4.728e-05
FBgn0016701	Rab4	36992	CG4921	1366.72	-0.64885	0.0970674	2.31671e-11	9.27922e-10
FBgn0015805	HDAC1	38565	CG7471	1683	-0.650811	0.122581	1.10079e-07	2.5233e-06
FBgn0283652	Rpp30	44392	CG11606	359.87	-0.653492	0.14909	1.16939e-05	0.000174325
FBgn0283531	Duox	33477	CG3131	1099.06	-0.654057	0.137654	2.0196e-06	3.6253e-05
FBgn0250830	CG12547	3355145	CG12547	2534.57	-0.654739	0.140334	3.07759e-06	5.31216e-05
FBgn0034688	CG11474	37514	CG11474	1655.41	-0.657859	0.114444	9.01505e-09	2.42738e-07
FBgn0085188	CG34159	34353	CG34159	1866.16	-0.664912	0.0828328	9.976e-16	6.13551e-14
FBgn0032348	CG4751	34551	CG4751	592.513	-0.666069	0.158478	2.63494e-05	0.00035673
FBgn0283450	Glo1	35656	CG1707	2326.07	-0.673875	0.142655	2.31473e-06	4.08984e-05
FBgn0040153	l(1)G0469	32371	CG32597	1216.77	-0.674294	0.128612	1.58116e-07	3.53094e-06
FBgn0036334	CG11267	39476	CG11267	32211.1	-0.676541	0.12563	7.23635e-08	1.71463e-06
FBgn0034982	Naa35	37866	CG4065	3262.88	-0.679811	0.121231	2.05182e-08	5.29661e-07
FBgn0086134	Prosalpha2	41531	CG5266	2784.85	-0.681653	0.147725	3.94341e-06	6.59612e-05
FBgn0036052	CG10809	39159	CG10809	385.493	-0.685227	0.15617	1.1455e-05	0.000171444
FBgn0052343	Atac3	38055	CG32343	338.682	-0.690449	0.17299	6.57201e-05	0.000785223
FBgn0003984	vn	38657	CG10491	1305.78	-0.699884	0.11657	1.9252e-09	5.7172e-08
FBgn0058178	CG40178	3354941	CG40178	1664.05	-0.70753	0.12398	1.15108e-08	3.06275e-07
FBgn0085427	CG34398	5740462	CG34398	3133.46	-0.708358	0.149898	2.29453e-06	4.06052e-05
FBgn0000017	Abl	45821	CG4032	1889.78	-0.709374	0.138611	3.0923e-07	6.59163e-06
FBgn0260653	serp	40150	CG32209	22589.6	-0.710031	0.166386	1.97793e-05	0.000278271
FBgn0003071	Pfk	36060	CG4001	2801.71	-0.711855	0.156707	5.55684e-06	8.89648e-05
FBgn0031228	ND-15	33179	CG11455	16505.1	-0.715674	0.148906	1.53823e-06	2.82427e-05
FBgn0015399	kek1	34688	CG12283	584.674	-0.720794	0.158381	5.33843e-06	8.58343e-05
FBgn0000097	aop	33392	CG3166	7407.61	-0.721059	0.155961	3.77614e-06	6.34335e-05
FBgn0028697	RpL15	3354918	CG17420	44635.8	-0.725777	0.102589	1.49838e-12	6.82766e-11
FBgn0033716	Den1	36339	CG8493	2080.05	-0.728739	0.0834663	2.52567e-18	1.8106e-16
FBgn0284251	l(2)05287	35374	CG12050	1405.62	-0.729282	0.0981016	1.05403e-13	5.34373e-12
FBgn0038981	CG5346	42653	CG5346	885.833	-0.72967	0.135134	6.67923e-08	1.58596e-06
FBgn0052484	Sk2	326219	CG32484	525.32	-0.73843	0.159303	3.56264e-06	6.0479e-05
FBgn0032170	CG4658	34325	CG4658	1784.29	-0.739372	0.0939097	3.45639e-15	2.01563e-13
FBgn0004893	bowl	33602	CG10021	1062.31	-0.747363	0.185107	5.40329e-05	0.000665361
FBgn0035957	CG5144	39040	CG5144	569.961	-0.75134	0.163373	4.24693e-06	7.01897e-05
FBgn0038948	PSR	42616	CG5383	880.89	-0.7548	0.190705	7.55972e-05	0.000878974
FBgn0024250	brk	31665	CG9653	1520.69	-0.766019	0.170281	6.84164e-06	0.000107222
FBgn0003463	sog	32498	CG9224	4091.68	-0.769677	0.156411	8.61618e-07	1.66338e-05
FBgn0039858	CycG	43724	CG11525	28269.2	-0.770782	0.0972664	2.29182e-15	1.34346e-13
FBgn0038511	cysu	42100	CG5873	7080.15	-0.77418	0.167463	3.7825e-06	6.34457e-05
FBgn0261111	BHD	38793	CG8616	523.968	-0.779181	0.162212	1.55943e-06	2.85388e-05
FBgn0002284	Prosbeta6	39855	CG4097	3199.09	-0.786174	0.121237	8.89594e-11	3.24025e-09
FBgn0022288	l(2)09851	46662	CG12792	1497.61	-0.787599	0.0983146	1.13777e-15	6.95956e-14
FBgn0039204	CG6607	42925	CG6607	452.201	-0.7877	0.183145	1.70049e-05	0.000243499
FBgn0033889	CG6701	36550	CG6701	1524.63	-0.792555	0.128873	7.75332e-10	2.45122e-08
FBgn0033225	TTLL12	35732	CG1550	1372.66	-0.794748	0.116423	8.70803e-12	3.7408e-10
FBgn0027529	tapas	37304	CG8920	3565.66	-0.79801	0.131864	1.43276e-09	4.35831e-08
FBgn0005777	PpD3	49779	CG8402	3720.16	-0.798205	0.11799	1.33296e-11	5.54175e-10
FBgn0034083	lbk	36788	CG8434	2023.82	-0.798401	0.116946	8.66484e-12	3.7365e-10
FBgn0033961	ND-B15	36640	CG12859	9867.99	-0.799065	0.142515	2.06022e-08	5.30613e-07
FBgn0040793	CG7630	50266	CG7630	27184	-0.799638	0.145778	4.12711e-08	1.01865e-06
FBgn0030878	CG6769	32770	CG6769	984.951	-0.800884	0.0983015	3.72381e-16	2.3608e-14
FBgn0284227	CG46311	30522400	CG46311	722.968	-0.805548	0.189647	2.16056e-05	0.000299472
FBgn0260441	NA	NA	NA	33498.8	-0.806189	0.117077	5.73935e-12	2.51348e-10
FBgn0036515	AIMP2	39690	CG12304	2165.07	-0.806275	0.124544	9.55722e-11	3.43663e-09
FBgn0024897	b6	31124	CG3100	3060.08	-0.808253	0.182202	9.16311e-06	0.000140123
FBgn0259993	lncRNA:CR42491	8673998	CR42491	28339.5	-0.814636	0.113715	7.84509e-13	3.66376e-11
FBgn0029175	sotv	3772101	CG8433	301.804	-0.815056	0.201072	5.04435e-05	0.000623891
FBgn0036165	chrb	39284	CG7533	9290.41	-0.817003	0.191773	2.04196e-05	0.000284786
FBgn0052442	Arv1	318031	CG32442	436.053	-0.823151	0.163875	5.08579e-07	1.03162e-05
FBgn0052280	CG32280	317952	CG32280	2039.75	-0.825442	0.121162	9.57663e-12	4.08276e-10
FBgn0038519	Prx3	42109	CG5826	23054.7	-0.837898	0.137731	1.17538e-09	3.64172e-08
FBgn0267365	l(2)SH0834	34386	CG5385	418.632	-0.839382	0.183274	4.65133e-06	7.58707e-05
FBgn0020910	RpL3	41347	CG4863	95625.8	-0.840614	0.120975	3.68822e-12	1.66044e-10
FBgn0003942	RpS27A	34420	CG5271	52732.7	-0.84547	0.134446	3.20496e-10	1.08324e-08
FBgn0031088	CG15322	33012	CG15322	36901.7	-0.846427	0.194044	1.28854e-05	0.000191326
FBgn0086674	Tpst	32312	CG32632	1055.89	-0.846718	0.153936	3.78785e-08	9.44152e-07
FBgn0030884	CG6847	32778	CG6847	2387.31	-0.847125	0.178544	2.0888e-06	3.72575e-05
FBgn0041582	tamo	37864	CG4057	4750.25	-0.850428	0.102917	1.4175e-16	9.27557e-15
FBgn0037370	CG1236	40708	CG1236	1601.72	-0.851471	0.113893	7.65884e-14	3.91819e-12
FBgn0085376	CG34347	5740668	CG34347	2407.61	-0.853072	0.20682	3.71204e-05	0.000481714
FBgn0038453	Arl6IP1	42027	CG10326	499.836	-0.855127	0.15275	2.16555e-08	5.56468e-07
FBgn0052099	CG32099	317852	CG32099	208.689	-0.857572	0.208874	4.03093e-05	0.000515992
FBgn0032803	CG13082	35244	CG13082	3945.85	-0.857776	0.201312	2.03572e-05	0.000284621
FBgn0010309	pigeon	35200	CG10739	217.919	-0.862465	0.210089	4.03913e-05	0.000515992
FBgn0028648	mRpL50	38796	CG8612	2968.6	-0.864844	0.114288	3.81286e-14	2.01373e-12
FBgn0039379	CG5886	43125	CG5886	13705.3	-0.866529	0.12132	9.16579e-13	4.26285e-11
FBgn0037470	Tailor	40847	CG1091	1681.23	-0.867158	0.0790763	5.56254e-28	7.27981e-26
FBgn0083983	mRpL34	4379878	CG34147	2234.33	-0.868117	0.189114	4.42301e-06	7.2567e-05
FBgn0035252	CG7970	38205	CG7970	898.188	-0.869485	0.13282	5.89685e-11	2.22715e-09
FBgn0010408	RpS9	39108	CG3395	36738.1	-0.870721	0.112203	8.4784e-15	4.77122e-13
FBgn0038080	CG12279	41570	CG12279	219.716	-0.87373	0.212215	3.83523e-05	0.000495586
FBgn0052499	Cda4	33144	CG32499	4509.68	-0.874108	0.222507	8.54934e-05	0.000971948
FBgn0036213	RpL10Ab	39338	CG7283	43331.9	-0.876794	0.134502	7.08698e-11	2.63248e-09
FBgn0030877	Arp8	32769	CG7846	292.334	-0.876839	0.213096	3.87571e-05	0.000500242
FBgn0267488	Mcr	44071	CG7586	22382.3	-0.878327	0.15184	7.27095e-09	1.97668e-07
FBgn0030672	CG9281	32508	CG9281	6896.94	-0.879206	0.127537	5.43522e-12	2.38959e-10
FBgn0051040	Cog7	43547	CG31040	514.197	-0.889289	0.193573	4.34672e-06	7.17336e-05
FBgn0035825	CG8111	38881	CG8111	1620.4	-0.891066	0.140683	2.39101e-10	8.13016e-09
FBgn0086710	RpL30	44059	CG10652	24741.4	-0.900351	0.133521	1.55015e-11	6.29854e-10
FBgn0038461	EMC2B	42045	CG3678	860.899	-0.903683	0.144096	3.57809e-10	1.1993e-08
FBgn0066114	GlcAT-I	251900	CG32775	359.145	-0.904039	0.210451	1.74133e-05	0.000248399
FBgn0030027	CG1632	31763	CG1632	1366.25	-0.909073	0.230155	7.8205e-05	0.000903693
FBgn0034694	Plekhm1	37520	CG6613	614.557	-0.913983	0.147932	6.47585e-10	2.07651e-08
FBgn0001942	eIF4A	33835	CG9075	47726.4	-0.922445	0.105966	3.17264e-18	2.23175e-16
FBgn0031312	Tango14	33298	CG4775	539.981	-0.924952	0.152049	1.17778e-09	3.64172e-08
FBgn0033313	Cirl	35846	CG8639	13740.9	-0.925088	0.173042	8.98956e-08	2.10348e-06
FBgn0052816	CG32816	318225	CG32816	5975.23	-0.927078	0.217593	2.03878e-05	0.000284696
FBgn0036538	CG15715	39726	CG15715	1573.75	-0.927765	0.155146	2.23187e-09	6.55867e-08
FBgn0263619	asRNA:ASTR	12798245	CR43628	1507.92	-0.929106	0.187817	7.54169e-07	1.47878e-05
FBgn0038774	CG5023	42400	CG5023	1909.8	-0.933607	0.234627	6.91723e-05	0.000817788
FBgn0035390	scramb2	38362	CG1893	2374.43	-0.936829	0.107245	2.42834e-18	1.77474e-16
FBgn0016726	RpL29	37430	CG10071	18969.9	-0.940299	0.172391	4.91228e-08	1.19528e-06
FBgn0032943	Tsp39D	35405	CG8666	817.023	-0.940951	0.18743	5.15938e-07	1.04253e-05
FBgn0267823	Gmer	37638	CG3495	474.073	-0.944062	0.146071	1.02622e-10	3.67836e-09
FBgn0011274	Dif	35045	CG6794	613.089	-0.944721	0.158092	2.29004e-09	6.71209e-08
FBgn0020251	sfl	38736	CG8339	454.878	-0.9479	0.227489	3.08923e-05	0.000410499
FBgn0263663	lncRNA:CR43654	14462507	CR43654	212.11	-0.950329	0.210052	6.06072e-06	9.59401e-05
FBgn0030687	RpIIIC160	32524	CG17209	641.934	-0.952471	0.152965	4.76237e-10	1.55815e-08
FBgn0043458	CG12084	192509	CG12084	1183.24	-0.955378	0.137903	4.27188e-12	1.90794e-10
FBgn0260486	Ziz	34030	CG42533	656.876	-0.964849	0.22996	2.72e-05	0.000366191
FBgn0041205	key	37967	CG16910	968.26	-0.967612	0.109275	8.38323e-19	6.37522e-17
FBgn0037468	CG1943	40844	CG1943	1856.61	-0.96829	0.226664	1.93792e-05	0.000273325
FBgn0039019	HP1c	42696	CG6990	484.285	-0.970168	0.165797	4.87036e-09	1.37383e-07
FBgn0031097	obst-A	33022	CG17052	12677.1	-0.982011	0.201943	1.15733e-06	2.18554e-05
FBgn0011642	Zyx	317824	CG32018	2511.99	-0.988449	0.0839313	5.13581e-32	8.75811e-30
FBgn0034963	Not11	37839	CG13567	609.055	-0.989605	0.134156	1.62478e-13	8.1275e-12
FBgn0026207	mbo	41562	CG6819	554.661	-0.990844	0.186617	1.09918e-07	2.5233e-06
FBgn0030704	CG15916	32549	CG15916	677.923	-0.997181	0.16585	1.82626e-09	5.45215e-08
FBgn0025800	Smox	31738	CG2262	4053.74	-0.99777	0.062291	9.58808e-58	4.49641e-55
FBgn0284257	Ttd14	37119	CG30118	2589.92	-0.998488	0.237428	2.60579e-05	0.000353778
FBgn0039702	Vps16B	43521	CG18112	191.106	-1.00159	0.214247	2.94033e-06	5.08348e-05
FBgn0037087	CG7519	40377	CG7519	568.378	-1.00554	0.130637	1.39093e-14	7.63655e-13
FBgn0023094	cyc	40162	CG8727	778.978	-1.00896	0.129375	6.25141e-15	3.55352e-13
FBgn0033690	EndoG	36309	CG8862	4856.73	-1.01252	0.124727	4.7423e-16	2.96526e-14
FBgn0026602	Ady43A	44750	CG1851	4289.58	-1.01526	0.187609	6.24777e-08	1.4898e-06
FBgn0023477	Taldo	37804	CG2827	906.377	-1.01553	0.146247	3.81276e-12	1.70967e-10
FBgn0010355	Taf1	40813	CG17603	1919.75	-1.0212	0.0961248	2.31141e-26	2.7973e-24
FBgn0033653	CG13192	36259	CG13192	612.486	-1.02457	0.162972	3.24164e-10	1.09235e-08
FBgn0015781	P5cr	42284	CG6009	1412.27	-1.0328	0.115796	4.69898e-19	3.59775e-17
FBgn0035247	metl	38197	CG13929	477.273	-1.03554	0.258122	6.02527e-05	0.000726842
FBgn0002174	CG5504	48844	CG5504	13119.3	-1.03562	0.186512	2.81472e-08	7.13596e-07
FBgn0024509	Sec13	44437	CG6773	1911.94	-1.04331	0.110808	4.70935e-21	3.98524e-19
FBgn0050296	RIC-3	37384	CG30296	1482.28	-1.0438	0.11409	5.75316e-20	4.69216e-18
FBgn0015288	RpL22	31022	CG7434	58349.8	-1.05932	0.118003	2.77914e-19	2.17217e-17
FBgn0260759	CG42557	43548	CG42557	639.501	-1.06035	0.153326	4.65595e-12	2.0631e-10
FBgn0260760	CG42558	8674024	CG42558	639.501	-1.06035	0.153326	4.65595e-12	2.0631e-10
FBgn0011300	babo	35900	CG8224	1934.87	-1.0652	0.127736	7.48805e-17	5.01655e-15
FBgn0020618	Rack1	34070	CG7111	67069.8	-1.06665	0.105745	6.30858e-24	6.51404e-22
FBgn0031059	CG14229	32980	CG14229	190.301	-1.06834	0.221306	1.38292e-06	2.56422e-05
FBgn0029152	Mkrn1	44131	CG7184	1639.95	-1.07338	0.129107	9.26079e-17	6.16746e-15
FBgn0001404	egh	31239	CG9659	960.424	-1.07629	0.149918	7.01375e-13	3.28916e-11
FBgn0015925	csul	36809	CG3730	281.281	-1.0821	0.232305	3.19126e-06	5.46692e-05
FBgn0038747	RhoGAP92B	42371	CG4755	1028.37	-1.08435	0.190556	1.26695e-08	3.36308e-07
FBgn0036622	Agpat4	39819	CG4753	753.966	-1.086	0.218964	7.05986e-07	1.3931e-05
FBgn0011566	Smyd3	44554	CG13761	684.308	-1.08791	0.242039	6.9639e-06	0.000108708
FBgn0021825	DCTN2-p50	44086	CG8269	1729.53	-1.09124	0.113971	1.02133e-21	9.12306e-20
FBgn0027607	CG8230	35897	CG8230	1223.38	-1.09538	0.0954698	1.79067e-30	2.65184e-28
FBgn0034046	tun	36743	CG8253	1008.81	-1.09565	0.125618	2.732e-18	1.94612e-16
FBgn0039269	veli	43003	CG7662	1565.63	-1.0978	0.168823	7.88846e-11	2.90146e-09
FBgn0032876	Cen	35330	CG1962	488.8	-1.0983	0.230789	1.94666e-06	3.51117e-05
FBgn0033879	Echs1	36536	CG6543	4718.18	-1.11024	0.210105	1.26254e-07	2.87649e-06
FBgn0036888	CG9330	40131	CG9330	2208.31	-1.11119	0.0992598	4.32623e-29	6.01133e-27
FBgn0031247	CG11562	33200	CG11562	4933.42	-1.11347	0.146912	3.47796e-14	1.84643e-12
FBgn0032671	JMJD4	35089	CG7200	497.589	-1.11672	0.163686	8.95907e-12	3.83401e-10
FBgn0041191	Rheb	117332	CG1081	1667.14	-1.11788	0.137662	4.64519e-16	2.92076e-14
FBgn0032938	CG8671	35400	CG8671	1178.18	-1.11829	0.10226	7.77244e-28	9.94077e-26
FBgn0033028	hrm	35499	CG11665	1816.84	-1.1218	0.0864566	1.69031e-38	3.45898e-36
FBgn0039270	PQBP1	43004	CG11820	313.847	-1.12478	0.172133	6.38793e-11	2.40455e-09
FBgn0261458	capt	45233	CG33979	6914.89	-1.12481	0.102707	6.52862e-28	8.44593e-26
FBgn0035421	nSMase	38396	CG12034	437.521	-1.12653	0.189173	2.60043e-09	7.54327e-08
FBgn0026401	Nipped-B	3355136	CG17704	4179.79	-1.12755	0.10792	1.49591e-25	1.71801e-23
FBgn0052250	PMP34	38532	CG32250	196.463	-1.12955	0.271833	3.24858e-05	0.000430657
FBgn0039188	Golgin84	42905	CG17785	317.779	-1.13016	0.165034	7.48669e-12	3.25339e-10
FBgn0013726	pnut	35801	CG8705	2060.9	-1.1329	0.193961	5.19286e-09	1.44667e-07
FBgn0033936	Achl	36605	CG17386	1653.66	-1.13629	0.155413	2.64292e-13	1.30465e-11
FBgn0041171	ago	38516	CG15010	3084.58	-1.1376	0.0753271	1.56758e-51	5.18914e-49
FBgn0013686	lrRNA	19893560	CR34094	4.94262e+06	-1.1436	0.180274	2.24372e-10	7.60168e-09
FBgn0027082	ProRS-m	38331	CG12186	1487.64	-1.16655	0.13361	2.52464e-18	1.8106e-16
FBgn0034883	Eglp2	37737	CG17664	154.252	-1.17548	0.245309	1.65276e-06	3.01978e-05
FBgn0032147	IP3K1	34300	CG4026	208.265	-1.17553	0.219092	8.07385e-08	1.90107e-06
FBgn0013678	CYTB	19893556	CG34090	424440	-1.1789	0.233678	4.53609e-07	9.28786e-06
FBgn0034959	Xxylt	37833	CG11388	392.927	-1.17911	0.178212	3.68283e-11	1.43426e-09
FBgn0037134	CG7407	40430	CG7407	104.027	-1.18179	0.279098	2.29248e-05	0.000314954
FBgn0051223	CG31223	326127	CG31223	189.381	-1.20038	0.234463	3.06032e-07	6.54048e-06
FBgn0035945	CG5026	39026	CG5026	541.671	-1.20267	0.189117	2.02538e-10	6.97115e-09
FBgn0032683	kon	35104	CG10275	1032.42	-1.20474	0.264981	5.45442e-06	8.75741e-05
FBgn0034368	zda	37144	CG5482	2554.21	-1.21189	0.0930926	9.65244e-39	2.04978e-36
FBgn0025519	fidipidine	36808	CG7773	660.411	-1.2152	0.133456	8.57227e-20	6.94107e-18
FBgn0024432	Dlc90F	42199	CG12363	1644.39	-1.21903	0.0912713	1.09132e-40	2.45656e-38
FBgn0032949	Lamp1	35411	CG3305	5459.94	-1.22797	0.139499	1.33516e-18	1.00182e-16
FBgn0031245	CG3625	33198	CG3625	707.345	-1.23055	0.115972	2.65806e-26	3.1826e-24
FBgn0033468	CG1418	36035	CG1418	629.519	-1.23058	0.256966	1.67717e-06	3.05942e-05
FBgn0011284	RpS4	39484	CG11276	61040.1	-1.2385	0.102169	8.07794e-34	1.44313e-31
FBgn0039861	pasha	43728	CG1800	536.34	-1.24341	0.165683	6.15423e-14	3.20676e-12
FBgn0016122	Acer	34189	CG10593	7911.01	-1.24662	0.25353	8.78468e-07	1.69301e-05
FBgn0037074	CG7324	40361	CG7324	1844.6	-1.25502	0.109899	3.33016e-30	4.86766e-28
FBgn0040071	tara	53562	CG6889	990.141	-1.26529	0.24523	2.47501e-07	5.35697e-06
FBgn0037583	CG9684	41000	CG9684	398.55	-1.26608	0.196384	1.14099e-10	4.03831e-09
FBgn0029174	Fkbp59	47762	CG4535	3319.26	-1.26921	0.164248	1.09776e-14	6.1469e-13
FBgn0039942	CG17163	3354988	CG17163	176.667	-1.31202	0.231609	1.47198e-08	3.87084e-07
FBgn0031060	CG14231	32982	CG14231	2211.73	-1.32758	0.0837505	1.36952e-56	5.70886e-54
FBgn0033875	CG6357	36532	CG6357	889.385	-1.3296	0.269494	8.06971e-07	1.57136e-05
FBgn0035111	Dis3l2	38034	CG16940	1342.25	-1.33559	0.121126	2.84852e-28	3.81668e-26
FBgn0027885	NA	NA	NA	4908.09	-1.33921	0.0730682	4.92971e-75	3.46774e-72
FBgn0041186	Slbp	43448	CG11886	232.034	-1.33994	0.208937	1.42574e-10	4.968e-09
FBgn0037369	CG2100	40707	CG2100	1463.61	-1.34186	0.162754	1.65537e-16	1.07076e-14
FBgn0037890	CG17734	41359	CG17734	1531.15	-1.34454	0.131863	2.05489e-24	2.20265e-22
FBgn0035756	unc-13-4A	38801	CG32381	190.345	-1.3539	0.211309	1.48218e-10	5.14874e-09
FBgn0034145	CG5065	36860	CG5065	765.81	-1.36356	0.309319	1.04206e-05	0.000156588
FBgn0037255	Fip1	40569	CG1078	989.193	-1.39569	0.146188	1.33239e-21	1.17157e-19
FBgn0000455	Dip-C	47769	CG5663	919.005	-1.41606	0.123069	1.22665e-30	1.91749e-28
FBgn0031320	CG5126	33306	CG5126	317.411	-1.41877	0.212555	2.4749e-11	9.85814e-10
FBgn0035544	CG15021	38546	CG15021	334.723	-1.42028	0.235874	1.72975e-09	5.21939e-08
FBgn0036648	CG4098	39854	CG4098	142.873	-1.42146	0.239113	2.76946e-09	7.99237e-08
FBgn0052446	Atox1	326216	CG32446	832.348	-1.4272	0.159668	3.94237e-19	3.06009e-17
FBgn0035805	CG7506	38857	CG7506	4088.22	-1.42902	0.134308	1.94538e-26	2.37992e-24
FBgn0030245	CG1637	32019	CG1637	2382.34	-1.43813	0.0821371	1.22527e-68	7.25812e-66
FBgn0020764	Alas	37815	CG3017	7342.35	-1.44234	0.19743	2.76088e-13	1.35103e-11
FBgn0030792	CG4789	32668	CG4789	945.52	-1.44972	0.1314	2.65266e-28	3.59707e-26
FBgn0032157	Etl1	34311	CG5899	813.046	-1.45172	0.120157	1.31619e-33	2.31465e-31
FBgn0013706	trnS1	19893557	CR34091	297.441	-1.45578	0.292194	6.28495e-07	1.2418e-05
FBgn0032763	CG17568	35198	CG17568	157.832	-1.45881	0.339419	1.72366e-05	0.000246503
FBgn0035482	CG14985	38470	CG14985	193.678	-1.46655	0.2248	6.85407e-11	2.56288e-09
FBgn0033686	Hen1	36301	CG12367	112.275	-1.47502	0.341353	1.55251e-05	0.000225465
FBgn0024887	kin17	40242	CG5649	527.84	-1.47695	0.169073	2.42351e-18	1.77474e-16
FBgn0039301	Nup37	43040	CG11875	213.621	-1.47948	0.229295	1.10173e-10	3.91165e-09
FBgn0026738	CG7857	39671	CG7857	527.721	-1.50238	0.208725	6.11392e-13	2.89127e-11
FBgn0033683	CG18343	36297	CG18343	613.202	-1.5029	0.146512	1.09069e-24	1.2035e-22
FBgn0260779	GatA	42283	CG6007	2487.39	-1.54241	0.183123	3.67484e-17	2.49158e-15
FBgn0000150	awd	43739	CG2210	22619.4	-1.54694	0.154783	1.61527e-23	1.59472e-21
FBgn0035251	Vta1	38204	CG7967	1505.31	-1.58848	0.115624	5.98393e-43	1.49665e-40
FBgn0026393	Or43b	35743	CG17853	82.7573	-1.59556	0.344287	3.57997e-06	6.06815e-05
FBgn0031321	Tgt	33307	CG4947	229.388	-1.59884	0.213231	6.47027e-14	3.3559e-12
FBgn0028427	Ilk	53573	CG10504	1253.94	-1.60111	0.105309	3.32925e-52	1.17096e-49
FBgn0052109	CG32109	39444	CG32109	159.468	-1.61467	0.26262	7.83092e-10	2.46193e-08
FBgn0010660	Nup214	46091	CG3820	1639.55	-1.63025	0.102827	1.31173e-56	5.67827e-54
FBgn0039538	CG12883	43326	CG12883	209.366	-1.63046	0.245066	2.86951e-11	1.12924e-09
FBgn0026150	ApepP	35029	CG6291	2384.43	-1.64482	0.091684	5.73358e-72	3.58508e-69
FBgn0061359	CG33671	3772247	CG33671	3557.16	-1.67859	0.287377	5.18707e-09	1.44667e-07
FBgn0061360	CG33672	3771915	CG33672	3557.16	-1.67859	0.287377	5.18707e-09	1.44667e-07
FBgn0038928	Fadd	42594	CG12297	128.777	-1.67985	0.337284	6.34126e-07	1.26544e-05
FBgn0026090	CG14812	31137	CG14812	393.884	-1.68394	0.202658	9.62983e-17	6.37551e-15
FBgn0037248	srl	40562	CG9809	803.687	-1.68513	0.173301	2.39007e-22	2.24168e-20
FBgn0025373	Fpps	36209	CG12389	6509.58	-1.70294	0.124682	1.80357e-42	4.31897e-40
FBgn0033315	beta3GalTII	35848	CG8734	119.057	-1.70799	0.29464	6.75698e-09	1.85036e-07
FBgn0038467	AdSL	42051	CG3590	2279.38	-1.71135	0.132827	5.53643e-38	1.0932e-35
FBgn0035232	CG12099	38181	CG12099	5477.98	-1.71289	0.127511	3.86035e-41	9.05172e-39
FBgn0050418	nord	37882	CG30418	387.546	-1.71729	0.34197	5.12045e-07	1.03652e-05
FBgn0037578	CG9601	40994	CG9601	449.546	-1.72672	0.15293	1.45507e-29	2.0471e-27
FBgn0032620	CG12288	35027	CG12288	706.389	-1.76574	0.15358	1.36242e-30	2.04454e-28
FBgn0026176	SkpB	36298	CG8881	414.949	-1.78046	0.380721	2.91759e-06	5.05192e-05
FBgn0026427	Su(var)2-HP2	36621	CG12864	877.099	-1.7839	0.351493	3.87057e-07	8.03751e-06
FBgn0011826	Pp2B-14D	32624	CG9842	2349.96	-1.7889	0.124185	4.80517e-47	1.42322e-44
FBgn0037110	ORMDL	40404	CG14577	137.691	-1.79247	0.311996	9.18352e-09	2.46684e-07
FBgn0030711	Rrp47	32558	CG8928	296.691	-1.7937	0.189189	2.51801e-21	2.18002e-19
FBgn0261532	cdm	42171	CG7212	2475.7	-1.79466	0.147185	3.3773e-34	6.13089e-32
FBgn0015582	dare	36203	CG12390	597.123	-1.82183	0.151419	2.41996e-33	4.19026e-31
FBgn0038830	CG17272	42465	CG17272	779.33	-1.85643	0.196161	2.96883e-21	2.5507e-19
FBgn0266452	CTPsyn	39645	CG45070	885.984	-1.86441	0.206055	1.45409e-19	1.16899e-17
FBgn0033233	Kdm4A	35744	CG15835	212.31	-1.87175	0.242764	1.25657e-14	6.99958e-13
FBgn0014343	mirr	39441	CG10601	449.558	-1.87248	0.372244	4.89858e-07	9.9699e-06
FBgn0036929	CG7668	40190	CG7668	1339.79	-1.87872	0.129736	1.59507e-47	4.85203e-45
FBgn0086904	Nacalpha	36409	CG8759	35068.1	-1.8802	0.117408	1.01743e-57	4.58045e-55
FBgn0038740	CG4562	42362	CG4562	177.09	-1.88862	0.435334	1.43568e-05	0.000210399
FBgn0013683	ND4L	19893552	CG34086	1121.09	-1.88959	0.275593	7.05947e-12	3.03988e-10
FBgn0035110	thoc7	38033	CG17143	532.157	-1.91399	0.136763	1.67342e-44	4.28053e-42
FBgn0022027	Vps25	35847	CG14750	365.271	-1.93481	0.205368	4.46008e-21	3.8029e-19
FBgn0284248	Cyt-c-p	34996	CG17903	5478.55	-1.93713	0.190466	2.68522e-24	2.85114e-22
FBgn0037537	CG2767	40946	CG2767	1897.12	-1.94619	0.104534	2.30975e-77	1.73308e-74
FBgn0263240	Coop	35677	CG1621	578.273	-1.95265	0.179952	1.97376e-27	2.4683e-25
FBgn0052163	CG32163	317891	CG32163	319.05	-1.98874	0.224786	8.97199e-19	6.77716e-17
FBgn0065101	snmRNA:204	3772124	CR33657	245.463	-2.04073	0.233728	2.51894e-18	1.8106e-16
FBgn0037242	CG9855	40556	CG9855	626.635	-2.04567	0.180033	6.41258e-30	9.25303e-28
FBgn0003462	Sod1	39251	CG11793	8486.86	-2.06223	0.114446	1.37668e-72	9.11441e-70
FBgn0065035	AlkB	2768870	CG33250	111.688	-2.07186	0.284251	3.12674e-13	1.51687e-11
FBgn0033395	Cyp4p2	35946	CG1944	731.078	-2.08123	0.160497	1.87262e-38	3.76364e-36
FBgn0085484	Pdxk	39066	CG34455	1192.54	-2.0825	0.148317	8.76635e-45	2.32483e-42
FBgn0029594	Coa8	31148	CG14806	2500.39	-2.09508	0.136212	2.19405e-53	7.9658e-51
FBgn0052638	CG32638	318133	CG32638	2510.03	-2.09528	0.132531	2.66872e-56	1.07273e-53
FBgn0033570	ND-B14	36159	CG7712	8453.35	-2.0955	0.156147	4.61537e-41	1.06012e-38
FBgn0035691	CG7386	38719	CG7386	97.8815	-2.11866	0.378911	2.25188e-08	5.77334e-07
FBgn0037526	ArgRS-m	40929	CG10092	895.281	-2.14688	0.170632	2.65514e-36	4.9806e-34
FBgn0011476	l(3)neo43	41851	CG14865	1342.43	-2.16493	0.225693	8.60937e-22	7.87792e-20
FBgn0029795	CG15773	31494	CG15773	49.6105	-2.20222	0.554839	7.21431e-05	0.000849342
FBgn0052448	CG32448	318032	CG32448	733.47	-2.20453	0.169398	1.01907e-38	2.12401e-36
FBgn0032595	CG17996	34998	CG17996	938.284	-2.28825	0.14517	5.6305e-56	2.18521e-53
FBgn0038165	Task6	41671	CG9637	53.2563	-2.32821	0.554049	2.64353e-05	0.000357178
FBgn0038046	CG5641	41529	CG5641	2627.26	-2.35532	0.138715	1.16354e-64	6.5478e-62
FBgn0033183	CG1620	35678	CG1620	2248.15	-2.39149	0.143592	2.79501e-62	1.49799e-59
FBgn0031855	meng	33948	CG11221	1746.35	-2.45197	0.242727	5.42451e-24	5.65304e-22
FBgn0040575	CG15922	50048	CG15922	691.488	-2.4583	0.213292	9.81708e-31	1.55621e-28
FBgn0039016	Dcr-1	42693	CG4792	788.042	-2.49457	0.153055	1.01068e-59	4.94575e-57
FBgn0033316	Gle1	35849	CG14749	640.639	-2.51917	0.183888	1.02247e-42	2.50171e-40
FBgn0011296	l(2)efl	37744	CG4533	288.297	-2.54966	0.497729	3.01391e-07	6.46125e-06
FBgn0034432	CG7461	37217	CG7461	6581.71	-2.58124	0.0939522	3.59628e-166	8.09522e-163
FBgn0052267	CG32267	317946	CG32267	3475.32	-2.61954	0.133835	2.63487e-85	2.47129e-82
FBgn0029854	CG3566	31562	CG3566	972.737	-2.69247	0.234051	1.2628e-30	1.94696e-28
FBgn0036298	nst	39434	CG10627	6309.2	-2.71402	0.118011	4.88657e-117	9.1664e-114
FBgn0000018	abo	44793	CG6093	162.915	-2.8911	0.302418	1.17821e-21	1.04415e-19
FBgn0004406	tam	34792	CG8987	690.825	-2.90975	0.178215	6.32254e-60	3.23455e-57
FBgn0036133	CG7638	39250	CG7638	2452.2	-3.04393	0.109859	5.63782e-169	1.58634e-165
FBgn0028400	Syt4	40876	CG10047	1081.07	-3.23958	0.280593	7.77963e-31	1.25085e-28
FBgn0031817	HemK1	33902	CG9531	1079.87	-3.25622	0.20999	3.13359e-54	1.17562e-51
FBgn0032195	CG4908	34360	CG4908	4084.38	-3.30284	0.161003	1.60847e-93	1.81034e-90
FBgn0250814	UQCR-C2	39846	CG4169	59050.8	-3.37935	0.151003	6.25512e-111	1.00573e-107
FBgn0034157	resilin	36880	CG15920	87.8659	-3.42187	0.620459	3.48652e-08	8.75911e-07
FBgn0021856	l(2)k14505	35399	CG8674	2926.86	-3.4476	0.171434	5.98166e-90	6.12033e-87
FBgn0035532	CG15014	38533	CG15014	572.515	-3.82544	0.181413	1.04968e-98	1.31268e-95
FBgn0037204	CG11131	40511	CG11131	83.6594	-4.17194	0.895334	3.16758e-06	5.43463e-05
FBgn0262636	dati	43789	CG2052	72.8117	-4.21163	0.575148	2.43052e-13	1.21042e-11
FBgn0051472	sgll	40925	CG31472	1578.03	-4.40021	0.290631	8.79558e-52	2.99982e-49
FBgn0032280	CG17105	34466	CG17105	86.343	-4.86599	1.02861	2.23825e-06	3.9797e-05
FBgn0053506	CG33506	3346177	CG33506	3208.3	-4.8929	0.168732	6.95224e-185	2.60825e-181
FBgn0034279	CG18635	37031	CG18635	125.959	-5.53309	1.27673	1.46557e-05	0.000214221

## Sheet: Gene Ontology
	Biological Process Gene Ontology Term	Overlap	P-value	Adjusted P-value	Z-score	Combined Score	Genes
Upregulated Genes	proteasomal protein catabolic process (GO:0010498)	25/94	7.62854e-21	5.75955e-18	-2.00153	92.7158	Rpn6;Rpn7;Rpn2;Rpn3;Rpt6;Rpn11;Rpn12;Rpt6R;pic;Rpn10;Pomp;Prosbeta4;Prosbeta2;p47;Prosbeta3;Prosalpha3;Prosalpha4;Prosalpha5;Prosalpha6;Prosalpha7;Rpt4;Rpt5;Rpt2;Rpt3;Rpt1
	ubiquitin-dependent protein catabolic process (GO:0006511)	28/164	1.19007e-17	4.49253e-15	-1.20467	46.9458	Herc4;Rpn6;Rpn7;Rpn2;Rpn3;Rpt6;Rpn11;Rpn12;Rpt6R;pic;Npl4;Rpn10;Pomp;Prosbeta4;Prosbeta2;p47;Prosbeta3;Prosalpha3;Prosalpha4;Prosalpha5;Prosalpha6;Prosalpha7;Rpt4;Rpt5;Rpt2;Rpt3;Topors;Rpt1
	ribosome biogenesis (GO:0042254)	17/59	3.15224e-15	7.93314e-13	-1.6107	53.7822	smid;CG9246;Surf6;Ns1;RpLP0-like;CG6712;Nop60B;CG1542;CG3594;CG9799;CG7006;nop5;wcd;mbm;eIF6;CG11563;CG13175
	proteasome-mediated ubiquitin-dependent protein catabolic process (GO:0043161)	26/178	8.76382e-15	1.65417e-12	-1.13976	36.8919	Rpn6;Rpn7;Rpn2;Rpn3;Rpt6;Rpn11;Rpn12;Rpt6R;pic;Rpn10;Pomp;Prosbeta4;Prosbeta2;p47;Prosbeta3;Prosalpha3;Prosalpha4;Prosalpha5;Clbn;Prosalpha6;Prosalpha7;Rpt4;Rpt5;Rpt2;Rpt3;Rpt1
	ribosomal large subunit biogenesis (GO:0042273)	15/49	5.01251e-14	7.56889e-12	-1.56457	47.9138	CG9246;Surf6;Ns1;Rbm13;RpLP0-like;CG6712;CG1542;CG1785;CG7006;CG8545;NHP2;eIF6;CG11563;CG13175;CG11583
	rRNA processing (GO:0006364)	13/57	1.52856e-10	1.92344e-08	-1.72009	38.8767	Rbm13;RpLP0-like;CG6712;Nop60B;CG1542;CG9799;CG8545;nop5;NHP2;wcd;RIOK1;eIF6;CG3008
	positive regulation of RNA polymerase II transcriptional preinitiation complex assembly (GO:0045899)	7/10	2.0815e-10	2.24505e-08	-2.59267	57.7977	Rpt6;Rpt4;Rpt5;Rpt6R;Rpt2;Rpt3;Rpt1
	regulation of RNA polymerase II transcriptional preinitiation complex assembly (GO:0045898)	7/12	1.32415e-09	1.24966e-07	-1.85325	37.8851	Rpt6;Rpt4;Rpt5;Rpt6R;Rpt2;Rpt3;Rpt1
	DNA repair (GO:0006281)	16/113	2.12804e-09	1.78519e-07	-1.2951	25.8607	hay;RfC3;Fen1;Fancd2;Xpc;pic;mus201;CG6171;agt;CG5316;gkt;Xrp1;obe;RPA3;tefu;RpA-70
	rRNA modification (GO:0000154)	7/13	2.81669e-09	2.1266e-07	-3.17203	62.45	CG7637;CG4038;Nop60B;NHP2;CG11837;CG3527;Fib
Downregulated Genes	cytoplasmic translation (GO:0002181)	15/107	3.0193e-10	3.04043e-07	-1.33608	29.2879	RpS9;RpL29;RpL3;RpL15;RpL14;RpS6;eIF3m;RpL10Ab;RpS15;RpS4;RpL22;RpS27A;RpL31;RpL30;RpS15Aa
	translation (GO:0006412)	18/225	4.81142e-08	2.42255e-05	-1.17627	19.8197	RpS9;RpL29;RpL3;RpL15;RpL14;RpS6;mRpL50;eIF3m;RpL10Ab;RpS15;mRpL34;ArgRS-m;RpS4;RpL22;RpS27A;RpL31;RpL30;RpS15Aa
	RNA transport (GO:0050658)	8/52	2.20831e-06	0.000741256	-2.02332	26.3502	Slbp;Gmer;Nup214;Dcr-2;egh;CG8671;Dcr-1;DCTN2-p50
	production of miRNAs involved in gene silencing by miRNA (GO:0035196)	5/16	4.73349e-06	0.00119166	-2.29618	28.1531	pasha;Dcr-2;Dcr-1;CG17168;Tailor
	production of small RNA involved in gene silencing by RNA (GO:0070918)	4/15	9.01517e-05	0.0151305	-2.58561	24.0825	Hen1;Dcr-2;Dcr-1;CG17168
	dsRNA transport (GO:0033227)	5/27	7.52252e-05	0.0151305	-2.42471	23.0227	Gmer;Dcr-2;egh;CG8671;Dcr-1
	pre-miRNA processing (GO:0031054)	3/7	0.000153708	0.022112	-4.20334	36.9072	Dcr-2;Dcr-1;Tailor
	imaginal disc-derived wing morphogenesis (GO:0007476)	13/240	0.00021147	0.0266187	-1.13796	9.6288	babo;Smox;corto;sog;mirr;flw;sfl;vn;Zyx;cmb;brk;Duox;sn
	regulation of protein export from nucleus (GO:0046825)	3/8	0.00024289	0.0271767	-1.67339	13.9275	Nup214;Abl;mbo
	positive regulation of TORC1 signaling (GO:1904263)	4/21	0.000365192	0.0311727	-2.62287	20.7603	Sec13;smo;Rheb;CG14812
