# Supplementary material for: M1BP is an essential transcriptional activator of oxidative metabolism during Drosophila development
Source: Nat Commun. 2023 Jun 2;14:3187. doi: 10.1038/s41467-023-38986-5 (PMC10238438; doi:10.1038/s41467-023-38986-5)
Supplement: Supplementary file 7 — Supplementary Data 4 [file 41467_2023_38986_MOESM7_ESM.xlsx]

## Sheet: Supplementary Data 4
	Supplementary Data 4. Differential gene expression analysis of M1BP RNAi in 64 h APF DLMs
	Tab name	Description
	All Genes	Differential gene expression data of all genes from dm6 genome
	Mito-Genes	Differential gene expression data of only Mito-genes
	OXPHOS Genes	Differential gene expression data of only OXPHOS genes
	DEGs	Differentially expressed genes for Gene Ontology analyses
	Gene Ontology	Top 10 significant ontologies enriched in up- and down-regulated genes

## Sheet: All Genes
Flybase ID	Symbol	Entrez ID	Gene ID	baseMean	log2FoldChange	lfcSE	pvalue	padj
FBgn0250814	UQCR-C2	39846	CG4169	63326.8	-4.58831	0.0881799	0	0
FBgn0053506	CG33506	3346177	CG33506	2060.53	-4.61452	0.146833	8.62475e-217	4.07175e-213
FBgn0034432	CG7461	37217	CG7461	3963.57	-3.34925	0.110399	3.66227e-202	1.15264e-198
FBgn0035232	CG12099	38181	CG12099	2883.44	-2.90597	0.101697	1.38451e-179	3.26812e-176
FBgn0031817	HemK1	33902	CG9531	660.397	-4.81712	0.169622	2.06962e-177	3.90826e-174
FBgn0001257	ImpL2	38513	CG15009	3166.15	3.11581	0.114038	2.29522e-164	3.6119e-161
FBgn0013708	trnV	19893561	CR34095	2436.63	7.57623	0.279648	1.2221e-161	1.92806e-158
FBgn0033570	ND-B14	36159	CG7712	8621.98	-2.41995	0.0906326	4.63127e-157	6.24692e-154
FBgn0021856	l(2)k14505	35399	CG8674	1678.78	-3.74261	0.14273	1.50516e-151	1.77646e-148
FBgn0015509	Cul1	35742	CG1877	11766.5	2.32015	0.0926508	2.1388e-138	2.24384e-135
FBgn0052267	CG32267	317946	CG32267	1508.47	-3.15371	0.130285	1.91408e-129	1.80728e-126
FBgn0030245	CG1637	32019	CG1637	1888.32	-2.64511	0.109293	2.12131e-129	1.82085e-126
FBgn0051472	sgll	40925	CG31472	910.428	-5.45091	0.235742	2.75632e-118	2.16877e-115
FBgn0003067	Pepck1	37131	CG17725	4607.24	2.5879	0.113837	2.09623e-114	1.41375e-111
FBgn0266488	CG45087	19834964	CG45087	4607.24	2.5879	0.113837	2.09623e-114	1.41375e-111
FBgn0033628	CG13203	36229	CG13203	4891.93	2.86404	0.135011	7.18453e-100	4.52242e-97
FBgn0028400	Syt4	40876	CG10047	564.701	-5.0254	0.239074	4.27613e-98	2.52345e-95
FBgn0003462	Sod1	39251	CG11793	3849.17	-2.68976	0.132838	3.66073e-91	2.03321e-88
FBgn0011297	Alg3	37754	CG4084	1617.24	2.76144	0.136594	7.03308e-91	3.68924e-88
FBgn0086904	Nacalpha	36409	CG8759	14673.2	-2.04358	0.1024	1.30496e-88	6.48497e-86
FBgn0003353	sei	37843	CG3182	420.984	3.92162	0.196571	1.4939e-88	7.05271e-86
FBgn0033183	CG1620	35678	CG1620	628.227	-2.98967	0.151682	1.76701e-86	7.9448e-84
FBgn0011476	l(3)neo43	41851	CG14865	801.266	-3.13449	0.160356	4.36408e-85	1.87298e-82
FBgn0032195	CG4908	34360	CG4908	1480.18	-2.83282	0.145334	1.2906e-84	5.29821e-82
FBgn0052448	CG32448	318032	CG32448	571.985	-2.91979	0.151556	1.04875e-82	4.12596e-80
FBgn0029594	Coa8	31148	CG14806	1611.22	-2.4484	0.128524	6.5575e-81	2.47664e-78
FBgn0036133	CG7638	39250	CG7638	803.87	-2.59295	0.139006	1.1837e-77	4.29865e-75
FBgn0035692	Sf3b6	38720	CG13298	2181.35	2.33948	0.128135	1.79074e-74	6.26227e-72
FBgn0032400	CG6770	34621	CG6770	14878	-1.65806	0.0915664	2.77206e-73	9.34777e-71
FBgn0038046	CG5641	41529	CG5641	784.997	-2.95973	0.16558	1.85071e-71	6.02567e-69
FBgn0002868	MtnA	41202	CG9470	773.677	3.21958	0.180537	3.8968e-71	1.22645e-68
FBgn0037548	CG7900	40957	CG7900	638.522	8.4022	0.474818	4.53129e-70	1.38014e-67
FBgn0037242	CG9855	40556	CG9855	333.353	-2.99972	0.171348	1.27668e-68	3.767e-66
FBgn0267824	PRAS40	26067067	CG46146	482.066	-2.46467	0.1423	3.31197e-67	9.47626e-65
FBgn0263240	Coop	35677	CG1621	248.137	-3.75272	0.216971	5.04877e-67	1.40207e-64
FBgn0284248	Cyt-c-p	34996	CG17903	57164	-2.48771	0.144527	2.13025e-66	5.7468e-64
FBgn0261458	capt	45233	CG33979	2165.7	-1.72557	0.100495	4.40082e-66	1.15424e-63
FBgn0038972	CG7054	42643	CG7054	515.155	4.07372	0.2386	2.34115e-65	5.97436e-63
FBgn0010173	RpA-70	40972	CG9633	1163.95	2.13909	0.127791	6.81921e-63	1.6944e-60
FBgn0033928	Arc2	36597	CG13941	393.149	5.64953	0.339927	5.00516e-62	1.21176e-59
FBgn0028424	JhI-26	36819	CG3767	503.433	4.10261	0.249	5.4273e-61	1.28111e-58
FBgn0041191	Rheb	117332	CG1081	1097.96	-1.77996	0.108065	5.9085e-61	1.36068e-58
FBgn0036929	CG7668	40190	CG7668	467.657	-2.5951	0.157807	9.13715e-61	2.05412e-58
FBgn0031148	Cbs	33081	CG1753	780.181	2.56067	0.157223	1.22239e-59	2.68415e-57
FBgn0261532	cdm	42171	CG7212	969.604	-2.17624	0.13396	2.40436e-59	5.15954e-57
FBgn0011826	Pp2B-14D	32624	CG9842	1286.59	-1.67945	0.106873	1.20442e-55	2.52715e-53
FBgn0033316	Gle1	35849	CG14749	299.819	-2.98709	0.190263	1.51666e-55	3.1131e-53
FBgn0035025	uri	37924	CG11416	673.866	2.61613	0.168992	4.68169e-54	9.40521e-52
FBgn0011284	RpS4	39484	CG11276	25985.6	-1.25717	0.0818903	3.44069e-53	6.76813e-51
FBgn0000150	awd	43739	CG2210	9875.26	-1.89729	0.12368	4.11034e-53	7.92038e-51
FBgn0267347	squ	2768920	CG4711	859.431	2.83178	0.18659	5.06042e-52	9.5561e-50
FBgn0003748	Treh	45368	CG9364	5822.91	-2.17096	0.143177	6.23305e-52	1.15397e-49
FBgn0003071	Pfk	36060	CG4001	27795.9	-1.74368	0.11768	1.13492e-49	2.06075e-47
FBgn0036298	nst	39434	CG10627	540.136	-1.9899	0.13533	6.07117e-49	1.08158e-46
FBgn0034688	CG11474	37514	CG11474	3004.18	-1.32897	0.0904769	7.63579e-49	1.31086e-46
FBgn0261261	plx	40704	CG42612	2359.77	-1.36335	0.0928136	7.57272e-49	1.31086e-46
FBgn0032595	CG17996	34998	CG17996	730.292	-2.78536	0.190911	3.26121e-48	5.49863e-46
FBgn0028427	Ilk	53573	CG10504	748.791	-1.7926	0.123777	1.56381e-47	2.59043e-45
FBgn0020764	Alas	37815	CG3017	11428.7	-1.39764	0.0966159	1.98784e-47	3.23607e-45
FBgn0015040	Cyp9c1	37941	CG3616	2677.72	2.0749	0.143603	2.54802e-47	4.0777e-45
FBgn0037537	CG2767	40946	CG2767	524.724	-2.20676	0.153141	4.47965e-47	7.04947e-45
FBgn0001942	eIF4A	33835	CG9075	24328.6	-1.05468	0.0735297	1.16826e-46	1.80831e-44
FBgn0036888	CG9330	40131	CG9330	947.984	-1.77914	0.124506	2.53988e-46	3.868e-44
FBgn0250830	CG12547	3355145	CG12547	951.793	-1.90644	0.133557	3.16262e-46	4.73991e-44
FBgn0032393	Nfs1	34613	CG12264	7309.1	1.31058	0.0921411	6.54326e-46	9.65335e-44
FBgn0260959	MCPH1	36272	CG42572	827.99	1.73054	0.12174	7.38646e-46	1.07297e-43
FBgn0261113	Xrp1	42267	CG17836	16547.2	1.75111	0.123364	9.88246e-46	1.41379e-43
FBgn0266064	GlyS	41823	CG6904	5533.36	-1.28886	0.0922268	2.21783e-44	3.12548e-42
FBgn0033961	ND-B15	36640	CG12859	9912.17	-1.40245	0.100468	2.76822e-44	3.84376e-42
FBgn0051467	CG31467	318751	CG31467	277.332	2.43977	0.176931	2.95018e-43	4.03705e-41
FBgn0015582	dare	36203	CG12390	273.431	-2.28934	0.168003	2.77516e-42	3.74329e-40
FBgn0040575	CG15922	50048	CG15922	491.498	-2.52208	0.185191	3.09651e-42	4.11792e-40
FBgn0036290	CG10638	39424	CG10638	4639.01	1.55101	0.114054	4.06526e-42	5.33113e-40
FBgn0266452	CTPsyn	39645	CG45070	342.957	-2.04928	0.150931	5.43954e-42	7.03564e-40
FBgn0035805	CG7506	38857	CG7506	2447.69	-1.6252	0.119786	6.24562e-42	7.96907e-40
FBgn0035532	CG15014	38533	CG15014	136.378	-4.26851	0.314674	6.47025e-42	8.14561e-40
FBgn0000455	Dip-C	47769	CG5663	509.68	-1.97917	0.147442	4.41222e-41	5.48161e-39
FBgn0033304	Cyp6a13	35837	CG2397	139.079	3.9406	0.294247	6.72003e-41	8.24033e-39
FBgn0024912	agt	40816	CG1303	281.862	2.55687	0.191799	1.5279e-40	1.84955e-38
FBgn0033224	Nop17l	35730	CG1553	1600.14	-1.40413	0.105581	2.34445e-40	2.80206e-38
FBgn0004507	GlyP	33386	CG7254	48943.8	-1.01893	0.0771924	8.79345e-40	1.03785e-37
FBgn0038975	Nrx-1	42646	CG7050	911.322	2.03397	0.154518	1.4268e-39	1.6632e-37
FBgn0266901	lncRNA:CR45361	19834877	CR45361	215.002	3.53141	0.268483	1.63189e-39	1.87906e-37
FBgn0001128	Gpdh1	33824	CG9042	4237.81	-2.98023	0.227758	4.00944e-39	4.5611e-37
FBgn0265191	Gyg	37419	CG44244	16928.3	-1.11539	0.0859451	1.6325e-38	1.83501e-36
FBgn0019938	RpI1	36617	CG10122	688.077	1.97532	0.152685	2.77585e-38	3.08348e-36
FBgn0010660	Nup214	46091	CG3820	382.997	-2.33096	0.180652	4.32676e-38	4.75038e-36
FBgn0039269	veli	43003	CG7662	1120.48	-1.66019	0.129445	1.18058e-37	1.28127e-35
FBgn0028648	mRpL50	38796	CG8612	2129	-1.36571	0.106844	2.05937e-37	2.20961e-35
FBgn0046776	CR14033	10178827	CR14033	373.624	2.04838	0.16029	2.1427e-37	2.27319e-35
FBgn0024432	Dlc90F	42199	CG12363	928.725	-1.52291	0.119255	2.4056e-37	2.52374e-35
FBgn0036666	TSG101	39881	CG9712	1148.34	-1.30445	0.102331	3.22579e-37	3.34703e-35
FBgn0033716	Den1	36339	CG8493	1149.25	-1.48587	0.116585	3.32633e-37	3.41382e-35
FBgn0038893	Archease	42551	CG6353	255.174	2.55175	0.201901	1.29333e-36	1.31308e-34
FBgn0039016	Dcr-1	42693	CG4792	164.579	-2.68316	0.215068	1.01086e-35	1.01537e-33
FBgn0030792	CG4789	32668	CG4789	390.326	-2.0645	0.166576	2.82343e-35	2.8062e-33
FBgn0013278	Hsp70Bb	48582	CG31359	2081	5.76663	0.466135	3.74429e-35	3.68267e-33
FBgn0083983	mRpL34	4379878	CG34147	1498.42	-1.80145	0.14575	4.31062e-35	4.19596e-33
FBgn0054007	CG34007	3885610	CG34007	166.717	3.22861	0.261801	6.06819e-35	5.84652e-33
FBgn0032382	Mal-B2	34598	CG14935	3017.12	-1.18672	0.0965531	1.0148e-34	9.67851e-33
FBgn0032949	Lamp1	35411	CG3305	2905.83	-1.00883	0.0823185	1.57461e-34	1.48675e-32
FBgn0051694	CG31694	33489	CG31694	3202.66	1.18495	0.0967263	1.66883e-34	1.56011e-32
FBgn0004406	tam	34792	CG8987	133.962	-3.15977	0.258308	2.08275e-34	1.92798e-32
FBgn0031643	CG3008	33693	CG3008	1888.12	1.54261	0.126202	2.33291e-34	2.13857e-32
FBgn0002174	CG5504	48844	CG5504	6610.79	-1.73775	0.142228	2.49021e-34	2.26083e-32
FBgn0262945	lncRNA:CR43264	12798118	CR43264	129.672	4.57566	0.376354	5.21006e-34	4.68508e-32
FBgn0036365	cmb	39513	CG10732	8426.85	-1.12866	0.0933243	1.13675e-33	1.01257e-31
FBgn0035812	CG7457	38865	CG7457	554.876	2.03388	0.168357	1.33474e-33	1.17782e-31
FBgn0265180	CG44245	19835749	CG44245	22768	-1.18802	0.0985165	1.73609e-33	1.51779e-31
FBgn0001098	Gdh	42832	CG5320	104090	-0.922865	0.0768214	3.03132e-33	2.62585e-31
FBgn0052638	CG32638	318133	CG32638	1843.01	-1.21376	0.101326	4.58692e-33	3.93724e-31
FBgn0026196	nop5	33966	CG10206	668.002	1.89065	0.158342	7.29675e-33	6.20684e-31
FBgn0040705	ND-B8	50178	CG15434	164.765	4.02725	0.337845	9.26776e-33	7.81305e-31
FBgn0034915	eIF6	37776	CG17611	509.664	1.90696	0.160472	1.44385e-32	1.20644e-30
FBgn0032889	CG9331	35347	CG9331	702.468	2.00191	0.168481	1.46565e-32	1.21392e-30
FBgn0066292	CheB42c	2768715	CG33350	311.987	-1.86147	0.157277	2.55463e-32	2.09746e-30
FBgn0031008	CG8010	32921	CG8010	2246.98	1.84058	0.156221	4.8401e-32	3.93967e-30
FBgn0020618	Rack1	34070	CG7111	29277.9	-0.961389	0.0817888	6.69282e-32	5.40117e-30
FBgn0263832	Rcd5	38478	CG1135	1141.05	1.80051	0.153359	7.89904e-32	6.32057e-30
FBgn0052163	CG32163	317891	CG32163	173.482	-2.39714	0.205316	1.70388e-31	1.35193e-29
FBgn0025832	Fen1	36887	CG8648	130.54	3.93064	0.336683	1.71852e-31	1.35219e-29
FBgn0030257	SmydA-4	32034	CG11160	2164.58	1.20914	0.104153	3.69895e-31	2.88641e-29
FBgn0035111	Dis3l2	38034	CG16940	665.706	-1.39497	0.121012	9.5848e-31	7.41801e-29
FBgn0035241	CG12105	38190	CG12105	3450.27	-2.44897	0.212746	1.15759e-30	8.88615e-29
FBgn0267913	lncRNA:CR46194	26067505	CR46194	1267.24	-1.39058	0.120851	1.2224e-30	9.30797e-29
FBgn0033690	EndoG	36309	CG8862	3314.69	-1.15397	0.100473	1.56245e-30	1.18021e-28
FBgn0033889	CG6701	36550	CG6701	526.248	-1.75749	0.154739	6.78613e-30	5.08529e-28
FBgn0041171	ago	38516	CG15010	825.603	-1.49003	0.131374	8.13553e-30	6.04848e-28
FBgn0033468	CG1418	36035	CG1418	246.592	-2.28063	0.202468	1.97331e-29	1.45562e-27
FBgn0011207	pelo	34286	CG3959	1186.45	1.34266	0.11938	2.39738e-29	1.75473e-27
FBgn0034618	CG9485	37435	CG9485	19014.8	-0.930058	0.0830839	4.35318e-29	3.16175e-27
FBgn0261283	SREBP	40155	CG8522	2134.65	1.71757	0.154657	1.17681e-28	8.48203e-27
FBgn0001297	kay	3772082	CG33956	13878.7	-1.15907	0.104574	1.50625e-28	1.07743e-26
FBgn0036806	Cyp12c1	40037	CG4120	117.695	6.07515	0.548458	1.62591e-28	1.15428e-26
FBgn0040793	CG7630	50266	CG7630	31903.9	-1.36745	0.123522	1.744e-28	1.22887e-26
FBgn0036997	CG5955	40268	CG5955	157.683	3.85786	0.348881	2.00945e-28	1.40542e-26
FBgn0028978	trbl	43999	CG5408	4203.81	1.76133	0.159408	2.21168e-28	1.53549e-26
FBgn0033395	Cyp4p2	35946	CG1944	265.765	-2.44258	0.221366	2.61528e-28	1.80244e-26
FBgn0044419	Pmi	3772100	CG33718	1873.87	1.22393	0.110936	2.65719e-28	1.81806e-26
FBgn0260458	PGRP-LD	3771920	CG33717	1885.98	1.22252	0.11115	3.87034e-28	2.62904e-26
FBgn0052446	Atox1	326216	CG32446	336.047	-2.01739	0.183715	4.7125e-28	3.17824e-26
FBgn0053558	mim	2768716	CG33558	1955.94	-1.42881	0.13027	5.44242e-28	3.64449e-26
FBgn0015288	RpL22	31022	CG7434	24146.3	-1.05269	0.0963205	8.3734e-28	5.56772e-26
FBgn0026566	CG1307	40814	CG1307	1074.15	1.14315	0.104857	1.12736e-27	7.44375e-26
FBgn0034282	Mapmodulin	37043	CG5784	798.842	2.1661	0.199661	2.0192e-27	1.32398e-25
FBgn0035978	UGP	39065	CG4347	7650.87	-0.985681	0.0909425	2.2613e-27	1.47249e-25
FBgn0035165	CG13887	38096	CG13887	2213.26	1.16679	0.107813	2.69806e-27	1.74487e-25
FBgn0031483	CG9641	33502	CG9641	320.172	1.9573	0.1812	3.37254e-27	2.16623e-25
FBgn0016726	RpL29	37430	CG10071	9211.08	-1.12096	0.104209	5.49915e-27	3.50831e-25
FBgn0053177	CG33177	32438	CG33177	1067.92	1.32284	0.123301	7.48072e-27	4.74047e-25
FBgn0004913	Gnf1	40607	CG1119	1439.6	1.07101	0.100047	9.62893e-27	6.06109e-25
FBgn0259993	lncRNA:CR42491	8673998	CR42491	10808.5	-0.962871	0.089958	9.79376e-27	6.12402e-25
FBgn0028697	RpL15	3354918	CG17420	21042	-0.927312	0.0874954	3.0308e-26	1.88269e-24
FBgn0031836	CG11050	33924	CG11050	1868.74	-1.06727	0.101092	4.69526e-26	2.89756e-24
FBgn0001978	stc	34888	CG3647	1315.76	1.22498	0.116453	7.05674e-26	4.29869e-24
FBgn0259937	Nop60B	37873	CG3333	387.746	2.32113	0.220656	7.04578e-26	4.29869e-24
FBgn0033615	CG7741	36208	CG7741	258.506	2.071	0.197522	1.01356e-25	6.13464e-24
FBgn0033683	CG18343	36297	CG18343	296.628	-1.91719	0.183042	1.13701e-25	6.83799e-24
FBgn0037071	CG7632	40357	CG7632	1830.63	1.29617	0.123829	1.21894e-25	7.28435e-24
FBgn0035251	Vta1	38204	CG7967	262.979	-1.99027	0.191826	3.20806e-25	1.90507e-23
FBgn0039752	CG15530	43589	CG15530	81.8039	4.29053	0.413627	3.29252e-25	1.943e-23
FBgn0037369	CG2100	40707	CG2100	539.176	-1.60075	0.15506	5.52451e-25	3.2399e-23
FBgn0030711	Rrp47	32558	CG8928	118.744	-2.49239	0.241687	6.18831e-25	3.60679e-23
FBgn0003886	alphaTub85E	41183	CG9476	310.684	2.23048	0.217292	1.01451e-24	5.8767e-23
FBgn0027524	CG3909	41226	CG3909	563.963	1.33084	0.129765	1.11499e-24	6.41936e-23
FBgn0040660	CG13551	50133	CG13551	5326.38	2.51212	0.245301	1.29939e-24	7.43566e-23
FBgn0010278	Ssrp	37767	CG4817	867.582	2.64854	0.258996	1.5138e-24	8.61041e-23
FBgn0024238	Fim	32721	CG8649	2520.03	-0.934991	0.0916936	2.04697e-24	1.15734e-22
FBgn0029854	CG3566	31562	CG3566	231.764	-2.37053	0.232848	2.42134e-24	1.36085e-22
FBgn0029152	Mkrn1	44131	CG7184	743.512	-1.36823	0.135802	7.1152e-24	3.97525e-22
FBgn0031995	CG8475	34114	CG8475	13236.1	-0.840441	0.0834756	7.64418e-24	4.24567e-22
FBgn0003062	Fib	37662	CG9888	377.796	2.23684	0.223144	1.19324e-23	6.58861e-22
FBgn0052512	CG32512	33085	CG32512	580.092	1.37134	0.13751	2.00784e-23	1.10221e-21
FBgn0033205	CG2064	35708	CG2064	168.202	3.94704	0.396721	2.54363e-23	1.38826e-21
FBgn0267385	PyK	42620	CG7070	81861.1	-0.917635	0.0928197	4.7778e-23	2.59264e-21
FBgn0031047	Rcd-1	32966	CG14213	1353.56	-1.03102	0.104344	5.03657e-23	2.71744e-21
FBgn0032671	JMJD4	35089	CG7200	311.709	-1.83501	0.186445	7.41714e-23	3.97913e-21
FBgn0013691	trnD	19893537	CR34071	417.301	3.85146	0.39435	1.56635e-22	8.32979e-21
FBgn0267939	lncRNA:CR46219	26067530	CR46219	1299.28	1.77124	0.181432	1.62988e-22	8.69454e-21
FBgn0262524	ver	39432	CG14121	71.2333	5.07346	0.520002	1.72834e-22	9.16799e-21
FBgn0038146	CG9799	41647	CG9799	355.988	1.5588	0.159822	1.78439e-22	9.41239e-21
FBgn0038115	CG7966	41610	CG7966	199.394	2.15259	0.222066	3.21436e-22	1.68611e-20
FBgn0038830	CG17272	42465	CG17272	805.406	-1.20495	0.124458	3.61099e-22	1.8837e-20
FBgn0038964	Nop56	42633	CG13849	472.368	1.8444	0.190926	4.44602e-22	2.30655e-20
FBgn0051473	CG31473	318753	CG31473	72.7077	-4.92576	0.509943	4.48397e-22	2.31353e-20
FBgn0031228	ND-15	33179	CG11455	16176.8	-0.912666	0.0946866	5.48237e-22	2.81329e-20
FBgn0038774	CG5023	42400	CG5023	2345.27	-1.57737	0.165006	1.18334e-21	6.03952e-20
FBgn0004698	Xpc	36697	CG8153	688.781	1.28083	0.134051	1.23844e-21	6.28676e-20
FBgn0003942	RpS27A	34420	CG5271	25100.1	-0.948685	0.099397	1.36892e-21	6.91196e-20
FBgn0030672	CG9281	32508	CG9281	3871.52	-0.998868	0.105192	2.1881e-21	1.09894e-19
FBgn0025373	Fpps	36209	CG12389	1836.1	-1.37383	0.145136	2.91153e-21	1.45453e-19
FBgn0085271	CG34242	5740417	CG34242	534.035	-1.35059	0.142841	3.22464e-21	1.60247e-19
FBgn0015781	P5cr	42284	CG6009	888.362	-1.14349	0.121073	3.5659e-21	1.76279e-19
FBgn0029155	Men-b	43936	CG5889	9859.08	-0.892387	0.0945709	3.86648e-21	1.90142e-19
FBgn0037057	CG10512	40339	CG10512	1350.8	-1.18838	0.12625	4.82386e-21	2.35994e-19
FBgn0051278	CG31278	41282	CG31278	769.478	1.12739	0.11978	4.85967e-21	2.36521e-19
FBgn0003076	Pgm1	44010	CG5165	20761.2	-1.05694	0.112992	8.43125e-21	4.08245e-19
FBgn0265595	CG44422	32063	CG44422	985.894	1.26292	0.135245	9.81295e-21	4.72724e-19
FBgn0035206	sturkopf	38150	CG9186	565.1	1.23878	0.132819	1.09116e-20	5.2034e-19
FBgn0250843	Prosalpha6	34359	CG4904	3208.67	1.26719	0.135865	1.09074e-20	5.2034e-19
FBgn0021825	DCTN2-p50	44086	CG8269	822.57	-1.30087	0.140135	1.64833e-20	7.82085e-19
FBgn0010355	Taf1	40813	CG17603	615.476	-1.358	0.14742	3.20618e-20	1.51364e-18
FBgn0050015	CG30015	36147	CG30015	4712.85	-0.95106	0.103276	3.29319e-20	1.54698e-18
FBgn0034959	Xxylt	37833	CG11388	192.931	-1.71784	0.187602	5.34245e-20	2.4972e-18
FBgn0262560	wcd	36831	CG7989	155.255	2.07552	0.227667	7.76189e-20	3.61023e-18
FBgn0053051	CG33051	39941	CG33051	474.252	1.38888	0.152482	8.35451e-20	3.86683e-18
FBgn0030668	CG8128	32504	CG8128	211.999	1.9616	0.215441	8.62492e-20	3.97251e-18
FBgn0033741	CG8545	36365	CG8545	252.424	1.72533	0.189982	1.07069e-19	4.90752e-18
FBgn0053158	CG33158	39834	CG33158	604.703	1.68096	0.185174	1.10854e-19	5.00806e-18
FBgn0260759	CG42557	43548	CG42557	336.942	-1.30094	0.143311	1.10844e-19	5.00806e-18
FBgn0260760	CG42558	8674024	CG42558	336.942	-1.30094	0.143311	1.10844e-19	5.00806e-18
FBgn0263354	CG42784	326165	CG42784	618.454	-2.05006	0.225943	1.15417e-19	5.18938e-18
FBgn0284224	CG46308	30522397	CG46308	534.028	-2.13323	0.23516	1.1749e-19	5.25756e-18
FBgn0027791	O-fut2	31098	CG14789	232.583	1.93049	0.212944	1.23816e-19	5.51449e-18
FBgn0011703	RnrL	34392	CG5371	84.3596	4.01304	0.443176	1.36337e-19	6.04366e-18
FBgn0051759	CG31759	326158	CG31759	257.715	1.68102	0.186353	1.86988e-19	8.25018e-18
FBgn0037890	CG17734	41359	CG17734	848.092	-1.1091	0.122974	1.89893e-19	8.33938e-18
FBgn0037638	CG8379	41060	CG8379	371.768	-1.42641	0.158191	1.93347e-19	8.45177e-18
FBgn0264908	pHCl-1	39730	CG44099	3027.03	-2.23597	0.24845	2.26436e-19	9.85259e-18
FBgn0026738	CG7857	39671	CG7857	163.737	-1.98456	0.220538	2.28384e-19	9.89174e-18
FBgn0025800	Smox	31738	CG2262	1234.61	-0.980699	0.109028	2.36328e-19	1.01891e-17
FBgn0264679	asRNA:CR43964	14462604	CR43964	237.245	2.2473	0.250158	2.62218e-19	1.12539e-17
FBgn0036697	rogdi	39917	CG7725	423.203	-1.5045	0.168188	3.70656e-19	1.58359e-17
FBgn0011638	La	35305	CG10922	1138.18	1.2851	0.143741	3.8777e-19	1.64925e-17
FBgn0045035	tefu	41839	CG6535	325.393	1.83052	0.204912	4.13831e-19	1.75219e-17
FBgn0030066	Uros1	31817	CG1885	9440.66	-0.836522	0.0936519	4.17459e-19	1.75967e-17
FBgn0037744	NA	NA	NA	1653.59	-0.899016	0.101375	7.43313e-19	3.11927e-17
FBgn0265262	Vha68-1	45668	CG12403	3423.9	-0.770358	0.087129	9.43785e-19	3.94302e-17
FBgn0032157	Etl1	34311	CG5899	257.267	-1.5513	0.175579	9.97797e-19	4.14263e-17
FBgn0039828	CG1542	43691	CG1542	245.68	1.74535	0.197548	1.00034e-18	4.14263e-17
FBgn0023174	Prosbeta2	39628	CG3329	2144.16	0.822565	0.0940643	2.23586e-18	9.21878e-17
FBgn0034485	CG11099	37282	CG11099	840.272	-1.77126	0.202709	2.37438e-18	9.74734e-17
FBgn0033679	CG8888	36293	CG8888	1427.63	1.06008	0.122467	4.88252e-18	1.9957e-16
FBgn0030263	CG2076	32041	CG2076	10589.3	0.891912	0.103122	5.19086e-18	2.11259e-16
FBgn0036213	RpL10Ab	39338	CG7283	18873.9	-0.937916	0.108448	5.2176e-18	2.11436e-16
FBgn0000667	Actn	31166	CG4376	101890	-0.796133	0.0926611	8.55617e-18	3.45245e-16
FBgn0053138	AGBE	326264	CG33138	2000.42	-1.25151	0.145731	8.86784e-18	3.56298e-16
FBgn0050035	Tret1-1	36248	CG30035	1947.77	-0.814145	0.0949672	1.00906e-17	4.03711e-16
FBgn0030670	Pis	32506	CG9245	680.451	1.35779	0.158633	1.13532e-17	4.52309e-16
FBgn0032781	RtcB	35220	CG9987	2209.4	1.27497	0.149012	1.16679e-17	4.62891e-16
FBgn0038080	CG12279	41570	CG12279	72.2311	-2.72529	0.318662	1.20653e-17	4.76657e-16
FBgn0034258	eIF3c	37005	CG4954	3582.61	-0.837587	0.0980783	1.34239e-17	5.28119e-16
FBgn0284257	Ttd14	37119	CG30118	2874.27	-1.7603	0.206205	1.38187e-17	5.41395e-16
FBgn0010015	CanA1	43670	CG1455	3680.71	-0.770281	0.0903495	1.52069e-17	5.9332e-16
FBgn0010408	RpS9	39108	CG3395	16550	-0.926967	0.109025	1.858e-17	7.21942e-16
FBgn0037345	Rev7	40677	CG2948	106.181	2.61478	0.30766	1.91333e-17	7.40396e-16
FBgn0033902	eIF3m	36565	CG8309	2064.37	-1.05746	0.124606	2.13116e-17	8.21322e-16
FBgn0003268	rod	43719	CG1569	75.9555	3.67612	0.43346	2.23532e-17	8.57963e-16
FBgn0003074	Pgi	35886	CG8251	43877.4	-0.954701	0.112634	2.32861e-17	8.9015e-16
FBgn0022027	Vps25	35847	CG14750	164.161	-2.14411	0.253269	2.54559e-17	9.69173e-16
FBgn0020647	KrT95D	42843	CG5405	1623.79	0.934965	0.110478	2.60799e-17	9.8894e-16
FBgn0034876	wmd	37727	CG3957	1274.36	-0.957828	0.113355	2.91776e-17	1.10198e-15
FBgn0013688	srRNA	19893562	CR34096	13266.1	3.8824	0.459709	3.03155e-17	1.18581e-15
FBgn0034312	CG10916	37081	CG10916	237.869	1.71173	0.202898	3.27306e-17	1.23124e-15
FBgn0027330	l(1)G0020	31811	CG1994	103.104	3.09449	0.367601	3.82718e-17	1.42831e-15
FBgn0041205	key	37967	CG16910	442.567	-1.18033	0.140212	3.82373e-17	1.42831e-15
FBgn0259209	Mlp60A	37853	CG42309	106652	-0.846876	0.100959	4.93079e-17	1.83293e-15
FBgn0037356	CG12170	40692	CG12170	2604.19	1.0056	0.11991	5.01681e-17	1.8576e-15
FBgn0035213	CG2199	38159	CG2199	421.955	1.39767	0.167514	7.20712e-17	2.65819e-15
FBgn0031247	CG11562	33200	CG11562	2460.21	-1.04815	0.125702	7.53238e-17	2.76734e-15
FBgn0038038	Sccpdh2	41521	CG5167	454.395	1.26216	0.151574	8.29182e-17	3.03455e-15
FBgn0032923	Pld3	35384	CG9248	956.929	1.21283	0.145939	9.5294e-17	3.474e-15
FBgn0027865	Tsp96F	43127	CG6120	1009.25	-1.2661	0.152488	1.01518e-16	3.68667e-15
FBgn0036538	CG15715	39726	CG15715	731.843	-1.14811	0.138387	1.07355e-16	3.88371e-15
FBgn0037526	ArgRS-m	40929	CG10092	335.121	-1.73561	0.209298	1.10865e-16	3.99536e-15
FBgn0035714	CG8549	38749	CG8549	368.874	1.24939	0.151429	1.57498e-16	5.65437e-15
FBgn0020910	RpL3	41347	CG4863	40273.2	-0.697792	0.0846839	1.72272e-16	6.16133e-15
FBgn0267376	SelR	41309	CG6584	4735.17	-0.792614	0.0962163	1.75361e-16	6.24815e-15
FBgn0050109	CG30109	246461	CG30109	649.12	-1.10173	0.133871	1.87562e-16	6.65773e-15
FBgn0033807	AQP	36456	CG12251	1323.3	-0.92874	0.11307	2.14198e-16	7.57473e-15
FBgn0015527	peng	33112	CG1685	436.001	1.50169	0.182947	2.24265e-16	7.90115e-15
FBgn0061476	Zwilch	59247	CG18729	58.0364	5.91416	0.723185	2.88736e-16	1.01347e-14
FBgn0029148	NHP2	44005	CG5258	243.613	1.70736	0.209649	3.8275e-16	1.33849e-14
FBgn0031360	CG31937	326177	CG31937	1078.33	1.1248	0.138246	4.07818e-16	1.42089e-14
FBgn0030704	CG15916	32549	CG15916	280.353	-1.64855	0.203788	5.98919e-16	2.07904e-14
FBgn0013704	trnR	19893544	CR34078	246.209	3.65152	0.451855	6.41474e-16	2.22425e-14
FBgn0034963	Not11	37839	CG13567	266.639	-1.42944	0.177023	6.75452e-16	2.33613e-14
FBgn0086710	RpL30	44059	CG10652	11876.2	-0.854287	0.10583	6.90012e-16	2.37777e-14
FBgn0053054	CG33054	40340	CG33054	891.436	-0.996849	0.123503	6.94833e-16	2.38568e-14
FBgn0001404	egh	31239	CG9659	602.549	-1.04698	0.130297	9.33211e-16	3.19253e-14
FBgn0037215	beta-Man	40524	CG12582	402.862	1.30793	0.163245	1.128e-15	3.84497e-14
FBgn0015834	eIF3i	33710	CG8882	2569.75	-0.847136	0.105878	1.23326e-15	4.18865e-14
FBgn0013325	RpL11	37235	CG7726	18886.6	-0.704377	0.0882301	1.42342e-15	4.79997e-14
FBgn0026326	Mad1	35954	CG2072	490.203	1.10886	0.138889	1.41916e-15	4.79997e-14
FBgn0038302	CG4210	41832	CG4210	306.154	1.24551	0.15625	1.57009e-15	5.27574e-14
FBgn0043458	CG12084	192509	CG12084	482.696	-1.19561	0.150211	1.72666e-15	5.78126e-14
FBgn0034068	casp	36769	CG8400	848.637	-0.893178	0.112346	1.86121e-15	6.20974e-14
FBgn0011288	Snap25	3355084	CG40452	327.236	3.31529	0.417543	2.02198e-15	6.72236e-14
FBgn0033653	CG13192	36259	CG13192	314.177	-1.52584	0.192489	2.24703e-15	7.44438e-14
FBgn0085484	Pdxk	39066	CG34455	329.633	-1.36065	0.171729	2.31428e-15	7.64035e-14
FBgn0030274	Lint-1	32055	CG1908	1058.79	0.915374	0.115716	2.56299e-15	8.43198e-14
FBgn0036900	CG8765	40147	CG8765	1709.47	0.926095	0.11728	2.87021e-15	9.40991e-14
FBgn0011754	PhKgamma	32120	CG1830	8372.34	-0.720884	0.0914177	3.13029e-15	1.0227e-13
FBgn0267351	Topors	37188	CG15104	393.844	1.1555	0.146758	3.44887e-15	1.1229e-13
FBgn0038306	Art3	41837	CG6563	177.615	1.71017	0.217581	3.84421e-15	1.24732e-13
FBgn0053653	Cadps	49968	CG33653	431.806	-2.02625	0.257816	3.86238e-15	1.24892e-13
FBgn0016031	lama	38610	CG10645	851.561	1.45456	0.185265	4.11917e-15	1.32741e-13
FBgn0000047	Act88F	41885	CG5178	1.35083e+06	-0.672967	0.0857496	4.22574e-15	1.35712e-13
FBgn0001977	CIAPIN1	49424	CG4180	661.569	1.02018	0.130108	4.46918e-15	1.43044e-13
FBgn0029174	Fkbp59	47762	CG4535	887.635	-1.07293	0.137291	5.49461e-15	1.7527e-13
FBgn0036552	CG17028	39741	CG17028	293.951	1.39287	0.178347	5.72318e-15	1.81947e-13
FBgn0083970	CG34134	4379889	CG34134	525.706	-0.991945	0.12725	6.42939e-15	2.03712e-13
FBgn0003984	vn	38657	CG10491	1476.32	-1.07476	0.137999	6.7973e-15	2.14649e-13
FBgn0036258	eIF3l	39386	CG5642	2571.11	-0.850017	0.109352	7.64959e-15	2.40758e-13
FBgn0013563	Pex1	45460	CG6760	975.759	-0.850681	0.109493	7.89515e-15	2.47661e-13
FBgn0001217	Hsc70-2	41609	CG7756	55.4034	4.34519	0.559551	8.13217e-15	2.54252e-13
FBgn0035207	Herc4	38151	CG9153	2381.3	1.33016	0.171338	8.27079e-15	2.57732e-13
FBgn0034897	Sesn	37755	CG11299	5215.58	-1.01812	0.131301	8.89969e-15	2.76417e-13
FBgn0267986	lncRNA:CR46253	26067563	CR46253	57.0719	6.21816	0.80433	1.06821e-14	3.30688e-13
FBgn0015222	Fer1HCH	46415	CG2216	3217.11	1.2105	0.156601	1.07703e-14	3.3233e-13
FBgn0002284	Prosbeta6	39855	CG4097	1496.59	-0.804408	0.10417	1.14425e-14	3.50524e-13
FBgn0034335	GstE1	37106	CG5164	396.269	1.65328	0.2141	1.1452e-14	3.50524e-13
FBgn0036741	anchor	39965	CG7510	655.577	0.967589	0.125306	1.14713e-14	3.50524e-13
FBgn0005777	PpD3	49779	CG8402	1504.83	-1.04932	0.135908	1.15617e-14	3.52147e-13
FBgn0052702	Cubn	326235	CG32702	83.8253	2.33457	0.303241	1.37434e-14	4.17253e-13
FBgn0033354	FANCI	35895	CG13745	291.14	2.00286	0.260804	1.59651e-14	4.83148e-13
FBgn0034046	tun	36743	CG8253	173.381	-1.60403	0.209471	1.89544e-14	5.7178e-13
FBgn0039667	FipoQ	43475	CG2010	9707.75	-0.663242	0.0869847	2.44379e-14	7.34849e-13
FBgn0032479	CG16974	34713	CG16974	3245.42	-0.723152	0.0950416	2.76676e-14	8.29326e-13
FBgn0016685	Nlp	43560	CG7917	2093.47	1.1151	0.146823	3.08186e-14	9.20852e-13
FBgn0003721	Tm1	41852	CG4898	234451	-0.605812	0.0797997	3.15843e-14	9.40755e-13
FBgn0030246	CG1582	32021	CG1582	1288.67	0.925084	0.121869	3.17898e-14	9.43896e-13
FBgn0029665	CG14270	31319	CG14270	2031.39	-0.972303	0.12832	3.53186e-14	1.04539e-12
FBgn0028325	Pdha	31406	CG7010	62710.2	-0.670681	0.0885776	3.68433e-14	1.08711e-12
FBgn0266756	btsz	3346167	CG44012	6208.46	-0.700318	0.0927297	4.27808e-14	1.25837e-12
FBgn0034237	eIF3b	36981	CG4878	6644.34	-0.746748	0.0991103	4.90152e-14	1.43727e-12
FBgn0031574	TTLL4B	33609	CG3964	9974.88	-0.724234	0.0961469	4.97486e-14	1.45426e-12
FBgn0014010	Rab5	33418	CG3664	2946.2	0.814576	0.108272	5.33632e-14	1.55511e-12
FBgn0034641	mahj	37462	CG10080	527.144	1.15809	0.153953	5.38161e-14	1.56348e-12
FBgn0085188	CG34159	34353	CG34159	1298.4	-0.816489	0.108628	5.63305e-14	1.63151e-12
FBgn0266599	Hsc70-4	41840	CG4264	56879.4	0.720681	0.0959137	5.7412e-14	1.65775e-12
FBgn0040309	Jafrac1	53578	CG1633	7522.04	0.851638	0.113376	5.83954e-14	1.681e-12
FBgn0002780	mod	43764	CG2050	1491.23	0.976213	0.129986	5.90632e-14	1.69506e-12
FBgn0037275	CG14655	40594	CG14655	3202.17	0.626522	0.0834472	6.00356e-14	1.71774e-12
FBgn0037653	Iru	41080	CG11982	4883.02	0.930275	0.124178	6.81074e-14	1.94281e-12
FBgn0261553	CG42671	39268	CG42671	2082	-0.905647	0.120993	7.1498e-14	2.03339e-12
FBgn0032884	Pomp	35342	CG9324	2728.3	0.986343	0.131967	7.76936e-14	2.20295e-12
FBgn0262732	mbf1	39842	CG4143	8787.85	1.09916	0.147673	9.82585e-14	2.77771e-12
FBgn0000395	cv-2	45280	CG15671	208.35	1.37831	0.185235	1.00028e-13	2.81929e-12
FBgn0011642	Zyx	317824	CG32018	741.53	-0.858959	0.115542	1.0523e-13	2.95709e-12
FBgn0036018	CG3335	39119	CG3335	122.103	1.96347	0.264409	1.12045e-13	3.13926e-12
FBgn0032925	CG9246	35386	CG9246	300.654	1.4879	0.200653	1.21363e-13	3.39027e-12
FBgn0036510	SCCRO	39685	CG7427	1056	-0.786616	0.106159	1.26479e-13	3.52276e-12
FBgn0020493	Dad	42059	CG5201	925.765	0.977848	0.132197	1.39427e-13	3.87196e-12
FBgn0025712	CG13920	38203	CG13920	566.899	1.28756	0.174133	1.42303e-13	3.94026e-12
FBgn0037583	CG9684	41000	CG9684	168.541	-1.51064	0.204575	1.53248e-13	4.23089e-12
FBgn0040907	mRpL33	50381	CG3712	1382.62	-0.730285	0.0989177	1.55046e-13	4.26806e-12
FBgn0263133	mEFG1	34004	CG4567	5624.29	-0.632141	0.085707	1.63604e-13	4.49056e-12
FBgn0028744	CG5033	37036	CG5033	202.188	1.73391	0.235692	1.88543e-13	5.15857e-12
FBgn0034982	Naa35	37866	CG4065	1133.49	-0.999722	0.1359	1.89035e-13	5.15857e-12
FBgn0011824	CG4038	37397	CG4038	118.841	1.96499	0.267894	2.21807e-13	6.0181e-12
FBgn0015805	HDAC1	38565	CG7471	362.844	-1.03018	0.140446	2.21637e-13	6.0181e-12
FBgn0001223	Hsp22	3772576	CG4460	3766.56	1.42514	0.194615	2.42744e-13	6.5673e-12
FBgn0022023	eIF3h	45682	CG9124	2575.92	-0.735131	0.100444	2.50129e-13	6.74775e-12
FBgn0039189	CG18528	42906	CG18528	1508.02	1.03252	0.14116	2.58207e-13	6.94585e-12
FBgn0031634	Ir25a	33683	CG15627	637.951	1.03547	0.141638	2.65887e-13	7.13212e-12
FBgn0001228	CG4456	3771872	CG4456	3767.28	1.42442	0.194904	2.70502e-13	7.23536e-12
FBgn0031830	COX5B	33918	CG11015	41299.3	-0.886228	0.121306	2.75837e-13	7.35722e-12
FBgn0034066	EMC7	36767	CG8397	1335.31	0.781941	0.107055	2.79116e-13	7.4237e-12
FBgn0259152	Clbn	43018	CG11847	1086.15	0.985014	0.134991	2.94504e-13	7.81098e-12
FBgn0026150	ApepP	35029	CG6291	615.624	-1.56616	0.214816	3.08368e-13	8.15576e-12
FBgn0034138	RpS15	36851	CG8332	20332.7	-0.774942	0.106392	3.24442e-13	8.55694e-12
FBgn0035110	thoc7	38033	CG17143	127.045	-1.89092	0.259973	3.50174e-13	9.20988e-12
FBgn0004852	Ac76E	40180	CG7978	1503.83	-0.963207	0.132531	3.65472e-13	9.58552e-12
FBgn0032161	CG4594	34316	CG4594	269.445	1.37494	0.189327	3.80691e-13	9.95701e-12
FBgn0011300	babo	35900	CG8224	562.255	-0.921722	0.127051	4.02476e-13	1.04977e-11
FBgn0033454	CG1671	36019	CG1671	100.144	2.08256	0.287231	4.15318e-13	1.08028e-11
FBgn0038473	Ns1	42060	CG3983	569.842	1.05738	0.145968	4.36032e-13	1.13105e-11
FBgn0003082	phr	35735	CG11205	1500.32	1.16298	0.160736	4.6428e-13	1.20102e-11
FBgn0053178	CG33178	318913	CG33178	620.657	1.2736	0.176192	4.88457e-13	1.26011e-11
FBgn0040237	NA	NA	NA	9597.37	0.991786	0.137214	4.9008e-13	1.26086e-11
FBgn0263241	Mocs1	39238	CG33048	300.221	1.62869	0.225726	5.38006e-13	1.38039e-11
FBgn0036514	CG12301	39689	CG12301	127.533	1.74276	0.241597	5.45379e-13	1.39552e-11
FBgn0263039	NA	NA	NA	48.2563	3.06159	0.424531	5.52628e-13	1.41025e-11
FBgn0033315	beta3GalTII	35848	CG8734	56.256	-2.69276	0.374009	6.03457e-13	1.53581e-11
FBgn0021995	Rs1	44087	CG2173	635.335	0.915384	0.127257	6.3298e-13	1.60661e-11
FBgn0003463	sog	32498	CG9224	3428.93	-0.750436	0.104467	6.79487e-13	1.72003e-11
FBgn0003278	RpI135	33210	CG4033	277.624	1.24347	0.173151	6.89744e-13	1.74133e-11
FBgn0017572	Mo25	39858	CG4083	2003.94	-0.78763	0.109962	7.90936e-13	1.99147e-11
FBgn0035471	Sc2	38457	CG10849	1186.69	0.85549	0.119515	8.18455e-13	2.05528e-11
FBgn0266967	lncRNA:CR45418	19836222	CR45418	170.244	-1.48575	0.208022	9.1817e-13	2.29957e-11
FBgn0033471	CG12134	36038	CG12134	244.999	1.32572	0.185646	9.25717e-13	2.31233e-11
FBgn0031359	Rim2	33350	CG18317	2966	-0.633925	0.0889791	1.04515e-12	2.60207e-11
FBgn0040071	tara	53562	CG6889	326.145	-1.34836	0.189266	1.04722e-12	2.60207e-11
FBgn0026401	Nipped-B	3355136	CG17704	1619.12	-0.997183	0.140042	1.07438e-12	2.66253e-11
FBgn0261592	RpS6	31700	CG10944	31111.5	-0.705089	0.099037	1.08364e-12	2.67846e-11
FBgn0038467	AdSL	42051	CG3590	432.913	-1.15294	0.162052	1.12192e-12	2.76584e-11
FBgn0052280	CG32280	317952	CG32280	2130.57	-0.682002	0.0961024	1.27846e-12	3.14354e-11
FBgn0026090	CG14812	31137	CG14812	156.671	-2.1045	0.298009	1.64289e-12	4.02914e-11
FBgn0030087	CG7766	31839	CG7766	16181.5	-0.715772	0.10138	1.66175e-12	4.06483e-11
FBgn0036126	Irbp18	39243	CG6272	289.99	1.18193	0.167521	1.72119e-12	4.19935e-11
FBgn0039757	RpS7	43594	CG1883	28185.6	-0.670813	0.0951394	1.77837e-12	4.32766e-11
FBgn0040259	Ugt302C1	53510	CG18578	145.185	2.12913	0.302596	1.97562e-12	4.79533e-11
FBgn0039026	CG7029	42703	CG7029	9765.62	-0.596843	0.0849152	2.08477e-12	5.04728e-11
FBgn0002891	DNApol-zeta	47186	CG1925	123.323	1.83959	0.262523	2.42884e-12	5.86526e-11
FBgn0037011	CG4858	40282	CG4858	834.844	0.863215	0.123514	2.7726e-12	6.67829e-11
FBgn0041588	eIF2D	64874	CG31426	839.192	1.00044	0.143292	2.91371e-12	7.00032e-11
FBgn0283494	Adk2	37834	CG3140	8157.49	-0.70401	0.100967	3.11003e-12	7.45303e-11
FBgn0033883	CG16935	36540	CG16935	10258.6	-0.628783	0.0902433	3.22305e-12	7.70432e-11
FBgn0038662	Mpc1	42268	CG14290	11116.9	-0.743266	0.106704	3.26786e-12	7.7917e-11
FBgn0037850	CG14695	41314	CG14695	44.8342	5.81417	0.835459	3.42073e-12	8.13565e-11
FBgn0032705	Grip71	35130	CG10346	80.9014	1.97071	0.283634	3.70311e-12	8.76309e-11
FBgn0260441	NA	NA	NA	16139.6	-0.902686	0.129918	3.70121e-12	8.76309e-11
FBgn0052442	Arv1	318031	CG32442	152.218	-1.46628	0.211249	3.89321e-12	9.18992e-11
FBgn0038947	Sar1	42615	CG7073	1702.44	-0.672633	0.0969853	4.05023e-12	9.53673e-11
FBgn0051755	SoYb	34331	CG31755	91.1183	2.13798	0.308386	4.1259e-12	9.69073e-11
FBgn0086134	Prosalpha2	41531	CG5266	965.002	-0.880505	0.127094	4.26963e-12	1.00034e-10
FBgn0029820	CG16721	31520	CG16721	4933.99	-0.913336	0.132255	4.9905e-12	1.16634e-10
FBgn0033734	CG8520	36357	CG8520	264.803	1.4024	0.20328	5.24252e-12	1.22222e-10
FBgn0003231	ref(2)P	35246	CG10360	1373.33	0.74451	0.107995	5.42831e-12	1.26242e-10
FBgn0023536	CG3156	30994	CG3156	2422.56	-0.690311	0.100139	5.44211e-12	1.26252e-10
FBgn0032812	Hakai	35256	CG10263	501.934	0.977848	0.142222	6.17662e-12	1.42593e-10
FBgn0042135	Gdap2	59173	CG18812	2253.9	-0.756365	0.110008	6.17671e-12	1.42593e-10
FBgn0036187	RIOK1	39309	CG11660	239.638	1.31599	0.191516	6.35658e-12	1.46387e-10
FBgn0034451	TBCB	37244	CG11242	247.534	1.32606	0.193331	6.93234e-12	1.59258e-10
FBgn0267823	Gmer	37638	CG3495	84.3718	-1.9412	0.283087	7.01988e-12	1.60878e-10
FBgn0266303	asRNA:CR44968	19835428	CR44968	112.313	-1.87786	0.274189	7.44931e-12	1.70306e-10
FBgn0029891	Pink1	31607	CG4523	4746	-0.673133	0.0983266	7.60023e-12	1.72919e-10
FBgn0034728	rad50	37564	CG6339	52.6466	3.05878	0.446792	7.58929e-12	1.72919e-10
FBgn0052195	CG32195	317907	CG32195	47.6846	3.07576	0.449343	7.6472e-12	1.73569e-10
FBgn0285917	sbb	44027	CG5580	1048.39	-0.967655	0.141618	8.32432e-12	1.88485e-10
FBgn0000579	Eno	33351	CG17654	148821	-0.712994	0.104512	8.97125e-12	2.02647e-10
FBgn0026176	SkpB	36298	CG8881	499.697	-1.65696	0.243086	9.33827e-12	2.10434e-10
FBgn0026259	eIF5B	44261	CG10840	4109.87	-0.687123	0.100815	9.38367e-12	2.10954e-10
FBgn0028694	Rpn11	33738	CG18174	1386.54	0.771907	0.113262	9.41104e-12	2.11067e-10
FBgn0037074	CG7324	40361	CG7324	505.444	-0.944703	0.138848	1.01866e-11	2.27918e-10
FBgn0038739	CG4686	42361	CG4686	546.362	-0.844439	0.124559	1.20629e-11	2.69263e-10
FBgn0002031	l(2)37Cc	49168	CG10691	17760.2	1.14006	0.168207	1.22093e-11	2.71888e-10
FBgn0038042	Scgbeta	41525	CG5657	87.9669	2.15347	0.317876	1.24801e-11	2.77264e-10
FBgn0011828	Pxn	38326	CG12002	1047.89	0.903636	0.13361	1.34921e-11	2.99043e-10
FBgn0285949	RpL31	35988	CG1821	17902.5	-0.75962	0.11241	1.40286e-11	3.10205e-10
FBgn0267073	lncRNA:CR45517	19834818	CR45517	149.823	2.02104	0.299566	1.51379e-11	3.33953e-10
FBgn0030749	AnxB11	32612	CG9968	2871.99	0.766826	0.113668	1.51766e-11	3.34027e-10
FBgn0038455	CG14907	42031	CG14907	664.671	1.33308	0.198046	1.68293e-11	3.69539e-10
FBgn0011774	Irbp	117419	CG5247	57.8445	2.53628	0.377131	1.75342e-11	3.84125e-10
FBgn0051710	CG31710	318907	CG31710	442.215	0.923297	0.137553	1.916e-11	4.18769e-10
FBgn0058178	CG40178	3354941	CG40178	817.177	-1.05979	0.158058	2.01295e-11	4.38944e-10
FBgn0037621	M1BP	41042	CG9797	245.34	-1.36643	0.204146	2.18061e-11	4.74408e-10
FBgn0000562	egl	37757	CG4051	1464.34	-0.698433	0.104357	2.19001e-11	4.75358e-10
FBgn0034968	RpL12	45329	CG3195	19850.8	-0.636839	0.0952546	2.29905e-11	4.97881e-10
FBgn0039929	CG11076	43830	CG11076	2359.31	0.795243	0.118993	2.33886e-11	5.05344e-10
FBgn0035390	scramb2	38362	CG1893	771.483	-0.795735	0.119156	2.42032e-11	5.21751e-10
FBgn0065101	snmRNA:204	3772124	CR33657	173.118	-1.43336	0.214695	2.45137e-11	5.27241e-10
FBgn0039907	lgs	43791	CG2041	1428.49	-0.655707	0.0982604	2.50371e-11	5.37273e-10
FBgn0015756	RpL9	34526	CG6141	22167.5	-0.627562	0.0941065	2.58194e-11	5.52804e-10
FBgn0086355	Tpi	43582	CG2171	62377.9	-0.805328	0.121111	2.94076e-11	6.28206e-10
FBgn0035088	CG3776	37996	CG3776	3227.08	-0.620091	0.0934849	3.2879e-11	7.00776e-10
FBgn0036862	Gbs-76A	40102	CG9619	4893.38	-0.694632	0.104741	3.31344e-11	7.04628e-10
FBgn0022344	CG10340	42020	CG10340	7832.09	-0.581982	0.0878052	3.40026e-11	7.21466e-10
FBgn0035996	CG3448	39094	CG3448	139.485	1.76767	0.266798	3.46089e-11	7.32685e-10
FBgn0025519	fidipidine	36808	CG7773	254.593	-1.35352	0.204308	3.47473e-11	7.33969e-10
FBgn0027580	PCB	36020	CG1516	24720.5	-0.868572	0.131161	3.5394e-11	7.4596e-10
FBgn0038595	CG7142	42194	CG7142	334.734	5.07059	0.767907	4.02585e-11	8.46594e-10
FBgn0038519	Prx3	42109	CG5826	12212.1	-0.799657	0.121195	4.16484e-11	8.73876e-10
FBgn0033526	Caf1-105	36107	CG12892	47.0731	2.73047	0.414221	4.34447e-11	9.09545e-10
FBgn0058469	lncRNA:CR40469	5740321	CR40469	225.479	1.57397	0.238974	4.50753e-11	9.41596e-10
FBgn0036825	RpL26	40060	CG6846	19920.8	-0.592962	0.0901321	4.74221e-11	9.88432e-10
FBgn0002887	mus201	3772069	CG10890	119.106	1.71021	0.260004	4.78041e-11	9.942e-10
FBgn0026427	Su(var)2-HP2	36621	CG12864	202.633	-2.1525	0.327443	4.90909e-11	1.01872e-09
FBgn0039019	HP1c	42696	CG6990	182.188	-1.29438	0.197177	5.21893e-11	1.08064e-09
FBgn0086912	mbm	33194	CG11604	109.191	1.60026	0.243917	5.35573e-11	1.10654e-09
FBgn0037955	Kyat	41433	CG6950	1977.51	0.8266	0.126063	5.48913e-11	1.13162e-09
FBgn0034243	Ns2	36989	CG6501	468.78	1.03138	0.157488	5.79469e-11	1.19202e-09
FBgn0266581	pit	42595	CG6375	183.266	1.29588	0.197902	5.82832e-11	1.19633e-09
FBgn0040238	Best1	53431	CG6264	643.416	1.50608	0.23016	6.00405e-11	1.22972e-09
FBgn0045800	Uhg1	3772106	CR32886	88.9093	1.85604	0.284043	6.38837e-11	1.30279e-09
FBgn0051141	CG31141	318605	CG31141	34.9846	3.99589	0.611503	6.38067e-11	1.30279e-09
FBgn0261955	kdn	31579	CG3861	385116	-0.564597	0.0864227	6.44767e-11	1.31204e-09
FBgn0266382	asRNA:CR45024	19835818	CR45024	85.2987	2.26615	0.347023	6.56552e-11	1.33315e-09
FBgn0022382	Pka-R2	36041	CG15862	11845.6	-0.797519	0.12224	6.83646e-11	1.38519e-09
FBgn0038752	CG4462	42376	CG4462	3069.19	0.678742	0.104055	6.89534e-11	1.39413e-09
FBgn0263916	Ent2	33921	CG31911	3570.09	0.670124	0.102766	6.99037e-11	1.41032e-09
FBgn0037370	CG1236	40708	CG1236	586.282	-0.870675	0.133532	7.01422e-11	1.41212e-09
FBgn0010389	htl	42160	CG7223	1458.46	-0.818433	0.125706	7.47963e-11	1.50261e-09
FBgn0027607	CG8230	35897	CG8230	293.058	-1.02298	0.157319	7.89344e-11	1.58238e-09
FBgn0032988	Tif-IA	35454	CG3278	522.336	-0.93912	0.14461	8.34891e-11	1.67014e-09
FBgn0260795	NaPi-III	39255	CG42575	1560	0.883235	0.136072	8.53101e-11	1.70296e-09
FBgn0039270	PQBP1	43004	CG11820	162.602	-1.33595	0.206139	9.12156e-11	1.817e-09
FBgn0029826	CG6041	31527	CG6041	55.4824	2.51281	0.387974	9.37303e-11	1.86316e-09
FBgn0266899	lncRNA:CR45359	19834800	CR45359	105.55	1.92685	0.298559	1.0906e-10	2.16332e-09
FBgn0031245	CG3625	33198	CG3625	164.029	-1.31134	0.203584	1.18461e-10	2.34489e-09
FBgn0266421	RPA3	32113	CG15220	181.703	1.55143	0.24123	1.26496e-10	2.4987e-09
FBgn0030136	RpS28b	31897	CG2998	15428.7	-0.704681	0.109705	1.3325e-10	2.62661e-09
FBgn0260439	Pp2A-29B	2768940	CG17291	14562.7	-0.533912	0.0831304	1.33977e-10	2.63545e-09
FBgn0026702	Pop1	31475	CG32763	35.1034	3.69301	0.577133	1.56513e-10	3.07235e-09
FBgn0032138	CG4364	34287	CG4364	1244.91	0.782841	0.122549	1.68097e-10	3.29289e-09
FBgn0036918	Pfdn6	40176	CG7770	3372.44	0.873983	0.136879	1.71314e-10	3.34896e-09
FBgn0027885	NA	NA	NA	1207.97	-0.883572	0.138439	1.74346e-10	3.40118e-09
FBgn0035945	CG5026	39026	CG5026	167.394	-1.29879	0.203555	1.76459e-10	3.43531e-09
FBgn0029766	CG15784	31461	CG15784	204.139	1.72996	0.271955	2.00207e-10	3.88962e-09
FBgn0267390	dop	39686	CG6498	1735.69	-0.588545	0.0925497	2.02767e-10	3.93126e-09
FBgn0041186	Slbp	43448	CG11886	98.4055	-1.77197	0.278664	2.03314e-10	3.9338e-09
FBgn0025726	unc-13	43841	CG2999	2431.27	1.75968	0.277389	2.24273e-10	4.33044e-09
FBgn0023170	RpL39	37849	CG3997	10955.3	-0.719768	0.113636	2.3888e-10	4.60308e-09
FBgn0000711	flw	44289	CG2096	967.938	-0.650022	0.102641	2.40531e-10	4.62544e-09
FBgn0263599	l(3)72Ab	39737	CG5931	1490.83	1.10392	0.174524	2.52708e-10	4.84973e-09
FBgn0036756	Cln3	39981	CG5582	174.741	-1.33474	0.211449	2.74849e-10	5.26395e-09
FBgn0001308	Khc	36810	CG7765	3328.74	-0.814393	0.12952	3.22024e-10	6.15496e-09
FBgn0264691	Lst8	31903	CG3004	947.785	0.862473	0.137246	3.29673e-10	6.28843e-09
FBgn0030241	feo	32015	CG11207	45.0348	2.73082	0.435999	3.76746e-10	7.17184e-09
FBgn0033656	S2P	36262	CG8988	565.456	0.832893	0.133038	3.83557e-10	7.28681e-09
FBgn0260392	CG42518	8674039	CG42518	2274.74	0.71499	0.114308	3.97625e-10	7.52379e-09
FBgn0260401	MED9	37079	CG42517	2274.74	0.71499	0.114308	3.97625e-10	7.52379e-09
FBgn0032075	Tsp29Fb	34212	CG9496	343.217	1.28645	0.205705	4.00367e-10	7.56053e-09
FBgn0041582	tamo	37864	CG4057	2292.22	-0.834485	0.133739	4.38527e-10	8.26461e-09
FBgn0263620	asRNA:CR43629	12798226	CR43629	369.083	1.0777	0.172798	4.46738e-10	8.40259e-09
FBgn0265691	lncRNA:CR44498	19835340	CR44498	172.929	1.5102	0.242411	4.66714e-10	8.76086e-09
FBgn0053105	p24-2	318890	CG33105	76.0318	2.18566	0.351197	4.86342e-10	9.09314e-09
FBgn0260463	Unc-115b	41178	CG31332	76.0318	2.18566	0.351197	4.86342e-10	9.09314e-09
FBgn0033872	CG6329	36529	CG6329	883.763	1.00039	0.160923	5.08099e-10	9.48117e-09
FBgn0025676	CkIIalpha-i3	38088	CG3217	314.718	1.25257	0.201628	5.22237e-10	9.72576e-09
FBgn0029522	CG13373	30988	CG13373	35.2556	-2.91596	0.469627	5.32912e-10	9.90503e-09
FBgn0032397	Tom70	34618	CG6756	730.947	0.969757	0.156219	5.3774e-10	9.97513e-09
FBgn0039254	Nmnat	42987	CG13645	346.806	0.940173	0.151489	5.42737e-10	1.00481e-08
FBgn0264746	CG44004	14462879	CG44004	157.34	2.28823	0.368811	5.4928e-10	1.01493e-08
FBgn0031233	Tbc1d15-17	33184	CG11490	600.217	-0.761246	0.122732	5.55708e-10	1.0248e-08
FBgn0002183	dre4	38248	CG1828	213.489	1.3504	0.217862	5.70351e-10	1.04976e-08
FBgn0002931	net	45339	CG11450	1401.76	0.974601	0.157481	6.06636e-10	1.11437e-08
FBgn0285947	RpS10b	32953	CG14206	17397.5	-0.646661	0.104587	6.28938e-10	1.15309e-08
FBgn0029975	spidey	31703	CG1444	1570.59	0.661217	0.107064	6.57812e-10	1.20369e-08
FBgn0262872	milt	45683	CG43227	8150.19	-0.590518	0.0957859	7.04945e-10	1.28745e-08
FBgn0033494	KCNQ	36071	CG33135	378.563	-0.912484	0.148107	7.23008e-10	1.31788e-08
FBgn0031895	CG4497	34001	CG4497	9866.6	0.698538	0.11345	7.40298e-10	1.3468e-08
FBgn0001216	Hsc70-1	39542	CG8937	12037.9	-0.636686	0.103752	8.43057e-10	1.5308e-08
FBgn0086371	poly	41641	CG9829	1634.36	0.677642	0.110591	8.93006e-10	1.61838e-08
FBgn0250868	CG42239	7354422	CG42239	183.461	1.43212	0.23449	1.01271e-09	1.83181e-08
FBgn0045064	bwa	250736	CG13969	150.449	-1.38579	0.227227	1.06951e-09	1.93085e-08
FBgn0032774	CG17549	35212	CG17549	36.0928	3.34374	0.548755	1.10595e-09	1.99282e-08
FBgn0037616	CG8136	41037	CG8136	494.89	-0.800154	0.131359	1.11954e-09	2.01347e-08
FBgn0030720	CG8939	32568	CG8939	210.517	1.32265	0.217197	1.13167e-09	2.02371e-08
FBgn0036556	hzg	39748	CG5830	3205.7	0.931926	0.15302	1.12752e-09	2.02371e-08
FBgn0250906	Pgk	33461	CG3127	43067.7	-0.592839	0.0973509	1.13114e-09	2.02371e-08
FBgn0032729	L2HGDH	35156	CG10639	5576.64	0.546113	0.0897956	1.18884e-09	2.12194e-08
FBgn0001186	Hex-A	45875	CG3001	13605.4	-0.690029	0.113488	1.20034e-09	2.13842e-08
FBgn0260817	gkt	33530	CG8825	224.198	1.04772	0.172332	1.20456e-09	2.1419e-08
FBgn0051373	CG31373	318700	CG31373	533.858	0.896526	0.147512	1.21971e-09	2.16476e-08
FBgn0038020	GstD9	41502	CG10091	307.488	1.19482	0.196799	1.26923e-09	2.24677e-08
FBgn0038746	Surf6	42370	CG4510	188.627	1.30873	0.215569	1.27068e-09	2.24677e-08
FBgn0037109	MED1	40403	CG7162	286.46	-1.03295	0.170218	1.29186e-09	2.27996e-08
FBgn0033809	CG4630	36458	CG4630	602.634	1.15986	0.191167	1.301e-09	2.2918e-08
FBgn0260962	pic	41611	CG7769	1140.48	1.27599	0.210356	1.31256e-09	2.30786e-08
FBgn0038678	mRpL55	42290	CG14283	3631.42	-0.715532	0.117984	1.32229e-09	2.32064e-08
FBgn0260456	CG4806	37948	CG4806	582.878	0.834983	0.137703	1.33049e-09	2.3307e-08
FBgn0031801	CG9498	33885	CG9498	38.4949	2.79591	0.461672	1.39503e-09	2.43924e-08
FBgn0027561	CG18659	35929	CG18659	1246.21	-0.60613	0.100151	1.42896e-09	2.49395e-08
FBgn0033028	hrm	35499	CG11665	773.872	-0.726896	0.120188	1.46648e-09	2.5547e-08
FBgn0010602	lwr	33226	CG3018	1600.69	-0.798078	0.132129	1.53986e-09	2.67761e-08
FBgn0022029	l(2)k01209	36953	CG4798	2139.67	1.39409	0.230878	1.5585e-09	2.70503e-08
FBgn0050349	CG30349	35885	CG30349	383.188	1.2281	0.203447	1.57517e-09	2.72894e-08
FBgn0034083	lbk	36788	CG8434	811.029	-0.984167	0.163076	1.58928e-09	2.74835e-08
FBgn0052344	CG32344	326208	CG32344	185.296	1.25576	0.208096	1.59458e-09	2.75247e-08
FBgn0052252	asRNA:CR32252	12798359	CR32252	34.2165	3.18044	0.52715	1.60668e-09	2.7683e-08
FBgn0261111	BHD	38793	CG8616	336.24	-0.991	0.164454	1.68059e-09	2.89037e-08
FBgn0261563	wb	43946	CG42677	1160.23	0.819549	0.136128	1.7394e-09	2.98608e-08
FBgn0015589	Apc	44642	CG1451	1261.93	0.957386	0.159254	1.83609e-09	3.14634e-08
FBgn0037354	CG12171	40690	CG12171	107.807	1.60301	0.267043	1.93896e-09	3.3166e-08
FBgn0021875	Zfrp8	45021	CG3260	256.875	1.02217	0.170435	2.0046e-09	3.42268e-08
FBgn0259824	Hip14	39747	CG6017	851.296	0.753589	0.125745	2.05992e-09	3.5108e-08
FBgn0003380	Sh	32780	CG12348	3019.07	-0.812313	0.135638	2.11344e-09	3.59551e-08
FBgn0039897	CG1674	43780	CG1674	63653.3	-0.554073	0.0925906	2.17559e-09	3.69459e-08
FBgn0037255	Fip1	40569	CG1078	195.164	-1.47028	0.245856	2.22782e-09	3.7765e-08
FBgn0041180	Tep4	35248	CG10363	203.422	1.7845	0.298452	2.24245e-09	3.79449e-08
FBgn0037531	CG10445	40938	CG10445	36.8741	6.62111	1.10805	2.29438e-09	3.87541e-08
FBgn0053099	CG33099	326254	CG33099	115.16	1.52182	0.254801	2.33535e-09	3.93757e-08
FBgn0013432	bcn92	31186	CG3717	3423.68	0.670928	0.112342	2.34049e-09	3.9392e-08
FBgn0050100	CG30100	246457	CG30100	1694.87	0.645055	0.1082	2.49667e-09	4.17971e-08
FBgn0259718	CG42372	7354379	CG42372	1694.87	0.645055	0.1082	2.49667e-09	4.17971e-08
FBgn0261552	ps	44258	CG42670	13969.6	-0.614352	0.10304	2.48794e-09	4.17971e-08
FBgn0035205	Ctr9	38149	CG2469	1764.02	0.998957	0.167675	2.55844e-09	4.27554e-08
FBgn0032244	RfC3	34423	CG5313	31.9805	2.97782	0.501017	2.78911e-09	4.65278e-08
FBgn0013954	Fkbp12	37214	CG11001	3946.03	0.768192	0.129321	2.84644e-09	4.74005e-08
FBgn0259140	CG42255	39334	CG42255	49.1955	3.10876	0.523752	2.92861e-09	4.8683e-08
FBgn0001123	Galphas	37805	CG2835	1768.03	0.695728	0.117269	2.97883e-09	4.93628e-08
FBgn0037093	Cdk12	40385	CG7597	1659.74	-0.574163	0.0967794	2.97996e-09	4.93628e-08
FBgn0044323	Cka	34096	CG7392	2176.19	-0.549076	0.092775	3.25167e-09	5.37694e-08
FBgn0036837	CG18135	40073	CG18135	318.755	1.06961	0.180786	3.28926e-09	5.42958e-08
FBgn0030610	CG9065	32439	CG9065	4901.52	0.660408	0.111711	3.38541e-09	5.57854e-08
FBgn0263380	lncRNA:CR43432	12797906	CR43432	37.3022	2.63587	0.446467	3.55133e-09	5.84175e-08
FBgn0030719	eIF5	32566	CG9177	8240.62	0.647897	0.109941	3.78965e-09	6.22294e-08
FBgn0038035	NA	NA	NA	977.907	1.46338	0.24835	3.80652e-09	6.23979e-08
FBgn0030510	CG12177	32326	CG12177	347.15	1.00926	0.171492	3.97669e-09	6.50743e-08
FBgn0267398	Yeti	7354404	CG40218	2602.76	-0.560524	0.0953545	4.14456e-09	6.7704e-08
FBgn0001280	janA	43569	CG7933	1400.74	-0.552702	0.0943486	4.68248e-09	7.63593e-08
FBgn0051793	CG31793	326161	CG31793	295.473	0.96232	0.164574	4.99485e-09	8.13127e-08
FBgn0014869	Pglym78	43447	CG1721	48682.4	-0.641217	0.10968	5.02712e-09	8.16972e-08
FBgn0039889	Arl4	43771	CG2219	764.109	-0.633134	0.1084	5.19748e-09	8.43206e-08
FBgn0260749	Utx	34377	CG5640	1309.72	-0.776739	0.133202	5.49977e-09	8.90717e-08
FBgn0263510	nclb	36150	CG6751	224.908	1.28719	0.220944	5.68138e-09	9.18554e-08
FBgn0001341	Mybbp1A	31010	CG6189	75.9181	1.93707	0.332653	5.77674e-09	9.32375e-08
FBgn0259730	tal-1A	7354381	CG42384	4304.35	-0.747248	0.128467	6.00309e-09	9.62328e-08
FBgn0259731	tal-2A	7354376	CG42385	4304.35	-0.747248	0.128467	6.00309e-09	9.62328e-08
FBgn0259732	tal-3A	7354378	CG42386	4304.35	-0.747248	0.128467	6.00309e-09	9.62328e-08
FBgn0259733	tal-AA	7354377	CG42387	4304.35	-0.747248	0.128467	6.00309e-09	9.62328e-08
FBgn0032198	eEF1delta	34363	CG4912	5723.04	-0.588588	0.10128	6.19222e-09	9.90965e-08
FBgn0028552	gammaSnap1	37842	CG3988	128.502	-1.25018	0.215227	6.29867e-09	1.00629e-07
FBgn0284228	CG46312	30522401	CG46312	8070.12	0.639351	0.110152	6.46571e-09	1.03124e-07
FBgn0261276	Opa1	36578	CG8479	12608.2	-0.51614	0.0889374	6.49777e-09	1.0346e-07
FBgn0020269	mspo	36632	CG10145	1570.04	-0.643329	0.111112	7.04112e-09	1.11923e-07
FBgn0052756	CG32756	318193	CG32756	75.0336	1.86604	0.322349	7.08491e-09	1.1243e-07
FBgn0005683	pie	44315	CG5354	52.0011	-3.38804	0.585738	7.28501e-09	1.15218e-07
FBgn0010078	RpL23	37628	CG3661	22633.5	-0.64819	0.112057	7.27471e-09	1.15218e-07
FBgn0003410	sina	39884	CG9949	1301.65	-0.621296	0.10742	7.30403e-09	1.15325e-07
FBgn0086370	sra	47384	CG6072	1800.44	-0.648977	0.112389	7.7227e-09	1.21732e-07
FBgn0086856	CG11555	33193	CG11555	571.285	0.721927	0.125213	8.13628e-09	1.28038e-07
FBgn0266744	lncRNA:CR45217	19835194	CR45217	74.9668	1.87714	0.326069	8.56824e-09	1.34611e-07
FBgn0026380	Prosbeta3	41079	CG11981	1960.23	0.689599	0.119874	8.78403e-09	1.37772e-07
FBgn0033357	Tom7	35899	CG8226	4241.98	0.625196	0.10873	8.92461e-09	1.39745e-07
FBgn0033884	CG13344	36541	CG13344	175.404	1.19447	0.207962	9.26262e-09	1.44797e-07
FBgn0002593	RpLP1	33214	CG4087	28292.7	-0.574315	0.100134	9.7237e-09	1.51653e-07
FBgn0046301	CG7148	40432	CG7148	1453.09	-0.607831	0.10598	9.73329e-09	1.51653e-07
FBgn0033266	Socs44A	35786	CG2160	500.63	0.783583	0.136643	9.77882e-09	1.52111e-07
FBgn0000212	brm	39744	CG5942	1780.04	-0.655627	0.114475	1.02085e-08	1.58535e-07
FBgn0015283	Rpn10	40388	CG7619	4243.01	0.583132	0.101902	1.04984e-08	1.62768e-07
FBgn0030966	shop	32878	CG7280	2642.19	0.624338	0.109123	1.05625e-08	1.63494e-07
FBgn0022984	qkr58E-3	37559	CG3584	708.295	0.696763	0.122011	1.12538e-08	1.73909e-07
FBgn0013765	cnn	36491	CG4832	2671.76	-0.833476	0.145975	1.13159e-08	1.74582e-07
FBgn0035533	Cip4	38534	CG15015	1271.96	-0.664295	0.116419	1.15618e-08	1.78086e-07
FBgn0039920	CG11360	43810	CG11360	452.251	0.825828	0.144745	1.16071e-08	1.78492e-07
FBgn0038948	PSR	42616	CG5383	385.558	-0.91146	0.159772	1.16518e-08	1.78889e-07
FBgn0033309	Lnpk	35842	CG8735	606.517	-0.67578	0.118643	1.2271e-08	1.88089e-07
FBgn0010352	Nc73EF	39899	CG11661	104263	-0.430394	0.0756015	1.2488e-08	1.91106e-07
FBgn0010482	l(2)01289	46017	CG9432	77806.8	-0.759887	0.133644	1.30138e-08	1.98508e-07
FBgn0033654	Sobp	36260	CG8991	912.991	-0.810387	0.142521	1.29993e-08	1.98508e-07
FBgn0025640	CG13369	31007	CG13369	1975.38	0.653695	0.115003	1.31458e-08	2.00198e-07
FBgn0027070	Ugt36E1	35139	CG17322	85.9244	1.8953	0.333543	1.32871e-08	2.02024e-07
FBgn0004381	Klp68D	39332	CG7293	433.042	-1.10693	0.194828	1.33469e-08	2.02282e-07
FBgn0259741	CG42395	7354436	CG42395	30.5018	3.62244	0.637569	1.33411e-08	2.02282e-07
FBgn0036515	AIMP2	39690	CG12304	1266.04	-0.755036	0.132948	1.3534e-08	2.04461e-07
FBgn0052409	CG32409	318016	CG32409	85.8935	2.20596	0.388422	1.35263e-08	2.04461e-07
FBgn0036059	nudE	39169	CG8104	1162.75	-0.645345	0.113728	1.39127e-08	2.09846e-07
FBgn0261394	Prosalpha3	37378	CG9327	2001.62	0.644436	0.113711	1.4506e-08	2.18447e-07
FBgn0010198	RpS15Aa	44150	CG2033	12861.7	-0.557131	0.0985617	1.58026e-08	2.37593e-07
FBgn0265935	coro	35596	CG9446	23545.3	-0.611347	0.108169	1.58818e-08	2.38403e-07
FBgn0033233	Kdm4A	35744	CG15835	42.9647	-2.26977	0.402289	1.67948e-08	2.51679e-07
FBgn0264272	mwh	38131	CG43772	363.441	-1.09279	0.193693	1.68195e-08	2.51679e-07
FBgn0036621	roq	39818	CG16807	2418.13	-0.540079	0.0960352	1.86848e-08	2.79149e-07
FBgn0038771	CG4390	42396	CG4390	1674.43	-0.679629	0.121114	2.0058e-08	2.9919e-07
FBgn0032059	PrBP	34196	CG9296	232.807	1.06792	0.190455	2.05654e-08	3.06276e-07
FBgn0031401	papi	33401	CG7082	1011.43	0.716364	0.12783	2.09431e-08	3.11409e-07
FBgn0039328	CHKov2	43068	CG10675	81.4024	1.62033	0.289159	2.09975e-08	3.11726e-07
FBgn0030766	mthl1	32637	CG4521	831.025	-0.802111	0.143184	2.11928e-08	3.14132e-07
FBgn0266705	asRNA:CR45195	19835089	CR45195	22.2633	4.00334	0.716134	2.26798e-08	3.35647e-07
FBgn0262656	Myc	31310	CG10798	100.27	1.54199	0.276062	2.32782e-08	3.43963e-07
FBgn0035917	Zasp66	38988	CG6416	32146.4	-0.469727	0.0842286	2.44966e-08	3.61402e-07
FBgn0036754	CG5589	39979	CG5589	58.2092	1.93176	0.346702	2.52109e-08	3.71359e-07
FBgn0036919	Grasp65	40177	CG7809	638.007	-1.097	0.196924	2.53761e-08	3.73211e-07
FBgn0051864	Qtzl	318990	CG31864	42.5814	2.54727	0.457498	2.57931e-08	3.78753e-07
FBgn0039867	CstF50	43734	CG2261	366.383	-1.12783	0.202607	2.59765e-08	3.80855e-07
FBgn0020385	pug	41279	CG4067	791.698	0.731688	0.131697	2.76306e-08	4.04478e-07
FBgn0038470	CG18213	42055	CG18213	21.5538	4.79194	0.863538	2.86988e-08	4.19464e-07
FBgn0038827	Fancd2	2768674	CG17269	23.5575	4.98323	0.898259	2.89534e-08	4.22532e-07
FBgn0031115	CG11710	33044	CG11710	609.395	0.709417	0.127945	2.94444e-08	4.29034e-07
FBgn0037236	Skp2	40548	CG9772	499.962	0.795777	0.143746	3.09461e-08	4.5022e-07
FBgn0037891	CG5214	41360	CG5214	66656.5	-0.466144	0.0842209	3.11622e-08	4.52668e-07
FBgn0020388	Gcn5	39431	CG4107	434.67	1.02005	0.184441	3.1937e-08	4.63209e-07
FBgn0260985	RfC4	38492	CG14999	103.833	1.39187	0.252766	3.65921e-08	5.29912e-07
FBgn0030941	wgn	32849	CG6531	5402.59	-0.543598	0.0988372	3.79941e-08	5.49372e-07
FBgn0030630	CG12608	32463	CG12608	191.797	1.00704	0.183723	4.2222e-08	6.09572e-07
FBgn0265045	Strn-Mlck	36753	CG44162	426469	-0.522558	0.0954696	4.41085e-08	6.35836e-07
FBgn0085488	CG34459	5740101	CG34459	218.615	0.971402	0.177485	4.42084e-08	6.36304e-07
FBgn0051897	CG31897	319011	CG31897	23.098	3.51138	0.641801	4.47159e-08	6.4263e-07
FBgn0263747	CG43672	318910	CG43672	53.5831	1.95065	0.356701	4.53596e-08	6.50889e-07
FBgn0029996	UbcE2H	31728	CG2257	1559.93	-0.518735	0.0949852	4.72875e-08	6.77524e-07
FBgn0033085	CG15908	35567	CG15908	2309.79	-0.6132	0.112346	4.8113e-08	6.88308e-07
FBgn0034501	CG13868	37302	CG13868	8886.31	-0.892417	0.163571	4.87414e-08	6.96242e-07
FBgn0032763	CG17568	35198	CG17568	65.2988	-1.6507	0.30261	4.90074e-08	6.97931e-07
FBgn0035483	Mul1	38472	CG1134	1740.13	0.668116	0.12248	4.89998e-08	6.97931e-07
FBgn0036460	CG5114	39624	CG5114	195.616	1.07789	0.197757	5.01995e-08	7.13831e-07
FBgn0037199	EMC4	40505	CG11137	709.655	-0.726392	0.133313	5.07226e-08	7.20185e-07
FBgn0031968	CG7231	34086	CG7231	58.7968	1.77205	0.325408	5.16255e-08	7.31904e-07
FBgn0011211	blw	37617	CG3612	567732	-0.436254	0.0801303	5.2008e-08	7.35119e-07
FBgn0027101	Dyrk3	3885567	CG40478	996.167	-0.600573	0.110312	5.20016e-08	7.35119e-07
FBgn0032205	CG4957	34374	CG4957	2204.11	-0.68678	0.126193	5.25936e-08	7.42285e-07
FBgn0029763	Usp16-45	31458	CG4165	588.716	-0.680169	0.125081	5.39391e-08	7.60139e-07
FBgn0267486	Ptp36E	35091	CG7180	119.011	1.43209	0.263733	5.63352e-08	7.92723e-07
FBgn0265512	mlt	36072	CG12214	4994.09	-0.611759	0.112759	5.78318e-08	8.12572e-07
FBgn0263351	AP-2mu	42642	CG7057	1310.97	-0.526985	0.0971462	5.80652e-08	8.14638e-07
FBgn0085242	CG34213	5740468	CG34213	50.062	1.94117	0.357949	5.85997e-08	8.20917e-07
FBgn0263659	lncRNA:CR43650	14462595	CR43650	125.412	1.50785	0.278181	5.94651e-08	8.31806e-07
FBgn0034735	CG4610	37571	CG4610	2398.28	0.873184	0.16124	6.11383e-08	8.53947e-07
FBgn0015221	Fer2LCH	44965	CG1469	2624.06	0.875829	0.161948	6.36979e-08	8.88383e-07
FBgn0265590	lncRNA:CR44417	19835772	CR44417	1879.79	0.657934	0.121672	6.39298e-08	8.90303e-07
FBgn0267278	asRNA:CR45714	19835811	CR45714	16.0206	7.23758	1.33901	6.47502e-08	9.004e-07
FBgn0266900	lncRNA:CR45360	19835874	CR45360	47.3408	2.34308	0.433875	6.651e-08	9.23511e-07
FBgn0000052	Pfas	33847	CG9127	195.662	1.10568	0.204961	6.86835e-08	9.50895e-07
FBgn0005671	Vha55	41550	CG17369	4432.93	-0.462283	0.0856907	6.8607e-08	9.50895e-07
FBgn0266420	Ote	37090	CG5581	33.8796	3.28684	0.609706	7.01226e-08	9.69396e-07
FBgn0037347	SecS	40681	CG1427	475.479	0.736748	0.1368	7.22106e-08	9.96802e-07
FBgn0028341	Ptpmeg2	31907	CG32697	2588.84	-0.602616	0.112066	7.5592e-08	1.04196e-06
FBgn0030504	CG2691	32320	CG2691	717.223	0.858092	0.159649	7.66367e-08	1.05482e-06
FBgn0029897	RpL17	31613	CG3203	18176.9	-0.474409	0.0883598	7.91464e-08	1.08777e-06
FBgn0031038	Tyler	3772349	CG14208	578.145	0.858381	0.160097	8.24743e-08	1.13022e-06
FBgn0031039	Shawn	3772641	CG14209	578.145	0.858381	0.160097	8.24743e-08	1.13022e-06
FBgn0034691	Synj	37517	CG6562	127.933	-1.13748	0.212244	8.35385e-08	1.14315e-06
FBgn0025582	eIF3e	39877	CG9677	3023.8	-0.507163	0.0948199	8.859e-08	1.21052e-06
FBgn0010282	TfIIFalpha	40790	CG10281	1168.94	0.646098	0.120883	9.04956e-08	1.23477e-06
FBgn0000370	crc	47767	CG8669	39015.7	0.514644	0.0964279	9.44518e-08	1.28689e-06
FBgn0259178	5PtaseI	326119	CG42283	231.298	-0.951877	0.178598	9.83731e-08	1.33838e-06
FBgn0020279	lig	35771	CG8715	3957.03	-0.818244	0.153588	9.95632e-08	1.35263e-06
FBgn0000173	ben	32358	CG18319	2561.32	-0.566255	0.10636	1.01531e-07	1.37738e-06
FBgn0027085	LeuRS-m	38581	CG7479	1829.33	0.916117	0.17213	1.02497e-07	1.38849e-06
FBgn0260943	Rbp6	39919	CG32169	2676.08	-0.562263	0.105662	1.03014e-07	1.3935e-06
FBgn0029712	CG15912	31385	CG15912	202.391	1.05684	0.198935	1.08135e-07	1.46068e-06
FBgn0250837	dUTPase	34529	CG4584	62.3422	1.96133	0.369716	1.1269e-07	1.52003e-06
FBgn0003175	px	37573	CG4444	1026.67	-0.562314	0.106071	1.14994e-07	1.54889e-06
FBgn0001234	lncRNA:Hsromega	3772547	CR31400	2088.14	-0.561514	0.105957	1.16155e-07	1.5623e-06
FBgn0030276	Dlic	32057	CG1938	2298.23	-0.522646	0.0987201	1.19528e-07	1.60538e-06
FBgn0028426	RNaseZ	36086	CG3298	261.333	0.891029	0.168322	1.19936e-07	1.60629e-06
FBgn0036909	Ccdc58	40159	CG15881	2104.36	0.891296	0.168368	1.19834e-07	1.60629e-06
FBgn0250869	CG42240	7354471	CG42240	3011.87	-0.754465	0.142654	1.23129e-07	1.64671e-06
FBgn0039379	CG5886	43125	CG5886	6509.82	-0.860175	0.16281	1.26878e-07	1.69445e-06
FBgn0015024	CkIalpha	32221	CG2028	8780.17	-0.450068	0.0852073	1.27758e-07	1.7038e-06
FBgn0028833	Dak1	43165	CG6092	864.061	-0.585193	0.110803	1.28214e-07	1.70588e-06
FBgn0040268	Top3alpha	35236	CG10123	136.784	1.21897	0.230809	1.28275e-07	1.70588e-06
FBgn0039756	CG9743	43593	CG9743	111.641	1.39563	0.264325	1.2921e-07	1.7159e-06
FBgn0035298	SCOT	38261	CG1140	343.189	0.943901	0.178879	1.31484e-07	1.74363e-06
FBgn0034245	UQCR-6.4	36991	CG14482	16065.6	-0.565826	0.107236	1.31709e-07	1.74417e-06
FBgn0250746	Prosbeta7	40639	CG12000	2971.65	0.501771	0.0951262	1.32911e-07	1.75762e-06
FBgn0264975	Nrg	31792	CG1634	8605.95	-0.566767	0.107458	1.33261e-07	1.7598e-06
FBgn0010220	Dbp45A	35917	CG12759	247.995	0.919951	0.174491	1.3481e-07	1.77776e-06
FBgn0002590	RpS5a	32700	CG8922	31561.2	-0.492561	0.0936265	1.43339e-07	1.8876e-06
FBgn0085446	CG34417	31591	CG34417	2578.83	1.00347	0.19077	1.43968e-07	1.89324e-06
FBgn0030675	CG8191	32511	CG8191	149.155	1.14641	0.218705	1.58992e-07	2.0851e-06
FBgn0039341	CG5112	43083	CG5112	388.31	1.07573	0.20522	1.59e-07	2.0851e-06
FBgn0085229	CG34200	5740389	CG34200	2191.93	-0.628797	0.119973	1.59582e-07	2.08984e-06
FBgn0283468	slmb	42504	CG3412	1354.65	-0.581208	0.110915	1.60464e-07	2.09847e-06
FBgn0039868	CG11563	43735	CG11563	91.8853	1.4899	0.284444	1.62391e-07	2.12074e-06
FBgn0020255	Ran	44072	CG1404	1780.13	-0.568672	0.1087	1.6806e-07	2.18872e-06
FBgn0033761	CG8778	36392	CG8778	895.058	0.862939	0.164941	1.67864e-07	2.18872e-06
FBgn0004169	up	32314	CG7107	289136	-0.486669	0.093039	1.68776e-07	2.19501e-06
FBgn0037469	Dpck	40846	CG1939	220.234	-0.969025	0.185281	1.69477e-07	2.19808e-06
FBgn0041174	Vhl	53433	CG13221	209.999	1.02932	0.196806	1.69386e-07	2.19808e-06
FBgn0004811	fs(2)ltoPP43	49505	CG10528	90.6169	-1.44458	0.27636	1.72142e-07	2.22959e-06
FBgn0031059	CG14229	32980	CG14229	75.0384	-1.66927	0.319392	1.72855e-07	2.23575e-06
FBgn0027094	AlaRS	34156	CG13391	2284.11	0.735243	0.140745	1.75158e-07	2.26144e-06
FBgn0039538	CG12883	43326	CG12883	47.1223	-2.22636	0.426199	1.7532e-07	2.26144e-06
FBgn0015351	CG14906	42030	CG14906	87.8196	1.64327	0.31479	1.78711e-07	2.30203e-06
FBgn0005278	Sam-S	48552	CG2674	14445	-0.465674	0.089287	1.83343e-07	2.35745e-06
FBgn0260499	qvr	2768718	CG33472	5893.9	-0.612816	0.117503	1.83512e-07	2.35745e-06
FBgn0037882	CG17187	41351	CG17187	221.801	0.912875	0.175451	1.96061e-07	2.51523e-06
FBgn0038585	Non3	42183	CG7993	195.636	1.31338	0.25291	2.06849e-07	2.65002e-06
FBgn0036663	CG9674	39878	CG9674	1306.85	-0.603721	0.116403	2.14325e-07	2.74208e-06
FBgn0284230	CG46314	30522403	CG46314	28511.3	0.519221	0.100173	2.18054e-07	2.78602e-06
FBgn0010621	CCT5	36308	CG8439	1622.55	1.024	0.197844	2.26975e-07	2.89608e-06
FBgn0000319	Chc	32537	CG9012	5202.77	-0.506993	0.0979694	2.27902e-07	2.90398e-06
FBgn0039638	dgt6	43441	CG11881	22.4076	3.80045	0.734577	2.29548e-07	2.92102e-06
FBgn0261108	Atg13	40998	CG7331	725.208	0.648185	0.12545	2.38023e-07	3.02478e-06
FBgn0052423	shep	38605	CG32423	3956.55	-0.525089	0.101659	2.40171e-07	3.04798e-06
FBgn0003429	slo	42940	CG10693	3338.74	-0.56009	0.108499	2.44131e-07	3.08992e-06
FBgn0031054	Ssu72	32973	CG14216	586.162	-0.713914	0.138293	2.43881e-07	3.08992e-06
FBgn0034315	CG5721	37084	CG5721	540.18	-0.796331	0.154446	2.52233e-07	3.1882e-06
FBgn0036814	CG14073	40046	CG14073	980.799	-0.58278	0.113067	2.54601e-07	3.21383e-06
FBgn0086690	Plp	3772382	CG33957	89501.4	-0.484664	0.0940477	2.55831e-07	3.22505e-06
FBgn0036446	CG9384	39608	CG9384	705.651	-0.747701	0.145119	2.57275e-07	3.23891e-06
FBgn0035158	CG13895	38087	CG13895	234.623	1.04502	0.202864	2.58628e-07	3.25162e-06
FBgn0037351	RpL13A	40687	CG1475	26656.3	-0.468287	0.0909439	2.61613e-07	3.28477e-06
FBgn0031589	Naprt	33626	CG3714	2108.96	-0.495647	0.0962643	2.62142e-07	3.28705e-06
FBgn0035772	Sh3beta	38820	CG8582	4040.9	-0.645926	0.125459	2.62599e-07	3.28841e-06
FBgn0024364	CG11417	31083	CG11417	142.294	1.26639	0.246345	2.73684e-07	3.42268e-06
FBgn0038747	RhoGAP92B	42371	CG4755	316.374	-0.744813	0.145224	2.91694e-07	3.64309e-06
FBgn0250838	roh	246602	CG30415	49402.6	-0.406829	0.0794458	3.04188e-07	3.79411e-06
FBgn0038344	obe	41891	CG5205	538.349	0.967084	0.188906	3.06502e-07	3.81793e-06
FBgn0032938	CG8671	35400	CG8671	459.906	-0.698105	0.136542	3.17504e-07	3.94977e-06
FBgn0028342	ATPsyndelta	31950	CG2968	58885.2	-0.479964	0.0939396	3.2338e-07	4.01757e-06
FBgn0038922	Idh3b	42586	CG6439	89138.4	-0.465124	0.0911303	3.32641e-07	4.12178e-06
FBgn0285948	RpL27A	33654	CG15442	24350	-0.590201	0.115636	3.32599e-07	4.12178e-06
FBgn0038744	CG4733	42368	CG4733	23523.2	-0.493627	0.0967388	3.34871e-07	4.14397e-06
FBgn0030349	CG10353	32148	CG10353	1654.53	1.01527	0.199102	3.4102e-07	4.21454e-06
FBgn0032919	CG9253	35379	CG9253	375.266	0.779032	0.152898	3.48526e-07	4.30167e-06
FBgn0266633	asRNA:CR45140	19835896	CR45140	20.2302	5.13063	1.00775	3.55894e-07	4.38688e-06
FBgn0039689	CIA30	43503	CG7598	2518.19	-0.536528	0.105674	3.83051e-07	4.71548e-06
FBgn0013701	trnN	19893545	CR34079	168.093	2.48548	0.489537	3.83037e-07	4.77083e-06
FBgn0034496	CG9143	37296	CG9143	138.981	1.66373	0.327853	3.88291e-07	4.77376e-06
FBgn0041210	HDAC4	32278	CG1770	1781.1	-0.467538	0.0921422	3.8935e-07	4.78055e-06
FBgn0032210	CYLD	34380	CG5603	3281.72	-0.767743	0.151332	3.9113e-07	4.79616e-06
FBgn0037885	CG17721	41354	CG17721	70.3833	-1.6225	0.319885	3.93362e-07	4.81728e-06
FBgn0032620	CG12288	35027	CG12288	33.7097	-2.38171	0.469709	3.96543e-07	4.84995e-06
FBgn0266570	NO66	31374	CG2982	315.666	0.869589	0.1716	4.02989e-07	4.92241e-06
FBgn0264607	CaMKII	43828	CG18069	15523.3	-0.515706	0.10178	4.0446e-07	4.934e-06
FBgn0036892	Lon	40138	CG8798	7508.13	0.58375	0.115382	4.20832e-07	5.12709e-06
FBgn0027493	AdSS	42466	CG17273	1997.8	0.79948	0.158363	4.45556e-07	5.42131e-06
FBgn0029672	CG2875	31326	CG2875	89.0164	1.37079	0.271727	4.54148e-07	5.51875e-06
FBgn0030061	CG1785	31810	CG1785	271.817	0.87598	0.173713	4.59045e-07	5.57109e-06
FBgn0050290	Ppcdc	246533	CG30290	2031.37	-0.616822	0.12235	4.62001e-07	5.59258e-06
FBgn0260222	CG42496	8674001	CG42496	2031.37	-0.616822	0.12235	4.62001e-07	5.59258e-06
FBgn0051477	ATPsynepsilonL	326144	CG31477	20.361	3.28409	0.651869	4.70528e-07	5.68851e-06
FBgn0031022	CG12204	32937	CG12204	129.527	1.44095	0.28615	4.76214e-07	5.74989e-06
FBgn0023542	Nmd3	31195	CG3460	361.918	0.779002	0.154799	4.84549e-07	5.84305e-06
FBgn0023513	CG14803	31142	CG14803	84.431	2.14131	0.425709	4.90526e-07	5.90759e-06
FBgn0031907	CG5171	34016	CG5171	54.6886	1.69497	0.337152	4.97382e-07	5.98252e-06
FBgn0037051	CG10565	40332	CG10565	4800.03	0.565399	0.112493	5.00587e-07	6.01341e-06
FBgn0030067	Rbm13	31818	CG10648	72.6317	1.77677	0.353678	5.06872e-07	6.08117e-06
FBgn0002736	mago	37402	CG9401	1148.06	0.574509	0.114399	5.11403e-07	6.12775e-06
FBgn0033879	Echs1	36536	CG6543	826.252	-0.564838	0.11256	5.21812e-07	6.24455e-06
FBgn0027093	ArgRS	32539	CG9020	1478.69	-0.640328	0.127728	5.35263e-07	6.39276e-06
FBgn0039048	CG17111	42727	CG17111	31.0556	2.51526	0.501736	5.35551e-07	6.39276e-06
FBgn0032779	Alp12	35218	CG16771	395.043	1.76231	0.35163	5.39162e-07	6.42773e-06
FBgn0021765	scu	32789	CG7113	1472.64	0.509113	0.101784	5.67658e-07	6.75892e-06
FBgn0082947	snoRNA:Me18S-U1356c	5740641	CR34646	26.1059	2.62997	0.526201	5.79181e-07	6.88744e-06
FBgn0016061	side	43300	CG31062	6880.57	-0.56973	0.114084	5.91574e-07	7.02583e-06
FBgn0031479	Prx6005	33493	CG3083	242.308	0.938036	0.187844	5.92307e-07	7.02583e-06
FBgn0039155	Kal1	42865	CG6173	699.31	0.90605	0.181772	6.2105e-07	7.35754e-06
FBgn0031700	CG14022	33763	CG14022	9301.8	-0.488815	0.0980998	6.26616e-07	7.41417e-06
FBgn0259176	bun	34665	CG42281	4338.25	-0.517404	0.103992	6.51015e-07	7.69322e-06
FBgn0263706	CG43658	32729	CG43658	4753.7	1.20948	0.24343	6.74716e-07	7.96333e-06
FBgn0032216	Usp14	34387	CG5384	1514.86	0.593436	0.119446	6.75697e-07	7.96495e-06
FBgn0030912	CG6023	32814	CG6023	117.112	1.32643	0.267146	6.86355e-07	8.08051e-06
FBgn0035517	CG1265	38517	CG1265	87.3824	-1.26063	0.253946	6.9003e-07	8.11365e-06
FBgn0028675	Sur	34350	CG5772	182.821	1.04484	0.210601	7.00374e-07	8.22504e-06
FBgn0037974	CG12224	41453	CG12224	24.9395	3.24808	0.654743	7.01856e-07	8.2322e-06
FBgn0033226	puml	35733	CG1882	883.904	0.563245	0.113687	7.2576e-07	8.50202e-06
FBgn0035438	PHGPx	38413	CG12013	12590.5	0.773345	0.156242	7.43418e-07	8.69808e-06
FBgn0024509	Sec13	44437	CG6773	510.165	-0.888748	0.179807	7.70151e-07	8.99972e-06
FBgn0026630	nes	40093	CG9655	2494.73	-0.41523	0.0840268	7.74713e-07	9.04183e-06
FBgn0037602	SLIRP2	41021	CG8021	573.06	0.712212	0.144217	7.87333e-07	9.17778e-06
FBgn0021874	Nle	33234	CG2863	117.321	1.1744	0.237872	7.92884e-07	9.23108e-06
FBgn0030669	CG9240	32505	CG9240	1457.24	-0.578212	0.117156	7.99762e-07	9.29969e-06
FBgn0015623	Cpr	33883	CG11567	3538.15	-0.422915	0.0858133	8.29398e-07	9.63244e-06
FBgn0033225	TTLL12	35732	CG1550	495.576	-0.8732	0.177222	8.34381e-07	9.67841e-06
FBgn0000662	fl(2)d	36527	CG6315	1754.82	-0.482792	0.0980464	8.47414e-07	9.81752e-06
FBgn0000499	dsh	32078	CG18361	278.514	-0.821107	0.166876	8.63409e-07	9.97834e-06
FBgn0039965	Coa7	3355158	CG13865	3080.97	-0.486834	0.0989363	8.62444e-07	9.97834e-06
FBgn0034091	mrj	36797	CG8448	2860.5	-0.532902	0.108325	8.67836e-07	1.00172e-05
FBgn0032876	Cen	35330	CG1962	190.309	-1.07721	0.219032	8.74011e-07	1.00762e-05
FBgn0267790	rump	41138	CG9373	827.531	-0.644927	0.131158	8.78069e-07	1.01106e-05
FBgn0260972	alc	35931	CG8057	1638.11	-0.47657	0.0969251	8.7933e-07	1.01128e-05
FBgn0033413	prel	35969	CG8806	3014.22	-0.546702	0.111222	8.85868e-07	1.01688e-05
FBgn0033712	mIF3	36335	CG13163	1407.94	-0.631167	0.128408	8.86348e-07	1.01688e-05
FBgn0264815	Pde1c	34594	CG44007	166.573	-1.3007	0.26477	8.98914e-07	1.03004e-05
FBgn0034964	IntS1	37840	CG3173	590.647	-0.714424	0.145468	9.05151e-07	1.03593e-05
FBgn0035691	CG7386	38719	CG7386	41.9915	-1.96895	0.401036	9.12309e-07	1.04286e-05
FBgn0029771	CG12730	31466	CG12730	270.247	1.01367	0.206618	9.2948e-07	1.0612e-05
FBgn0034184	CG9646	36918	CG9646	810.776	0.630952	0.128656	9.38187e-07	1.06985e-05
FBgn0026602	Ady43A	44750	CG1851	1747.93	-1.18774	0.242247	9.43845e-07	1.075e-05
FBgn0267693	asRNA:CR46029	26067348	CR46029	67.4428	-2.31874	0.473109	9.53187e-07	1.08434e-05
FBgn0001092	Gapdh2	32545	CG8893	56129.5	-0.691857	0.141192	9.57863e-07	1.08834e-05
FBgn0030648	CG6340	32482	CG6340	831.273	0.597108	0.121958	9.77978e-07	1.10986e-05
FBgn0001142	Gs1	33172	CG2718	2358.9	-0.548449	0.112183	1.01405e-06	1.14942e-05
FBgn0011739	wts	43651	CG12072	1432.82	-0.606385	0.12425	1.05894e-06	1.19886e-05
FBgn0261618	larp	53567	CG42551	9424.47	-0.519892	0.106533	1.06031e-06	1.19898e-05
FBgn0052428	CG32428	50105	CG32428	2499.27	-0.56637	0.116268	1.10908e-06	1.25262e-05
FBgn0017418	ari-1	32796	CG5659	2931.95	-0.490736	0.100755	1.11262e-06	1.25512e-05
FBgn0034902	CG5532	37761	CG5532	2547.95	-0.665037	0.136649	1.13447e-06	1.27825e-05
FBgn0024887	kin17	40242	CG5649	128.213	-1.01374	0.208457	1.15597e-06	1.30091e-05
FBgn0035244	ABCB7	38193	CG7955	1765.8	-0.537814	0.110684	1.17983e-06	1.32619e-05
FBgn0020440	Fak	37233	CG10023	1345.3	-0.51708	0.106434	1.18448e-06	1.32983e-05
FBgn0024956	Mat1	36130	CG7614	142.48	1.10142	0.226783	1.19346e-06	1.33832e-05
FBgn0011745	Arp1	41566	CG6174	1503.61	-0.599119	0.123479	1.22215e-06	1.36887e-05
FBgn0065099	snRNA:7SK	3772633	CR33925	46.7423	3.28561	0.678019	1.26043e-06	1.41007e-05
FBgn0010412	RpS19a	32635	CG4464	17743.9	-0.52327	0.108049	1.27945e-06	1.42965e-05
FBgn0263983	CG43732	14462486	CG43732	105.272	2.80966	0.580903	1.32005e-06	1.47327e-05
FBgn0038787	CG4360	42413	CG4360	2058.09	0.503611	0.104171	1.33504e-06	1.48825e-05
FBgn0031974	CG12560	34092	CG12560	557.701	3.36107	0.695799	1.36173e-06	1.51621e-05
FBgn0039590	CG10011	43387	CG10011	952.686	-0.886311	0.183644	1.39133e-06	1.54734e-05
FBgn0039188	Golgin84	42905	CG17785	117.563	-1.09097	0.226178	1.41057e-06	1.5669e-05
FBgn0261573	CoRest	32941	CG42687	745.028	0.626322	0.129857	1.41294e-06	1.56768e-05
FBgn0020370	TppII	36444	CG3991	3632.09	0.628006	0.130228	1.41869e-06	1.57221e-05
FBgn0035372	CG12093	38343	CG12093	201.656	1.10517	0.22924	1.42818e-06	1.58088e-05
FBgn0030731	Mfe2	32582	CG3415	1053.1	-0.481139	0.0999479	1.48012e-06	1.63646e-05
FBgn0050000	GstT1	35995	CG30000	279.642	0.851328	0.177085	1.52866e-06	1.68814e-05
FBgn0029118	ScsbetaG	44001	CG10622	3585.53	1.11203	0.231513	1.56044e-06	1.72122e-05
FBgn0030745	CG4239	32606	CG4239	21532.2	-0.399637	0.0832193	1.56921e-06	1.72708e-05
FBgn0262620	lncRNA:CR43144	19834780	CR43144	23.8091	3.70027	0.770538	1.56941e-06	1.72708e-05
FBgn0031244	CG11601	33197	CG11601	92.7908	1.3521	0.281676	1.58503e-06	1.74224e-05
FBgn0036889	CG14100	40132	CG14100	1262.89	0.748821	0.156139	1.61971e-06	1.77829e-05
FBgn0036463	Reck	39629	CG5392	516.131	0.653148	0.136197	1.6218e-06	1.77852e-05
FBgn0029117	Surf1	44498	CG9943	2905.47	-0.584957	0.122128	1.67039e-06	1.82968e-05
FBgn0031814	retm	33899	CG9528	261.86	-0.788419	0.164825	1.72369e-06	1.88542e-05
FBgn0038476	kuk	42063	CG5175	1198.96	-0.721535	0.150848	1.72527e-06	1.88542e-05
FBgn0015789	Rab10	33025	CG17060	4005.09	-0.540427	0.113174	1.7955e-06	1.9599e-05
FBgn0038461	EMC2B	42045	CG3678	335.557	-0.78494	0.16442	1.80619e-06	1.96929e-05
FBgn0043364	cbt	33224	CG4427	494.203	-0.765813	0.16048	1.82384e-06	1.98624e-05
FBgn0033129	Tsp42Eh	35617	CG12844	166.765	-1.27133	0.266439	1.82816e-06	1.98865e-05
FBgn0035192	galene	38133	CG9194	216.555	1.23615	0.259401	1.88495e-06	2.04807e-05
FBgn0039419	CG12290	43182	CG12290	121.971	1.22257	0.256604	1.89412e-06	2.05566e-05
FBgn0025674	CycK	49816	CG15218	771.842	0.579945	0.121888	1.955e-06	2.1193e-05
FBgn0261479	nero	43740	CG2245	113.771	1.20267	0.252916	1.98214e-06	2.14626e-05
FBgn0267976	Tim23	3355096	CG40042	7423.85	-0.503585	0.105922	1.99159e-06	2.15402e-05
FBgn0029629	eIF3g1	31243	CG8636	1827.33	-0.527234	0.110925	2.00358e-06	2.16451e-05
FBgn0029798	CG4078	31497	CG4078	39.494	1.86505	0.392572	2.02554e-06	2.18573e-05
FBgn0039738	Mgat2	43563	CG7921	2680.3	-0.408794	0.0860754	2.04173e-06	2.20068e-05
FBgn0001091	Gapdh1	35728	CG12055	254745	-0.4778	0.100644	2.06004e-06	2.21789e-05
FBgn0035147	Gale	38076	CG12030	981.182	0.479104	0.100945	2.07309e-06	2.2294e-05
FBgn0004465	Su(P)	39856	CG4086	5604.06	-0.555731	0.117144	2.09529e-06	2.24857e-05
FBgn0031759	lid	33837	CG9088	1264.75	-0.506838	0.106838	2.09568e-06	2.24857e-05
FBgn0014877	Roe1	36508	CG6155	4472.38	0.833798	0.175794	2.1053e-06	2.25632e-05
FBgn0036623	Agpat3	39820	CG4729	7496.38	0.457021	0.0963973	2.12648e-06	2.27644e-05
FBgn0035824	CG8281	38880	CG8281	284.077	0.784999	0.165857	2.21234e-06	2.36567e-05
FBgn0285925	Fas1	42025	CG6588	3654.52	-0.608321	0.128566	2.22779e-06	2.3795e-05
FBgn0033692	wash	36311	CG13176	333.227	-0.792878	0.167586	2.23217e-06	2.38149e-05
FBgn0003483	spn-E	41919	CG3158	60.2196	1.6607	0.351325	2.27889e-06	2.42671e-05
FBgn0033802	CG17724	246682	CG17724	736.134	0.60558	0.128114	2.2797e-06	2.42671e-05
FBgn0001491	l(1)10Bb	32069	CG1639	822.648	0.599361	0.126872	2.3109e-06	2.45715e-05
FBgn0036044	Zasp67	39148	CG14168	35369.6	-0.400234	0.0847541	2.33192e-06	2.47672e-05
FBgn0002638	Rcc1	38669	CG10480	748.676	0.74752	0.158484	2.39706e-06	2.54304e-05
FBgn0032211	CG13138	34381	CG13138	292.892	-7.40885	1.57181	2.43415e-06	2.57948e-05
FBgn0024558	Dph5	42663	CG31289	188.559	0.888701	0.188696	2.4808e-06	2.62598e-05
FBgn0039525	CG5646	43311	CG5646	43.1527	1.7901	0.380151	2.49045e-06	2.63324e-05
FBgn0034368	zda	37144	CG5482	617.767	-0.598994	0.127267	2.51886e-06	2.6603e-05
FBgn0000273	Pka-C1	34284	CG4379	7726.47	-0.508632	0.108125	2.54988e-06	2.68594e-05
FBgn0028699	Rh50	38589	CG7499	4899.67	0.503287	0.106992	2.55167e-06	2.68594e-05
FBgn0034938	CG3803	37809	CG3803	2708.07	-0.548513	0.116599	2.54786e-06	2.68594e-05
FBgn0038674	CG14285	42281	CG14285	1959.32	0.675725	0.143681	2.56425e-06	2.69617e-05
FBgn0037110	ORMDL	40404	CG14577	51.0493	-1.64884	0.350793	2.59756e-06	2.72816e-05
FBgn0260862	Vti1a	38085	CG3279	51.2188	-1.88468	0.401846	2.73144e-06	2.86558e-05
FBgn0031048	CG12237	32967	CG12237	1396.28	0.63552	0.135647	2.79814e-06	2.9323e-05
FBgn0000723	FER	41118	CG8874	5487.51	-0.643122	0.137286	2.80611e-06	2.9374e-05
FBgn0000153	b	34791	CG7811	435.696	-1.73676	0.370957	2.84297e-06	2.96939e-05
FBgn0016697	Prosalpha5	36951	CG10938	2256.39	0.540759	0.115496	2.83984e-06	2.96939e-05
FBgn0033945	CG12868	36620	CG12868	91.752	1.34501	0.287348	2.85822e-06	2.98096e-05
FBgn0039075	CG4393	42764	CG4393	1543.87	0.449804	0.0960996	2.86036e-06	2.98096e-05
FBgn0026079	Nsun2	45064	CG6133	245.236	0.944615	0.202217	2.99313e-06	3.11589e-05
FBgn0010551	Phb2	46038	CG15081	20936.5	0.797331	0.170732	3.01075e-06	3.13078e-05
FBgn0026722	drosha	35747	CG8730	997.501	0.716834	0.153525	3.02424e-06	3.14135e-05
FBgn0085771	28SrRNA-Psi:CR40741	5740241	CR40741	195.088	2.42388	0.519349	3.05416e-06	3.16894e-05
FBgn0087013	Karybeta3	40581	CG1059	2807.27	-0.489451	0.104899	3.07253e-06	3.1845e-05
FBgn0266719	stac	43002	CG34349	766.285	-0.909327	0.194996	3.11165e-06	3.22151e-05
FBgn0261925	CG42792	10178946	CG42792	54.0235	1.94795	0.417964	3.15333e-06	3.26109e-05
FBgn0050085	Rif1	246445	CG30085	54.0796	1.75823	0.377386	3.17801e-06	3.28302e-05
FBgn0020503	CLIP-190	35042	CG5020	4195.76	-0.504011	0.108372	3.30717e-06	3.41271e-05
FBgn0037489	CG1234	40870	CG1234	254.523	0.73647	0.158366	3.31245e-06	3.41443e-05
FBgn0004117	Tm2	41853	CG4843	251358	-0.39107	0.0841395	3.35357e-06	3.45304e-05
FBgn0040079	pkaap	34957	CG4132	690.235	-0.621909	0.133823	3.36414e-06	3.46015e-05
FBgn0029885	CG3224	31600	CG3224	228.978	0.820527	0.176675	3.41278e-06	3.50636e-05
FBgn0038007	Cyp313a3	41488	CG10093	156.482	-1.08771	0.234513	3.5147e-06	3.60323e-05
FBgn0264694	mgr	41365	CG6719	3060.91	0.444787	0.095895	3.51344e-06	3.60323e-05
FBgn0001124	Got1	36782	CG8430	1757.82	-0.947419	0.204331	3.5402e-06	3.62544e-05
FBgn0013705	trnS2	19893546	CR34080	134.984	2.39455	0.516472	3.54615e-06	3.68472e-05
FBgn0034362	CG5323	37137	CG5323	2207.49	0.938555	0.202623	3.62101e-06	3.70018e-05
FBgn0039970	CG17508	49893	CG17508	2510.41	0.537859	0.116116	3.61988e-06	3.70018e-05
FBgn0261837	pre-mod(mdg4)-T	10178861	CG42769	314.345	0.676421	0.146184	3.70655e-06	3.7794e-05
FBgn0261838	pre-mod(mdg4)-Z	10178929	CG42770	314.345	0.676421	0.146184	3.70655e-06	3.7794e-05
FBgn0026576	Pisd	42849	CG5991	1669.64	-0.545735	0.117976	3.73113e-06	3.80036e-05
FBgn0038842	hdly	42478	CG5630	1143.46	0.454138	0.0982448	3.79123e-06	3.85742e-05
FBgn0036377	CG10710	39525	CG10710	4052.25	0.428023	0.0926284	3.82145e-06	3.88398e-05
FBgn0263199	Galk	39031	CG5288	226.624	1.35927	0.29426	3.85087e-06	3.90967e-05
FBgn0283712	LIMK1	32207	CG1848	170.299	-0.857755	0.185735	3.8716e-06	3.92649e-05
FBgn0038437	Sdhaf3	42004	CG14898	788.984	-0.675701	0.146367	3.90321e-06	3.9543e-05
FBgn0035611	CG13285	38623	CG13285	49.5187	4.20599	0.911645	3.95698e-06	4.00448e-05
FBgn0038453	Arl6IP1	42027	CG10326	118.879	-1.10238	0.238973	3.96905e-06	4.01239e-05
FBgn0263391	hts	37230	CG43443	4807.56	-0.374801	0.0812726	3.99475e-06	4.03405e-05
FBgn0033926	Arc1	36595	CG12505	2086.03	3.49909	0.75879	3.99939e-06	4.03443e-05
FBgn0031068	Alr	32991	CG12534	1196.79	0.565852	0.122751	4.03146e-06	4.06244e-05
FBgn0038928	Fadd	42594	CG12297	50.4585	-1.5696	0.340588	4.05599e-06	4.0828e-05
FBgn0030605	ND-B18	32434	CG5548	13227.7	-0.511224	0.110989	4.10339e-06	4.12611e-05
FBgn0011573	Cdc37	38232	CG12019	910.152	-0.544519	0.118256	4.13334e-06	4.15181e-05
FBgn0031971	Sirup	34089	CG7224	1505.06	-0.632934	0.137692	4.29157e-06	4.30616e-05
FBgn0015393	NA	NA	NA	73.2166	1.81828	0.395949	4.3857e-06	4.39594e-05
FBgn0031395	CG10874	33394	CG10874	276.378	-0.694016	0.151212	4.43903e-06	4.44468e-05
FBgn0036364	CG14109	39512	CG14109	5190	-0.572671	0.124793	4.45467e-06	4.45561e-05
FBgn0005593	RpL7	34352	CG4897	27587.8	-0.389164	0.0848157	4.46772e-06	4.46394e-05
FBgn0260388	CG42514	8674108	CG42514	268.217	-0.787833	0.171749	4.49384e-06	4.48529e-05
FBgn0024811	Crk	43775	CG1587	1818.78	-0.547937	0.119584	4.60531e-06	4.59169e-05
FBgn0051156	CG31156	42669	CG31156	551.784	0.678483	0.148139	4.64906e-06	4.63043e-05
FBgn0065087	snmRNA:649	3771788	CR33685	26.8705	-2.22281	0.485583	4.70318e-06	4.6794e-05
FBgn0000046	Act87E	48632	CG18290	23920.8	-0.565482	0.12372	4.86153e-06	4.83185e-05
FBgn0004177	mts	45959	CG7109	11458.9	-0.475697	0.10415	4.93786e-06	4.8974e-05
FBgn0042712	HBS1	117365	CG1898	1039.92	0.633857	0.138775	4.93553e-06	4.8974e-05
FBgn0284255	Arpc4	33864	CG5972	478.145	-0.68626	0.150308	4.97873e-06	4.93276e-05
FBgn0004868	Gdi	34264	CG4422	3307.77	-0.465479	0.102021	5.05274e-06	5.00084e-05
FBgn0000326	clt	117300	CG9858	1384.62	0.601606	0.13188	5.07273e-06	5.01537e-05
FBgn0038803	CG5191	42431	CG5191	383.07	-1.02112	0.223951	5.12588e-06	5.06262e-05
FBgn0086130	Dbp21E2	33254	CG3561	640.928	0.736832	0.161695	5.19106e-06	5.12163e-05
FBgn0262559	Mdh2	42185	CG7998	143611	-0.407767	0.0895114	5.22685e-06	5.15155e-05
FBgn0039742	CG15528	43575	CG15528	203.361	-0.961569	0.211104	5.23973e-06	5.15887e-05
FBgn0026737	CG6171	41872	CG6171	107.594	1.266	0.277954	5.24627e-06	5.15992e-05
FBgn0031119	CG1812	33049	CG1812	707.285	-0.723021	0.158763	5.26151e-06	5.16953e-05
FBgn0053126	NLaz	33324	CG33126	68.1035	1.31973	0.289997	5.34298e-06	5.24412e-05
FBgn0010263	Rbp9	33498	CG3151	31129.5	-0.505968	0.111193	5.35576e-06	5.2512e-05
FBgn0086687	Desat1	117369	CG5887	2549.33	-0.460586	0.101252	5.39298e-06	5.28221e-05
FBgn0033755	ClC-b	36381	CG8594	324.924	0.689972	0.151818	5.50055e-06	5.38199e-05
FBgn0034484	CG11044	37281	CG11044	1814.79	-0.583775	0.12847	5.51852e-06	5.39398e-05
FBgn0004179	Csp	40459	CG6395	2134.78	-0.461644	0.101664	5.60155e-06	5.46947e-05
FBgn0010340	140up	41720	CG9852	1284.22	-0.57071	0.125723	5.64101e-06	5.50231e-05
FBgn0025621	CG16989	31026	CG16989	880.777	0.520548	0.114704	5.67407e-06	5.52885e-05
FBgn0035720	CG10077	38756	CG10077	7161.98	0.535672	0.118067	5.70523e-06	5.54776e-05
FBgn0036117	CG6321	39233	CG6321	1009.9	0.57506	0.126748	5.70467e-06	5.54776e-05
FBgn0032170	CG4658	34325	CG4658	785.469	-0.566624	0.125029	5.84482e-06	5.67765e-05
FBgn0005533	RpS17	39088	CG3922	19966.9	-0.550373	0.121602	6.01043e-06	5.83253e-05
FBgn0001108	DCTN1-p150	39536	CG9206	1675.37	-0.421597	0.0931751	6.04587e-06	5.86089e-05
FBgn0036366	JMJD7	39514	CG10133	155.09	1.10138	0.243726	6.21558e-06	6.01923e-05
FBgn0052650	CG32650	326227	CG32650	80.3237	1.57585	0.348796	6.24354e-06	6.04012e-05
FBgn0031857	LUBEL	33950	CG11321	9399.87	-0.621391	0.13764	6.34332e-06	6.13036e-05
FBgn0039869	CG1890	43737	CG1890	235.902	1.21072	0.268212	6.36073e-06	6.1409e-05
FBgn0029888	ND-ASHI	31604	CG3192	19351.3	-0.383001	0.0849262	6.48853e-06	6.25789e-05
FBgn0034406	Jheh3	37182	CG15106	33.168	-3.03121	0.672474	6.55797e-06	6.3184e-05
FBgn0038524	sll	42115	CG7623	239.351	-0.742178	0.16468	6.5815e-06	6.33461e-05
FBgn0065035	AlkB	2768870	CG33250	19.6291	-2.63094	0.584903	6.85713e-06	6.59318e-05
FBgn0019830	colt	33470	CG3057	5701.18	-0.386408	0.0859477	6.92911e-06	6.65561e-05
FBgn0261262	CG42613	42269	CG42613	141.293	2.41403	0.537082	6.96617e-06	6.68441e-05
FBgn0035421	nSMase	38396	CG12034	97.9611	-1.25568	0.279487	7.02985e-06	6.73866e-05
FBgn0037578	CG9601	40994	CG9601	59.52	-1.49049	0.331879	7.0868e-06	6.78636e-05
FBgn0037754	CG8500	41203	CG8500	42.4871	2.29528	0.511749	7.28568e-06	6.96974e-05
FBgn0027087	HisRS	32841	CG6335	1644.71	0.608578	0.135792	7.40556e-06	7.07726e-05
FBgn0030122	Aladin	31881	CG16892	153.628	0.938512	0.209645	7.58174e-06	7.2383e-05
FBgn0030802	DENR	32679	CG9099	1050.01	-0.662887	0.14816	7.6721e-06	7.31694e-05
FBgn0260874	Ir76a	40157	CG42584	112.487	1.28618	0.287484	7.67961e-06	7.31694e-05
FBgn0261243	Psa	38175	CG1009	3022.99	0.638366	0.142816	7.82712e-06	7.44996e-05
FBgn0023090	dtr	318856	CG31623	28.6806	-2.12441	0.475536	7.91785e-06	7.52874e-05
FBgn0034249	RhoGAP54D	36996	CG6477	27.4076	2.14084	0.479317	7.95314e-06	7.55468e-05
FBgn0039601	CG1523	43400	CG1523	423.754	0.664116	0.148701	7.96506e-06	7.5584e-05
FBgn0261535	l(2)34Fd	34839	CG7516	130.057	0.975719	0.218564	8.03586e-06	7.61793e-05
FBgn0003423	slgA	33117	CG1417	15439.8	-0.370657	0.0830412	8.06204e-06	7.63502e-05
FBgn0051935	CG31935	33338	CG31935	469.92	0.625512	0.140145	8.07006e-06	7.63502e-05
FBgn0033547	CG12935	36134	CG12935	3199.72	-0.488886	0.109721	8.36118e-06	7.90253e-05
FBgn0031544	CG17593	33573	CG17593	1881.95	-0.489223	0.109859	8.4607e-06	7.98103e-05
FBgn0036489	CG7011	39657	CG7011	89.3478	1.21435	0.272693	8.46115e-06	7.98103e-05
FBgn0015037	Cyp4p1	45524	CG10842	34.6502	-2.01406	0.452317	8.47764e-06	7.98122e-05
FBgn0017566	ND-75	31762	CG2286	82966.9	-0.371899	0.0835214	8.47825e-06	7.98122e-05
FBgn0083124	Uhg4	8673973	CR42451	36.6958	1.87576	0.421715	8.67038e-06	8.15395e-05
FBgn0265927	lncRNA:CR44716	19836025	CR44716	22.7832	2.66654	0.600193	8.87953e-06	8.34234e-05
FBgn0263605	l(3)72Dn	39774	CG5018	100.655	1.27744	0.287583	8.91349e-06	8.36593e-05
FBgn0003334	Scm	41168	CG9495	1271.71	-0.418309	0.0941933	8.9556e-06	8.3971e-05
FBgn0026257	cav	42881	CG6219	29.9687	2.47119	0.556564	8.99235e-06	8.42319e-05
FBgn0031044	MKP-4	32963	CG14211	153.622	1.03011	0.232027	9.01246e-06	8.43366e-05
FBgn0037580	DppIII	40996	CG7415	12528.5	0.418662	0.0944122	9.23287e-06	8.63136e-05
FBgn0000064	Ald1	43183	CG6058	369905	-0.416378	0.0939087	9.25625e-06	8.64466e-05
FBgn0037703	JHDM2	41143	CG8165	218.553	-0.762438	0.172004	9.30666e-06	8.68315e-05
FBgn0259822	Ca-beta	34557	CG42403	7620.67	-0.426249	0.0962039	9.39331e-06	8.75534e-05
FBgn0033317	CG8635	35850	CG8635	2940.34	-0.507048	0.114528	9.54207e-06	8.88523e-05
FBgn0027492	wdb	43312	CG5643	4043.16	-0.50899	0.115027	9.64587e-06	8.97303e-05
FBgn0037842	CG6567	41304	CG6567	541.82	-0.555447	0.125652	9.84701e-06	9.15113e-05
FBgn0003885	alphaTub84D	40904	CG2512	2199.83	0.449398	0.101762	1.00476e-05	9.32836e-05
FBgn0259736	CG42390	42600	CG42390	18347.2	-0.396589	0.089878	1.0217e-05	9.47634e-05
FBgn0035420	hob	38395	CG14967	318.397	-0.707252	0.160443	1.04272e-05	9.65498e-05
FBgn0061359	CG33671	3772247	CG33671	1797.96	-0.92751	0.210422	1.04403e-05	9.65498e-05
FBgn0061360	CG33672	3771915	CG33672	1797.96	-0.92751	0.210422	1.04403e-05	9.65498e-05
FBgn0025571	SF1	43912	CG5836	1594.01	-0.488993	0.110948	1.0462e-05	9.66555e-05
FBgn0004103	Pp1-87B	49260	CG5650	8198.27	-0.389444	0.0883981	1.05508e-05	9.7381e-05
FBgn0033929	Tfb1	36598	CG8151	796.755	0.622301	0.141263	1.05663e-05	9.74285e-05
FBgn0027506	EDTP	36959	CG6542	209.34	-0.89304	0.202824	1.06753e-05	9.8338e-05
FBgn0001089	Gal	33839	CG9092	226.88	0.933733	0.212374	1.09941e-05	0.000101176
FBgn0033504	CAP	36084	CG18408	14929.7	0.497736	0.113239	1.10547e-05	0.000101635
FBgn0000253	Cam	36329	CG8472	22126	-0.480776	0.109456	1.12099e-05	0.000102861
FBgn0034694	Plekhm1	37520	CG6613	243.133	-0.738624	0.168156	1.1206e-05	0.000102861
FBgn0034176	ste24a	36908	CG9000	300.041	0.8643	0.197165	1.16714e-05	0.000106991
FBgn0032050	CG13096	34183	CG13096	140.885	1.03487	0.236731	1.23412e-05	0.000113022
FBgn0032486	mRF1	34720	CG5705	1734.68	-0.76373	0.174774	1.24356e-05	0.000113777
FBgn0042134	Capr	59172	CG18811	966.274	-0.569376	0.130336	1.2508e-05	0.000114328
FBgn0264962	Pcf11	36658	CG10228	2058.33	-0.477366	0.109354	1.26931e-05	0.000115907
FBgn0017579	RpL14	38983	CG6253	21811.3	-0.472591	0.108297	1.27808e-05	0.000116595
FBgn0033737	Nup54	36360	CG8831	144.088	0.919267	0.210723	1.28617e-05	0.00011722
FBgn0029648	CG3603	31289	CG3603	978.506	-1.12995	0.259074	1.29175e-05	0.000117615
FBgn0039112	SdhD	42808	CG10219	21704.7	-0.388134	0.0890281	1.30255e-05	0.000118484
FBgn0030307	CG33235	2768871	CG33235	37.8901	1.91261	0.438818	1.30921e-05	0.000118861
FBgn0267821	da	34413	CG5102	571.825	-0.562463	0.129045	1.30859e-05	0.000118861
FBgn0032171	CG5846	34326	CG5846	160.148	0.89153	0.204559	1.31079e-05	0.00011889
FBgn0030029	CG15343	31765	CG15343	388.584	0.79167	0.181708	1.31964e-05	0.000119578
FBgn0046214	vig2	43016	CG11844	924.731	0.637976	0.14645	1.32304e-05	0.000119771
FBgn0014184	Oda	36307	CG16747	21564.8	-0.383639	0.0881571	1.35045e-05	0.000122002
FBgn0027296	temp	31212	CG3073	155.305	0.973356	0.223679	1.35156e-05	0.000122002
FBgn0034849	CG3500	37697	CG3500	87.2938	1.15084	0.264444	1.34954e-05	0.000122002
FBgn0030292	CG11752	32076	CG11752	8578.55	-0.38438	0.0885052	1.4054e-05	0.000126741
FBgn0027592	MED15	33223	CG4184	251.363	-0.892759	0.205656	1.41815e-05	0.000127769
FBgn0010409	RpL18A	36985	CG6510	20756.2	-0.414398	0.0955553	1.44616e-05	0.000130044
FBgn0283741	prage	31136	CG42666	1713.69	-0.505772	0.116623	1.44575e-05	0.000130044
FBgn0027356	Amph	36383	CG8604	72061.3	-0.390306	0.090019	1.45218e-05	0.000130461
FBgn0083976	CG34140	4379908	CG34140	1351.68	0.432885	0.0999131	1.47352e-05	0.000132253
FBgn0283471	wupA	32794	CG7178	232513	-0.428821	0.0990009	1.48106e-05	0.000132803
FBgn0083992	Mkp	4379907	CG34099	1352.28	0.433323	0.100047	1.48295e-05	0.000132846
FBgn0028991	seq	3772396	CG32904	490.265	0.613178	0.141648	1.49856e-05	0.000134117
FBgn0013710	trnY	19893532	CR34066	365.758	1.89222	0.436803	1.47774e-05	0.000134762
FBgn0052112	CG32112	317860	CG32112	2837.21	-0.393421	0.0909102	1.50755e-05	0.000134794
FBgn0035896	CG6983	38964	CG6983	175.185	1.02375	0.236635	1.51642e-05	0.000135459
FBgn0037613	Cks85A	41034	CG9790	4779.41	-0.477807	0.110625	1.56635e-05	0.000139787
FBgn0015282	Rpt2	42828	CG5289	2237.87	0.461581	0.106875	1.5681e-05	0.000139811
FBgn0027537	Nup93-1	32350	CG11092	186.683	1.07089	0.248208	1.59981e-05	0.000142369
FBgn0051469	CG31469	261628	CG31469	13.0914	4.48837	1.0403	1.59976e-05	0.000142369
FBgn0030336	CG1578	32135	CG1578	1733.36	-0.46062	0.106783	1.60598e-05	0.000142784
FBgn0002914	Myb	32543	CG9045	649.789	-0.556893	0.129115	1.60945e-05	0.000142958
FBgn0260444	Not10	41552	CG18616	401.899	0.686406	0.15942	1.66509e-05	0.000147761
FBgn0038981	CG5346	42653	CG5346	781.471	-0.816002	0.189633	1.68453e-05	0.000149346
FBgn0000567	Eip74EF	39962	CG32180	3446.77	-0.576019	0.133949	1.70583e-05	0.000151092
FBgn0036622	Agpat4	39819	CG4753	463.406	-0.609789	0.141973	1.74599e-05	0.000154504
FBgn0038551	Odj	42145	CG7357	141.885	-0.887837	0.206943	1.78476e-05	0.000157754
FBgn0051635	CG31635	33928	CG31635	1033.86	-0.626226	0.14597	1.78605e-05	0.000157754
FBgn0266173	pre-mod(mdg4)-K	19835678	CG44879	400.587	0.625953	0.145957	1.79794e-05	0.000158065
FBgn0266174	pre-mod(mdg4)-L	19835907	CG44880	400.587	0.625953	0.145957	1.79794e-05	0.000158065
FBgn0266175	pre-mod(mdg4)-P	19835348	CG44881	400.587	0.625953	0.145957	1.79794e-05	0.000158065
FBgn0266176	pre-mod(mdg4)-J	19836032	CG44882	400.587	0.625953	0.145957	1.79794e-05	0.000158065
FBgn0266177	pre-mod(mdg4)-I	19834930	CG44883	400.587	0.625953	0.145957	1.79794e-05	0.000158065
FBgn0025686	Amnionless	33199	CG11592	12.8267	4.48348	1.04731	1.86091e-05	0.000163297
FBgn0039835	mRpL32	43698	CG12220	3440.71	-0.485975	0.113516	1.85958e-05	0.000163297
FBgn0032162	CG4592	34317	CG4592	62.2396	1.42656	0.333288	1.86674e-05	0.000163656
FBgn0035542	DOR	38543	CG11347	867.595	-0.90388	0.211388	1.90344e-05	0.000166719
FBgn0032168	CG13126	34323	CG13126	1383.88	0.783494	0.18334	1.92475e-05	0.000168429
FBgn0042085	Bap170	35560	CG3274	276.092	0.727754	0.170322	1.93026e-05	0.000168755
FBgn0040752	Prosap	50225	CG30483	372.316	-0.973832	0.228075	1.95658e-05	0.000170897
FBgn0266579	tau	326116	CG45110	16252.1	-0.583998	0.136796	1.96241e-05	0.000171249
FBgn0035211	CG2211	38157	CG2211	167.604	0.898068	0.21041	1.9708e-05	0.000171821
FBgn0030683	Mvd	32520	CG8239	814.722	-0.521181	0.12213	1.97727e-05	0.000172189
FBgn0037973	CG18547	41452	CG18547	71.5129	1.76403	0.413384	1.97866e-05	0.000172189
FBgn0050389	CG30389	37410	CG30389	3742.36	-0.367461	0.0861951	2.01585e-05	0.000175264
FBgn0017429	CG5989	38984	CG5989	9044.05	-0.412189	0.0968648	2.08768e-05	0.000181342
FBgn0030091	CG7065	31844	CG7065	351.247	-0.648825	0.152593	2.11881e-05	0.000183877
FBgn0032596	Prosbeta4	34999	CG17331	1249.27	0.418763	0.0985063	2.12697e-05	0.000184416
FBgn0261854	aPKC	47594	CG42783	847.364	-0.466687	0.109837	2.14811e-05	0.000186078
FBgn0032156	CG13124	34310	CG13124	10528.9	-0.446622	0.105153	2.16294e-05	0.000187191
FBgn0010411	RpS18	37292	CG8900	20845.5	-0.476336	0.112298	2.21806e-05	0.000191284
FBgn0034248	CG14483	36995	CG14483	3189.61	-0.442082	0.104221	2.21737e-05	0.000191284
FBgn0034655	CG10307	37477	CG10307	82.0454	1.23065	0.290132	2.21835e-05	0.000191284
FBgn0037894	Ranbp9	41367	CG5252	582.127	-0.774519	0.182577	2.21383e-05	0.000191284
FBgn0266084	Fhos	39004	CG42610	17728.3	-0.539604	0.12726	2.23359e-05	0.000192423
FBgn0037200	CG11109	40507	CG11109	105.765	1.16428	0.274697	2.25116e-05	0.00019376
FBgn0000412	D1	41095	CG9745	542.937	0.653605	0.154238	2.25894e-05	0.000194252
FBgn0039240	CG3744	42972	CG3744	1328.44	-0.482373	0.113879	2.27714e-05	0.000195639
FBgn0038401	CG5916	41960	CG5916	1080.81	0.53233	0.125711	2.28999e-05	0.000196564
FBgn0028540	CG9008	34779	CG9008	167.692	0.798739	0.188648	2.29558e-05	0.000196865
FBgn0265998	Doa	43415	CG42320	32560.8	-0.318119	0.0751731	2.31807e-05	0.000198614
FBgn0036686	CG7728	39904	CG7728	345.375	0.71157	0.16825	2.34478e-05	0.00020072
FBgn0035965	Use1	39051	CG14181	54.6546	1.52087	0.359784	2.36646e-05	0.000202148
FBgn0039849	CG11334	43713	CG11334	1693.29	-0.637995	0.150932	2.36789e-05	0.000202148
FBgn0285937	Rab1	42524	CG3320	2959.45	-0.36972	0.0874651	2.3677e-05	0.000202148
FBgn0032032	CG17294	34155	CG17294	543.65	0.654164	0.154838	2.39126e-05	0.000203959
FBgn0002781	mod(mdg4)	49228	CG32491	1812.28	0.367581	0.0871178	2.45005e-05	0.000208785
FBgn0021872	Xbp1	44226	CG9415	4937.09	0.42067	0.0997867	2.49015e-05	0.000212011
FBgn0031980	RpL36A	34098	CG7424	12415	-0.454476	0.107822	2.49733e-05	0.000212431
FBgn0024250	brk	31665	CG9653	351.115	-0.921591	0.218725	2.51478e-05	0.000213722
FBgn0266284	Ns3	31097	CG14788	323.572	0.76347	0.181209	2.51767e-05	0.000213776
FBgn0037565	CG9626	40979	CG9626	5915.41	0.401411	0.0952906	2.52568e-05	0.000214263
FBgn0033912	RpS23	36576	CG8415	24505.9	-0.554273	0.131698	2.56887e-05	0.000217731
FBgn0031549	Spindly	33578	CG15415	19.1246	2.9523	0.701836	2.59314e-05	0.000219592
FBgn0003149	Prm	39002	CG5939	54945	-0.482762	0.114866	2.63599e-05	0.000222625
FBgn0003464	sol	44014	CG1391	688.14	0.689578	0.16407	2.63471e-05	0.000222625
FBgn0058006	CG40006	3355123	CG40006	52.7244	1.63901	0.389978	2.63604e-05	0.000222625
FBgn0034495	CG11788	37295	CG11788	34.5455	2.10758	0.50155	2.64415e-05	0.000223111
FBgn0030329	prtp	32124	CG1837	782.224	0.547177	0.130259	2.66116e-05	0.000224145
FBgn0064237	Idgf5	37104	CG5154	14.5737	5.14502	1.22476	2.65939e-05	0.000224145
FBgn0259711	CG42365	37469	CG42365	84.8816	1.59609	0.379996	2.66587e-05	0.000224342
FBgn0053182	Kdm4B	318918	CG33182	619.566	0.60195	0.143348	2.67832e-05	0.000225189
FBgn0001989	ND-B17	34925	CG13240	20100.9	-0.398088	0.094897	2.72931e-05	0.000229272
FBgn0025186	ari-2	37542	CG5709	668.05	-0.520098	0.124103	2.7791e-05	0.000233247
FBgn0264678	lncRNA:CR43963	14462398	CR43963	39.0985	1.87555	0.44764	2.7912e-05	0.000234054
FBgn0267350	Pi4KIIIalpha	31247	CG10260	2124.29	-0.373474	0.0892012	2.82833e-05	0.000236957
FBgn0040290	RecQ4	53438	CG7487	19.7503	2.72671	0.651564	2.8533e-05	0.000238838
FBgn0038165	Task6	41671	CG9637	23.4491	-2.21285	0.528964	2.87217e-05	0.000240204
FBgn0027579	mino	43350	CG5508	1092.81	-0.4497	0.107551	2.89875e-05	0.000242213
FBgn0039870	CG1896	43738	CG1896	66.9907	1.45296	0.347902	2.96227e-05	0.000247301
FBgn0030743	CG9921	32599	CG9921	1434.94	-0.513594	0.123	2.97233e-05	0.000247922
FBgn0034583	CG10527	37393	CG10527	10435.9	-0.75062	0.179965	3.03371e-05	0.000252818
FBgn0029175	sotv	3772101	CG8433	135.881	-0.896269	0.215178	3.11016e-05	0.00025896
FBgn0003517	sta	31106	CG14792	38111	-0.46411	0.11144	3.11816e-05	0.000259398
FBgn0037901	Exd2	41374	CG6744	1141.15	0.488691	0.117446	3.16857e-05	0.000263359
FBgn0039713	RpS8	43532	CG7808	34853.9	-0.375983	0.090376	3.17954e-05	0.000264039
FBgn0030026	sni	31761	CG10964	1342.9	0.43655	0.104955	3.19058e-05	0.000264722
FBgn0266083	ocm	37874	CG3363	475.81	0.594756	0.143021	3.20318e-05	0.000265535
FBgn0013269	Fkbp39	41860	CG6226	561.162	0.792201	0.190518	3.20848e-05	0.000265741
FBgn0032798	CG10132	35239	CG10132	8957.1	-0.468157	0.112631	3.2305e-05	0.000267198
FBgn0051040	Cog7	43547	CG31040	140.324	-0.94125	0.226453	3.23174e-05	0.000267198
FBgn0259219	CG42319	36473	CG42319	40629	-0.474049	0.114155	3.28606e-05	0.000271452
FBgn0039942	CG17163	3354988	CG17163	33.3103	-1.6892	0.406869	3.3e-05	0.000272364
FBgn0261530	nbs	44259	CG6754	151.008	0.880238	0.212028	3.30287e-05	0.000272364
FBgn0019960	Mitofilin	42587	CG6455	30871.5	-0.38004	0.0915593	3.3138e-05	0.000273027
FBgn0003360	sesB	32007	CG16944	290669	-0.505565	0.121819	3.32287e-05	0.000273536
FBgn0033812	Pex13	36462	CG4663	398.828	-0.554005	0.133537	3.34354e-05	0.000274998
FBgn0019643	AANAT1	37867	CG3318	211.88	1.00717	0.242787	3.3482e-05	0.000275141
FBgn0013732	sced	35564	CG3273	62.2492	1.36648	0.329424	3.35273e-05	0.000275274
FBgn0035239	CG18170	3772196	CG18170	472.008	1.06404	0.256721	3.40206e-05	0.000278839
FBgn0035240	CG33791	317974	CG33791	472.008	1.06404	0.256721	3.40206e-05	0.000278839
FBgn0036915	Prp3	40172	CG7757	503.885	0.603945	0.145731	3.40941e-05	0.000279199
FBgn0033241	CG2915	35754	CG2915	570.994	0.648002	0.156407	3.42735e-05	0.000280182
FBgn0036762	CG7430	39988	CG7430	80803.7	-0.383072	0.0924572	3.42445e-05	0.000280182
FBgn0262737	mub	40436	CG7437	15001.7	-0.454782	0.109848	3.47133e-05	0.000283532
FBgn0039249	CG11168	42981	CG11168	913.575	0.496905	0.120154	3.54091e-05	0.000288965
FBgn0002626	RpL32	43573	CG7939	17556.6	-0.44865	0.108512	3.55638e-05	0.000289977
FBgn0030735	CG3632	32589	CG3632	1072.88	-0.445597	0.107871	3.61439e-05	0.000294199
FBgn0039698	CG7789	43516	CG7789	332.073	-0.650083	0.157366	3.61148e-05	0.000294199
FBgn0085468	ND-MWFE	5740593	CG34439	8784.21	-0.665824	0.161344	3.67962e-05	0.000299251
FBgn0035756	unc-13-4A	38801	CG32381	114.608	-0.963028	0.233394	3.6883e-05	0.000299699
FBgn0052109	CG32109	39444	CG32109	60.6363	-1.3825	0.335466	3.77011e-05	0.000306083
FBgn0035639	kri	38655	CG5537	1203.88	0.59562	0.144544	3.77745e-05	0.000306151
FBgn0039360	CLS	43104	CG4774	3008.1	-0.426569	0.103517	3.7761e-05	0.000306151
FBgn0028692	Rpn2	43449	CG11888	3022.51	0.544029	0.132157	3.84604e-05	0.000311444
FBgn0020235	ATPsyngamma	43507	CG7610	113065	-0.317452	0.0771616	3.88663e-05	0.000314461
FBgn0002773	Mlc2	43587	CG2184	1.13441e+06	-0.334904	0.0814235	3.90349e-05	0.000315554
FBgn0029529	CG13365	31005	CG13365	2258.17	-0.400735	0.097446	3.91601e-05	0.000316295
FBgn0014006	Ask1	42366	CG4720	2139.07	-0.420557	0.102282	3.92658e-05	0.000316878
FBgn0034299	CG5757	37062	CG5757	166.503	0.90251	0.219595	3.95871e-05	0.000318946
FBgn0035590	Prpk	38600	CG10673	245.491	0.805194	0.195918	3.95896e-05	0.000318946
FBgn0052666	Drak	32097	CG32666	758.346	0.597212	0.145507	4.05466e-05	0.000326378
FBgn0004227	nonA	32603	CG4211	1131.84	-0.446735	0.108869	4.07069e-05	0.000327389
FBgn0030658	CG7872	32493	CG7872	444.758	0.741335	0.180775	4.11583e-05	0.000330737
FBgn0036569	IleRS-m	39762	CG5414	799.967	-0.54726	0.133509	4.14872e-05	0.000333097
FBgn0032422	atilla	34647	CG6579	384.516	0.641423	0.156517	4.16562e-05	0.00033417
FBgn0030432	CG4404	32241	CG4404	3231.24	0.488382	0.119199	4.18169e-05	0.000335174
FBgn0025638	Roc1a	31014	CG16982	2201.84	-0.368624	0.0899897	4.1981e-05	0.000336204
FBgn0038858	CG5793	42505	CG5793	3869	-0.500273	0.12217	4.22393e-05	0.000337986
FBgn0027508	Tnks	43095	CG4719	589.064	-0.612142	0.149545	4.25151e-05	0.000339618
FBgn0028375	heix	34961	CG5876	433.005	0.622935	0.152174	4.24799e-05	0.000339618
FBgn0046874	Pif1B	3771985	CG33720	139541	-0.369447	0.0902703	4.26426e-05	0.000340348
FBgn0261015	Pif1A	8674049	CG42599	139589	-0.369349	0.090259	4.27481e-05	0.000340901
FBgn0038197	foxo	41709	CG3143	1243.96	-0.426872	0.104328	4.28371e-05	0.000341323
FBgn0035228	CG12091	38177	CG12091	20322	0.440326	0.107635	4.29631e-05	0.00034175
FBgn0035900	ZC3H3	38968	CG6694	540.266	0.570833	0.139533	4.29448e-05	0.00034175
FBgn0031736	CG11030	33805	CG11030	86.4067	1.26742	0.309884	4.31435e-05	0.000342897
FBgn0020909	Rtc1	32338	CG11130	101.291	1.06247	0.259862	4.33975e-05	0.00034448
FBgn0039359	RpL27	43103	CG4759	19057.7	-0.405066	0.0990744	4.34157e-05	0.00034448
FBgn0086779	step	35425	CG11628	1175.69	0.444338	0.108691	4.34932e-05	0.000344805
FBgn0040367	CG11382	31069	CG11382	2211.7	-1.10951	0.271549	4.39183e-05	0.000347883
FBgn0020251	sfl	38736	CG8339	495.167	-0.625337	0.153112	4.42322e-05	0.000350076
FBgn0035252	CG7970	38205	CG7970	107.125	-1.23961	0.303646	4.45718e-05	0.000352468
FBgn0261068	LSm7	35003	CG13277	344.153	0.727073	0.178162	4.48494e-05	0.000354367
FBgn0031774	CG9147	33855	CG9147	663.073	0.534817	0.131107	4.51853e-05	0.000356722
FBgn0032524	Hacd2	34762	CG9267	457.558	0.801862	0.19695	4.67308e-05	0.000368615
FBgn0026666	MagR	32513	CG8198	2447.99	0.393908	0.0968197	4.7323e-05	0.000372975
FBgn0026207	mbo	41562	CG6819	125.445	-1.12272	0.27605	4.76019e-05	0.000374392
FBgn0038810	Srp72	42439	CG5434	856.247	0.658257	0.161853	4.76199e-05	0.000374392
FBgn0261788	Ank2	38863	CG42734	1855.84	-0.493511	0.121345	4.76218e-05	0.000374392
FBgn0035524	CG11583	326206	CG11583	257.394	0.73716	0.181463	4.85873e-05	0.000381665
FBgn0004867	RpS2	34309	CG5920	33636.7	-0.443214	0.109127	4.87714e-05	0.000382793
FBgn0039890	ABCD	43772	CG2316	1515.24	-0.436133	0.107407	4.89564e-05	0.000383925
FBgn0266019	rudhira	32136	CG43154	875.335	-0.535933	0.132009	4.91088e-05	0.000384801
FBgn0005649	Rox8	42848	CG5422	1081.44	-0.437279	0.107779	4.96681e-05	0.000388861
FBgn0063649	CG6006	41962	CG6006	171.154	0.868915	0.21432	5.02864e-05	0.000393375
FBgn0259722	CG42376	7354420	CG42376	2653.45	-0.43182	0.106541	5.05474e-05	0.00039509
FBgn0023519	mRpL16	31150	CG3109	5083.61	-0.461539	0.113894	5.07063e-05	0.000396004
FBgn0024491	Bin1	41965	CG6046	578.513	1.23662	0.305245	5.09485e-05	0.000397566
FBgn0266350	lncRNA:CR44999	19835087	CR44999	29.476	1.8549	0.457983	5.1187e-05	0.000399098
FBgn0052039	CG32039	317834	CG32039	274.508	-0.715094	0.176618	5.14748e-05	0.000401011
FBgn0051122	CG31122	42221	CG31122	546.272	0.546946	0.135223	5.2376e-05	0.000407695
FBgn0029878	Pat1	31593	CG10695	891.056	-0.500233	0.123918	5.41867e-05	0.000421442
FBgn0037552	CG7800	40963	CG7800	283	0.701601	0.173867	5.45362e-05	0.000423812
FBgn0039563	CG4951	43355	CG4951	521.486	0.705457	0.174947	5.52117e-05	0.000428708
FBgn0028473	Non1	35963	CG8801	2406.63	0.503655	0.12495	5.55787e-05	0.000431203
FBgn0031893	MICU1	33999	CG4495	1748.42	-0.491276	0.121948	5.61204e-05	0.000435049
FBgn0031021	ND-18	32936	CG12203	17321.5	-0.364922	0.0906973	5.73357e-05	0.000444105
FBgn0010235	Klc	39445	CG5433	1263.11	-0.380797	0.0947301	5.82457e-05	0.000450783
FBgn0037470	Tailor	40847	CG1091	484.409	-0.585771	0.145747	5.84201e-05	0.000451763
FBgn0036462	mRpL39	39627	CG17166	5122.31	0.48671	0.121115	5.85513e-05	0.000452407
FBgn0266178	pre-mod(mdg4)-B	19835051	CG44884	427.028	0.574567	0.143163	5.98564e-05	0.000461359
FBgn0267648	pre-mod(mdg4)-G	26067058	CG45986	427.028	0.574567	0.143163	5.98564e-05	0.000461359
FBgn0267649	pre-mod(mdg4)-H	26067059	CG45987	427.028	0.574567	0.143163	5.98564e-05	0.000461359
FBgn0032135	GlcAT-S	34282	CG3881	1352.54	-0.430871	0.107386	6.01157e-05	0.000462979
FBgn0035541	CG15019	38542	CG15019	254.513	0.724183	0.180615	6.08402e-05	0.000468177
FBgn0027611	LManII	34437	CG6206	625.175	0.669	0.166882	6.10256e-05	0.000469221
FBgn0001189	hfw	31120	CG3095	740.034	0.557379	0.139098	6.14725e-05	0.000472273
FBgn0002622	RpS3	42761	CG6779	29640.1	-0.373183	0.0931653	6.186e-05	0.000474478
FBgn0028703	Nhe3	33939	CG11328	1056.49	-0.600158	0.149826	6.18356e-05	0.000474478
FBgn0002772	Mlc1	43323	CG5596	343917	-0.374536	0.0935491	6.23783e-05	0.000478065
FBgn0021818	NA	NA	NA	715.833	0.511317	0.127812	6.31989e-05	0.000483961
FBgn0037846	CG6574	41308	CG6574	796.772	-0.448924	0.112318	6.41733e-05	0.000491024
FBgn0037087	CG7519	40377	CG7519	98.4906	-1.05645	0.26434	6.42674e-05	0.000491346
FBgn0037327	PEK	40653	CG2087	799.615	-0.465934	0.116715	6.55001e-05	0.000500366
FBgn0038654	CG14298	42259	CG14298	198.466	1.84749	0.463043	6.61043e-05	0.000504573
FBgn0022097	Vha36-1	44702	CG8186	1786.32	-0.523565	0.131286	6.66434e-05	0.000508277
FBgn0035204	CG2277	38148	CG2277	708.927	-0.580005	0.145613	6.79988e-05	0.000518196
FBgn0004889	tws	47877	CG6235	1263.01	-0.491269	0.123352	6.81519e-05	0.000518944
FBgn0034786	CG13531	37627	CG13531	413.066	-0.527908	0.132561	6.8229e-05	0.000519112
FBgn0035422	RpL28	38397	CG12740	18881.1	-0.390037	0.0979797	6.86874e-05	0.000522179
FBgn0052152	CG32152	317885	CG32152	619.961	-0.564714	0.141926	6.92236e-05	0.000525832
FBgn0260008	UQCR-11	5740185	CG41623	29516.8	-0.516428	0.129857	6.98255e-05	0.000529978
FBgn0032218	CG5381	34389	CG5381	3483.83	-0.379183	0.0954059	7.05509e-05	0.000535054
FBgn0015663	Ugt36A1	44058	CG2788	587.086	-0.562967	0.141801	7.1838e-05	0.000544378
FBgn0003983	Vm34Ca	34758	CG9271	11.1455	-3.85401	0.971077	7.22349e-05	0.000546946
FBgn0031312	Tango14	33298	CG4775	154.33	-0.81976	0.206769	7.3512e-05	0.00055617
FBgn0026199	myo	43811	CG1838	3643.71	-0.481623	0.121489	7.36003e-05	0.000556185
FBgn0037913	fabp	3772232	CG6783	4127.22	0.579681	0.146228	7.36318e-05	0.000556185
FBgn0026432	Grip163	39365	CG5688	97.0038	-1.07163	0.270361	7.37998e-05	0.000557009
FBgn0020767	Spred	36643	CG10155	819.412	-0.45793	0.115646	7.50284e-05	0.00056583
FBgn0052813	CG32813	31089	CG32813	2138.15	0.482373	0.121826	7.5099e-05	0.00056591
FBgn0086472	RpS25	41343	CG6684	22738.7	-0.419175	0.105888	7.53685e-05	0.000567488
FBgn0004556	Dbp73D	39871	CG9680	86.544	1.14371	0.28893	7.54434e-05	0.000567599
FBgn0002579	RpL36	31009	CG7622	18185.6	-0.58748	0.148484	7.60498e-05	0.000571706
FBgn0029664	CG10802	31318	CG10802	6004.57	-0.393491	0.0994908	7.65194e-05	0.000574778
FBgn0028685	Rpt4	31567	CG3455	2525.01	0.451253	0.114147	7.7098e-05	0.000578146
FBgn0036576	CG5151	39772	CG5151	849.183	-0.548316	0.138706	7.71514e-05	0.000578146
FBgn0267378	sau	33402	CG7085	1352.49	-0.451628	0.114241	7.7083e-05	0.000578146
FBgn0262619	DNAlig1	37791	CG5602	22.6363	2.12824	0.538549	7.7562e-05	0.000580762
FBgn0263143	vret	42695	CG4771	10.4994	5.62985	1.42516	7.80459e-05	0.000583922
FBgn0029868	ND-B16.6	31578	CG3446	25293.7	-0.380814	0.0964471	7.86664e-05	0.000588098
FBgn0015773	NetA	32398	CG18657	246.738	-0.676851	0.171702	8.07997e-05	0.000603568
FBgn0034417	CG15117	37197	CG15117	681.613	-0.715863	0.181706	8.15916e-05	0.000608615
FBgn0034792	YME1L	37636	CG3499	6596.39	-0.467225	0.118596	8.16041e-05	0.000608615
FBgn0267488	Mcr	44071	CG7586	1127.46	0.431697	0.109608	8.19798e-05	0.000610934
FBgn0036254	CG5645	39382	CG5645	249.358	0.677419	0.172099	8.27801e-05	0.000616411
FBgn0033117	CG3358	35604	CG3358	534.575	0.516704	0.131396	8.41002e-05	0.000625748
FBgn0267336	Glut4EF	41217	CG34360	2025.62	-0.41723	0.106157	8.48369e-05	0.000630732
FBgn0051716	Cnot4	34416	CG31716	3485.03	-0.310477	0.0790432	8.56789e-05	0.000636491
FBgn0037134	CG7407	40430	CG7407	54.1665	-1.25737	0.320195	8.60533e-05	0.00063877
FBgn0261789	SmD2	40781	CG1249	1042.94	0.478974	0.122177	8.8426e-05	0.000655867
FBgn0037439	CG10286	40786	CG10286	157.655	0.858649	0.219157	8.93007e-05	0.000661834
FBgn0027552	CG10863	38463	CG10863	1158.95	0.864495	0.220788	9.02172e-05	0.000667854
FBgn0029525	CG18273	30991	CG18273	230.679	0.649289	0.165846	9.03958e-05	0.000667854
FBgn0043841	vir-1	34652	CG31764	485.875	0.722555	0.184547	9.02921e-05	0.000667854
FBgn0261597	RpS26	35098	CG10305	24683	-0.350699	0.0895736	9.0329e-05	0.000667854
FBgn0040505	Alk	53425	CG8250	1000.55	-0.609742	0.155791	9.08363e-05	0.000670583
FBgn0000109	Aprt	48224	CG18315	66.2679	1.25812	0.321482	9.09685e-05	0.000671035
FBgn0037636	NA	NA	NA	3538.39	-0.389229	0.0994706	9.11555e-05	0.00067189
FBgn0031623	Taf12L	33672	CG15632	16.0284	2.75282	0.703622	9.14009e-05	0.000673172
FBgn0037440	CRAT	40787	CG1041	9614.73	0.457672	0.117017	9.18576e-05	0.000676009
FBgn0014868	Ost48	31849	CG9022	285.768	0.733618	0.187728	9.31104e-05	0.000684695
FBgn0037633	CG9839	41055	CG9839	41.6202	1.64578	0.421222	9.339e-05	0.000686217
FBgn0036838	CG3808	40074	CG3808	62.8414	1.24478	0.31886	9.4674e-05	0.00069511
FBgn0015295	Shark	44353	CG18247	243.525	-0.660767	0.169416	9.60886e-05	0.000704948
FBgn0035904	GstO3	38972	CG6776	829.566	0.732002	0.187868	9.76436e-05	0.000715801
FBgn0025693	ZnT41F	35513	CG11163	330.826	-0.642	0.164884	9.87519e-05	0.000723364
FBgn0263987	spoon	31459	CG3249	10356.7	-0.313835	0.0806517	9.9735e-05	0.000729998
FBgn0033214	CG1941	35718	CG1941	19.4338	-5.04535	1.29666	9.98198e-05	0.000730053
FBgn0031040	CG14210	32958	CG14210	73.8119	1.22139	0.314126	0.00010098	0.000737397
FBgn0031229	CG3436	33180	CG3436	446.998	-0.511724	0.131603	0.000100912	0.000737397
FBgn0040375	CG13760	31237	CG13760	45.261	-1.36649	0.351678	0.00010206	0.000744706
FBgn0031494	CG17219	33515	CG17219	77.3016	1.37593	0.354212	0.000102553	0.000747724
FBgn0032253	LManI	34436	CG5322	55.6816	1.67817	0.432087	0.000102804	0.000748979
FBgn0031304	TBC1D23	33289	CG4552	1056.61	-0.432729	0.111466	0.00010353	0.000753108
FBgn0260755	CG42553	38094	CG42553	413.198	0.533125	0.137323	0.000103484	0.000753108
FBgn0250839	CG2016	40612	CG2016	2513.11	-0.451264	0.116274	0.000104009	0.00075601
FBgn0265140	Meltrin	3772109	CG7649	1222.02	-0.529424	0.136481	0.000104844	0.00076149
FBgn0021761	Nup154	34527	CG4579	321.044	0.621895	0.160335	0.000105005	0.000761515
FBgn0039358	CG5028	43102	CG5028	85982.2	-0.310633	0.0800867	0.000105009	0.000761515
FBgn0027951	MTA1-like	40693	CG2244	958.97	-0.435494	0.112294	0.000105255	0.000762715
FBgn0033451	Marc	36014	CG1665	421.061	0.561186	0.144819	0.000106581	0.000771731
FBgn0001220	Hsc70-5	36583	CG8542	58558.3	0.541002	0.139625	0.000106768	0.000772494
FBgn0029093	cathD	45268	CG1548	1109.94	0.669201	0.172734	0.000106989	0.000773499
FBgn0036959	CG6951	40222	CG6951	219.11	0.717036	0.185117	0.000107322	0.000775313
FBgn0000139	ash2	42936	CG6677	262.851	0.707825	0.182814	0.000108016	0.000779728
FBgn0033459	CG12744	36024	CG12744	70.4632	1.1928	0.308133	0.000108361	0.000781025
FBgn0035482	CG14985	38470	CG14985	72.0877	-1.23821	0.319861	0.000108351	0.000781025
FBgn0026872	CG14777	31099	CG14777	432.182	-0.638407	0.164952	0.000108723	0.000783036
FBgn0037743	CG8412	41191	CG8412	830.993	0.486989	0.125911	0.000109853	0.000790392
FBgn0038738	CG4572	42360	CG4572	463.866	0.553286	0.143057	0.000109912	0.000790392
FBgn0034708	Vps35	37536	CG5625	1428.05	-0.44618	0.115403	0.000110506	0.000794065
FBgn0032666	CG5758	35083	CG5758	440.208	-0.546588	0.141427	0.000111181	0.000798305
FBgn0034440	CG10073	37225	CG10073	27.4978	2.09049	0.541415	0.000112851	0.000809683
FBgn0033485	RpLP0-like	36058	CG1381	231.055	0.753254	0.195123	0.000113201	0.000811573
FBgn0031232	CG11617	33183	CG11617	3965.19	-0.437576	0.113373	0.000113559	0.000813525
FBgn0037899	RpL24-like	41372	CG6764	968.684	0.511036	0.132412	0.000113646	0.000813532
FBgn0025702	Srpk79D	40461	CG11489	1721.08	-0.361805	0.0937511	0.000113756	0.0008137
FBgn0019957	ND-42	42591	CG6343	45699.3	-0.295408	0.0765579	0.000114028	0.000815029
FBgn0015778	rin	47998	CG9412	8495.51	-0.644492	0.167227	0.000116211	0.000830002
FBgn0024732	Drep1	36290	CG8357	146.018	0.889425	0.230812	0.000116461	0.000831159
FBgn0037094	CG7611	40386	CG7611	3015.6	-0.342464	0.0888842	0.000116713	0.00083233
FBgn0013771	Cyp6a9	36663	CG10246	186.762	1.04368	0.270892	0.000116805	0.00083236
FBgn0031117	GstT3	33047	CG1702	492.111	1.18243	0.306986	0.000117291	0.000835192
FBgn0036301	CG4069	39437	CG4069	77.7844	1.41101	0.36651	0.000118184	0.000840913
FBgn0039265	CG11790	42999	CG11790	345.376	0.65605	0.170456	0.000118701	0.000843956
FBgn0024973	CG2701	31261	CG2701	411.881	0.612112	0.159257	0.00012127	0.000861571
FBgn0030869	Socs16D	32760	CG8146	790.377	-0.455765	0.118604	0.000121667	0.000863508
FBgn0034923	Upf3	37792	CG11184	332.047	0.653092	0.169964	0.000121767	0.000863508
FBgn0035001	Slik	37893	CG4527	2212.88	-0.380147	0.0989337	0.000121817	0.000863508
FBgn0265839	lncRNA:CR44628	19835486	CR44628	6.41411	5.9157	1.54018	0.00012258	0.000868264
FBgn0033473	CG12128	36042	CG12128	91.7736	1.02171	0.26602	0.000122674	0.00086828
FBgn0028687	Rpt1	35701	CG1341	1980.26	0.372246	0.0969838	0.000123925	0.000875827
FBgn0050499	Rpe	35692	CG30499	340.843	0.697004	0.181592	0.000123893	0.000875827
FBgn0010590	Prosbeta1	46058	CG8392	2007.64	0.419702	0.109363	0.000124203	0.000876475
FBgn0045823	vsg	39137	CG16707	5771.74	0.352625	0.0918838	0.000124179	0.000876475
FBgn0036272	Sms	39403	CG4300	159.469	0.800068	0.208493	0.000124353	0.000876499
FBgn0085409	smal	5740323	CG34380	633.561	0.868804	0.22641	0.000124392	0.000876499
FBgn0266580	Gp210	35512	CG7897	176.211	1.00941	0.263188	0.000125402	0.000882958
FBgn0039348	Npl4	43091	CG4673	1392.7	0.385076	0.100554	0.00012839	0.00090332
FBgn0052485	CG32485	38363	CG32485	74.8803	-1.09756	0.286647	0.000128685	0.000904721
FBgn0004237	Hrb87F	48535	CG12749	902.399	-0.59085	0.154349	0.000129179	0.000907521
FBgn0283658	muc	34021	CG5261	89661.2	-0.315061	0.0824339	0.00013238	0.000929314
FBgn0027088	GlyRS	39644	CG6778	1334.06	0.547651	0.1434	0.000133974	0.000939808
FBgn0033751	CG8818	36375	CG8818	3372	-0.443327	0.11614	0.000134992	0.000945546
FBgn0267014	CR45458	19835615	CR45458	244.66	-3.61475	0.946927	0.000134892	0.000945546
FBgn0051374	sals	41377	CG31374	25596.6	-0.337202	0.0883534	0.000135351	0.000947354
FBgn0051323	CG31323	318682	CG31323	30.4522	1.87546	0.491714	0.000136669	0.000955183
FBgn0266654	asRNA:CR45161	19835113	CR45161	1529	-0.677088	0.177522	0.000136672	0.000955183
FBgn0033686	Hen1	36301	CG12367	25.4515	-1.85803	0.487992	0.000140375	0.000980339
FBgn0042132	CG18809	59170	CG18809	2634.51	-0.492051	0.129247	0.000140635	0.00098143
FBgn0005633	fln	40185	CG7445	390720	-0.310753	0.0817135	0.000142977	0.00099704
FBgn0031663	CG8891	33718	CG8891	640.366	0.528344	0.139252	0.000148141	0.00103229
FBgn0037098	Wnk	40391	CG7177	2390.4	-0.501172	0.132117	0.000148596	0.00103469
FBgn0064225	RpL5	3355124	CG17489	38210.8	-0.424307	0.11188	0.000149136	0.00103769
FBgn0030628	CG9114	32460	CG9114	46.9477	1.30632	0.344614	0.000150242	0.00104461
FBgn0033027	TpnC4	35498	CG12408	148027	-0.404556	0.106788	0.000151613	0.00105337
FBgn0033135	Tsp42En	35624	CG12839	139.059	-0.873921	0.230723	0.000152017	0.0010554
FBgn0259818	CG42399	33176	CG42399	41.4435	-1.56696	0.413959	0.000153518	0.00106504
FBgn0027363	Stam	34505	CG6521	375.979	-0.513661	0.135733	0.000154112	0.00106838
FBgn0053474	CG33474	2768725	CG33474	18.6027	-5.98187	1.58114	0.000154779	0.00107221
FBgn0036487	Prp31	39655	CG6876	779.512	0.485988	0.128536	0.000156235	0.0010815
FBgn0010905	Spn	46194	CG16757	3971.15	-0.550734	0.145677	0.000156498	0.00108253
FBgn0034110	Atg9	36821	CG3615	224.629	-0.678957	0.179621	0.000156859	0.00108423
FBgn0016917	Stat92E	42428	CG4257	3573.66	-0.424032	0.112217	0.000157662	0.00108899
FBgn0030855	CG5800	32742	CG5800	156.559	0.858051	0.227134	0.000158263	0.00109234
FBgn0015031	cype	46040	CG14028	26382.9	-0.334552	0.0885667	0.000158475	0.00109301
FBgn0023510	Rbcn-3B	31155	CG17766	1135.85	-0.418684	0.110887	0.000159517	0.00109938
FBgn0032001	CG8360	34122	CG8360	759.757	0.462223	0.122693	0.000165018	0.00113647
FBgn0039712	CG15514	43531	CG15514	259.57	0.599233	0.159077	0.000165263	0.00113733
FBgn0265295	asRNA:CR42871	10178937	CR42871	8.43047	5.31922	1.41275	0.000166451	0.00114467
FBgn0003137	Ppn	43872	CG33103	2686.92	0.45383	0.120548	0.000166737	0.0011458
FBgn0035164	CG13901	38095	CG13901	128.249	0.841007	0.223463	0.000167539	0.00115047
FBgn0013689	trnA	19893543	CR34077	552.156	3.19289	0.848341	0.000167428	0.001156
FBgn0086784	stmA	35865	CG8739	948.008	-0.41023	0.109163	0.000171297	0.00117543
FBgn0031821	KFase	33907	CG9542	285.732	0.788354	0.210005	0.00017405	0.00119345
FBgn0037149	CG14561	40447	CG14561	33.8318	1.72476	0.459792	0.000176008	0.001206
FBgn0264695	Mhc	35007	CG17927	2.10566e+06	-0.467217	0.124597	0.000176955	0.00121161
FBgn0027795	CG14785	31094	CG14785	76.2065	1.24515	0.332252	0.00017853	0.00122151
FBgn0038704	CG5316	42322	CG5316	1048.7	0.577061	0.153989	0.000178668	0.00122156
FBgn0261698	SLO2	5740325	CG42732	109.654	0.881525	0.235249	0.000178825	0.00122175
FBgn0000181	bic	45827	CG3644	2334.42	-0.589675	0.157453	0.000180337	0.0012312
FBgn0010877	l(3)05822	47260	CG7129	1113.16	-0.403209	0.107707	0.000181423	0.00123771
FBgn0034000	CG11808	36687	CG11808	38.3112	1.62318	0.433695	0.000182073	0.00124125
FBgn0004552	Akh	38495	CG1171	10.2528	5.61193	1.5006	0.000184165	0.0012537
FBgn0265434	zip	38001	CG15792	3002.87	-0.38392	0.102653	0.000184036	0.0012537
FBgn0051453	pch2	41013	CG31453	47.1844	-1.50791	0.403255	0.000184494	0.00125504
FBgn0004403	RpS14a	47218	CG1524	10280.1	-0.335392	0.0898108	0.000188141	0.00127892
FBgn0052264	CG32264	38438	CG32264	4914.84	0.421296	0.112905	0.000190395	0.00129332
FBgn0263608	l(3)72Dr	39778	CG32154	73.3971	-1.13393	0.303968	0.000191164	0.00129761
FBgn0003651	svp	41491	CG11502	3595.01	-0.418331	0.112183	0.00019225	0.00130217
FBgn0010612	ATPsynG	46069	CG6105	41022.9	-0.348448	0.0934424	0.000192232	0.00130217
FBgn0032518	RpL24	34754	CG9282	26534.1	-0.499504	0.13395	0.000192215	0.00130217
FBgn0037912	sea	3772221	CG6782	2160.61	0.505087	0.135473	0.000192759	0.00130468
FBgn0016756	Usp47	38644	CG5486	18211.7	0.474565	0.127387	0.000195028	0.00131909
FBgn0033610	CG18335	36202	CG18335	25.1729	-1.84106	0.494279	0.000195528	0.00132059
FBgn0039691	IntS11	43506	CG1972	379.386	0.644958	0.173151	0.000195457	0.00132059
FBgn0030451	CG15717	32262	CG15717	913.789	0.408151	0.109622	0.000196678	0.0013274
FBgn0031428	CG9886	33431	CG9886	76.9762	-1.02446	0.275182	0.000196987	0.00132759
FBgn0037535	PIG-H	40944	CG14463	134.945	0.972603	0.26125	0.000196962	0.00132759
FBgn0260944	Rbp1	41294	CG17136	730.468	0.450989	0.121207	0.000198587	0.00133712
FBgn0264894	CG44085	34732	CG44085	15166.5	-0.343787	0.0923988	0.000198685	0.00133712
FBgn0037137	Nopp140	40433	CG7421	352.037	0.720812	0.193896	0.000201187	0.00135203
FBgn0261380	mRpL37	41293	CG42632	5777.16	0.393755	0.105918	0.000201166	0.00135203
FBgn0032850	Kua	35300	CG10723	869.393	-0.446826	0.120364	0.0002054	0.00137936
FBgn0026751	XRCC1	31451	CG4208	145.259	0.831736	0.224074	0.000205728	0.00138059
FBgn0262733	Src64B	48973	CG7524	276.212	0.571571	0.154015	0.000206331	0.00138365
FBgn0031497	SerRS	33518	CG17259	772.985	0.674803	0.181927	0.00020792	0.00139332
FBgn0037777	CG11722	41227	CG11722	2145.53	-0.439763	0.118611	0.000209215	0.001401
FBgn0032943	Tsp39D	35405	CG8666	234.589	-0.611702	0.165029	0.000210037	0.00140551
FBgn0284252	Letm1	37912	CG4589	6653.64	-0.286662	0.0774064	0.000212784	0.00142288
FBgn0019936	RpS20	42464	CG15693	13814.7	-0.374995	0.101285	0.000213596	0.0014273
FBgn0034817	Art7	37664	CG9882	412.613	0.790193	0.213467	0.000214156	0.00143003
FBgn0035016	CG4612	37914	CG4612	2448.39	-0.35821	0.0967977	0.000215086	0.00143421
FBgn0039644	rdog	43450	CG11897	596.987	0.608122	0.164329	0.000215053	0.00143421
FBgn0039861	pasha	43728	CG1800	150.181	-0.818009	0.221133	0.00021631	0.00143932
FBgn0261278	grp	34993	CG17161	123.926	1.01508	0.274401	0.000216228	0.00143932
FBgn0264357	SNF4Agamma	42515	CG17299	7833.39	-0.339104	0.0916687	0.000216257	0.00143932
FBgn0034850	CG9875	37698	CG9875	31.2006	2.33215	0.630531	0.000216695	0.00144087
FBgn0283535	Vha26	40679	CG1088	6128.94	-0.397906	0.107607	0.000217504	0.00144523
FBgn0033924	CG8613	36593	CG8613	2069.06	0.438514	0.118682	0.000219997	0.00146077
FBgn0039558	BCAS2	43348	CG4980	234.57	-0.811928	0.219944	0.000222915	0.0014791
FBgn0085201	CG34172	5740746	CG34172	21119.8	-0.428969	0.116253	0.000224288	0.00148717
FBgn0033699	RpS11	36321	CG8857	25920.8	-0.435042	0.117937	0.000225348	0.00149314
FBgn0035640	mad2	38656	CG17498	16.9464	2.44556	0.663453	0.000227709	0.00150774
FBgn0082831	pps	41524	CG6525	939.404	-0.464387	0.126088	0.00023046	0.00152381
FBgn0285950	RpL19	37995	CG2746	29167.6	-0.339869	0.092276	0.000230339	0.00152381
FBgn0263050	CG43345	35387	CG43345	1510.93	-0.472362	0.128286	0.000231317	0.00152734
FBgn0263051	CG43346	13084069	CG43346	1510.93	-0.472362	0.128286	0.000231317	0.00152734
FBgn0038118	timeout	41615	CG7855	20.8303	2.14314	0.582122	0.000231775	0.00152929
FBgn0035880	Culd	38946	CG17352	599.44	-3.80458	1.03402	0.000233784	0.00154147
FBgn0035529	Fdx2	38530	CG1319	1118.07	-0.408741	0.111241	0.000238438	0.00157106
FBgn0267912	CanA-14F	8674098	CG9819	10334.7	-0.570167	0.155189	0.000238771	0.00157216
FBgn0036648	CG4098	39854	CG4098	30.5729	-1.77561	0.483321	0.000238993	0.00157252
FBgn0033015	d4	35485	CG2682	423.471	0.540143	0.147041	0.000239326	0.00157362
FBgn0037637	IscU	41059	CG9836	14942.7	-0.346895	0.0944843	0.000241169	0.00158463
FBgn0262601	SmB	34426	CG5352	204.019	0.969558	0.264124	0.000241747	0.00158733
FBgn0267975	vib	42306	CG5269	375.423	-0.527484	0.143975	0.00024857	0.00163099
FBgn0027338	Kap-alpha3	41158	CG9423	6847.38	-0.361557	0.0987063	0.000249321	0.00163365
FBgn0028684	Rpt5	42805	CG10370	1908.06	0.442301	0.120746	0.000249223	0.00163365
FBgn0020389	Papss	40167	CG8363	1176.24	-0.403255	0.110099	0.000249612	0.00163442
FBgn0085426	Rgk3	5740446	CG34397	7019.44	-0.405499	0.110762	0.000251253	0.00164403
FBgn0037926	Elp1	41399	CG10535	482.176	0.498377	0.13619	0.000252784	0.0016529
FBgn0285991	hpRNA:CR18854	10178800	CR18854	6043.23	0.461272	0.126096	0.000254077	0.00166021
FBgn0025352	Mtpbeta	37784	CG4581	9746.23	-0.356029	0.097339	0.000254566	0.00166225
FBgn0065098	RNaseMRP:RNA	3772365	CR33682	25.8796	3.48006	0.951528	0.000254846	0.00166293
FBgn0033571	Rpb5	36160	CG11979	294.302	0.635018	0.173639	0.000255073	0.00166326
FBgn0001330	kz	31205	CG3228	155.764	0.813094	0.222366	0.000255628	0.00166573
FBgn0010328	woc	47249	CG5965	928.333	-0.455231	0.124517	0.0002562	0.0016683
FBgn0031684	ND-13A	33744	CG8680	11740.7	-0.307684	0.0841639	0.000256408	0.00166851
FBgn0031779	CG9175	33862	CG9175	453.678	0.528732	0.144658	0.000257125	0.00167202
FBgn0004087	Dhfr	42003	CG14887	178.806	1.61306	0.441772	0.00026088	0.00169337
FBgn0026252	msk	44747	CG7935	2463.67	0.570018	0.156119	0.000261037	0.00169337
FBgn0029870	Marf	31581	CG3869	13635	-0.292079	0.0799886	0.000260705	0.00169337
FBgn0030724	Nipsnap	32573	CG9212	4671.36	-0.446014	0.122159	0.000261126	0.00169337
FBgn0039172	Spase22-23	42885	CG5677	322.164	0.696997	0.190949	0.000262055	0.00169823
FBgn0016983	smid	38824	CG8571	1489.35	0.640606	0.175513	0.000262341	0.00169892
FBgn0030478	CG1640	32292	CG1640	2416.19	-0.632972	0.173548	0.00026507	0.00171541
FBgn0053509	CG33509	3346225	CG33509	174.88	-0.712594	0.195452	0.000266483	0.00172338
FBgn0010014	CanB	44317	CG4209	59.4563	1.18718	0.325811	0.000268682	0.00173641
FBgn0032330	Samuel	34530	CG31868	556.243	-0.546399	0.150018	0.000270285	0.00174557
FBgn0026479	Drp1	33445	CG3210	2638.94	0.539834	0.148411	0.000275383	0.00177729
FBgn0015279	Pi3K92E	42446	CG4141	1531.22	-0.39328	0.108208	0.000278544	0.00179542
FBgn0038195	CG3061	41707	CG3061	1463.75	0.390914	0.107558	0.000278573	0.00179542
FBgn0040273	Spt5	53442	CG7626	1238.47	0.414313	0.114012	0.000279138	0.00179783
FBgn0033919	CG8547	36586	CG8547	2603.6	-0.398092	0.109582	0.000280321	0.00180299
FBgn0053995	CG33995	3885607	CG33995	2162.9	0.358538	0.0986927	0.000280289	0.00180299
FBgn0032987	RpL21	35453	CG12775	22630.4	-0.483738	0.133227	0.000282395	0.00181509
FBgn0036696	Pop5	39915	CG14057	228.132	0.75871	0.208984	0.000282914	0.00181719
FBgn0039417	CG6073	43180	CG6073	130.456	0.949918	0.261709	0.000283782	0.00182153
FBgn0264742	CG44000	14462701	CG44000	2163.05	0.358302	0.0987483	0.000285142	0.00182777
FBgn0264743	CG44001	326173	CG44001	2163.05	0.358302	0.0987483	0.000285142	0.00182777
FBgn0015268	Nap1	37798	CG5330	2596.84	0.397652	0.1096	0.000285402	0.0018282
FBgn0037386	CG1208	40727	CG1208	1442.86	-0.364815	0.100564	0.000285982	0.00183067
FBgn0025592	Gk1	43913	CG18374	1158.13	-0.388426	0.107141	0.00028853	0.00184573
FBgn0040389	mRpL14	31222	CG14048	4222.61	-0.470459	0.129784	0.000289043	0.00184776
FBgn0036451	Helz	39613	CG9425	2783.31	-0.350754	0.0968278	0.000291825	0.00186428
FBgn0262511	Vha44	36826	CG8048	1669.45	-0.456922	0.126227	0.000294789	0.00188194
FBgn0039301	Nup37	43040	CG11875	42.8065	-1.37561	0.380094	0.000295595	0.00188582
FBgn0261373	CG33228	2768732	CG33228	2169.2	-0.426392	0.117869	0.000297432	0.00189626
FBgn0261608	RpL37A	44783	CG5827	12606.3	-0.374345	0.103488	0.000297727	0.00189685
FBgn0032597	CG17904	35000	CG17904	978.284	0.427703	0.118276	0.000299016	0.00190378
FBgn0033507	CG12909	36087	CG12909	39.6137	1.45255	0.401745	0.000299654	0.00190656
FBgn0033029	Not3	35501	CG8426	1263.77	-0.352939	0.0976401	0.000300697	0.0019119
FBgn0261570	raskol	32754	CG42684	1715.27	-0.45425	0.125703	0.0003019	0.00191826
FBgn0026439	Eaat1	34251	CG3747	1572.97	-0.418758	0.115914	0.000303082	0.00192448
FBgn0033754	Ak6	36379	CG8816	152.557	0.740058	0.204877	0.000303599	0.00192646
FBgn0261279	lqfR	42632	CG42250	766.815	0.489665	0.13564	0.000306141	0.00194129
FBgn0053169	CG33169	40504	CG33169	195.894	-0.723432	0.200515	0.000308727	0.00195638
FBgn0010265	RpS13	34149	CG13389	23402.1	-0.347321	0.0963126	0.000310728	0.00196642
FBgn0285951	mRpS34	39809	CG42648	2488.38	-0.334973	0.092887	0.000310662	0.00196642
FBgn0038853	RhoGAP93B	42496	CG3421	1501.03	-0.348107	0.0966051	0.000314084	0.00198632
FBgn0036726	QIL1	39948	CG7603	15013	-0.438288	0.121655	0.0003149	0.00199015
FBgn0032022	CG14275	34144	CG14275	562.52	-6.28682	1.74706	0.000320028	0.00202121
FBgn0032297	CG17124	34485	CG17124	121.629	-0.971721	0.270352	0.000325279	0.002053
FBgn0038256	CG7530	41784	CG7530	2919.11	-0.386973	0.10769	0.000326398	0.00205869
FBgn0045866	bai	42996	CG11785	658.45	0.518898	0.144455	0.000328033	0.00206761
FBgn0036574	elg1	39770	CG16838	112.045	0.943037	0.262903	0.000334483	0.00210686
FBgn0261822	Bsg	318841	CG31605	12718.3	-0.312306	0.0871031	0.000336469	0.00211796
FBgn0024841	Pcd	43499	CG1963	670.108	0.43287	0.120749	0.000337247	0.00212144
FBgn0039492	CG6051	43271	CG6051	670.607	-0.571871	0.159562	0.000338377	0.00212713
FBgn0035942	ValRS-m	39023	CG5660	1129.19	-0.441844	0.123319	0.000339773	0.00213449
FBgn0266696	Svil	38306	CG45186	10739.7	-0.442817	0.123612	0.000340554	0.00213797
FBgn0034879	Rrp4	37731	CG3931	109.78	0.916038	0.255803	0.000342244	0.00214716
FBgn0053505	U3-55K	3346176	CG33505	139.34	0.857802	0.239676	0.000344902	0.0021624
FBgn0000318	cl	43938	CG11024	3597.86	0.38313	0.107225	0.000352747	0.00221011
FBgn0032899	CG9338	35357	CG9338	507.096	0.489285	0.136983	0.000354452	0.00221932
FBgn0032704	Jwa	35128	CG10373	1249.09	0.363663	0.101823	0.000354897	0.00222064
FBgn0032701	CG10341	35125	CG10341	74.2085	1.00951	0.282781	0.000357059	0.00223268
FBgn0045842	yuri	34894	CG31732	57.4745	1.14424	0.320642	0.000358917	0.00224282
FBgn0031231	mRpL10	33182	CG11488	3715.66	-0.379624	0.106404	0.000360024	0.00224824
FBgn0038740	CG4562	42362	CG4562	43.3268	-1.59251	0.446418	0.000360669	0.00225078
FBgn0036376	Liprin-beta	39524	CG10743	917.484	0.468649	0.131508	0.000365745	0.00228095
FBgn0259168	mnb	32771	CG42273	2494.48	-0.372467	0.104527	0.000366136	0.00228188
FBgn0086676	spin	45380	CG8428	3399.37	0.452368	0.127063	0.00037059	0.00230812
FBgn0030801	Rcp	32678	CG4875	100.397	0.945777	0.265794	0.000373244	0.00232211
FBgn0051157	CG31157	318608	CG31157	10.6355	3.46503	0.973802	0.000373329	0.00232211
FBgn0011672	Mvl	42490	CG3671	1171.61	-0.437425	0.123032	0.00037744	0.00234614
FBgn0053526	PNUTS	33270	CG33526	4335.13	0.391681	0.110204	0.000379201	0.00235554
FBgn0031710	Vps52	33774	CG7371	297.502	-0.627816	0.176738	0.000381977	0.00237122
FBgn0265177	CG44242	19836175	CG44242	6991.7	-0.453139	0.127665	0.00038604	0.00239487
FBgn0001149	GstD1	41503	CG10045	2168.21	0.673713	0.189897	0.000388505	0.00240858
FBgn0033845	mars	36498	CG17064	116.813	1.16372	0.328173	0.000391021	0.00242258
FBgn0052582	lncRNA:CR32582	26067084	CR32582	58.1847	1.11616	0.314806	0.00039179	0.00242576
FBgn0031265	CG2794	33233	CG2794	147.62	0.864553	0.244026	0.000395787	0.0024489
FBgn0022069	Nnp-1	44391	CG12396	553.706	0.515756	0.145607	0.00039695	0.00245448
FBgn0267661	asRNA:CR45999	26067320	CR45999	23.8777	1.83839	0.519096	0.000397817	0.00245824
FBgn0011274	Dif	35045	CG6794	68.5764	1.16915	0.330173	0.000398584	0.00246137
FBgn0033735	Dera	36358	CG8525	73.0753	1.11233	0.314181	0.000399492	0.00246536
FBgn0004419	me31B	34364	CG4916	1456.19	-0.393657	0.111204	0.000400215	0.00246821
FBgn0051614	His-Psi:CR31614	3772420	CR31614	5.26667	5.63442	1.59208	0.000401588	0.00247506
FBgn0030479	Rbp1-like	32293	CG1987	2933.38	-0.313553	0.0886287	0.000403429	0.00248479
FBgn0031374	Wdr62	33367	CG7337	2030.91	-0.368314	0.104134	0.000404843	0.00249187
FBgn0037140	SLC22A	40437	CG7442	132.738	0.884904	0.250259	0.000406296	0.00249919
FBgn0011725	twin	42880	CG31137	996.901	-0.370262	0.104723	0.000406789	0.00250059
FBgn0035464	PIG-B	38446	CG12006	2037.76	-0.408766	0.115748	0.000413167	0.00253814
FBgn0037073	Tsr1	40360	CG7338	811.422	0.525267	0.148821	0.000416312	0.0025558
FBgn0020622	Pi3K21B	33203	CG2699	935.285	0.47451	0.134542	0.000420512	0.00257991
FBgn0011785	BRWD3	42898	CG31132	1079.22	-0.423381	0.120059	0.000421176	0.0025823
FBgn0041585	olf186-F	37040	CG11430	204.46	0.68726	0.194933	0.000422477	0.0025886
FBgn0022787	Hel89B	41943	CG4261	3753.5	-0.457583	0.129867	0.000425943	0.00260814
FBgn0015376	cutlet	44637	CG33122	21.308	1.95561	0.555516	0.000430997	0.00263738
FBgn0025366	Ip259	34419	CG5277	1010.97	-0.517043	0.146926	0.000433063	0.0026483
FBgn0034179	CG6805	36911	CG6805	918.078	0.435101	0.123652	0.000433555	0.0026496
FBgn0030480	Tim9a	32294	CG1660	1926.11	0.528966	0.150398	0.000436265	0.00266443
FBgn0013746	alien	34225	CG9556	793.971	-0.571475	0.162605	0.000440576	0.00268902
FBgn0036334	CG11267	39476	CG11267	6323.21	0.522189	0.148657	0.000443566	0.00270552
FBgn0010217	ATPsynbeta	43829	CG11154	596209	-0.282996	0.080573	0.000444262	0.00270802
FBgn0083121	Uhg7	8674061	CR42453	5275.19	-0.336544	0.0959137	0.000450105	0.00274187
FBgn0034087	clu	36793	CG8443	17691.8	-0.43656	0.124471	0.000452619	0.0027554
FBgn0030316	CG11695	32106	CG11695	207.975	0.659465	0.188092	0.000454759	0.00276665
FBgn0030883	CG7772	32776	CG7772	457.468	-0.548634	0.156522	0.00045635	0.00277454
FBgn0259145	CG42260	37614	CG42260	45.065	-1.43844	0.410462	0.000457548	0.00278003
FBgn0035173	CG13907	38104	CG13907	1090.75	-0.374569	0.106924	0.000459818	0.00279202
FBgn0031450	Hrs	33458	CG2903	496.174	-0.700643	0.200063	0.000461599	0.00280104
FBgn0035047	Pof	37947	CG3691	177.669	0.818498	0.233783	0.000463327	0.00280972
FBgn0030039	CG12123	31777	CG12123	117.67	0.791315	0.22608	0.000464984	0.00281796
FBgn0020386	Pdk1	38017	CG1210	4878.55	0.453606	0.129621	0.000466173	0.00282335
FBgn0035209	msd1	38155	CG13914	11.7794	2.7639	0.790342	0.000470363	0.0028469
FBgn0034528	CG11180	37330	CG11180	96.1246	0.92456	0.264403	0.000470902	0.00284834
FBgn0032408	CG6712	34631	CG6712	149.456	1.21444	0.347331	0.000471401	0.00284953
FBgn0035825	CG8111	38881	CG8111	343.851	-0.699691	0.200185	0.00047368	0.00286147
FBgn0037561	CG9630	40974	CG9630	184.345	0.751439	0.21509	0.000476558	0.00287702
FBgn0013686	lrRNA	19893560	CR34094	7.35708e+06	-1.57994	0.451993	0.000473185	0.00288607
FBgn0003598	Su(var)3-7	41627	CG8599	245.141	-0.617872	0.176926	0.000478953	0.00288963
FBgn0001224	Hsp23	39077	CG4463	703.14	0.972759	0.278697	0.00048232	0.00290809
FBgn0030452	MFS10	32263	CG4330	930.701	0.386444	0.110745	0.000483935	0.00291596
FBgn0039857	RpL6	43723	CG11522	32324.3	-0.337296	0.0967025	0.000486685	0.00293066
FBgn0037705	mura	41145	CG9381	1230.51	-0.348751	0.100018	0.000488675	0.00294077
FBgn0262617	Nuak1	41256	CG43143	20250.7	-0.305222	0.0875415	0.0004892	0.00294205
FBgn0037624	CG8223	41045	CG8223	884.155	-0.413454	0.118598	0.000489999	0.00294498
FBgn0033990	CG10265	36676	CG10265	110.27	-1.04922	0.301032	0.000491364	0.00295131
FBgn0033627	CG13204	36227	CG13204	76.4985	-0.967259	0.27761	0.000493553	0.00296257
FBgn0031874	CG13775	33975	CG13775	74.9391	1.10739	0.317851	0.000494004	0.00296339
FBgn0014396	tim	33571	CG3234	1289.31	0.761953	0.218716	0.000494428	0.00296406
FBgn0051431	CG31431	326138	CG31431	123.972	-1.14318	0.32833	0.000498046	0.00298385
FBgn0029992	Upf2	31724	CG2253	1100.36	-0.467333	0.134261	0.000499943	0.00299332
FBgn0037999	CG4860	41480	CG4860	95.7776	-0.95634	0.27478	0.000500698	0.00299594
FBgn0263600	DNApol-delta	39746	CG5949	87.7485	0.98463	0.282966	0.000502014	0.00300191
FBgn0028693	Rpn12	39845	CG4157	1747.05	0.396419	0.114025	0.00050782	0.00303432
FBgn0032480	Edem2	34714	CG5682	497.937	-0.550014	0.158211	0.000508076	0.00303432
FBgn0038968	CG12499	42637	CG12499	248.903	0.861055	0.247775	0.000510575	0.00304731
FBgn0039487	gb	43265	CG6070	167.103	0.898401	0.258549	0.000511266	0.00304951
FBgn0052062	Rbfox1	39198	CG32062	2213.1	-0.401843	0.115701	0.000514467	0.00306666
FBgn0023550	FarO	45707	CG18031	388.048	0.877317	0.252778	0.000519091	0.0030884
FBgn0031772	CG13994	33853	CG13994	253.061	-0.682527	0.196639	0.000518595	0.0030884
FBgn0051161	CG31161	326123	CG31161	322.629	-0.640101	0.18443	0.000519095	0.0030884
FBgn0036553	CG17027	39742	CG17027	106.558	1.07716	0.310699	0.00052649	0.00313043
FBgn0033777	CG17574	36415	CG17574	176.709	0.75259	0.217166	0.000529252	0.00314487
FBgn0010226	GstS1	36927	CG8938	518489	-0.285926	0.0825649	0.000534092	0.00317163
FBgn0021760	chb	43901	CG32435	1636.85	-0.455189	0.131685	0.000546913	0.00324573
FBgn0027616	Ythdc1	38420	CG12076	779.438	0.410226	0.118698	0.000548131	0.00325091
FBgn0016070	smg	39034	CG5263	548.748	-0.488892	0.141472	0.000548773	0.00325268
FBgn0010309	pigeon	35200	CG10739	58.7203	-1.23286	0.356874	0.000551108	0.00326447
FBgn0003459	stwl	39581	CG3836	261.063	0.595972	0.17271	0.000559107	0.00330978
FBgn0029849	Efr	31553	CG3774	281.379	0.572625	0.165962	0.000559878	0.00331226
FBgn0033799	GLaz	36447	CG4604	135.507	1.06959	0.31017	0.000563925	0.00333412
FBgn0031466	CG3119	33479	CG3119	9.44078	6.47436	1.88015	0.000574169	0.00339256
FBgn0024733	RpL10	43864	CG17521	28055.1	-0.347676	0.100978	0.000575117	0.00339603
FBgn0029825	CG12728	31526	CG12728	45.6175	1.43823	0.417762	0.000575945	0.0033988
FBgn0033584	CG7737	36174	CG7737	64.9561	1.05614	0.307038	0.000582187	0.00343349
FBgn0010100	mAcon1	44149	CG9244	327794	-0.288246	0.0838786	0.000589366	0.00347366
FBgn0030048	CG12112	31794	CG12112	112.056	1.23932	0.360811	0.000592978	0.00349276
FBgn0000008	a	43852	CG6741	2296.43	0.348607	0.101543	0.000596718	0.00351147
FBgn0025879	Timp	41248	CG6281	680.36	0.727047	0.211781	0.000596898	0.00351147
FBgn0030878	CG6769	32770	CG6769	401.409	-0.572255	0.166744	0.000599267	0.00352322
FBgn0283437	PPO1	37044	CG42639	24.693	2.21173	0.644592	0.000600899	0.00353061
FBgn0029715	CG11444	31388	CG11444	1636.52	-0.436331	0.127187	0.000602211	0.00353612
FBgn0027588	GCS2alpha	49953	CG14476	1427.83	-0.469067	0.136738	0.000602706	0.00353682
FBgn0031813	CG9527	33898	CG9527	486.402	0.484827	0.141408	0.00060675	0.00355834
FBgn0001226	Hsp27	39078	CG4466	82.6718	1.23994	0.361726	0.000608384	0.0035635
FBgn0024945	NitFhit	38029	CG7067	1065.57	0.577631	0.168508	0.000608241	0.0035635
FBgn0037555	Ada2b	40966	CG9638	176.166	-0.71614	0.208959	0.000609866	0.00356997
FBgn0052243	CG32243	317935	CG32243	364.246	-0.592204	0.172817	0.000610831	0.0035734
FBgn0030976	CG7378	32888	CG7378	1095.11	-0.439001	0.128119	0.000611409	0.00357422
FBgn0033905	CG18324	36568	CG18324	1836.77	0.413429	0.120661	0.000611728	0.00357422
FBgn0004611	Plc21C	33204	CG4574	1216.5	-0.358446	0.104657	0.000614929	0.0035907
FBgn0051211	CG31211	41443	CG31211	2199.63	0.476226	0.139252	0.000626504	0.00365603
FBgn0026418	Hsc70Cb	39557	CG6603	5906.84	-0.420199	0.122995	0.000634591	0.00370093
FBgn0036820	Grx1	40053	CG6852	1256.96	-0.398178	0.116606	0.000638488	0.00372136
FBgn0000546	EcR	35540	CG1765	1336.73	-0.787603	0.230694	0.000640034	0.00372807
FBgn0015245	Hsp60A	32045	CG12101	28488	0.744298	0.218096	0.000643227	0.00374436
FBgn0002413	dco	43673	CG2048	1816.76	-0.310535	0.0910333	0.000646711	0.0037584
FBgn0003204	ras	43873	CG1799	703.277	-0.388096	0.113767	0.0006465	0.0037584
FBgn0013718	nuf	39572	CG33991	1704.73	-0.351893	0.103159	0.000646834	0.0037584
FBgn0035960	CG4942	39044	CG4942	627.878	0.521306	0.152857	0.000648626	0.0037665
FBgn0032819	CG10463	35264	CG10463	73.9824	1.14913	0.337255	0.00065609	0.0038075
FBgn0038811	Pus1	42440	CG4159	253.607	0.656358	0.192758	0.000661443	0.00383621
FBgn0034059	CG8320	36759	CG8320	227.72	0.612254	0.179835	0.000662758	0.00384147
FBgn0029795	CG15773	31494	CG15773	27.4436	-1.7919	0.526405	0.000663999	0.0038463
FBgn0015754	Lis-1	36791	CG8440	1521.66	-0.389284	0.114462	0.000671422	0.00388454
FBgn0024958	Irp-1A	42689	CG4900	209.896	0.610975	0.179642	0.000671243	0.00388454
FBgn0261862	whd	36109	CG12891	1433.04	-0.358077	0.105295	0.000672112	0.00388615
FBgn0285910	VhaAC39-1	31342	CG2934	1347.58	-0.322829	0.0950785	0.000685287	0.0039599
FBgn0026533	Dek	47906	CG5935	428.306	-0.702169	0.206909	0.000689784	0.00397616
FBgn0036835	CG14075	40071	CG14075	7.0859	6.06229	1.78624	0.000689088	0.00397616
FBgn0046692	Stlk	3355135	CG40293	251.229	-0.615723	0.181418	0.000688944	0.00397616
FBgn0263846	CG43707	33601	CG43707	7721.42	0.327923	0.0966259	0.000689446	0.00397616
FBgn0030685	Graf	32522	CG8948	636.494	-0.464095	0.13687	0.000696934	0.00401492
FBgn0261602	RpL8	44251	CG1263	34029.5	-0.387903	0.114415	0.000698121	0.00401931
FBgn0032644	CG5131	35057	CG5131	2849.32	-0.384444	0.113411	0.000699355	0.00402395
FBgn0010380	AP-1-2beta	32987	CG12532	1495.21	-0.363704	0.107379	0.00070636	0.00406178
FBgn0038871	CG3337	42519	CG3337	1288.34	-0.396872	0.117212	0.000709396	0.00407676
FBgn0051729	CG31729	34736	CG31729	1068.7	-0.363517	0.107371	0.000710208	0.00407894
FBgn0013690	trnC	19893531	CR34065	116.848	1.30034	0.383802	0.000703955	0.00409314
FBgn0038924	CG6028	42589	CG6028	145.564	0.797617	0.235677	0.000713442	0.00409503
FBgn0032246	Wdfy2	34425	CG5168	495.426	0.444754	0.131506	0.000719594	0.00412783
FBgn0022709	Adk1	39396	CG17146	2848.23	-0.497683	0.147171	0.000720476	0.00412851
FBgn0047205	lncRNA:CR32385	3772463	CR32385	6.55382	4.95453	1.46513	0.000720587	0.00412851
FBgn0033897	Rcd1	36560	CG8233	618.713	0.401589	0.118776	0.000722087	0.00413459
FBgn0035957	CG5144	39040	CG5144	214.292	-0.832995	0.246685	0.000733455	0.00419714
FBgn0013576	mtd	45467	CG32464	3543.18	-0.343583	0.101876	0.000744712	0.00425897
FBgn0015774	NetB	32400	CG10521	136.569	-0.834814	0.247596	0.000747111	0.00427011
FBgn0030692	mRpS30	32530	CG8470	12395	-0.391162	0.116034	0.000748691	0.00427522
FBgn0033421	CG1888	35979	CG1888	216.432	0.869928	0.258061	0.000748911	0.00427522
FBgn0023097	bon	44235	CG5206	545.084	-0.509807	0.151287	0.000752216	0.0042915
FBgn0051352	Unc-115a	261629	CG31352	513.228	-0.439812	0.130572	0.000756186	0.00431154
FBgn0031263	Tspo	33231	CG2789	332.196	0.570207	0.169435	0.000764507	0.00435635
FBgn0037206	CG12768	40513	CG12768	108.403	0.897392	0.266757	0.000767986	0.00437353
FBgn0039213	atl	42934	CG6668	2671.83	-0.327763	0.0974663	0.000771471	0.00439074
FBgn0035334	CG8993	38301	CG8993	6654.67	-0.336099	0.0999745	0.000774228	0.00440377
FBgn0025355	SuUR	45739	CG7869	448.373	0.4808	0.14306	0.000777093	0.00441475
FBgn0266540	CG45101	19834824	CG45101	448.373	0.4808	0.14306	0.000777093	0.00441475
FBgn0030991	CG7453	32903	CG7453	629.01	0.478684	0.142458	0.000778931	0.00442253
FBgn0039218	Rpb10	42942	CG13628	272.55	0.568559	0.169229	0.000780241	0.00442465
FBgn0262150	CG42876	10178914	CG42876	22.0138	2.04176	0.607716	0.000780213	0.00442465
FBgn0054015	CG34015	3885570	CG34015	361.352	-0.545275	0.162309	0.000780867	0.00442554
FBgn0032243	Klp31E	34422	CG5300	277.327	-0.55726	0.165917	0.000783194	0.00443606
FBgn0053303	CG33303	2768916	CG33303	199.226	0.666687	0.198515	0.000784008	0.00443801
FBgn0030311	CG11699	32101	CG11699	4626.01	-0.402996	0.120011	0.000785081	0.00444142
FBgn0039958	CG12567	3355094	CG12567	359.093	-0.52115	0.155213	0.000786124	0.00444466
FBgn0037135	CG7414	40431	CG7414	10102.1	0.316634	0.0944137	0.000797416	0.00450581
FBgn0031217	CG11377	33166	CG11377	301.62	0.549088	0.163797	0.000801613	0.00452681
FBgn0032348	CG4751	34551	CG4751	159.523	-0.720959	0.21514	0.000804861	0.00454244
FBgn0023407	B4	34767	CG9239	625.762	0.509911	0.152237	0.000809686	0.00456694
FBgn0031126	Cyp6v1	33056	CG1829	94.8696	-0.871394	0.260251	0.000813155	0.00458377
FBgn0052641	CG32641	318136	CG32641	120.785	1.00581	0.300498	0.000816525	0.00460002
FBgn0034304	CG5742	37072	CG5742	95.3465	-0.952807	0.2848	0.000821266	0.00462397
FBgn0037142	CG14562	40439	CG14562	151.683	-0.650393	0.194506	0.000826336	0.00464974
FBgn0023527	CG3071	31213	CG3071	155.007	0.847564	0.253538	0.000828951	0.00466168
FBgn0038588	CG7156	42187	CG7156	108.417	-0.796785	0.238608	0.000839887	0.00472036
FBgn0085430	CG34401	50356	CG34401	563.3	-0.489517	0.14668	0.000845933	0.00475152
FBgn0027291	Idh3a	32940	CG12233	186373	-0.296036	0.0887264	0.000848383	0.00476245
FBgn0038006	Cyp313a2	41487	CG10094	61.2071	-1.01509	0.304267	0.000849373	0.00476517
FBgn0034894	sigmar	37751	CG4091	481.238	-0.711603	0.213386	0.00085356	0.00478582
FBgn0015278	Pi3K68D	39329	CG11621	1126.57	-0.478627	0.143626	0.000860828	0.0048237
FBgn0038394	CG10264	41948	CG10264	67.2262	1.77561	0.53313	0.000866801	0.00485429
FBgn0283450	Glo1	35656	CG1707	2005.7	-0.421575	0.126625	0.000870568	0.0048725
FBgn0004876	cdi	42289	CG6027	415.774	-0.517713	0.155637	0.000879726	0.00492084
FBgn0259228	C3G	31618	CG42328	1197.04	-0.626992	0.188543	0.000882713	0.00493462
FBgn0031114	cactin	33043	CG1676	264.891	0.539545	0.162301	0.000886277	0.00495162
FBgn0052625	CG32625	318128	CG32625	24.0239	2.66192	0.801292	0.000893646	0.00498983
FBgn0038621	CG10864	42222	CG10864	122.46	1.08546	0.326796	0.000895281	0.00499601
FBgn0038516	P5cr-2	42106	CG5840	103.416	1.10378	0.332335	0.00089605	0.00499734
FBgn0010247	Parp	3355109	CG40411	924.67	-0.439618	0.132394	0.000898454	0.0050078
FBgn0039930	CG11077	43831	CG11077	277.187	-0.621138	0.187113	0.000901482	0.00502171
FBgn0028429	I-2	39156	CG10574	1526.29	0.386205	0.116412	0.000908001	0.00505504
FBgn0032846	Pyroxd1	35296	CG10721	326.086	0.565369	0.170662	0.000923686	0.00513933
FBgn0010812	unc-45	44910	CG2708	20017.2	-0.514227	0.155245	0.000925112	0.0051412
FBgn0011760	ctp	31405	CG6998	9647.16	0.33054	0.0997853	0.000924615	0.0051412
FBgn0031161	CG15445	33094	CG15445	252.554	0.548379	0.1656	0.000928106	0.00515481
FBgn0037061	CG12975	40343	CG12975	38.5915	1.37912	0.416906	0.000939702	0.00521615
FBgn0261802	CG42748	35442	CG42748	4548.47	0.341258	0.103192	0.000942972	0.00523122
FBgn0052982	CG32982	34237	CG32982	803.722	-0.389104	0.117755	0.00095197	0.00527804
FBgn0023545	PIG-K	31163	CG4406	98.2469	0.853567	0.25836	0.000953892	0.00528559
FBgn0032178	Spn31A	34339	CG4804	1212.76	-0.362699	0.10981	0.000956629	0.00529765
FBgn0052333	CG32333	38142	CG32333	215.417	0.785428	0.237936	0.000963403	0.00533203
FBgn0267365	l(2)SH0834	34386	CG5385	155.758	-0.656096	0.198858	0.00096921	0.00536103
FBgn0265661	lncRNA:CR44468	19835271	CR44468	72.7342	-0.933542	0.283093	0.000974954	0.00538965
FBgn0011576	Cyp4d2	31192	CG3466	381.331	0.5169	0.15679	0.000978021	0.005403
FBgn0033337	CG8272	35875	CG8272	392.925	-0.548115	0.166265	0.000978514	0.005403
FBgn0030759	CG13014	32626	CG13014	59.8635	1.02634	0.311459	0.000983292	0.00542621
FBgn0032723	ssp3	35149	CG18397	386.327	-0.565921	0.171757	0.000984567	0.00543007
FBgn0035986	CG4022	39082	CG4022	661.627	0.418554	0.127061	0.000987275	0.00544183
FBgn0035063	CG3594	37964	CG3594	147.837	0.677767	0.205816	0.000991014	0.00545925
FBgn0042213	CG18731	59246	CG18731	164.247	-0.788477	0.239589	0.000998451	0.00549701
FBgn0023479	teq	39048	CG4821	84.0715	1.13723	0.346082	0.00101612	0.00559104
FBgn0034859	CG3520	37708	CG3520	56.414	1.12338	0.34194	0.00101867	0.00560084
FBgn0262821	CG43192	12798442	CG43192	11.2706	-5.24438	1.59636	0.00101909	0.00560084
FBgn0036135	mRpL2	39253	CG7636	5920.7	-0.397742	0.121145	0.00102639	0.00563766
FBgn0000482	dor	31118	CG3093	250.185	-0.520681	0.15871	0.00103547	0.00568097
FBgn0035189	CG9119	38124	CG9119	55.5566	1.08895	0.33192	0.00103523	0.00568097
FBgn0034976	CG4049	37860	CG4049	274.601	0.584095	0.178069	0.0010375	0.00568879
FBgn0264326	DNApol-epsilon255	42758	CG6768	41.503	1.48202	0.451992	0.00104224	0.00571142
FBgn0037031	CG11456	40309	CG11456	161.652	0.649682	0.198166	0.0010437	0.00571616
FBgn0004584	Rrp1	33500	CG3178	29.6889	1.46007	0.445686	0.00105284	0.00576287
FBgn0037573	CG7483	40987	CG7483	788.88	-0.466276	0.142354	0.00105483	0.00576958
FBgn0037734	trbd	41179	CG9448	1821.11	-0.321958	0.098297	0.00105529	0.00576958
FBgn0000447	Dhod	41022	CG9741	1802.01	0.469547	0.143448	0.00106306	0.00580871
FBgn0030018	slpr	44111	CG2272	831.878	-0.356139	0.108831	0.00106635	0.00582331
FBgn0034030	CG8192	36723	CG8192	501.104	-1.06418	0.325307	0.00107049	0.00584251
FBgn0283438	CG46280	26067077	CG46280	1020.21	-0.370755	0.113385	0.00107593	0.00586882
FBgn0035753	RpL18	38794	CG8615	20620.6	-0.326069	0.0997275	0.00107699	0.00587122
FBgn0034948	PPP1R15	37820	CG3825	1777.43	-0.325522	0.0995897	0.00108071	0.00588809
FBgn0033691	CG8860	36310	CG8860	601.706	-0.44535	0.136271	0.00108266	0.00589534
FBgn0031011	CG8034	32924	CG8034	287.348	-0.54137	0.165759	0.00109078	0.00593612
FBgn0038462	EMC2A	42046	CG17556	215.02	-0.931994	0.285587	0.00110071	0.00598671
FBgn0283503	Neurl4	39558	CG46284	339.054	-0.495987	0.152033	0.0011049	0.006006
FBgn0035144	Kah	38072	CG17181	171.271	0.67512	0.207092	0.00111413	0.00605273
FBgn0062440	EMRE	37071	CG17680	577.918	0.405903	0.124532	0.00111634	0.00606121
FBgn0010926	l(3)07882	46201	CG5824	244.064	0.629378	0.19327	0.00112805	0.00611874
FBgn0261383	IntS6	31496	CG3125	426.76	-0.474325	0.145658	0.00112823	0.00611874
FBgn0034626	CG10795	37443	CG10795	112.896	0.766269	0.235327	0.00112918	0.00612041
FBgn0029823	Shmt	31524	CG3011	770.018	0.37032	0.113783	0.00113549	0.0061499
FBgn0035023	ITP	37921	CG13586	535.198	-0.428298	0.131602	0.00113593	0.0061499
FBgn0259708	CG42362	7354407	CG42362	124.952	0.856135	0.263125	0.00113907	0.00615983
FBgn0259709	CG42363	7354406	CG42363	124.952	0.856135	0.263125	0.00113907	0.00615983
FBgn0000719	fog	33148	CG9559	222.723	-0.73178	0.22498	0.00114338	0.00617963
FBgn0005564	Shal	40129	CG9262	196.044	-0.618151	0.190093	0.00114664	0.00619076
FBgn0051407	CG31407	318716	CG31407	19.1188	1.92755	0.592764	0.00114675	0.00619076
FBgn0030789	Rrp45	32665	CG9606	40.3055	1.31411	0.404311	0.00115308	0.00622136
FBgn0039690	Gnpnat	43504	CG1969	169.492	0.626627	0.193029	0.00116925	0.00630501
FBgn0004404	RpS14b	47219	CG1527	3313.96	-0.395637	0.121901	0.00117224	0.00631752
FBgn0053113	Rtnl1	33721	CG33113	13710.7	-0.317124	0.0977501	0.00117769	0.00634326
FBgn0035631	Txl	38646	CG5495	1627.57	0.420513	0.129782	0.00119469	0.00643117
FBgn0033661	CG13185	36268	CG13185	58.7974	1.34684	0.415765	0.00119769	0.00644366
FBgn0031633	Fnta	33682	CG2976	487.954	-0.489466	0.151114	0.00119925	0.00644837
FBgn0263979	Caf1-55	41836	CG4236	202.498	-0.703543	0.217222	0.00120024	0.00644999
FBgn0038923	mRpL35	42588	CG13410	3949.2	-0.424593	0.131152	0.00120623	0.00647627
FBgn0052368	CG32368	317997	CG32368	22.198	1.97478	0.610001	0.0012065	0.00647627
FBgn0003205	Ras85D	41140	CG9375	611.063	-0.393772	0.121689	0.00121261	0.0065054
FBgn0051076	CG31076	318582	CG31076	28.6421	1.68864	0.521976	0.00121605	0.00651642
FBgn0264816	koko	14462485	CG44010	235.824	0.632296	0.195443	0.00121562	0.00651642
FBgn0053208	Mical	41225	CG33208	131696	-0.502393	0.155315	0.00121787	0.00652245
FBgn0003279	RpL4	43349	CG5502	45285.8	-0.276296	0.085428	0.00121962	0.00652812
FBgn0034022	CG12964	36714	CG12964	6172.35	-0.395662	0.122358	0.00122216	0.00653806
FBgn0020391	Nrk	36445	CG4007	318.509	-0.58002	0.179392	0.00122385	0.00654339
FBgn0015019	CCT3	42029	CG8977	1443.19	0.654119	0.202356	0.00122706	0.00655683
FBgn0034723	CG13506	37556	CG13506	3282.71	-0.358319	0.110906	0.0012343	0.00659175
FBgn0052373	CG32373	318000	CG32373	7.35685	-3.56669	1.10415	0.00123686	0.00659797
FBgn0265873	lncRNA:CR44662	19836084	CR44662	31.0922	1.38027	0.427296	0.00123682	0.00659797
FBgn0083228	Frq2	32799	CG5907	4783.19	-0.319651	0.0989712	0.00123905	0.00660593
FBgn0030511	CG11158	32327	CG11158	319.961	0.931217	0.288522	0.00124856	0.0066529
FBgn0051739	AspRS-m	326155	CG31739	2179.88	0.449152	0.139171	0.00124949	0.00665406
FBgn0020224	Cbl	38961	CG7037	524.406	-0.432821	0.134161	0.00125475	0.00667831
FBgn0030052	CG12065	31798	CG12065	664.442	0.468845	0.145403	0.00126209	0.0067136
FBgn0267348	LanB2	39118	CG3322	2814.86	0.389385	0.120769	0.00126322	0.00671583
FBgn0038307	mRpS10	41838	CG4247	6133.61	0.344973	0.107022	0.0012668	0.00673108
FBgn0032018	CG7806	34140	CG7806	522.106	-0.431608	0.133938	0.00127097	0.00674946
FBgn0040786	CG14104	50259	CG14104	161.498	-0.738947	0.229335	0.0012724	0.00675325
FBgn0032346	Csl4	34548	CG6249	101.613	0.748009	0.232229	0.00127748	0.0067764
FBgn0037713	CG16790	41155	CG16790	97.3125	0.847956	0.263447	0.00128778	0.00682716
FBgn0003444	smo	33196	CG11561	94.4484	-0.84231	0.261719	0.00128917	0.00683072
FBgn0050491	CG30491	35704	CG30491	1567.33	-0.390382	0.121484	0.00131154	0.00694536
FBgn0036398	upSET	39551	CG9007	1199.31	-0.486037	0.151295	0.00131582	0.00696411
FBgn0017482	T3dh	37551	CG3425	816.231	0.373716	0.116339	0.00131678	0.00696528
FBgn0039635	Pdhb	43437	CG11876	64865.5	-0.296755	0.092423	0.0013235	0.00699693
FBgn0011481	Ssdp	42177	CG7187	1172.14	-0.363782	0.113307	0.00132468	0.00699925
FBgn0039830	ATPsynC	43693	CG1746	607573	-0.325421	0.101396	0.00133004	0.00702364
FBgn0264494	CG17646	33354	CG17646	765.815	-0.424044	0.132322	0.00135235	0.00713747
FBgn0035162	Sf3b3	38093	CG13900	981.875	0.394852	0.123248	0.0013566	0.00715587
FBgn0259239	CG42337	40335	CG42337	475.603	-0.661078	0.206404	0.0013608	0.00717402
FBgn0035981	CG4452	39069	CG4452	90.2676	-0.838427	0.261876	0.00136655	0.00720034
FBgn0027082	ProRS-m	38331	CG12186	427.092	-0.446005	0.13946	0.00138343	0.00728518
FBgn0034365	CG5335	37140	CG5335	65.7282	1.03293	0.323033	0.00138577	0.00729345
FBgn0025777	homer	33944	CG11324	394.21	-0.505582	0.158132	0.00138757	0.00729887
FBgn0263321	CG43402	12797876	CG43402	21.0071	1.96264	0.614861	0.00141292	0.00742803
FBgn0053217	CG33217	2768951	CG33217	163.863	0.662165	0.207499	0.001417	0.00744534
FBgn0043362	bchs	33819	CG14001	452.461	-0.605029	0.189705	0.00142613	0.00748677
FBgn0058160	CG40160	3354965	CG40160	791.358	-0.632471	0.198314	0.00142647	0.00748677
FBgn0034687	CG11475	37513	CG11475	63.0505	-0.935473	0.293424	0.00143197	0.00750316
FBgn0036942	CG7328	40204	CG7328	42.9098	-1.16762	0.366225	0.00143133	0.00750316
FBgn0047038	ND-13B	39214	CG6463	17170.7	-0.317649	0.0996282	0.00143091	0.00750316
FBgn0259680	Pkcdelta	32191	CG42349	1473.43	0.581102	0.182283	0.00143303	0.00750454
FBgn0000308	chic	33834	CG9553	6857.43	0.358104	0.112429	0.00144673	0.00757205
FBgn0264501	lncRNA:CR43900	14462580	CR43900	1342.36	-0.515706	0.161997	0.00145544	0.00761347
FBgn0052412	QC	38663	CG32412	57.3883	1.15246	0.362106	0.00145925	0.00762912
FBgn0031977	baf	34095	CG7380	113.548	0.778873	0.244834	0.00146655	0.00766012
FBgn0035526	CG1316	38526	CG1316	706.416	0.404976	0.127304	0.0014668	0.00766012
FBgn0031473	CG3104	33486	CG3104	467.712	-0.860275	0.270487	0.00147037	0.00767455
FBgn0036661	CG9705	39875	CG9705	266.782	-0.499078	0.156955	0.00147405	0.00768948
FBgn0021742	C901	32032	CG1567	1189.62	-0.377139	0.118742	0.00149257	0.00777751
FBgn0052484	Sk2	326219	CG32484	119.78	-0.905536	0.285097	0.00149201	0.00777751
FBgn0031670	SelT	33725	CG3887	794.615	0.369191	0.116362	0.00150983	0.00786312
FBgn0034921	DCP1	37790	CG11183	384.635	-0.556862	0.17563	0.00152093	0.00791653
FBgn0034054	CG8366	36754	CG8366	35.8888	-1.25436	0.395682	0.0015237	0.00792661
FBgn0033916	Usp20-33	36580	CG8494	268.405	-0.513538	0.162137	0.0015386	0.0079997
FBgn0030817	CG4991	32695	CG4991	227.285	-0.663204	0.209615	0.00155665	0.0080891
FBgn0028397	Tob	32574	CG9214	2730.7	-0.334484	0.105746	0.001561	0.00810724
FBgn0041789	Pax	35215	CG31794	2247.89	-0.36889	0.116723	0.00157562	0.00817868
FBgn0038741	CG17186	42363	CG17186	47.9001	1.15702	0.366188	0.00157968	0.00819076
FBgn0038869	Smyd5	42517	CG3353	279.091	0.677528	0.214429	0.0015794	0.00819076
FBgn0034498	CG16868	37298	CG16868	97.612	-0.863617	0.273362	0.0015818	0.00819721
FBgn0040206	krz	53554	CG1487	385.76	0.491767	0.155735	0.00159013	0.00823136
FBgn0050428	CG30428	246608	CG30428	154.297	-0.616655	0.195276	0.00158928	0.00823136
FBgn0032361	NA	NA	NA	215.29	-0.567095	0.179673	0.00159807	0.00826792
FBgn0023530	CG3740	31119	CG3740	295.036	0.615403	0.195032	0.00160284	0.00828809
FBgn0035044	CG3663	37944	CG3663	267.491	0.604326	0.191611	0.00161089	0.00832515
FBgn0035719	tow	38755	CG14821	27.6289	1.52747	0.484547	0.00161954	0.00836526
FBgn0014417	CG13397	46386	CG13397	68.4513	-2.36461	0.750397	0.00162634	0.00839582
FBgn0002787	Rpn8	37894	CG3416	1315.65	0.325517	0.103353	0.0016351	0.00842978
FBgn0037758	CG9467	41207	CG9467	280.81	0.574896	0.182519	0.00163391	0.00842978
FBgn0050503	CG30503	246656	CG30503	172.77	-0.676735	0.214872	0.0016356	0.00842978
FBgn0035430	CG12009	38405	CG12009	10632.6	-0.480471	0.152668	0.00164864	0.00848794
FBgn0037981	Spt3	41461	CG3169	118.492	0.701175	0.222808	0.00164958	0.00848794
FBgn0259932	CG42455	8673988	CG42455	2913.64	0.518267	0.164679	0.00164874	0.00848794
FBgn0039900	Syt7	43783	CG2381	75.7946	-1.05554	0.335442	0.00165122	0.00849173
FBgn0263251	vnc	39175	CG11989	2914.26	0.518402	0.164773	0.00165433	0.00850312
FBgn0036317	CG10948	39459	CG10948	2640.02	0.283247	0.0900501	0.00165839	0.00851005
FBgn0037719	bocks	41162	CG9424	169.832	0.660427	0.209956	0.00165777	0.00851005
FBgn0040513	kappaB-Ras	35667	CG1669	172.902	-0.673782	0.214189	0.00165672	0.00851005
FBgn0029866	CG3842	31576	CG3842	3919.93	-0.812453	0.258333	0.00166098	0.00851873
FBgn0003744	trc	40165	CG8637	1388.91	-0.338031	0.107489	0.00166194	0.00851904
FBgn0014455	Ahcy	32471	CG11654	2946.15	0.448921	0.142811	0.00166964	0.00854887
FBgn0038381	EndoU	41931	CG3303	287.498	-0.536855	0.170793	0.00167048	0.00854887
FBgn0259785	pzg	40351	CG7752	946.543	-0.440359	0.140087	0.00166964	0.00854887
FBgn0031190	CG12576	33135	CG12576	903.728	-0.341393	0.108651	0.00167744	0.00857983
FBgn0040056	CG17698	4379919	CG17698	2632.99	-0.43778	0.139438	0.00169181	0.00864397
FBgn0262739	AGO1	36544	CG6671	4080.11	-0.371899	0.118453	0.00169163	0.00864397
FBgn0083969	CG34133	318566	CG34133	459.158	-0.470036	0.149778	0.00169978	0.00867979
FBgn0264855	AP-2alpha	33211	CG4260	3684.63	-0.319354	0.101768	0.00170066	0.00867979
FBgn0026147	TTLL4A	47729	CG16833	363.925	0.450392	0.143663	0.00171826	0.00876491
FBgn0036843	Sfxn2	40080	CG6812	151.784	-0.868418	0.277203	0.00173154	0.00882784
FBgn0017414	cag	36157	CG12346	80.391	-0.809176	0.258355	0.001736	0.00884581
FBgn0016120	ATPsynD	42291	CG6030	68704.1	-0.267988	0.0855857	0.00174079	0.00885507
FBgn0027360	Tim10	37478	CG9878	8316.93	0.466373	0.148946	0.00174121	0.00885507
FBgn0031393	CG15382	33391	CG15382	45.6617	1.3222	0.422303	0.0017425	0.00885507
FBgn0045761	CHKov1	43067	CG10618	369.318	0.518603	0.165634	0.00174206	0.00885507
FBgn0260223	CG42497	8674071	CG42497	8316.65	0.466396	0.148962	0.0017423	0.00885507
FBgn0039209	REPTOR	42930	CG13624	266.144	-0.594104	0.189853	0.00175234	0.00890028
FBgn0037643	ScsbetaA	41067	CG11963	79584.2	-0.2764	0.0883459	0.00175635	0.00891585
FBgn0031436	ND-B17.2	33443	CG3214	17614.3	-0.317094	0.101469	0.00177791	0.00902041
FBgn0033236	CG14764	35749	CG14764	423.731	-0.470677	0.150717	0.00179064	0.00908016
FBgn0250791	alphaSnap	40233	CG6625	1063.07	-0.322507	0.103291	0.00179434	0.009094
FBgn0010269	Dsor1	31872	CG15793	291.951	-0.559504	0.179268	0.00180212	0.00912856
FBgn0031099	CG17065	33026	CG17065	747.547	0.496787	0.159252	0.00181152	0.00916821
FBgn0031979	CCDC53	34097	CG7429	70.2382	-0.934215	0.299481	0.00181189	0.00916821
FBgn0031881	MME1	33987	CG3476	735.919	-0.440174	0.14113	0.00181509	0.00917947
FBgn0030556	mRNA-cap	32379	CG1810	1328.31	0.439912	0.141068	0.00181812	0.00918987
FBgn0025634	CG13367	31013	CG13367	421.152	0.468906	0.150426	0.00182591	0.00922432
FBgn0267585	lncRNA:dntRL	26067251	CR45923	40.0409	2.17603	0.698241	0.00183049	0.00924248
FBgn0004655	wapl	31187	CG3707	508.82	-0.448705	0.144008	0.00183422	0.00925637
FBgn0039259	EMC6	42992	CG11781	257.812	-0.508887	0.163388	0.00184198	0.00929058
FBgn0053100	eIF4EHP	326255	CG33100	940.982	-0.372054	0.119477	0.00184551	0.0093034
FBgn0023522	CG11596	31158	CG11596	1334.1	0.382759	0.123103	0.00187558	0.00944998
FBgn0024360	MTPAP	31081	CG11418	1755.86	0.359014	0.115559	0.00189141	0.00951955
FBgn0086442	mib2	35170	CG17492	2696.37	-0.317242	0.102111	0.0018911	0.00951955
FBgn0261787	brun	35325	CG2478	1123.01	0.315375	0.101522	0.00189325	0.00952375
FBgn0031420	Atxn7	33423	CG9866	649.927	-0.389411	0.125397	0.00190009	0.0095526
FBgn0033351	AIMP1	35892	CG8235	1462.42	0.391933	0.126221	0.00190189	0.0095526
FBgn0037696	GstZ1	41132	CG9362	1174.8	0.492943	0.158752	0.00190202	0.0095526
FBgn0036257	RhoGAP68F	39385	CG6811	395.951	-0.441387	0.142161	0.00190377	0.0095563
FBgn0036428	Gbs-70E	39588	CG9238	801.427	0.46148	0.148722	0.00191583	0.00961174
FBgn0032715	CG17597	35140	CG17597	509.339	-0.413043	0.133128	0.00191831	0.00961907
FBgn0039627	CG11837	43429	CG11837	113.736	0.802168	0.258787	0.00193698	0.00970752
FBgn0001139	gro	43162	CG8384	866.254	-0.347612	0.112186	0.00194479	0.00974148
FBgn0263112	Mitf	3885647	CG43369	483.544	0.493041	0.159141	0.00194745	0.00974963
FBgn0039561	mfrn	43353	CG4963	24640.4	0.307606	0.0993214	0.00195438	0.00977913
FBgn0015229	glec	42571	CG6575	825.804	-0.36616	0.118253	0.0019588	0.00979609
FBgn0032247	CG5188	34428	CG5188	2111.69	-0.339763	0.109754	0.00196375	0.00981565
FBgn0086346	ALiX	43330	CG12876	801.72	-0.389413	0.125803	0.0019653	0.00981817
FBgn0053193	sav	252554	CG33193	1052.48	0.401901	0.129888	0.00197333	0.00985306
FBgn0262117	IntS3	3355010	CG17665	873.703	-0.324822	0.105192	0.00201578	0.0100597
FBgn0051510	CG31510	326146	CG31510	215.613	-0.568245	0.184087	0.00202303	0.0100906
FBgn0035767	Cln7	38813	CG8596	801.477	0.432332	0.140067	0.00202451	0.0100926
FBgn0028962	AlaRS-m	38595	CG4633	3006.23	0.541643	0.175512	0.00202814	0.0101054
FBgn0050289	CG30289	246532	CG30289	12.7959	-2.29536	0.744085	0.00203684	0.0101434
FBgn0264481	asRNA:CR43889	14462887	CR43889	12.0237	2.51619	0.815796	0.00204005	0.010154
FBgn0035283	CG12024	38243	CG12024	854.257	-0.417401	0.135476	0.00206308	0.0102632
FBgn0032799	CG10166	35240	CG10166	223.041	-0.544328	0.176702	0.00206662	0.0102754
FBgn0038828	CG17270	42462	CG17270	63.1742	1.14004	0.370401	0.00208505	0.0103616
FBgn0025626	CG4281	31171	CG4281	402.446	0.426136	0.138496	0.00209179	0.0103896
FBgn0023175	Prosalpha7	36018	CG1519	2204.04	0.405386	0.131797	0.00209916	0.0104131
FBgn0035142	Hipk	38070	CG17090	4775.64	-0.312797	0.101698	0.00209983	0.0104131
FBgn0039430	CG5455	43196	CG5455	828.57	-0.454906	0.1479	0.00209963	0.0104131
FBgn0035877	CG7083	38943	CG7083	178.337	-0.764155	0.248471	0.00210198	0.0104183
FBgn0033769	CG8768	36400	CG8768	3788.31	-0.347842	0.113191	0.00211875	0.010496
FBgn0028737	eEF1beta	45249	CG6341	17151.5	-0.324147	0.105503	0.00212343	0.0105136
FBgn0010339	128up	36288	CG8340	1748.56	0.456321	0.14864	0.00214075	0.0105938
FBgn0039215	CG6695	42937	CG6695	682.52	0.444753	0.144891	0.00214368	0.0106027
FBgn0015521	RpS21	33487	CG2986	9773.05	-0.313218	0.102049	0.00214579	0.0106076
FBgn0025680	cry	42305	CG3772	50.2835	1.2357	0.402891	0.00216163	0.0106785
FBgn0036335	mRpL20	39477	CG11258	2471.15	-0.434776	0.141761	0.00216238	0.0106785
FBgn0033927	CR10102	12798454	CR10102	9.67263	3.191	1.04075	0.00216908	0.0107059
FBgn0052850	CG32850	318246	CG32850	387.258	0.520365	0.169735	0.00217121	0.0107109
FBgn0032512	Bdp1	34748	CG9305	414.674	0.449147	0.14654	0.00217668	0.0107322
FBgn0036036	CG14174	39139	CG14174	93.1824	0.853477	0.278675	0.00219409	0.0108068
FBgn0037788	CAH7	41238	CG3940	536.162	0.664298	0.216899	0.00219347	0.0108068
FBgn0014026	RpL7A	31588	CG3314	39191.9	-0.295458	0.0965057	0.00220187	0.0108338
FBgn0031191	Cp110	33136	CG14617	250.655	0.511806	0.167167	0.00220126	0.0108338
FBgn0028336	NA	NA	NA	62480.7	-0.262324	0.0857259	0.00221313	0.0108826
FBgn0038145	Droj2	41646	CG8863	5373.87	-0.452082	0.147744	0.0022141	0.0108826
FBgn0036886	CG9300	40128	CG9300	250.07	0.578613	0.189111	0.00221602	0.0108864
FBgn0033428	Urod	35986	CG1818	5145.59	-0.319169	0.104345	0.00222237	0.0109119
FBgn0030887	CG6867	32782	CG6867	148.033	0.798794	0.261329	0.0022382	0.0109839
FBgn0039182	CG5728	42899	CG5728	286.312	0.620698	0.203118	0.00224425	0.0110079
FBgn0036186	CG6071	39308	CG6071	15.1626	2.45999	0.805107	0.002247	0.0110129
FBgn0038984	AdipoR	42656	CG5315	5174.55	0.298162	0.0975853	0.0022476	0.0110129
FBgn0029167	Hml	39529	CG7002	46.2723	1.14533	0.375706	0.00230012	0.0112558
FBgn0032702	CG10376	35126	CG10376	381.026	0.444935	0.145958	0.00230076	0.0112558
FBgn0041337	Cyp309a2	33439	CG18559	9.78809	2.65323	0.870322	0.00229939	0.0112558
FBgn0023213	eIF4G1	43839	CG10811	34775.3	-0.283247	0.0929332	0.00230477	0.0112696
FBgn0030518	CG11134	32334	CG11134	461.545	0.578543	0.189863	0.00231014	0.0112901
FBgn0004629	Cys	41767	CG8050	74.0635	1.18028	0.387366	0.0023118	0.0112923
FBgn0028746	CG18508	59253	CG18508	96.2502	-0.874846	0.28723	0.0023206	0.0113294
FBgn0033548	CG7637	36135	CG7637	50.3622	1.00476	0.329968	0.00232653	0.0113525
FBgn0030572	mRpS25	32395	CG14413	3565.46	-0.425701	0.139834	0.00233207	0.0113737
FBgn0262109	lncRNA:CR42862	10178964	CR42862	53923	0.492802	0.161931	0.00234012	0.011407
FBgn0031474	CG2991	33488	CG2991	950.889	-0.420798	0.13828	0.0023416	0.0114084
FBgn0262509	nrm	40515	CG43079	12579.8	-0.315492	0.103681	0.00234294	0.011409
FBgn0023507	D2hgdh	31184	CG3835	394.004	-0.472629	0.155334	0.00234494	0.0114128
FBgn0033460	Sec24AB	36025	CG1472	1231.15	-0.37487	0.123214	0.00234678	0.0114159
FBgn0027783	SMC2	36653	CG10212	71.2689	0.997335	0.328131	0.00237016	0.0115237
FBgn0003041	pbl	38879	CG8114	80.4405	0.885592	0.291688	0.00239666	0.0116465
FBgn0011336	Stt3B	43005	CG7748	816.697	0.404529	0.133299	0.00240745	0.0116809
FBgn0032916	CG9257	35375	CG9257	157.871	0.603475	0.198843	0.00240593	0.0116809
FBgn0040503	CG7763	36235	CG7763	27.5956	1.53863	0.506996	0.00240689	0.0116809
FBgn0025111	Ant2	32008	CG1683	1340.24	-0.418678	0.137977	0.00241008	0.0116877
FBgn0000239	bur	45830	CG9242	943.435	0.314093	0.10364	0.00244064	0.0118298
FBgn0052672	Atg8a	32001	CG32672	1806.93	-0.355354	0.117293	0.00244867	0.0118627
FBgn0030406	CG1463	32211	CG1463	40.407	1.14953	0.379564	0.00245726	0.0118982
FBgn0013749	Arf102F	43823	CG11027	403.498	-0.40213	0.132827	0.00246597	0.0119342
FBgn0033134	Tsp42El	35622	CG12840	447.625	0.426428	0.140905	0.0024753	0.0119732
FBgn0083984	CG34148	326250	CG34148	449.604	-0.405227	0.134072	0.00250723	0.0121215
FBgn0034733	CG4752	37569	CG4752	1060.65	0.348522	0.115404	0.00252769	0.0122141
FBgn0039914	mav	43804	CG1901	967.35	-0.388557	0.128684	0.00253221	0.0122297
FBgn0001250	if	32661	CG9623	6071.74	-0.230928	0.0765369	0.00255114	0.0123086
FBgn0053180	Ranbp16	118436	CG33180	485.792	-0.454766	0.150722	0.00255075	0.0123086
FBgn0259163	CG42268	39145	CG42268	164.108	0.746066	0.24729	0.00255313	0.0123119
FBgn0261933	SmD1	44668	CG10753	73.5117	0.934681	0.309863	0.00255764	0.0123273
FBgn0034986	mRpS17	37872	CG4326	4484.08	-0.300473	0.0996679	0.00257196	0.01239
FBgn0032515	loqs	34751	CG6866	514.291	0.391918	0.130052	0.00258217	0.0124278
FBgn0267555	asRNA:CR45895	26067223	CR45895	9.80253	2.89587	0.960961	0.00258243	0.0124278
FBgn0263663	lncRNA:CR43654	14462507	CR43654	217.144	-0.666171	0.221081	0.00258473	0.0124325
FBgn0004387	Klp98A	43310	CG5658	420.711	-0.542061	0.179925	0.00258939	0.0124486
FBgn0035087	CG2765	37994	CG2765	663.605	0.399287	0.132542	0.00259072	0.0124486
FBgn0027512	CG10254	42793	CG10254	2294.02	0.392609	0.130396	0.00260483	0.0125101
FBgn0051992	gw	43808	CG31992	8947.96	0.312528	0.103806	0.00260655	0.012512
FBgn0085452	CG34423	5740313	CG34423	12936.5	0.529572	0.175948	0.00261405	0.0125416
FBgn0001281	janB	43568	CG7931	108.009	-0.76883	0.255531	0.00262323	0.0125793
FBgn0004066	Prosalpha4	32584	CG3422	1932.41	0.465031	0.154575	0.00262593	0.0125858
FBgn0002036	CG10561	35189	CG10561	2959.94	-0.267938	0.0890706	0.00262836	0.0125911
FBgn0014007	Ptp69D	39443	CG10975	552.564	0.50735	0.168723	0.0026384	0.0126328
FBgn0044871	Gos28	248102	CG7700	155.184	-0.586725	0.1952	0.00264918	0.0126779
FBgn0263352	Unr	38963	CG7015	4912.83	-0.418743	0.139325	0.00265142	0.0126822
FBgn0066084	RpL41	251466	CG30425	40263.9	-0.381751	0.127144	0.00267774	0.0128016
FBgn0051606	CG31606	318842	CG31606	36.7194	1.5465	0.515196	0.00268418	0.0128259
FBgn0035726	CG9953	38763	CG9953	3619.4	0.265271	0.0883946	0.00269106	0.0128523
FBgn0016691	ATPsynO	41845	CG4307	71230.4	-0.295103	0.0983415	0.00269275	0.0128539
FBgn0039233	CG7006	42963	CG7006	44.7985	1.07159	0.357133	0.00269509	0.0128586
FBgn0039875	sip3	43747	CG1937	438.529	-0.386589	0.128855	0.0026982	0.0128604
FBgn0259710	CG42364	7354408	CG42364	12.7714	2.1512	0.716989	0.00269692	0.0128604
FBgn0063670	CG40228	5740664	CG40228	528.963	-0.675473	0.225261	0.00271198	0.012913
FBgn0259745	wech	44653	CG42396	153.863	-0.629818	0.210025	0.00271068	0.012913
FBgn0032974	CG3651	35440	CG3651	381.009	-0.485145	0.161838	0.00272007	0.012945
FBgn0051183	CG31183	41927	CG31183	135.539	-0.741242	0.247399	0.00273426	0.013006
FBgn0034758	CG13510	37596	CG13510	43.2343	1.79969	0.600867	0.00274307	0.0130151
FBgn0034759	CG13511	37597	CG13511	43.2343	1.79969	0.600867	0.00274307	0.0130151
FBgn0259978	vlc	46078	CG8390	746.603	0.327904	0.109476	0.00274243	0.0130151
FBgn0260767	CG42565	37598	CG42565	43.2343	1.79969	0.600867	0.00274307	0.0130151
[truncated: 15,495 more rows]

## Sheet: Mito-Genes
Flybase ID	Symbol	Entrez ID	Gene ID	Mitochondrial_Process	Chromosome	baseMean	log2FoldChange	lfcSE	stat	pvalue	padj
FBgn0250814	UQCR-C2	39846	CG4169	Oxidative Phosphorylation	3L	63326.8	-4.58831	0.0881799	-52.0335	0	0
FBgn0034432	CG7461	37217	CG7461	Fatty Acid Degradation & Beta-oxidation	2R	3963.57	-3.34925	0.110399	-30.3376	3.6623e-202	1.1526e-198
FBgn0031817	CG9531	33902	CG9531	Translation	2L	660.397	-4.81712	0.169622	-28.3992	2.0696e-177	3.9083e-174
FBgn0033570	ND-B14	36159	CG7712	Oxidative Phosphorylation	2R	8621.98	-2.41995	0.0906326	-26.7006	4.6313e-157	6.2469e-154
FBgn0021856	l(2)k14505	35399	CG8674	Oxidative Phosphorylation	2L	1678.78	-3.74261	0.14273	-26.2217	1.5052e-151	1.7765e-148
FBgn0003067	Pepck	37131	CG17725	Glycolysis	2R	4607.24	2.5879	0.113837	22.7334	2.0962e-114	1.4138e-111
FBgn0011476	l(3)neo43	41851	CG14865	Oxidative Phosphorylation	3R	801.266	-3.13449	0.160356	-19.5471	4.36408e-85	1.87298e-82
FBgn0032195	CG4908	34360	CG4908	Oxidative Phosphorylation	2L	1480.18	-2.83282	0.145334	-19.4917	1.2906e-84	5.29821e-82
FBgn0029594	CG14806	31148	CG14806	Apoptosis	X	1611.22	-2.4484	0.128524	-19.0501	6.5575e-81	2.47664e-78
FBgn0037242	CG9855	40556	CG9855	Mitochondrial Dynamics	3R	333.353	-2.99972	0.171348	-17.5066	1.27668e-68	3.767e-66
FBgn0284248	Cyt-c-p	34996	CG17903	Oxidative Phosphorylation	2L	57164	-2.48771	0.144527	-17.2128	2.13025e-66	5.7468e-64
FBgn0003071	Pfk	36060	CG4001	Glycolysis	2R	27795.9	-1.74368	0.11768	-14.8172	1.13492e-49	2.06075e-47
FBgn0032595	CG17996	34998	CG17996	Oxidative Phosphorylation	2L	730.292	-2.78536	0.190911	-14.5898	3.26121e-48	5.49863e-46
FBgn0020764	Alas	37815	CG3017	Heme Biosynthesis	2R	11428.7	-1.39764	0.0966159	-14.466	1.98784e-47	3.23607e-45
FBgn0037537	CG2767	40946	CG2767	Metabolism of Lipids & Lipoproteins	3R	524.724	-2.20676	0.153141	-14.41	4.47965e-47	7.04947e-45
FBgn0032393	CG12264	34613	CG12264	Fe-S Cluster Biosynthesis	2L	7309.1	1.31058	0.0921411	14.2236	6.54326e-46	9.65335e-44
FBgn0033961	ND-B15	36640	CG12859	Oxidative Phosphorylation	2R	9912.17	-1.40245	0.100468	-13.9591	2.76822e-44	3.84376e-42
FBgn0015582	dare	36203	CG12390	Fe-S Cluster Biosynthesis	2R	273.431	-2.28934	0.168003	-13.6268	2.77516e-42	3.74329e-40
FBgn0266452	CTPsyn	39645	CG45070	Nucleotide Metabolism	3L	342.957	-2.04928	0.150931	-13.5776	5.43954e-42	7.03564e-40
FBgn0035805	CG7506	38857	CG7506	Oxidative Phosphorylation	3L	2447.69	-1.6252	0.119786	-13.5675	6.24562e-42	7.96907e-40
FBgn0000455	Dip-C	47769	CG5663	Protein Stability & Degradation	3R	509.68	-1.97917	0.147442	-13.4234	4.41222e-41	5.48161e-39
FBgn0001128	Gpdh	33824	CG9042	Oxidative Phosphorylation	2L	4237.81	-2.98023	0.227758	-13.085	4.00944e-39	4.5611e-37
FBgn0028648	mRpL50	38796	CG8612	Translation	3L	2129	-1.36571	0.106844	-12.7823	2.05937e-37	2.20961e-35
FBgn0083983	mRpL34	4379878	CG34147	Translation	2R	1498.42	-1.80145	0.14575	-12.3598	4.31062e-35	4.19596e-33
FBgn0004406	tam	34792	CG8987	Replication & Transcription	2L	133.962	-3.15977	0.258308	-12.2326	2.08275e-34	1.92798e-32
FBgn0002174	l(2)tid	48844	CG5504	Protein Stability & Degradation	2R	6610.79	-1.73775	0.142228	-12.218	2.49021e-34	2.26083e-32
FBgn0001098	Gdh	42832	CG5320	Amino Acid Metabolism	3R	104090	-0.922865	0.0768214	-12.0131	3.03132e-33	2.62585e-31
FBgn0040705	ND-B8	50178	CG15434	Oxidative Phosphorylation	2L	164.765	4.02725	0.337845	11.9204	9.26776e-33	7.81305e-31
FBgn0025832	Fen1	36887	CG8648	Replication & Transcription	2R	130.54	3.93064	0.336683	11.6746	1.71852e-31	1.35219e-29
FBgn0033690	EndoG	36309	CG8862	Replication & Transcription	2R	3314.69	-1.15397	0.100473	-11.4854	1.56245e-30	1.18021e-28
FBgn0036806	Cyp12c1	40037	CG4120	Metabolism of Vitamins & Co-Factors	3L	117.695	6.07515	0.548458	11.0768	1.62591e-28	1.15428e-26
FBgn0044419	Pmi	3772100	CG33718	Mitochondrial Dynamics	3L	1873.87	1.22393	0.110936	11.0327	2.65719e-28	1.81806e-26
FBgn0026566	CG1307	40814	CG1307	Translation	3R	1074.15	1.14315	0.104857	10.902	1.12736e-27	7.44375e-26
FBgn0053177	CG33177	32438	CG33177	ROS Defense	X	1067.92	1.32284	0.123301	10.7285	7.48072e-27	4.74047e-25
FBgn0039752	CG15530	43589	CG15530	Apoptosis	3R	81.8039	4.29053	0.413627	10.3729	3.29252e-25	1.943e-23
FBgn0037369	CG2100	40707	CG2100	Translation	3R	539.176	-1.60075	0.15506	-10.3234	5.52451e-25	3.2399e-23
FBgn0040660	CG13551	50133	CG13551	Oxidative Phosphorylation	2R	5326.38	2.51212	0.245301	10.241	1.29939e-24	7.43566e-23
FBgn0029854	CG3566	31562	CG3566	Metabolism of Vitamins & Co-Factors	X	231.764	-2.37053	0.232848	-10.1806	2.42134e-24	1.36085e-22
FBgn0267385	PyK	42620	CG7070	Glycolysis	3R	81861.1	-0.917635	0.0928197	-9.88621	4.7778e-23	2.59264e-21
FBgn0031228	ND-15	33179	CG11455	Oxidative Phosphorylation	2L	16176.8	-0.912666	0.0946866	-9.6388	5.48237e-22	2.81329e-20
FBgn0030672	CG9281	32508	CG9281	Transmembrane Transport	X	3871.52	-0.998868	0.105192	-9.49567	2.1881e-21	1.09894e-19
FBgn0025373	Fpps	36209	CG12389	Metabolism of Lipids & Lipoproteins	2R	1836.1	-1.37383	0.145136	-9.46586	2.91153e-21	1.45453e-19
FBgn0015781	P5cr	42284	CG6009	Amino Acid Metabolism	3R	888.362	-1.14349	0.121073	-9.44465	3.5659e-21	1.76279e-19
FBgn0029155	Men-b	43936	CG5889	Pyruvate Metabolism	3R	9859.08	-0.892387	0.0945709	-9.43617	3.86648e-21	1.90142e-19
FBgn0003076	Pgm	44010	CG5165	Glycolysis	3L	20761.2	-1.05694	0.112992	-9.3541	8.43125e-21	4.08245e-19
FBgn0030668	CG8128	32504	CG8128	Apoptosis	X	211.999	1.9616	0.215441	9.10502	8.62492e-20	3.97251e-18
FBgn0051759	CG31759	326158	CG31759	Translation	2L	257.715	1.68102	0.186353	9.02064	1.86988e-19	8.25018e-18
FBgn0037890	CG17734	41359	CG17734	Oxidative Phosphorylation	3R	848.092	-1.1091	0.122974	-9.01895	1.89893e-19	8.33938e-18
FBgn0030066	CG1885	31817	CG1885	Heme Biosynthesis	X	9440.66	-0.836522	0.0936519	-8.93224	4.17459e-19	1.75967e-17
FBgn0033679	CG8888	36293	CG8888	Fatty Acid Metabolism	2R	1427.63	1.06008	0.122467	8.65608	4.88252e-18	1.9957e-16
FBgn0030263	CG2076	32041	CG2076	Apoptosis	X	10589.3	0.891912	0.103122	8.6491	5.19086e-18	2.11259e-16
FBgn0003074	Pgi	35886	CG8251	Glycolysis	2R	43877.4	-0.954701	0.112634	-8.4761	2.32861e-17	8.9015e-16
FBgn0037356	CG12170	40692	CG12170	Fatty Acid Biosynthesis & Elongation	3R	2604.19	1.0056	0.11991	8.3863	5.01681e-17	1.8576e-15
FBgn0031247	CG11562	33200	CG11562	Oxidative Phosphorylation	2L	2460.21	-1.04815	0.125702	-8.33837	7.53238e-17	2.76734e-15
FBgn0038038	CG5167	41521	CG5167	Amino Acid Metabolism	3R	454.395	1.26216	0.151574	8.327	8.29182e-17	3.03455e-15
FBgn0037526	CG10092	40929	CG10092	Translation	3R	335.121	-1.73561	0.209298	-8.29253	1.10865e-16	3.99536e-15
FBgn0267376	SelR	41309	CG6584	ROS Defense	3R	4735.17	-0.792614	0.0962163	-8.23783	1.75361e-16	6.24815e-15
FBgn0050109	CG30109	246461	CG30109	Apoptosis	2R	649.12	-1.10173	0.133871	-8.22978	1.87562e-16	6.65773e-15
FBgn0030704	CG15916	32549	CG15916	Translation	X	280.353	-1.64855	0.203788	-8.08954	5.98919e-16	2.07904e-14
FBgn0015222	Fer1HCH	46415	CG2216	Heme Biosynthesis	3R	3217.11	1.2105	0.156601	7.72982	1.07703e-14	3.3233e-13
FBgn0030246	CG1582	32021	CG1582	Translation	X	1288.67	0.925084	0.121869	7.59082	3.17898e-14	9.43896e-13
FBgn0029665	CG14270	31319	CG14270	Import & Sorting	X	2031.39	-0.972303	0.12832	-7.57717	3.53186e-14	1.04539e-12
FBgn0028325	l(1)G0334	31406	CG7010	Pyruvate Metabolism	X	62710.2	-0.670681	0.0885776	-7.57168	3.68433e-14	1.08711e-12
FBgn0266599	Hsc70-4	41840	CG4264	Apoptosis	3R	56879.4	0.720681	0.0959137	7.51385	5.7412e-14	1.65775e-12
FBgn0040309	Jafrac1	53578	CG1633	ROS Defense	X	7522.04	0.851638	0.113376	7.51163	5.83954e-14	1.681e-12
FBgn0040907	mRpL33	50381	CG3712	Translation	X	1382.62	-0.730285	0.0989177	-7.38276	1.55046e-13	4.26806e-12
FBgn0263133	ico	34004	CG4567	Translation	2L	5624.29	-0.632141	0.085707	-7.3756	1.63604e-13	4.49056e-12
FBgn0039189	CG18528	42906	CG18528	Translation	3R	1508.02	1.03252	0.14116	7.31457	2.58207e-13	6.94585e-12
FBgn0031830	COX5B	33918	CG11015	Oxidative Phosphorylation	2L	41299.3	-0.886228	0.121306	-7.30569	2.75837e-13	7.35722e-12
FBgn0032161	CG4594	34316	CG4594	Fatty Acid Degradation & Beta-oxidation	2L	269.445	1.37494	0.189327	7.26225	3.80691e-13	9.95701e-12
FBgn0053178	CG33178	318913	CG33178	ROS Defense	X	620.657	1.2736	0.176192	7.22847	4.88457e-13	1.26011e-11
FBgn0040237	bor	53565	CG6815	Mitochondrial Dynamics	3R	9597.37	0.991786	0.137214	7.22802	4.9008e-13	1.26086e-11
FBgn0031359	Rim2	33350	CG18317	Mitochondrial Carrier	2L	2966	-0.633925	0.0889791	-7.12443	1.04515e-12	2.60207e-11
FBgn0038467	AdSL	42051	CG3590	Nucleotide Metabolism	3R	432.913	-1.15294	0.162052	-7.11466	1.12192e-12	2.76584e-11
FBgn0037011	CG4858	40282	CG4858	Fe-S Cluster Biosynthesis	3L	834.844	0.863215	0.123514	6.98879	2.7726e-12	6.67829e-11
FBgn0283494	Adk2	37834	CG3140	Apoptosis	2R	8157.49	-0.70401	0.100967	-6.97266	3.11003e-12	7.45303e-11
FBgn0033883	CG16935	36540	CG16935	Fatty Acid Biosynthesis & Elongation	2R	10258.6	-0.628783	0.0902433	-6.96764	3.22305e-12	7.70432e-11
FBgn0038662	Mpc1	42268	CG14290	Pyruvate Metabolism	3R	11116.9	-0.743266	0.106704	-6.9657	3.26786e-12	7.7917e-11
FBgn0033734	CG8520	36357	CG8520	Protein Stability & Degradation	2R	264.803	1.4024	0.20328	6.89885	5.24252e-12	1.22222e-10
FBgn0023536	CG3156	30994	CG3156	Transmembrane Transport	X	2422.56	-0.690311	0.100139	-6.89354	5.44211e-12	1.26252e-10
FBgn0042135	CG18812	59173	CG18812	Mitochondrial Signaling	2R	2253.9	-0.756365	0.110008	-6.87551	6.17671e-12	1.42593e-10
FBgn0029891	Pink1	31607	CG4523	Mitochondrial Dynamics	X	4746	-0.673133	0.0983266	-6.84589	7.60023e-12	1.72919e-10
FBgn0000579	Eno	33351	CG17654	Glycolysis	2L	148821	-0.712994	0.104512	-6.82211	8.97125e-12	2.02647e-10
FBgn0002031	l(2)37Cc	49168	CG10691	Replication & Transcription	2L	17760.2	1.14006	0.168207	6.77771	1.22093e-11	2.71888e-10
FBgn0086355	Tpi	43582	CG2171	Glycolysis	3R	62377.9	-0.805328	0.121111	-6.64951	2.94076e-11	6.28206e-10
FBgn0035088	CG3776	37996	CG3776	Calcium Signaling & Transport	2R	3227.08	-0.620091	0.0934849	-6.63306	3.2879e-11	7.00776e-10
FBgn0022344	CG10340	42020	CG10340	Oxidative Phosphorylation	3R	7832.09	-0.581982	0.0878052	-6.6281	3.40026e-11	7.21466e-10
FBgn0027580	PCB	36020	CG1516	Glycolysis	2R	24720.5	-0.868572	0.131161	-6.62218	3.5394e-11	7.4596e-10
FBgn0038519	Prx3	42109	CG5826	ROS Defense	3R	12212.1	-0.799657	0.121195	-6.59809	4.16484e-11	8.73876e-10
FBgn0037955	CG6950	41433	CG6950	Amino Acid Metabolism	3R	1977.51	0.8266	0.126063	6.55703	5.48913e-11	1.13162e-09
FBgn0261955	kdn	31579	CG3861	Tricarboxylic Acid Cycle	X	385116	-0.564597	0.0864227	-6.53297	6.44767e-11	1.31204e-09
FBgn0260439	Pp2A-29B	2768940	CG17291	Glycolysis	2L	14562.7	-0.533912	0.0831304	-6.42259	1.33977e-10	2.63545e-09
FBgn0032397	Tom70	34618	CG6756	Import & Sorting	2L	730.947	0.969757	0.156219	6.20768	5.3774e-10	9.97513e-09
FBgn0031233	Tbc1d15-17	33184	CG11490	Mitophagy	2L	600.217	-0.761246	0.122732	-6.20251	5.55708e-10	1.0248e-08
FBgn0262872	milt	45683	CG43227	Mitochondrial Dynamics	2L	8150.19	-0.590518	0.0957859	-6.16497	7.04945e-10	1.28745e-08
FBgn0001216	Hsc70-1	39542	CG8937	Apoptosis	3L	12037.9	-0.636686	0.103752	-6.1366	8.43057e-10	1.5308e-08
FBgn0250906	Pgk	33461	CG3127	Glycolysis	2L	43067.7	-0.592839	0.0973509	-6.08971	1.13114e-09	2.02371e-08
FBgn0032729	CG10639	35156	CG10639	Pyruvate Metabolism	2L	5576.64	0.546113	0.0897956	6.08174	1.18884e-09	2.12194e-08
FBgn0001186	Hex-A	45875	CG3001	Glycolysis	X	13605.4	-0.690029	0.113488	-6.0802	1.20034e-09	2.13842e-08
FBgn0038678	mRpL55	42290	CG14283	Translation	3R	3631.42	-0.715532	0.117984	-6.06466	1.32229e-09	2.32064e-08
FBgn0037354	CG12171	40690	CG12171	Metabolism of Vitamins & Co-Factors	3R	107.807	1.60301	0.267043	6.00284	1.93896e-09	3.3166e-08
FBgn0013432	bcn92	31186	CG3717	Fe-S Cluster Biosynthesis	X	3423.68	0.670928	0.112342	5.97222	2.34049e-09	3.9392e-08
FBgn0030610	CG9065	32439	CG9065	Oxidative Phosphorylation	X	4901.52	0.660408	0.111711	5.91173	3.38541e-09	5.57854e-08
FBgn0014869	Pglym78	43447	CG1721	Glycolysis	3R	48682.4	-0.641217	0.10968	-5.84627	5.02712e-09	8.16972e-08
FBgn0260749	Utx	34377	CG5640	UPRmt	2L	1309.72	-0.776739	0.133202	-5.8313	5.49977e-09	8.90717e-08
FBgn0261276	Opa1	36578	CG8479	Mitochondrial Dynamics	2R	12608.2	-0.51614	0.0889374	-5.80342	6.49777e-09	1.0346e-07
FBgn0033357	Tom7	35899	CG8226	Import & Sorting	2R	4241.98	0.625196	0.10873	5.75	8.92461e-09	1.39745e-07
FBgn0030966	CG7280	32878	CG7280	Amino Acid Metabolism	X	2642.19	0.624338	0.109123	5.72144	1.05625e-08	1.63494e-07
FBgn0010352	Nc73EF	39899	CG11661	Tricarboxylic Acid Cycle	3L	104263	-0.430394	0.0756015	-5.69293	1.2488e-08	1.91106e-07
FBgn0031401	papi	33401	CG7082	Unknown	2L	1011.43	0.716364	0.12783	5.60402	2.09431e-08	3.11409e-07
FBgn0262656	Myc	31310	CG10798	Transcription (nuclear)	X	100.27	1.54199	0.276062	5.58568	2.32782e-08	3.43963e-07
FBgn0051864	Qtzl	318990	CG31864	Fe-S Cluster Biosynthesis	2L	42.5814	2.54727	0.457498	5.56783	2.57931e-08	3.78753e-07
FBgn0020385	pug	41279	CG4067	Folate & Pterin Metabolism	3R	791.698	0.731688	0.131697	5.55582	2.76306e-08	4.04478e-07
FBgn0037891	CG5214	41360	CG5214	Tricarboxylic Acid Cycle	3R	66656.5	-0.466144	0.0842209	-5.53478	3.11622e-08	4.52668e-07
FBgn0263747	CG43672	318910	CG43672	Transmembrane Transport	X	53.5831	1.95065	0.356701	5.4686	4.53596e-08	6.50889e-07
FBgn0033085	CG15908	35567	CG15908	Oxidative Phosphorylation	2R	2309.79	-0.6132	0.112346	-5.45815	4.8113e-08	6.88308e-07
FBgn0035483	Mul1	38472	CG1134	Protein Stability & Degradation	3L	1740.13	0.668116	0.12248	5.4549	4.89998e-08	6.97931e-07
FBgn0011211	blw	37617	CG3612	Oxidative Phosphorylation	2R	567732	-0.436254	0.0801303	-5.44431	5.2008e-08	7.35119e-07
FBgn0032205	CG4957	34374	CG4957	Translation	2L	2204.11	-0.68678	0.126193	-5.44231	5.25936e-08	7.42285e-07
FBgn0034735	CG4610	37571	CG4610	Translation	2R	2398.28	0.873184	0.16124	5.41544	6.11383e-08	8.53947e-07
FBgn0015221	Fer2LCH	44965	CG1469	Heme Biosynthesis	3R	2624.06	0.875829	0.161948	5.4081	6.36979e-08	8.88383e-07
FBgn0031038	Tyler	3772349	CG14208	Mitochondrial Carrier	X	578.145	0.858381	0.160097	5.36163	8.24743e-08	1.13022e-06
FBgn0031039	Shawn	3772641	CG14209	Mitochondrial Carrier	X	578.145	0.858381	0.160097	5.36163	8.24743e-08	1.13022e-06
FBgn0000370	crc	47767	CG8669	Transcription (nuclear)	2L	39015.7	0.514644	0.0964279	5.33709	9.44518e-08	1.28689e-06
FBgn0027085	Aats-leu	38581	CG7479	Translation	3L	1829.33	0.916117	0.17213	5.32224	1.02497e-07	1.38849e-06
FBgn0029712	CG15912	31385	CG15912	Unknown	X	202.391	1.05684	0.198935	5.31249	1.08135e-07	1.46068e-06
FBgn0250837	dUTPase	34529	CG4584	Nucleotide Metabolism	2L	62.3422	1.96133	0.369716	5.30497	1.1269e-07	1.52003e-06
FBgn0028426	JhI-1	36086	CG3298	Translation	2R	261.333	0.891029	0.168322	5.29359	1.19936e-07	1.60629e-06
FBgn0036909	CG15881	40159	CG15881	Translation	3L	2104.36	0.891296	0.168368	5.29375	1.19834e-07	1.60629e-06
FBgn0040268	Top3alpha	35236	CG10123	Replication & Transcription	2L	136.784	1.21897	0.230809	5.28129	1.28275e-07	1.70588e-06
FBgn0035298	SCOT	38261	CG1140	Amino Acid Metabolism	3L	343.189	0.943901	0.178879	5.27677	1.31484e-07	1.74363e-06
FBgn0034245	UQCR-6.4	36991	CG14482	Oxidative Phosphorylation	2R	16065.6	-0.565826	0.107236	-5.27645	1.31709e-07	1.74417e-06
FBgn0033761	CG8778	36392	CG8778	Amino Acid Metabolism	2R	895.058	0.862939	0.164941	5.2318	1.67864e-07	2.18872e-06
FBgn0037469	Dpck	40846	CG1939	Unknown	3R	220.234	-0.969025	0.185281	-5.23004	1.69477e-07	2.19808e-06
FBgn0028342	ATPsyndelta	31950	CG2968	Oxidative Phosphorylation	X	58885.2	-0.479964	0.0939396	-5.10929	3.2338e-07	4.01757e-06
FBgn0038922	CG6439	42586	CG6439	Tricarboxylic Acid Cycle	3R	89138.4	-0.465124	0.0911303	-5.10395	3.32641e-07	4.12178e-06
FBgn0039689	CIA30	43503	CG7598	Oxidative Phosphorylation	3R	2518.19	-0.536528	0.105674	-5.07719	3.83051e-07	4.71548e-06
FBgn0036892	Lon	40138	CG8798	Protein Stability & Degradation	3L	7508.13	0.58375	0.115382	5.05928	4.20832e-07	5.12709e-06
FBgn0051477	ATPsynepsilonL	326144	CG31477	Oxidative Phosphorylation	3R	20.361	3.28409	0.651869	5.03796	4.70528e-07	5.68851e-06
FBgn0033879	CG6543	36536	CG6543	Fatty Acid Biosynthesis & Elongation	2R	826.252	-0.564838	0.11256	-5.01811	5.21812e-07	6.24455e-06
FBgn0027093	Aats-arg	32539	CG9020	Translation	X	1478.69	-0.640328	0.127728	-5.01322	5.35263e-07	6.39276e-06
FBgn0021765	scu	32789	CG7113	Translation	X	1472.64	0.509113	0.101784	5.00191	5.67658e-07	6.75892e-06
FBgn0035438	PHGPx	38413	CG12013	ROS Defense	3L	12590.5	0.773345	0.156242	4.94966	7.43418e-07	8.69808e-06
FBgn0037602	SLIRP2	41021	CG8021	Translation	3R	573.06	0.712212	0.144217	4.93848	7.87333e-07	9.17778e-06
FBgn0030669	CG9240	32505	CG9240	Import & Sorting	X	1457.24	-0.578212	0.117156	-4.93543	7.99762e-07	9.29969e-06
FBgn0033413	prel	35969	CG8806	Apoptosis	2R	3014.22	-0.546702	0.111222	-4.91543	8.85868e-07	1.01688e-05
FBgn0033712	CG13163	36335	CG13163	Translation	2R	1407.94	-0.631167	0.128408	-4.91533	8.86348e-07	1.01688e-05
FBgn0001092	Gapdh2	32545	CG8893	Glycolysis	X	56129.5	-0.691857	0.141192	-4.9001	9.57863e-07	1.08834e-05
FBgn0001142	Gs1	33172	CG2718	Amino Acid Metabolism	2L	2358.9	-0.548449	0.112183	-4.88889	1.01405e-06	1.14942e-05
FBgn0261618	larp	53567	CG42551	Apoptosis	3R	9424.47	-0.519892	0.106533	-4.8801	1.06031e-06	1.19898e-05
FBgn0035244	ABCB7	38193	CG7955	Transmembrane Transport	3L	1765.8	-0.537814	0.110684	-4.85899	1.17983e-06	1.32619e-05
FBgn0029118	Sucb	44001	CG10622	Tricarboxylic Acid Cycle	3L	3585.53	1.11203	0.231513	4.80334	1.56044e-06	1.72122e-05
FBgn0036889	CG14100	40132	CG14100	Translation	3L	1262.89	0.748821	0.156139	4.79587	1.61971e-06	1.77829e-05
FBgn0029117	Surf1	44498	CG9943	Oxidative Phosphorylation	3L	2905.47	-0.584957	0.122128	-4.78969	1.67039e-06	1.82968e-05
FBgn0267976	Tim23	3355096	CG40042	Import & Sorting	2L	7423.85	-0.503585	0.105922	-4.75428	1.99159e-06	2.15402e-05
FBgn0001091	Gapdh1	35728	CG12055	Glycolysis	2R	254745	-0.4778	0.100644	-4.74744	2.06004e-06	2.21789e-05
FBgn0014877	Roe1	36508	CG6155	Import & Sorting	2R	4472.38	0.833798	0.175794	4.74304	2.1053e-06	2.25632e-05
FBgn0039525	CG5646	43311	CG5646	Mitochondrial Carrier	3R	43.1527	1.7901	0.380151	4.70891	2.49045e-06	2.63324e-05
FBgn0034368	CG5482	37144	CG5482	Apoptosis	2R	617.767	-0.598994	0.127267	-4.7066	2.51886e-06	2.6603e-05
FBgn0034938	CG3803	37809	CG3803	Oxidative Phosphorylation	2R	2708.07	-0.548513	0.116599	-4.70426	2.54786e-06	2.68594e-05
FBgn0010551	Phb2	46038	CG15081	Mitochondrial Dynamics	2R	20936.5	0.797331	0.170732	4.67008	3.01075e-06	3.13078e-05
FBgn0040079	pkaap	34957	CG4132	Mitochondrial Signaling	2L	690.235	-0.621909	0.133823	-4.64723	3.36414e-06	3.46015e-05
FBgn0001124	Got1	36782	CG8430	Amino Acid Metabolism	2R	1757.82	-0.947419	0.204331	-4.6367	3.5402e-06	3.62544e-05
FBgn0026576	CG5991	42849	CG5991	Metabolism of Lipids & Lipoproteins	3R	1669.64	-0.545735	0.117976	-4.62582	3.73113e-06	3.80036e-05
FBgn0038437	Sdhaf3	42004	CG14898	Oxidative Phosphorylation	3R	788.984	-0.675701	0.146367	-4.61647	3.90321e-06	3.9543e-05
FBgn0031068	Alr	32991	CG12534	Apoptosis	X	1196.79	0.565852	0.122751	4.60975	4.03146e-06	4.06244e-05
FBgn0030605	ND-B18	32434	CG5548	Oxidative Phosphorylation	X	13227.7	-0.511224	0.110989	-4.60608	4.10339e-06	4.12611e-05
FBgn0031971	Sirup	34089	CG7224	Oxidative Phosphorylation	2L	1505.06	-0.632934	0.137692	-4.59674	4.29157e-06	4.30616e-05
FBgn0004177	mts	45959	CG7109	Glycolysis	2L	11458.9	-0.475697	0.10415	-4.56741	4.93786e-06	4.8974e-05
FBgn0086130	Dbp21E2	33254	CG3561	Translation	2L	640.928	0.736832	0.161695	4.55691	5.19106e-06	5.12163e-05
FBgn0262559	Mdh2	42185	CG7998	Tricarboxylic Acid Cycle	3R	143611	-0.407767	0.0895115	-4.55547	5.22685e-06	5.15155e-05
FBgn0010340	140up	41720	CG9852	Import & Sorting	3R	1284.22	-0.57071	0.125723	-4.53942	5.64101e-06	5.50231e-05
FBgn0036117	CG6321	39233	CG6321	Amino Acid Metabolism	3L	1009.9	0.57506	0.126748	4.53705	5.70467e-06	5.54776e-05
FBgn0029888	ND-ASHI	31604	CG3192	Oxidative Phosphorylation	X	19351.3	-0.383001	0.0849262	-4.50981	6.48853e-06	6.25789e-05
FBgn0065035	AlkB	2768870	CG33250	Replication & Transcription	X	19.6291	-2.63094	0.584903	-4.49808	6.85713e-06	6.59318e-05
FBgn0019830	colt	33470	CG3057	Fatty Acid Metabolism	2L	5701.18	-0.386408	0.0859477	-4.49585	6.92911e-06	6.65561e-05
FBgn0027087	Aats-his	32841	CG6335	Translation	X	1644.71	0.608578	0.135792	4.48169	7.40556e-06	7.07726e-05
FBgn0003423	slgA	33117	CG1417	Amino Acid Metabolism	X	15439.8	-0.370657	0.0830412	-4.46353	8.06204e-06	7.63502e-05
FBgn0033547	CG12935	36134	CG12935	Unknown	2R	3199.72	-0.488886	0.109721	-4.45572	8.36118e-06	7.90253e-05
FBgn0017566	ND-75	31762	CG2286	Oxidative Phosphorylation	X	82966.9	-0.371899	0.0835214	-4.45274	8.47825e-06	7.98122e-05
FBgn0000064	Ald	43183	CG6058	Glycolysis	3R	369905	-0.416378	0.0939087	-4.43386	9.25625e-06	8.64466e-05
FBgn0032486	CG5705	34720	CG5705	Translation	2L	1734.68	-0.76373	0.174774	-4.36981	1.24356e-05	0.000113777
FBgn0029648	CG3603	31289	CG3603	Fatty Acid Degradation & Beta-oxidation	X	978.506	-1.12995	0.259074	-4.3615	1.29175e-05	0.000117615
FBgn0039112	SdhD	42808	CG10219	Oxidative Phosphorylation	3R	21704.7	-0.388134	0.0890281	-4.35968	1.30255e-05	0.000118484
FBgn0030292	CG11752	32076	CG11752	Oxidative Phosphorylation	X	8578.55	-0.38438	0.0885052	-4.34302	1.4054e-05	0.000126741
FBgn0083976	CG34140	4379908	CG34140	Translation	3L	1351.68	0.432885	0.0999131	4.33261	1.47352e-05	0.000132253
FBgn0039835	mRpL32	43698	CG12220	Translation	3R	3440.71	-0.485975	0.113516	-4.28112	1.85958e-05	0.000163297
FBgn0032162	CG4592	34317	CG4592	Fatty Acid Degradation & Beta-oxidation	2L	62.2396	1.42656	0.333288	4.28026	1.86674e-05	0.000163656
FBgn0032168	CG13126	34323	CG13126	Translation	2L	1383.88	0.783494	0.18334	4.27345	1.92475e-05	0.000168429
FBgn0017429	CG5989	38984	CG5989	Apoptosis	3L	9044.05	-0.412189	0.0968648	-4.2553	2.08768e-05	0.000181342
FBgn0028540	CG9008	34779	CG9008	Glycolysis	2L	167.692	0.798739	0.188648	4.23401	2.29558e-05	0.000196865
FBgn0001989	ND-B17	34925	CG13240	Oxidative Phosphorylation	2L	20100.9	-0.398088	0.094897	-4.19495	2.72931e-05	0.000229272
FBgn0027579	mino	43350	CG5508	Metabolism of Lipids & Lipoproteins	3R	1092.81	-0.4497	0.107551	-4.18128	2.89875e-05	0.000242213
FBgn0030743	CG9921	32599	CG9921	Oxidative Phosphorylation	X	1434.94	-0.513594	0.123	-4.17558	2.97233e-05	0.000247922
FBgn0019960	Mitofilin	42587	CG6455	Mitochondrial Dynamics	3R	30871.5	-0.38004	0.0915593	-4.15075	3.3138e-05	0.000273027
FBgn0003360	sesB	32007	CG16944	Mitochondrial Dynamics	X	290669	-0.505565	0.121819	-4.15013	3.32287e-05	0.000273536
FBgn0035240	CG33791	317974	CG33791	Tricarboxylic Acid Cycle	3L	472.008	1.06404	0.256721	4.14474	3.40206e-05	0.000278839
FBgn0036762	CG7430	39988	CG7430	Tricarboxylic Acid Cycle	3L	80803.7	-0.383072	0.0924572	-4.14323	3.42445e-05	0.000280182
FBgn0085468	ND-MWFE	5740593	CG34439	Oxidative Phosphorylation	2R	8784.21	-0.665824	0.161344	-4.12673	3.67962e-05	0.000299251
FBgn0039360	CLS	43104	CG4774	Cardiolipin Biosynthesis	3R	3008.1	-0.426569	0.103517	-4.12077	3.7761e-05	0.000306151
FBgn0020235	ATPsyngamma	43507	CG7610	Oxidative Phosphorylation	3R	113065	-0.317452	0.0771616	-4.11412	3.88663e-05	0.000314461
FBgn0034299	CG5757	37062	CG5757	Nucleotide Metabolism	2R	166.503	0.90251	0.219595	4.10988	3.95871e-05	0.000318946
FBgn0036569	CG5414	39762	CG5414	Translation	3L	799.967	-0.54726	0.133509	-4.09904	4.14872e-05	0.000333097
FBgn0038858	CG5793	42505	CG5793	Amino Acid Metabolism	3R	3869	-0.500273	0.12217	-4.09488	4.22393e-05	0.000337986
FBgn0038197	foxo	41709	CG3143	Transcription (nuclear)	3R	1243.96	-0.426872	0.104328	-4.09162	4.28371e-05	0.000341323
FBgn0035228	CG12091	38177	CG12091	Tricarboxylic Acid Cycle	3L	20322	0.440326	0.107635	4.09094	4.29631e-05	0.00034175
FBgn0031774	CG9147	33855	CG9147	Fatty Acid Metabolism	2L	663.073	0.534817	0.131107	4.07923	4.51853e-05	0.000356722
FBgn0026666	l(1)G0136	32513	CG8198	Fe-S Cluster Biosynthesis	X	2447.99	0.393908	0.0968197	4.06847	4.7323e-05	0.000372975
FBgn0039890	CG2316	43772	CG2316	Metabolism of Lipids & Lipoproteins	4	1515.24	-0.436133	0.107407	-4.06055	4.89564e-05	0.000383925
FBgn0259722	CG42376	7354420	CG42376	Oxidative Phosphorylation	X	2653.45	-0.43182	0.106541	-4.05308	5.05474e-05	0.00039509
FBgn0023519	mRpL16	31150	CG3109	Translation	X	5083.61	-0.461539	0.113894	-4.05235	5.07063e-05	0.000396004
FBgn0031893	CG4495	33999	CG4495	Calcium Signaling & Transport	2L	1748.42	-0.491276	0.121948	-4.02856	5.61204e-05	0.000435049
FBgn0031021	ND-18	32936	CG12203	Oxidative Phosphorylation	X	17321.5	-0.364922	0.0906973	-4.02352	5.73357e-05	0.000444105
FBgn0036462	mRpL39	39627	CG17166	Translation	3L	5122.31	0.48671	0.121115	4.01857	5.85513e-05	0.000452407
FBgn0037327	PEK	40653	CG2087	Translation	3R	799.615	-0.465934	0.116715	-3.99207	6.55001e-05	0.000500366
FBgn0260008	UQCR-11	5740185	CG41623	Oxidative Phosphorylation	3L	29516.8	-0.516428	0.129857	-3.97688	6.98255e-05	0.000529978
FBgn0262619	DNA-ligI	37791	CG5602	Replication & Transcription	2R	22.6363	2.12824	0.538549	3.95181	7.7562e-05	0.000580762
FBgn0029868	ND-B16.6	31578	CG3446	Oxidative Phosphorylation	X	25293.7	-0.380814	0.0964471	-3.94843	7.86664e-05	0.000588098
FBgn0034792	CG3499	37636	CG3499	Import & Sorting	2R	6596.39	-0.467225	0.118596	-3.93964	8.16041e-05	0.000608615
FBgn0037440	CRAT	40787	CG1041	Fatty Acid Metabolism	3R	9614.73	0.457672	0.117017	3.91115	9.18576e-05	0.000676009
FBgn0263987	spoon	31459	CG3249	Mitochondrial Signaling	X	10356.7	-0.313835	0.0806517	-3.89124	9.9735e-05	0.000729998
FBgn0039358	CG5028	43102	CG5028	Tricarboxylic Acid Cycle	3R	85982.2	-0.310633	0.0800867	-3.87872	0.000105009	0.000761515
FBgn0033451	CG1665	36014	CG1665	Nucleotide Metabolism	2R	421.061	0.561186	0.144819	3.8751	0.000106581	0.000771731
FBgn0001220	Hsc70-5	36583	CG8542	Import & Sorting	2R	58558.3	0.541002	0.139625	3.87467	0.000106768	0.000772494
FBgn0026872	CG14777	31099	CG14777	ROS Defense	X	432.182	-0.638407	0.164952	-3.87025	0.000108723	0.000783036
FBgn0019957	ND-42	42591	CG6343	Oxidative Phosphorylation	3R	45699.3	-0.295408	0.0765579	-3.85862	0.000114028	0.000815029
FBgn0050499	CG30499	35692	CG30499	Pentose Phosphate Pathway	2R	340.843	0.697004	0.181592	3.83829	0.000123893	0.000875827
FBgn0283658	muc	34021	CG5261	Pyruvate Metabolism	2L	89661.2	-0.315061	0.0824339	-3.82199	0.00013238	0.000929314
FBgn0027088	Aats-gly	39644	CG6778	Translation	3L	1334.06	0.547651	0.1434	3.81904	0.000133974	0.000939808
FBgn0042132	CG18809	59170	CG18809	Oxidative Phosphorylation	X	2634.51	-0.492051	0.129247	-3.80705	0.000140635	0.00098143
FBgn0034110	Atg9	36821	CG3615	Mitophagy	2R	224.629	-0.678957	0.179621	-3.77995	0.000156859	0.00108423
FBgn0015031	cype	46040	CG14028	Oxidative Phosphorylation	2L	26382.9	-0.334552	0.0885667	-3.7774	0.000158475	0.00109301
FBgn0010612	ATPsynG	46069	CG6105	Oxidative Phosphorylation	2L	41022.9	-0.348448	0.0934424	-3.72901	0.000192232	0.00130217
FBgn0037912	sea	3772221	CG6782	Mitochondrial Carrier	3R	2160.61	0.505087	0.135473	3.72832	0.000192759	0.00130468
FBgn0031428	CG9886	33431	CG9886	Fructose Metabolism	2L	76.9762	-1.02446	0.275182	-3.72285	0.000196987	0.00132759
FBgn0261380	mRpL37	41293	CG42632	Translation	3R	5777.16	0.393755	0.105918	3.71755	0.000201166	0.00135203
FBgn0262733	Src64B	48973	CG7524	Mitochondrial Signaling	3L	276.212	0.571571	0.154015	3.71114	0.000206331	0.00138365
FBgn0037777	CG11722	41227	CG11722	Oxidative Phosphorylation	3R	2145.53	-0.439763	0.118611	-3.70762	0.000209215	0.001401
FBgn0284252	Letm1	37912	CG4589	Calcium Signaling & Transport	2R	6653.64	-0.286662	0.0774064	-3.70333	0.000212784	0.00142288
FBgn0283535	Vha26	40679	CG1088	Oxidative Phosphorylation	3R	6128.94	-0.397906	0.107607	-3.69777	0.000217504	0.00144523
FBgn0085201	CG34172	5740746	CG34172	Oxidative Phosphorylation	2L	21119.8	-0.428969	0.116253	-3.68996	0.000224288	0.00148717
FBgn0035529	Fdx2	38530	CG1319	Heme Biosynthesis	3L	1118.07	-0.408741	0.111241	-3.67437	0.000238438	0.00157106
FBgn0036648	CG4098	39854	CG4098	Nucleotide Metabolism	3L	30.5729	-1.77561	0.483321	-3.67378	0.000238993	0.00157252
FBgn0037637	IscU	41059	CG9836	Fe-S Cluster Biosynthesis	3R	14942.7	-0.346895	0.0944843	-3.67146	0.000241169	0.00158463
FBgn0025352	Thiolase	37784	CG4581	Fatty Acid Degradation & Beta-oxidation	2R	9746.23	-0.356029	0.097339	-3.65762	0.000254566	0.00166225
FBgn0031684	ND-13A	33744	CG8680	Oxidative Phosphorylation	2L	11740.7	-0.307684	0.0841639	-3.65577	0.000256408	0.00166851
FBgn0004087	Dhfr	42003	CG14887	Folate & Pterin Metabolism	3R	178.806	1.61306	0.441772	3.65134	0.00026088	0.00169337
FBgn0029870	Marf	31581	CG3869	Mitochondrial Dynamics	X	13635	-0.292079	0.0799886	-3.65151	0.000260705	0.00169337
FBgn0030724	Nipsnap	32573	CG9212	Oxidative Phosphorylation	X	4671.36	-0.446014	0.122159	-3.65109	0.000261126	0.00169337
FBgn0030478	CG1640	32292	CG1640	Amino Acid Metabolism	X	2416.19	-0.632972	0.173548	-3.64724	0.00026507	0.00171541
FBgn0026479	Drp1	33445	CG3210	Mitochondrial Dynamics	2L	2638.94	0.539834	0.148411	3.63742	0.000275383	0.00177729
FBgn0025592	Gyk	43913	CG18374	Replication & Transcription	3L	1158.13	-0.388426	0.107141	-3.62539	0.00028853	0.00184573
FBgn0040389	mRpL14	31222	CG14048	Translation	X	4222.61	-0.470459	0.129784	-3.62493	0.000289043	0.00184776
FBgn0032597	CG17904	35000	CG17904	Fe-S Cluster Biosynthesis	2L	978.284	0.427703	0.118276	3.61615	0.000299016	0.00190378
FBgn0285951	mRpS34	39809	CG42648	Translation	3L	2488.38	-0.334973	0.092887	-3.60624	0.000310662	0.00196642
FBgn0036726	QIL1	39948	CG7603	Mitochondrial Dynamics	3L	15013	-0.438288	0.121655	-3.60272	0.0003149	0.00199015
FBgn0024841	Pcd	43499	CG1963	Amino Acid Metabolism	3R	670.108	0.43287	0.120749	3.58487	0.000337247	0.00212144
FBgn0035942	CG5660	39023	CG5660	Translation	3L	1129.19	-0.441844	0.123319	-3.58292	0.000339773	0.00213449
FBgn0031231	mRpL10	33182	CG11488	Translation	2L	3715.66	-0.379624	0.106404	-3.56778	0.000360024	0.00224824
FBgn0265177	CG44242	19836175	CG44242	Lipoic Acid Metabolism	2R	6991.7	-0.453138	0.127665	-3.54945	0.00038604	0.00239487
FBgn0030480	Tim9a	32294	CG1660	Import & Sorting	X	1926.11	0.528966	0.150398	3.51712	0.000436265	0.00266443
FBgn0036334	CG11267	39476	CG11267	Import & Sorting	3L	6323.21	0.522189	0.148657	3.51271	0.000443566	0.00270552
FBgn0010217	ATPsynbeta	43829	CG11154	Oxidative Phosphorylation	4	596209	-0.282996	0.080573	-3.51229	0.000444262	0.00270802
FBgn0030883	CG7772	32776	CG7772	Mitochondrial Dynamics	X	457.468	-0.548634	0.156522	-3.50515	0.00045635	0.00277454
FBgn0037999	CG4860	41480	CG4860	Fatty Acid Degradation & Beta-oxidation	3R	95.7776	-0.95634	0.27478	-3.48038	0.000500698	0.00299594
FBgn0010100	Acon	44149	CG9244	Tricarboxylic Acid Cycle	2L	327794	-0.288246	0.0838786	-3.43646	0.000589366	0.00347366
FBgn0024945	NitFhit	38029	CG7067	Amino Acid Metabolism	3L	1065.57	0.577631	0.168508	3.42791	0.000608241	0.0035635
FBgn0033905	CG18324	36568	CG18324	Mitochondrial Carrier	2R	1836.77	0.413429	0.120661	3.42636	0.000611728	0.00357422
FBgn0000546	EcR	35540	CG1765	Transcription (nuclear)	2R	1336.73	-0.787603	0.230694	-3.41406	0.000640034	0.00372807
FBgn0015245	Hsp60	32045	CG12101	Protein Stability & Degradation	X	28488	0.744298	0.218096	3.4127	0.000643227	0.00374436
FBgn0035960	CG4942	39044	CG4942	Oxidative Phosphorylation	3L	627.878	0.521306	0.152857	3.41042	0.000648626	0.0037665
FBgn0038811	CG4159	42440	CG4159	Translation	3R	253.607	0.656358	0.192758	3.40508	0.000661443	0.00383621
FBgn0261862	whd	36109	CG12891	Fatty Acid Degradation & Beta-oxidation	2R	1433.04	-0.358077	0.105295	-3.40071	0.000672112	0.00388615
FBgn0032644	CG5131	35057	CG5131	Protein Stability & Degradation	2L	2849.32	-0.384444	0.113411	-3.38983	0.000699355	0.00402395
FBgn0038924	CG6028	42589	CG6028	Amino Acid Metabolism	3R	145.564	0.797617	0.235677	3.38436	0.000713442	0.00409503
FBgn0013576	mtd	45467	CG32464	ROS Defense	3R	3543.18	-0.343583	0.101876	-3.37257	0.000744712	0.00425897
FBgn0030692	mRpS30	32530	CG8470	Translation	X	12395	-0.391162	0.116034	-3.3711	0.000748691	0.00427522
FBgn0031263	Tspo	33231	CG2789	Apoptosis	2L	332.196	0.570207	0.169435	3.36534	0.000764507	0.00435635
FBgn0035334	CG8993	38301	CG8993	ROS Defense	3L	6654.67	-0.336099	0.0999745	-3.36185	0.000774228	0.00440377
FBgn0027291	l(1)G0156	32940	CG12233	Tricarboxylic Acid Cycle	X	186373	-0.296036	0.0887264	-3.33651	0.000848383	0.00476245
FBgn0038516	P5cr-2	42106	CG5840	Amino Acid Metabolism	3R	103.416	1.10378	0.332335	3.32128	0.00089605	0.00499734
FBgn0039930	CG11077	43831	CG11077	ROS Defense	4	277.187	-0.621138	0.187113	-3.31959	0.000901482	0.00502171
FBgn0011760	ctp	31405	CG6998	Apoptosis	X	9647.16	0.33054	0.0997853	3.31251	0.000924615	0.0051412
FBgn0036135	mRpL2	39253	CG7636	Translation	3L	5920.7	-0.397742	0.121145	-3.28319	0.00102639	0.00563766
FBgn0000447	Dhod	41022	CG9741	Nucleotide Metabolism	3R	1802.01	0.469547	0.143448	3.27328	0.00106306	0.00580871
FBgn0062440	CG17680	37071	CG17680	Calcium Signaling & Transport	2R	577.918	0.405903	0.124532	3.25944	0.00111633	0.00606121
FBgn0029823	CG3011	31524	CG3011	Folate & Pterin Metabolism	X	770.018	0.37032	0.113783	3.25461	0.00113549	0.0061499
FBgn0038923	mRpL35	42588	CG13410	Translation	3R	3949.2	-0.424593	0.131152	-3.2374	0.00120623	0.00647627
FBgn0051739	CG31739	326155	CG31739	Translation	2L	2179.88	0.449152	0.139171	3.22734	0.00124949	0.00665406
FBgn0038307	mRpS10	41838	CG4247	Translation	3R	6133.61	0.344973	0.107022	3.2234	0.0012668	0.00673108
FBgn0050491	CG30491	35704	CG30491	Metabolism of Vitamins & Co-Factors	2R	1567.33	-0.390382	0.121484	-3.21344	0.00131154	0.00694536
FBgn0017482	T3dh	37551	CG3425	Pyruvate Metabolism	2R	816.231	0.373716	0.116339	3.2123	0.00131678	0.00696528
FBgn0039635	CG11876	43437	CG11876	Pyruvate Metabolism	3R	64865.5	-0.296755	0.092423	-3.21083	0.0013235	0.00699693
FBgn0039830	ATPsynC	43693	CG1746	Oxidative Phosphorylation	3R	607573	-0.325421	0.101396	-3.20942	0.00133004	0.00702364
FBgn0027082	Aats-pro	38331	CG12186	Translation	3L	427.092	-0.446005	0.13946	-3.19809	0.00138343	0.00728518
FBgn0047038	ND-13B	39214	CG6463	Oxidative Phosphorylation	3L	17170.7	-0.317649	0.0996282	-3.18834	0.00143091	0.00750316
FBgn0036843	CG6812	40080	CG6812	Transmembrane Transport	3L	151.784	-0.868418	0.277203	-3.13279	0.00173153	0.00882784
FBgn0016120	ATPsynD	42291	CG6030	Oxidative Phosphorylation	3R	68704.1	-0.267988	0.0855857	-3.13122	0.00174079	0.00885507
FBgn0027360	Tim10	37478	CG9878	Import & Sorting	2R	8316.93	0.466373	0.148946	3.13115	0.00174121	0.00885507
FBgn0260223	CG42497	8674071	CG42497	Translation	2R	8316.65	0.466396	0.148962	3.13097	0.0017423	0.00885507
FBgn0037643	skap	41067	CG11963	Tricarboxylic Acid Cycle	3R	79584.2	-0.2764	0.0883459	-3.12861	0.00175635	0.00891585
FBgn0031436	ND-B17.2	33443	CG3214	Oxidative Phosphorylation	2L	17614.3	-0.317094	0.101469	-3.12502	0.00177791	0.00902041
FBgn0031881	CG3476	33987	CG3476	Fatty Acid Metabolism	2L	735.919	-0.440174	0.14113	-3.11893	0.00181509	0.00917947
FBgn0024360	CG11418	31081	CG11418	Translation	X	1755.86	0.359014	0.115559	3.10677	0.00189141	0.00951956
FBgn0037696	GstZ1	41132	CG9362	Amino Acid Metabolism	3R	1174.8	0.492943	0.158752	3.10512	0.00190202	0.0095526
FBgn0032715	CG17597	35140	CG17597	Bile Acid Synthesis	2L	509.339	-0.413043	0.133128	-3.1026	0.00191831	0.00961907
FBgn0263112	Mitf	3885647	CG43369	Transcription (nuclear)	4	483.544	0.493041	0.159141	3.09813	0.00194745	0.00974963
FBgn0039561	mfrn	43353	CG4963	Fe-S Cluster Biosynthesis	3R	24640.4	0.307606	0.0993214	3.09708	0.00195437	0.00977913
FBgn0028962	Aats-ala-m	38595	CG4633	Translation	3L	3006.23	0.541643	0.175512	3.08608	0.00202814	0.0101054
FBgn0036335	mRpL20	39477	CG11258	Translation	3L	2471.15	-0.434776	0.141761	-3.06697	0.00216238	0.0106785
FBgn0037788	CG3940	41238	CG3940	Nitrogen Metabolism	3R	536.162	0.664298	0.216899	3.0627	0.00219347	0.0108068
FBgn0030572	mRpS25	32395	CG14413	Translation	X	3565.46	-0.425701	0.139834	-3.04432	0.00233207	0.0113737
FBgn0262509	nrm	40515	CG43079	Amino Acid Metabolism	3L	12579.8	-0.315492	0.103681	-3.04292	0.00234294	0.011409
FBgn0023507	CG3835	31184	CG3835	Oxidative Phosphorylation	X	394.004	-0.472629	0.155334	-3.04266	0.00234494	0.0114128
FBgn0025111	Ant2	32008	CG1683	Mitochondrial Dynamics	X	1340.24	-0.418678	0.137977	-3.03441	0.00241008	0.0116877
FBgn0083984	CG34148	326250	CG34148	Amino Acid Metabolism	3R	449.604	-0.405227	0.134072	-3.02247	0.00250724	0.0121215
FBgn0034986	mRpS17	37872	CG4326	Translation	2R	4484.08	-0.300473	0.0996679	-3.01474	0.00257196	0.01239
FBgn0085452	CG34423	5740313	CG34423	Oxidative Phosphorylation	2R	12936.5	0.529572	0.175948	3.00982	0.00261405	0.0125416
FBgn0016691	ATPsynO	41845	CG4307	Oxidative Phosphorylation	3R	71230.4	-0.295103	0.0983415	-3.0008	0.00269275	0.0128539
FBgn0031092	CG9577	33016	CG9577	Fatty Acid Degradation & Beta-oxidation	X	2565.11	-0.406018	0.135596	-2.99432	0.00275055	0.013044
FBgn0028436	ECSIT	40732	CG10610	Oxidative Phosphorylation	3R	3192.86	-0.424016	0.141737	-2.99156	0.00277553	0.0131427
FBgn0086443	Aats-asn	35194	CG10687	Translation	2L	1302.79	0.354013	0.118551	2.98618	0.00282489	0.0133363
FBgn0275436	Aats-phe-m	36547	CG13348	Translation	2R	5308.03	-0.306027	0.102546	-2.9843	0.00284227	0.0133983
FBgn0038570	Prx5	3771951	CG7217	ROS Defense	3R	14300.9	-0.269039	0.0902589	-2.98074	0.00287549	0.0134942
FBgn0038571	CG7215	3772662	CG7215	ROS Defense	3R	14300.9	-0.269039	0.0902589	-2.98074	0.00287549	0.0134942
FBgn0040634	CG4186	50107	CG4186	Import & Sorting	3L	699.079	-0.430673	0.145618	-2.95754	0.00310101	0.0144734
FBgn0083986	CG34150	4379863	CG34150	Oxidative Phosphorylation	3R	1440.48	-0.301906	0.102127	-2.95617	0.00311482	0.0145307
FBgn0039020	CG17141	42697	CG17141	Translation	3R	332.075	0.604977	0.204729	2.95502	0.00312652	0.0145711
FBgn0266582	ND-30	38378	CG12079	Oxidative Phosphorylation	3L	28037.8	-0.310333	0.105406	-2.94418	0.00323816	0.0150023
FBgn0033949	CG10131	36624	CG10131	Fatty Acid Biosynthesis & Elongation	2R	19.9821	1.8353	0.623448	2.94379	0.00324216	0.0150059
FBgn0260779	GatA	42283	CG6007	Translation	3R	1055.34	-0.595483	0.20255	-2.93994	0.00328281	0.0151571
FBgn0260747	CG5010	32701	CG5010	Mitochondrial Signaling	X	19302.6	0.299852	0.102357	2.92947	0.00339538	0.0156234
FBgn0020272	mst	33119	CG1424	Mitochondrial Dynamics	X	33.7536	1.18201	0.403739	2.92767	0.00341511	0.0156989
FBgn0040773	COX7C	50246	CG2249	Oxidative Phosphorylation	2R	35875.1	-0.276765	0.0945504	-2.92717	0.00342059	0.0157164
FBgn0033010	Atf6	35480	CG3136	Transcription (nuclear)	2R	398.433	-0.404652	0.138283	-2.92626	0.00343068	0.0157551
FBgn0010213	Sod2	36878	CG8905	ROS Defense	2R	20446.8	-0.31412	0.107792	-2.91414	0.00356675	0.0163086
FBgn0030407	CG2543	32212	CG2543	Folate & Pterin Metabolism	X	18.2011	1.92289	0.662844	2.90097	0.00372004	0.0168787
FBgn0283427	FASN1	33524	CG3523	Fatty Acid Biosynthesis & Elongation	2L	47.4398	1.25537	0.433302	2.89721	0.00376499	0.0170499
FBgn0031189	CG14618	33134	CG14618	Translation	X	239.055	-0.553251	0.191154	-2.89426	0.00380049	0.0171695
FBgn0031066	COX6B	32989	CG14235	Oxidative Phosphorylation	X	64750.8	-0.306637	0.106087	-2.89043	0.00384717	0.0173141
FBgn0026761	Trap1	35559	CG3152	Apoptosis	2R	6810.9	0.46936	0.162535	2.88774	0.00388024	0.0174463
FBgn0026089	CG14817	31145	CG14817	Translation	X	1893.73	-0.33116	0.11508	-2.87764	0.00400657	0.0179801
FBgn0022160	Gpo-1	47611	CG8256	Oxidative Phosphorylation	2R	165061	-0.242363	0.0848492	-2.8564	0.00428479	0.018985
FBgn0016119	ATPsynCF6	42759	CG4412	Oxidative Phosphorylation	3R	52126.5	-0.267358	0.093758	-2.85158	0.00435029	0.0192211
FBgn0033100	CG3420	35585	CG3420	Oxidative Phosphorylation	2R	4046.11	-0.318987	0.112031	-2.84732	0.00440887	0.0194435
FBgn0039969	Fis1	49892	CG17510	Mitochondrial Dynamics	2R	798.417	-0.316747	0.111332	-2.84507	0.00444013	0.0195722
FBgn0039223	CG5805	42950	CG5805	Mitochondrial Carrier	3R	1479.94	-0.334505	0.1181	-2.83239	0.00462011	0.0202615
FBgn0020018	Ppox	42939	CG5796	Heme Biosynthesis	3R	805.839	-0.428318	0.15157	-2.82587	0.00471522	0.0206307
FBgn0030178	CG2974	31944	CG2974	Metabolism of Vitamins & Co-Factors	X	328.905	-0.575611	0.204106	-2.82016	0.00479999	0.0209822
FBgn0038224	ATPsynE	41745	CG3321	Oxidative Phosphorylation	3R	40752.6	-0.273637	0.0971948	-2.81535	0.00487239	0.0212495
FBgn0083953	CG34117	4379851	CG34117	Oxidative Phosphorylation	3R	1561.28	-0.49093	0.174457	-2.81404	0.00489234	0.0213168
FBgn0001247	Ide	40248	CG5517	Mitochondrial Signaling	3L	5550.33	-0.256427	0.0916158	-2.79894	0.00512709	0.0222677
FBgn0019624	COX5A	41432	CG14724	Oxidative Phosphorylation	3R	80906.1	-0.304532	0.109391	-2.78387	0.00537138	0.02319
FBgn0037873	SdhC	41340	CG6666	Oxidative Phosphorylation	3R	23783.5	-0.293531	0.105533	-2.78141	0.00541241	0.0233351
FBgn0032236	mRpS7	34412	CG5108	Translation	2L	5145.4	-0.352915	0.127309	-2.7721	0.00556954	0.0239361
FBgn0034919	CG5569	37783	CG5569	Oxidative Phosphorylation	2R	2642.16	0.260115	0.093867	2.7711	0.00558667	0.0239879
FBgn0035811	CG12262	38864	CG12262	Fatty Acid Degradation & Beta-oxidation	3L	10103.7	-0.281574	0.101673	-2.7694	0.00561594	0.0240923
FBgn0032511	ND-B22	34747	CG9306	Oxidative Phosphorylation	2L	18677.9	-0.268647	0.0971839	-2.76432	0.00570422	0.024405
FBgn0038049	CG5844	41533	CG5844	Fatty Acid Degradation & Beta-oxidation	3R	2833.47	0.36445	0.131826	2.76464	0.00569858	0.024405
FBgn0069923	CG41128	3355108	CG41128	Mitochondrial Dynamics	3R	8532.61	-0.324663	0.117458	-2.76408	0.00570842	0.0244107
FBgn0032922	CG9249	35383	CG9249	Ubiquinone Biosynthesis	2L	1983.07	-0.292527	0.105948	-2.76105	0.0057615	0.0245853
FBgn0004407	DNApol-gamma35	3772064	CG33650	Replication & Transcription	2L	5782.17	-0.315295	0.114416	-2.75569	0.00585683	0.0249325
FBgn0064115	CG33649	3772218	CG33649	Translation	2L	5782.17	-0.315295	0.114416	-2.75569	0.00585683	0.0249325
FBgn0261938	mtRNApol	33285	CG4644	Replication & Transcription	2L	5717.11	-0.307255	0.111514	-2.75531	0.00586368	0.0249504
FBgn0036629	CG4573	39828	CG4573	Translation	3L	233.139	0.862578	0.313654	2.7501	0.00595776	0.0252596
FBgn0010516	wal	36252	CG8996	Oxidative Phosphorylation	2R	5590.11	-0.27022	0.0984678	-2.74425	0.00606501	0.0256338
FBgn0038795	CG4335	42421	CG4335	Fatty Acid Metabolism	3R	24.6567	1.40771	0.513889	2.73932	0.00615663	0.0259397
FBgn0003189	r	32640	CG18572	Nitrogen Metabolism	X	76.8347	1.26696	0.464242	2.72908	0.00635107	0.0266401
FBgn0026261	bonsai	37587	CG4207	Translation	2R	6565.93	-0.2832	0.103809	-2.72808	0.00637036	0.0267018
FBgn0038745	CG4538	42369	CG4538	Protein Stability & Degradation	3R	5829.74	-0.255597	0.0937861	-2.72531	0.00642403	0.0269103
FBgn0002521	pho	43819	CG17743	Transcription (nuclear)	4	945.565	-0.330479	0.121681	-2.71594	0.00660882	0.0275621
FBgn0050481	mRpL53	3772367	CG30481	Translation	2R	6027.82	-0.283801	0.105355	-2.69376	0.00706508	0.0291105
FBgn0039115	CG10214	42811	CG10214	Translation	3R	576.967	0.382811	0.14278	2.68112	0.00733763	0.0300572
FBgn0010611	Hmgs	44154	CG4311	Amino Acid Metabolism	2R	10814.3	0.325851	0.121637	2.67888	0.0073868	0.0301931
FBgn0015795	Rab7	42841	CG5915	Mitophagy	3R	2477.12	-0.304018	0.113548	-2.67745	0.00741854	0.0303097
FBgn0033391	CG8026	35941	CG8026	Folate & Pterin Metabolism	2R	3412.84	0.360268	0.134729	2.67401	0.00749495	0.0305558
FBgn0012034	AcCoAS	40348	CG9390	Pyruvate Metabolism	3L	83.0498	0.829538	0.3118	2.66048	0.00780293	0.0315932
FBgn0030403	CG1824	32208	CG1824	Import & Sorting	X	3658.88	-0.279442	0.105078	-2.65939	0.00782825	0.0316821
FBgn0083167	Neb-cGP	50417	CG15304	Oxidative Phosphorylation	X	39171.3	-0.311786	0.117248	-2.65919	0.00783281	0.031687
FBgn0050404	Tango11	246596	CG30404	Mitochondrial Dynamics	2R	2969.05	-0.264061	0.0994355	-2.6556	0.00791679	0.0319583
FBgn0030718	ND-20	32565	CG9172	Oxidative Phosphorylation	X	27541.3	-0.280648	0.106167	-2.64346	0.00820623	0.0329156
FBgn0039241	CG11089	42973	CG11089	Nucleotide Metabolism	3R	146.824	0.710407	0.269482	2.6362	0.00838413	0.0335436
FBgn0031824	CG9547	33911	CG9547	Fatty Acid Degradation & Beta-oxidation	2L	216.462	0.617579	0.234791	2.63033	0.00853016	0.0340269
FBgn0085736	CG40472	8673970	CG40472	Oxidative Phosphorylation	3L	36.693	-1.07063	0.407085	-2.62999	0.00853886	0.0340329
FBgn0031505	ND-B14.5B	33528	CG12400	Oxidative Phosphorylation	2L	16597.3	-0.48107	0.183076	-2.6277	0.00859639	0.0341756
FBgn0086691	UK114	34897	CG15261	Translation	2L	48.1068	1.28272	0.48875	2.6245	0.00867774	0.0344121
FBgn0083968	CG34132	4379884	CG34132	Import & Sorting	2L	5669.46	-0.265211	0.101081	-2.62375	0.00869687	0.0344623
FBgn0038584	mTerf5	42182	CG7175	Replication & Transcription	3R	1024.04	0.388787	0.149063	2.6082	0.00910201	0.0358238
FBgn0040491	Buffy	36251	CG8238	Apoptosis	2R	59.9588	-1.13537	0.435581	-2.60655	0.0091459	0.03593
FBgn0022338	dnk	42273	CG5452	Replication & Transcription	3R	83.8896	0.739181	0.284506	2.59812	0.00937362	0.0366483
FBgn0058002	ND-AGGG	3355155	CG40002	Oxidative Phosphorylation	3L	576.369	-0.386576	0.149264	-2.58987	0.0096012	0.0374296
FBgn0027083	Aats-met-m	41733	CG31322	Translation	3R	989.334	0.410357	0.160186	2.56175	0.0104145	0.0402679
FBgn0036920	CG8004	40178	CG8004	Import & Sorting	3L	2313.08	-0.268448	0.105458	-2.54555	0.0109105	0.0419963
FBgn0034001	mRpL41	36688	CG12954	Translation	2R	2919.41	0.269682	0.106199	2.5394	0.0111043	0.0426555
FBgn0032033	CG13392	34157	CG13392	Unknown	2L	1197.62	-0.370985	0.146239	-2.53684	0.0111857	0.0428885
FBgn0038271	UQCR-C1	41800	CG3731	Import & Sorting	3R	165780	-0.247329	0.0975382	-2.53571	0.0112219	0.0429499
FBgn0039531	CG5611	43318	CG5611	Fatty Acid Metabolism	3R	510.691	-0.305376	0.120857	-2.52675	0.0115122	0.0437946
FBgn0029819	Usp30	31519	CG3016	Mitophagy	X	264.68	0.487826	0.193994	2.51465	0.011915	0.0448836
FBgn0030853	ND-24	32740	CG5703	Oxidative Phosphorylation	X	25327.8	-0.236966	0.0943775	-2.51083	0.0120446	0.0452908
FBgn0011361	ND-ACP	38154	CG9160	Oxidative Phosphorylation	3L	38752	-0.246679	0.0985768	-2.5024	0.0123354	0.0462921
FBgn0051643	CG31643	318867	CG31643	Translation	2L	407.676	-0.39069	0.156729	-2.49277	0.012675	0.0473782
FBgn0040985	CG6115	50459	CG6115	Oxidative Phosphorylation	2L	13023.4	0.280513	0.112825	2.48628	0.0129087	0.0481375
FBgn0050108	CG30108	246460	CG30108	Apoptosis	2R	18.3409	-1.46423	0.591883	-2.47386	0.0133663	0.0493751
FBgn0033208	mRpL52	35711	CG1577	Translation	2R	5692.16	-0.298333	0.120894	-2.46773	0.0135974	0.0501118
FBgn0033989	CG7639	36675	CG7639	Import & Sorting	2R	3175.64	0.393879	0.15974	2.46576	0.0136724	0.0503688
FBgn0039219	CG13630	42943	CG13630	Import & Sorting	3R	3868.73	-0.272638	0.111079	-2.45446	0.0141097	0.0517374
FBgn0028530	mTTF	34837	CG18124	Replication & Transcription	2L	1101.85	-0.319537	0.131707	-2.42612	0.0152612	0.0552515
FBgn0019644	ATPsynB	39143	CG8189	Oxidative Phosphorylation	3L	79196.3	-0.217576	0.0897653	-2.42383	0.0153576	0.0555368
FBgn0039697	CG7834	43515	CG7834	Oxidative Phosphorylation	3R	6397.36	-0.261172	0.108165	-2.41457	0.015754	0.0566662
FBgn0039836	CG1750	43699	CG1750	Translation	3R	921.965	-0.303635	0.125983	-2.41013	0.0159466	0.0572067
FBgn0263863	mRpL45	42671	CG6949	Translation	3R	5297.69	0.250883	0.104365	2.4039	0.0162211	0.0580002
FBgn0051159	EF-G2	42670	CG31159	Translation	3R	1631.64	-0.280583	0.117059	-2.39693	0.016533	0.0588428
FBgn0038400	CG5903	41959	CG5903	Mitochondrial Dynamics	3R	20895.5	-0.288562	0.120483	-2.39505	0.0166183	0.0590774
FBgn0030733	UQCR-14	32586	CG3560	Oxidative Phosphorylation	X	42467.4	-0.233212	0.0980543	-2.3784	0.0173879	0.0613286
FBgn0011227	ox	45401	CG8764	Oxidative Phosphorylation	2R	16109.5	-0.24614	0.104075	-2.36501	0.0180294	0.0633781
FBgn0027945	ppl	40349	CG7758	Amino Acid Metabolism	3L	7200.31	-0.288234	0.121973	-2.3631	0.0181229	0.0636358
FBgn0263911	COX8	40390	CG7181	Oxidative Phosphorylation	3L	23777	-0.25037	0.106135	-2.35898	0.0183251	0.0642741
FBgn0035028	Start1	37927	CG3522	Bile Acid Synthesis	2R	175.765	-0.47768	0.202838	-2.35498	0.0185238	0.0648746
FBgn0027615	CG6404	39222	CG6404	Oxidative Phosphorylation	3L	6752.01	-0.321766	0.136733	-2.35324	0.0186106	0.0651303
FBgn0032790	CG10194	35231	CG10194	Metabolism of Lipids & Lipoproteins	2L	472.862	0.385915	0.16449	2.34614	0.0189692	0.0661399
FBgn0038106	CG7488	41597	CG7488	Translation	3R	743.35	0.316965	0.135264	2.34331	0.0191134	0.0665692
FBgn0032229	CG5045	34402	CG5045	Protein Stability & Degradation	2L	3519.46	-0.253975	0.109748	-2.31417	0.0206584	0.0709039
FBgn0044511	mRpS21	318249	CG32854	Translation	3R	3306.73	-0.482328	0.209225	-2.30531	0.0211493	0.0723784
FBgn0260407	mRpS23	318977	CG31842	Translation	2L	2671.67	0.283985	0.123627	2.29711	0.0216122	0.0736955
FBgn0032222	CG5037	34394	CG5037	Oxidative Phosphorylation	2L	11729.5	-0.254606	0.111108	-2.29151	0.021934	0.0745505
FBgn0042185	CG18769	59223	CG18769	Calcium Signaling & Transport	3L	270.332	0.674475	0.295388	2.28335	0.0224096	0.0757579
FBgn0035600	Cyt-c1	38612	CG4769	Oxidative Phosphorylation	3L	113724	-0.213489	0.0939091	-2.27336	0.0230044	0.0774083
FBgn0038319	mRpL9	41859	CG31478	Translation	3R	5874.7	-0.255676	0.11328	-2.25702	0.0240067	0.080323
FBgn0030239	CG17333	32013	CG17333	Pentose Phosphate Pathway	X	128.949	0.49897	0.221359	2.25412	0.0241887	0.0808745
FBgn0031877	CG10399	33978	CG10399	Amino Acid Metabolism	2L	145.492	-0.461141	0.204748	-2.25223	0.0243074	0.0811853
FBgn0263120	Acsl	46068	CG8732	Fatty Acid Biosynthesis & Elongation	2R	16607.8	-0.184695	0.0821891	-2.2472	0.0246273	0.0820217
FBgn0031500	CG17221	33521	CG17221	Oxidative Phosphorylation	2L	1769.94	0.223675	0.0996486	2.24463	0.0247916	0.0823654
FBgn0037892	mRpL40	41364	CG5242	Translation	3R	4622.18	-0.247586	0.110551	-2.23955	0.0251199	0.083251
FBgn0001230	Hsp68	42852	CG5436	Apoptosis	3R	99.9487	1.45292	0.648814	2.23935	0.0251332	0.0832659
FBgn0030584	CG14407	32410	CG14407	Fe-S Cluster Biosynthesis	X	4251.4	-0.275972	0.12339	-2.23658	0.0253135	0.0837458
FBgn0039855	CG1638	43721	CG1638	Fatty Acid Metabolism	3R	104.688	0.531424	0.237871	2.23408	0.0254775	0.0841999
FBgn0036749	CG7460	39973	CG7460	Amino Acid Metabolism	3L	563.528	0.295964	0.13261	2.23184	0.0256252	0.0845021
FBgn0050354	UQCR-11L	246560	CG30354	Oxidative Phosphorylation	2R	107.378	-0.742519	0.334011	-2.22304	0.0262133	0.0859694
FBgn0037714	CG9396	41156	CG9396	Pyruvate Metabolism	3R	7.69082	2.08295	0.946275	2.20121	0.0277213	0.0902255
FBgn0029890	CG4095	31606	CG4095	Tricarboxylic Acid Cycle	X	5042.53	-0.206141	0.0936933	-2.20016	0.0277953	0.0903729
FBgn0031459	CG2862	33471	CG2862	Calcium Signaling & Transport	2L	3524.3	0.245051	0.112071	2.18657	0.0287741	0.0930747
FBgn0038107	CG17327	41598	CG17327	Translation	3R	5695.76	-0.287584	0.13179	-2.18214	0.0290993	0.0937092
FBgn0038925	Cchl	42590	CG6022	Oxidative Phosphorylation	3R	39669.3	-0.246676	0.113289	-2.17742	0.0294494	0.094643
FBgn0040337	CG3021	53546	CG3021	Translation	X	553.036	0.329939	0.151518	2.17755	0.0294394	0.094643
FBgn0033808	CG4627	36457	CG4627	Oxidative Phosphorylation	2R	3372.48	-0.236117	0.108563	-2.17493	0.0296354	0.0950791
FBgn0034535	CG11110	37337	CG11110	Import & Sorting	2R	724.346	0.362905	0.166997	2.17312	0.0297714	0.0954182
FBgn0027864	Ogg1	31806	CG1795	ROS Defense	X	61.2999	0.743472	0.342449	2.17104	0.0299278	0.0958543
FBgn0039741	CG7943	43574	CG7943	Mitochondrial Carrier	3R	1713.74	0.277729	0.128029	2.16927	0.0300619	0.096186
FBgn0040001	FASN3	3355111	CG17374	Fatty Acid Biosynthesis & Elongation	3L	9.7123	2.31707	1.06942	2.16666	0.0302607	0.0965927
FBgn0002719	Men	47173	CG10120	Pyruvate Metabolism	3R	506.303	0.580579	0.267996	2.16637	0.0302826	0.09663
FBgn0039305	CG11858	43044	CG11858	Translation	3R	578.326	0.353528	0.163546	2.16164	0.0306458	0.0975628
FBgn0030679	CG8206	32516	CG8206	Import & Sorting	X	8843.6	-0.264011	0.122188	-2.1607	0.0307185	0.0977236
FBgn0029131	Debcl	53585	CG33134	Apoptosis	2R	113.521	0.501464	0.232925	2.1529	0.0313265	0.0992468
FBgn0039909	ND-49	43798	CG1970	Oxidative Phosphorylation	4	60671.3	-0.169178	0.0788608	-2.14528	0.0319307	0.100851
FBgn0030786	mRpL22	32662	CG4742	Translation	X	5539.57	-0.29099	0.135719	-2.14406	0.032028	0.101106
FBgn0030345	CG1847	32144	CG1847	Import & Sorting	X	174.857	0.438587	0.20608	2.12824	0.0333173	0.10396
FBgn0035046	ND-19	37946	CG3683	Oxidative Phosphorylation	2R	17225.7	-0.187323	0.0880091	-2.12846	0.0332994	0.10396
FBgn0038426	mRpS33	41991	CG10406	Translation	3R	2799.94	-0.236409	0.111075	-2.12836	0.0333068	0.10396
FBgn0032670	CG5783	35088	CG5783	Translation	2L	24.348	-1.13069	0.535713	-2.11062	0.0348046	0.107655
FBgn0014031	Spat	31587	CG3926	Amino Acid Metabolism	X	112.216	0.707346	0.335177	2.11037	0.0348266	0.107673
FBgn0261353	Ccdc56	39320	CG42630	Oxidative Phosphorylation	3L	11581.2	-0.247291	0.117272	-2.10869	0.0349714	0.107873
FBgn0261381	mtTFB1	8674019	CG42631	Replication & Transcription	3L	11581.2	-0.247291	0.117272	-2.10869	0.0349714	0.107873
FBgn0028479	Mtpalpha	34276	CG4389	Fatty Acid Degradation & Beta-oxidation	2L	11716	-0.248335	0.11792	-2.10597	0.035207	0.108458
FBgn0034351	CG5190	37124	CG5190	Translation	2R	2307.34	0.320751	0.152596	2.10196	0.0355568	0.109322
FBgn0027794	Lrpprc2	31095	CG14786	Translation	X	3773.06	0.274086	0.130775	2.09586	0.0360949	0.110627
FBgn0039737	CG7920	43562	CG7920	Fatty Acid Metabolism	3R	81276.1	-0.320449	0.152899	-2.09582	0.0360984	0.110627
FBgn0021796	Tor	47396	CG5092	Mitochondrial Signaling	2L	1229.7	-0.323428	0.154701	-2.09066	0.0365586	0.111602
FBgn0030217	CG2124	31989	CG2124	Translation	X	516.781	-0.381536	0.182801	-2.08717	0.0368725	0.112234
FBgn0086706	pix	39027	CG5651	Transmembrane Transport	3L	4590.23	-0.226573	0.108806	-2.08236	0.0373095	0.113309
FBgn0036824	CG3902	40059	CG3902	Fatty Acid Degradation & Beta-oxidation	3L	244.619	0.595433	0.288461	2.06417	0.0390016	0.117315
FBgn0036208	CG10361	39333	CG10361	Amino Acid Metabolism	3L	20.1862	1.2092	0.58769	2.05754	0.0396344	0.118698
FBgn0003479	spn-A	43577	CG7948	Replication & Transcription	3R	140.189	0.421004	0.204746	2.05622	0.0397612	0.118918
FBgn0002723	Met	32114	CG1705	Transcription (nuclear)	X	310.45	-0.314576	0.15309	-2.05484	0.0398948	0.11928
FBgn0021750	Aats-ser	41862	CG4938	Translation	3R	2552.28	-0.233356	0.114711	-2.03429	0.0419223	0.123924
FBgn0026061	Mipp1	39841	CG4123	Glycolysis	3L	157.372	-0.614932	0.302862	-2.0304	0.0423157	0.124663
FBgn0037102	CRIF	40395	CG7172	Translation	3L	5081.73	0.225901	0.111607	2.02408	0.0429624	0.12633
FBgn0026741	mRpL18	36406	CG12373	Translation	2R	3579.26	-0.203758	0.100853	-2.02034	0.043348	0.127307
FBgn0034579	mRpL54	37389	CG9353	Translation	2R	4300.62	0.221468	0.110058	2.01228	0.04419	0.129545
FBgn0011455	ND-SGDH	46260	CG9762	Oxidative Phosphorylation	3L	29462.8	-0.183446	0.0917298	-1.99985	0.0455165	0.132644
FBgn0051229	CG31229	318636	CG31229	Import & Sorting	3R	1396.32	-0.328356	0.164277	-1.99879	0.0456308	0.132813
FBgn0042094	Adk3	41318	CG6612	Nucleotide Metabolism	3R	156.947	-0.400236	0.203332	-1.96839	0.0490231	0.140436
FBgn0031392	AIF	33390	CG7263	Apoptosis	2L	3357.86	-0.209448	0.10673	-1.96241	0.0497149	0.141944
FBgn0033480	mRpL42	36050	CG12921	Translation	2R	8549.87	0.208616	0.106658	1.95594	0.0504721	0.143715
FBgn0038369	Arpc3A	41917	CG4560	Mitochondrial Dynamics	3R	372.101	-0.297657	0.152368	-1.95354	0.0507554	0.144386
FBgn0266411	sima	43580	CG45051	Transcription (nuclear)	3R	3337.09	-0.204587	0.104805	-1.95207	0.0509294	0.144696
FBgn0036857	CG9629	40097	CG9629	Pyruvate Metabolism	3L	71.1879	0.749008	0.384196	1.94955	0.0512302	0.145345
FBgn0032031	CG13390	34154	CG13390	Translation	2L	829.577	0.285255	0.146533	1.9467	0.051571	0.146051
FBgn0033900	CG8257	36563	CG8257	Translation	2R	772.408	-0.255878	0.131488	-1.94602	0.0516525	0.146106
FBgn0027084	Aats-lys	31904	CG12141	Translation	X	3163.54	0.328184	0.168994	1.94198	0.0521394	0.147307
FBgn0029969	CG10932	31695	CG10932	Amino Acid Metabolism	X	732.535	0.221575	0.114263	1.93916	0.0524819	0.147965
FBgn0021944	Coprox	44701	CG3433	Heme Biosynthesis	2L	1667.81	0.315731	0.162994	1.93707	0.0527366	0.148399
FBgn0025839	ND-B14.5A	31190	CG3621	Oxidative Phosphorylation	X	12335.4	-0.315787	0.163383	-1.93281	0.05326	0.149401
FBgn0035356	CG16986	38325	CG16986	Fatty Acid Biosynthesis & Elongation	3L	1911.11	-0.22408	0.116728	-1.91967	0.0549001	0.153011
FBgn0032907	CG9272	35365	CG9272	Replication & Transcription	2L	13.4126	1.33229	0.694339	1.91879	0.0550114	0.15322
FBgn0020381	Dredd	31011	CG7486	Apoptosis	X	290.292	0.302447	0.157761	1.91713	0.0552217	0.153716
FBgn0032261	CG6094	34446	CG6094	Translation	2L	4016.55	-0.212839	0.111383	-1.91087	0.0560211	0.155437
FBgn0031060	CG14231	32982	CG14231	Translation	X	613.582	-0.289357	0.151747	-1.90684	0.0565418	0.156605
FBgn0034645	ND-B12	37466	CG10320	Oxidative Phosphorylation	2R	17202.9	-0.235004	0.123644	-1.90066	0.0573467	0.158324
FBgn0052649	CG32649	32239	CG32649	Oxidative Phosphorylation	X	3741.74	0.221289	0.116567	1.89839	0.0576449	0.159054
FBgn0050359	Mal-A5	35828	CG30359	Mitochondrial Carrier	2R	566.642	-0.262377	0.140614	-1.86593	0.0620509	0.168969
FBgn0051005	qless	43697	CG31005	Ubiquinone Biosynthesis	3R	13121.3	-0.386217	0.207378	-1.86238	0.0625489	0.170022
FBgn0003206	Ras64B	38494	CG1167	Mitophagy	3L	594.213	-0.255622	0.137805	-1.85495	0.0636035	0.172103
FBgn0004888	Scsalpha	38447	CG1065	Tricarboxylic Acid Cycle	3L	67041.6	-0.170058	0.0917089	-1.85432	0.0636933	0.172269
FBgn0001248	Idh	44291	CG7176	Tricarboxylic Acid Cycle	3L	5142.27	-0.177972	0.0961292	-1.85138	0.0641148	0.173013
FBgn0038683	CG11779	42298	CG11779	Import & Sorting	3R	10815.2	-0.19882	0.107464	-1.8501	0.0642994	0.173362
FBgn0035064	Aats-tyr-m	37965	CG16912	Translation	2R	2646.21	-0.163077	0.0883547	-1.84571	0.0649345	0.174825
FBgn0002021	l(2)37Bb	49427	CG10655	Pyruvate Metabolism	2L	4630.89	-0.258849	0.142699	-1.81395	0.0696847	0.184717
FBgn0051126	CG31126	326121	CG31126	Fe-S Cluster Biosynthesis	3R	2173.67	-0.263689	0.14581	-1.80844	0.0705377	0.186716
FBgn0031771	ND-51	33852	CG9140	Oxidative Phosphorylation	2L	53826.2	-0.141797	0.0786226	-1.80352	0.0713063	0.188223
FBgn0014092	CG4278	34970	CG4278	Replication & Transcription	2L	898.799	0.375162	0.208278	1.80125	0.0716631	0.189025
FBgn0019952	Orct	42891	CG6331	Mitochondrial Carrier	3R	127.104	0.558294	0.311105	1.79455	0.0727253	0.190795
FBgn0029661	CG16781	31315	CG16781	Mitochondrial Dynamics	X	7.132	1.60187	0.900142	1.77958	0.0751449	0.19546
FBgn0037146	CG7470	40443	CG7470	Amino Acid Metabolism	3L	229.691	0.597727	0.338165	1.76756	0.0771338	0.199206
FBgn0262782	Mdh1	34414	CG5362	Tricarboxylic Acid Cycle	2L	2952.66	0.271908	0.154758	1.75699	0.0789187	0.202981
FBgn0014930	CG2846	40936	CG2846	Metabolism of Vitamins & Co-Factors	3R	758.899	0.23116	0.132475	1.74493	0.0809975	0.206589
FBgn0039846	CG11337	43710	CG11337	Translation	3R	1816.34	-0.280364	0.160674	-1.74492	0.0809991	0.206589
FBgn0032614	CG13284	35021	CG13284	Unknown	2L	57.7201	0.809743	0.464781	1.7422	0.0814733	0.207518
FBgn0038737	CG11447	42359	CG11447	Translation	3R	1847.76	0.167336	0.096687	1.7307	0.0835049	0.211665
FBgn0033184	CG12736	35681	CG12736	Translation	2R	4759.07	-0.183095	0.106716	-1.71572	0.0862136	0.217132
FBgn0035203	CG9149	38147	CG9149	Fatty Acid Degradation & Beta-oxidation	3L	3849.95	-0.198846	0.116767	-1.70294	0.08858	0.221556
FBgn0035515	CG14997	38514	CG14997	Amino Acid Metabolism	3L	553.788	0.271384	0.161254	1.68295	0.0923841	0.228828
FBgn0035679	CG10467	38697	CG10467	Glycolysis	3L	122.685	0.396534	0.236802	1.67454	0.094025	0.231677
FBgn0051713	Apf	318908	CG31713	ROS Defense	2L	284.355	-0.328975	0.197013	-1.66982	0.0949559	0.233483
FBgn0029858	CG15896	31568	CG15896	Translation	X	359.733	0.412739	0.248134	1.66337	0.0962383	0.235349
FBgn0034877	levy	37728	CG17280	Oxidative Phosphorylation	2R	59785.4	-0.175712	0.105812	-1.6606	0.0967929	0.236216
FBgn0039776	PH4alphaEFB	43620	CG31022	Amino Acid Metabolism	3R	148.761	0.532971	0.322577	1.65223	0.098488	0.239055
FBgn0035722	CG10075	38758	CG10075	Oxidative Phosphorylation	3L	3252.44	-0.153889	0.0933186	-1.64907	0.0991329	0.240132
FBgn0004432	Cyp1	32595	CG9916	Calcium Signaling & Transport	X	9827.64	0.190147	0.115807	1.64193	0.100604	0.242756
FBgn0030218	CG1628	31990	CG1628	Mitochondrial Carrier	X	22.1807	0.959123	0.585394	1.63842	0.101334	0.243919
FBgn0030676	CG12379	32512	CG12379	Import & Sorting	X	87.2167	0.457402	0.27958	1.63603	0.101833	0.244845
FBgn0034081	CG10731	3772305	CG10731	Oxidative Phosphorylation	2R	1137.28	0.199983	0.123189	1.62339	0.104507	0.250001
FBgn0029971	ND-MNLL	31697	CG18624	Oxidative Phosphorylation	X	21050.8	-0.184273	0.113749	-1.61999	0.105234	0.251105
FBgn0035272	mRpL46	38230	CG13922	Translation	3L	4603.92	-0.196563	0.121466	-1.61826	0.105606	0.251674
FBgn0052103	CG32103	39415	CG32103	Mitochondrial Carrier	3L	1446.6	0.189681	0.117205	1.61837	0.105584	0.251674
FBgn0039156	CG6178	42867	CG6178	Fatty Acid Metabolism	3R	419.398	-0.224292	0.138849	-1.61537	0.10623	0.252651
FBgn0037239	CG11739	40552	CG11739	Transmembrane Transport	3R	99.9758	0.482731	0.300507	1.60639	0.108188	0.256019
FBgn0035266	Gk	38221	CG7995	Replication & Transcription	3L	149.821	0.353878	0.220566	1.60441	0.108624	0.256792
FBgn0265178	CG44243	36795	CG44243	Lipoic Acid Metabolism	2R	7886.74	0.139008	0.0871789	1.59452	0.11082	0.260974
FBgn0261439	SdhA	37228	CG17246	Oxidative Phosphorylation	2R	94666.8	-0.138661	0.0870167	-1.59349	0.11105	0.261139
FBgn0024986	CG3719	44736	CG3719	ROS Defense	X	1259.63	0.225674	0.142267	1.58627	0.112678	0.263919
FBgn0035523	CG1311	38523	CG1311	Mitochondrial Carrier	3L	422.263	-0.261044	0.164855	-1.58347	0.113315	0.265093
FBgn0263048	CG43343	42624	CG43343	Oxidative Phosphorylation	3R	60.3071	0.615424	0.389272	1.58096	0.113887	0.265905
FBgn0050410	Rpi	246599	CG30410	Pentose Phosphate Pathway	2R	590.778	0.282383	0.179168	1.57608	0.115008	0.267957
FBgn0030352	sicily	32151	CG15738	Oxidative Phosphorylation	X	1567.87	0.195121	0.124401	1.56848	0.116769	0.270958
FBgn0030678	CG11679	32515	CG11679	Translation	X	780.839	-0.289903	0.184932	-1.56762	0.116971	0.271294
FBgn0263606	Hsc20	5740624	CG34246	Fe-S Cluster Biosynthesis	3L	413.912	-0.276864	0.17679	-1.56606	0.117334	0.271869
FBgn0024556	EfTuM	44438	CG6050	Translation	2R	37217	-0.186749	0.11974	-1.55962	0.11885	0.274439
FBgn0086365	Orct2	42890	CG13610	Mitochondrial Carrier	3R	67.2493	0.446801	0.287283	1.55526	0.119883	0.276149
FBgn0260750	Mulk	326168	CG31873	Fatty Acid Metabolism	2L	4088.62	-0.150117	0.0968878	-1.54939	0.121288	0.27832
FBgn0027601	pdgy	32426	CG9009	Fatty Acid Degradation & Beta-oxidation	X	3248.19	-0.175578	0.115476	-1.52047	0.128392	0.290089
FBgn0015296	Shc	44052	CG3715	Mitochondrial Signaling	3L	244.516	-0.255314	0.168476	-1.51543	0.129663	0.291981
FBgn0032881	CG9319	35337	CG9319	Bile Acid Synthesis	2L	524.706	0.246181	0.162433	1.51559	0.129624	0.291981
FBgn0037330	mRpL44	40656	CG2109	Translation	3R	8052.71	-0.158595	0.105341	-1.50554	0.132185	0.29653
FBgn0039993	CG17691	3355069	CG17691	Amino Acid Metabolism	2R	18848.9	-0.143837	0.0955333	-1.50562	0.132164	0.29653
FBgn0036702	CG6512	39922	CG6512	Mitochondrial Dynamics	3L	20333.6	-0.126579	0.0843809	-1.50009	0.133591	0.298901
FBgn0011787	mRpL12	44326	CG5012	Translation	3L	11696.4	-0.154811	0.103502	-1.49572	0.134726	0.300785
FBgn0041100	park	40336	CG10523	Mitophagy	3L	278.101	-0.241871	0.162245	-1.49078	0.13602	0.302864
FBgn0022774	Oat	40145	CG8782	Amino Acid Metabolism	3L	33.7607	0.645888	0.433846	1.48875	0.136553	0.303659
FBgn0042693	PP2A-B'	42169	CG7913	Glycolysis	3R	2292.69	-0.17318	0.116449	-1.48717	0.136969	0.304296
FBgn0036728	UQCR-Q	39950	CG7580	Oxidative Phosphorylation	3L	30179.7	-0.172219	0.115817	-1.48699	0.137018	0.304334
FBgn0051075	CG31075	43244	CG31075	Fatty Acid Degradation & Beta-oxidation	3R	468.843	0.412697	0.277664	1.48632	0.137195	0.304584
FBgn0038376	Hmt-1	41925	CG4225	Transmembrane Transport	3R	1667.43	-0.157891	0.106917	-1.47676	0.13974	0.308927
FBgn0053002	mRpL27	318825	CG33002	Translation	2L	4966.02	-0.203402	0.137954	-1.47442	0.140369	0.309736
FBgn0085453	CG34424	37699	CG34424	Folate & Pterin Metabolism	2R	307.745	-1.29111	0.876053	-1.47378	0.140541	0.310045
FBgn0052281	CG32281	317953	CG32281	Translation	3L	67.1013	-0.504282	0.343924	-1.46626	0.142578	0.313147
FBgn0032986	CG3262	35452	CG3262	Oxidative Phosphorylation	2L	1742.82	0.160962	0.110201	1.46062	0.14412	0.315141
FBgn0037251	CG9804	40565	CG9804	Lipoic Acid Metabolism	3R	2084.67	0.212941	0.145739	1.46111	0.143986	0.315141
FBgn0023535	arg	46717	CG18104	Nitrogen Metabolism	X	75.2645	0.479595	0.328684	1.45913	0.144528	0.315595
FBgn0017567	ND-23	44207	CG3944	Oxidative Phosphorylation	3R	27115.9	-0.13806	0.0951959	-1.45028	0.146981	0.319254
FBgn0036821	CG3961	40056	CG3961	Fatty Acid Biosynthesis & Elongation	3L	11823.3	-0.139575	0.0967135	-1.44318	0.148971	0.322463
FBgn0034576	ND-B14.7	37385	CG9350	Oxidative Phosphorylation	2R	22775.4	-0.14988	0.104098	-1.43979	0.149927	0.323357
FBgn0035839	CG7550	38901	CG7550	Amino Acid Metabolism	3L	58.1119	0.510658	0.356159	1.43379	0.151632	0.325388
FBgn0031734	CG11147	33803	CG11147	Transmembrane Transport	2L	60.5115	0.736809	0.516241	1.42726	0.153505	0.328215
FBgn0036927	CG7433	40188	CG7433	Amino Acid Metabolism	3L	296.726	0.319121	0.223707	1.42651	0.153721	0.328379
FBgn0038974	CG5377	42645	CG5377	Translation	3R	1217.45	-0.158914	0.111822	-1.42114	0.155277	0.330752
FBgn0035078	Tpc2	37983	CG2857	Mitochondrial Carrier	2R	9.96256	1.02487	0.722045	1.4194	0.155782	0.331582
FBgn0001145	Gs2	32087	CG1743	Amino Acid Metabolism	X	3046.85	0.248926	0.176302	1.41193	0.157971	0.335183
FBgn0035591	CG4611	38601	CG4611	Translation	3L	1965.29	-0.302177	0.214072	-1.41157	0.158078	0.335334
FBgn0031703	CG12512	33766	CG12512	Fatty Acid Metabolism	2L	28.5235	0.737668	0.52351	1.40908	0.158811	0.336417
FBgn0035032	ATPsynF	37931	CG4692	Oxidative Phosphorylation	2R	68195.1	-0.156778	0.111982	-1.40003	0.161504	0.340469
FBgn0052230	ND-MLRQ	317928	CG32230	Oxidative Phosphorylation	3L	46419.4	-0.220464	0.157891	-1.3963	0.162624	0.342133
FBgn0037044	CG10585	40323	CG10585	Ubiquinone Biosynthesis	3L	4759.97	-0.164717	0.118029	-1.39556	0.162846	0.34243
FBgn0034387	Cyp12b2	37163	CG15077	Metabolism of Vitamins & Co-Factors	2R	50.0667	-0.51098	0.367727	-1.38956	0.164662	0.345114
FBgn0023477	Taldo	37804	CG2827	Pentose Phosphate Pathway	2R	180.408	-0.350515	0.252666	-1.38726	0.165361	0.346197
FBgn0033524	Cyp49a1	36105	CG18377	Bile Acid Synthesis	2R	12.3923	1.15118	0.833645	1.3809	0.167311	0.348885
FBgn0036990	mRpL15	40261	CG5219	Translation	3L	3993.55	0.187235	0.136116	1.37556	0.168959	0.351655
FBgn0283525	l(2)10685	33293	CG4749	Translation	2L	780.051	-0.291698	0.213423	-1.36676	0.171702	0.355918
FBgn0027572	CG5009	37028	CG5009	Fatty Acid Degradation & Beta-oxidation	2R	303.334	0.230054	0.16884	1.36256	0.173022	0.35834
FBgn0030552	mRpL38	32375	CG15871	Translation	X	6992.91	0.146776	0.107804	1.3615	0.173355	0.358729
FBgn0032053	mRpL51	34186	CG13098	Translation	2L	3307.34	-0.181297	0.133971	-1.35325	0.175975	0.362626
FBgn0032200	CG5676	34368	CG5676	Mitochondrial Dynamics	2L	2751.49	-0.17896	0.132415	-1.3515	0.176534	0.363471
FBgn0261625	GLS	36396	CG42708	Amino Acid Metabolism	2R	38.072	-0.551498	0.40919	-1.34778	0.177729	0.365445
FBgn0001995	mRpL4	49425	CG5818	Translation	2L	4351.92	0.26792	0.19887	1.34721	0.177912	0.365641
FBgn0039357	CG4743	43101	CG4743	Mitochondrial Carrier	3R	1621.9	-0.137342	0.102208	-1.34375	0.179028	0.366969
FBgn0031831	COX5BL	33919	CG11043	Oxidative Phosphorylation	2L	12.4269	-1.07842	0.802814	-1.34329	0.179176	0.367082
FBgn0016687	Nurf-38	37922	CG4634	Translation	2R	5001.24	-0.136756	0.10247	-1.3346	0.182008	0.37085
FBgn0010053	Jheh1	251984	CG15101	ROS Defense	2R	41.2174	0.551871	0.413953	1.33317	0.182475	0.371642
FBgn0086254	CG6084	39304	CG6084	Fructose Metabolism	3L	4222.13	0.21469	0.161087	1.33276	0.182611	0.37174
FBgn0029722	CG7024	31407	CG7024	Pyruvate Metabolism	X	43.1413	-1.12211	0.84354	-1.33024	0.18344	0.372459
FBgn0033918	CG8531	36584	CG8531	Protein Stability & Degradation	2R	6526.26	0.172358	0.129746	1.32843	0.184035	0.373048
FBgn0016041	Tom40	44978	CG12157	Import & Sorting	X	17659	-0.172109	0.129971	-1.32421	0.185432	0.374967
FBgn0032720	mRpL13	35145	CG10603	Translation	2L	7624.61	0.150998	0.114429	1.31958	0.186975	0.376903
FBgn0029942	CG2059	31663	CG2059	Amino Acid Metabolism	X	3241.17	-0.14961	0.113876	-1.3138	0.188914	0.379435
FBgn0037687	CG8132	41121	CG8132	Amino Acid Metabolism	3R	392.355	0.222918	0.172144	1.29495	0.195339	0.388783
FBgn0037529	mRpS9	40932	CG2957	Translation	3R	14038.4	0.12731	0.0983369	1.29463	0.195447	0.388836
FBgn0022224	ubl	35592	CG3450	UPRmt	2R	283.239	-0.219523	0.171494	-1.28006	0.200523	0.396927
FBgn0038862	Usp8	42509	CG5798	Mitophagy	3R	282.127	-0.197467	0.154796	-1.27566	0.202076	0.399331
FBgn0039126	CG13601	42826	CG13601	Metabolism of Lipids & Lipoproteins	3R	1404	-0.158442	0.124265	-1.27504	0.202295	0.399513
FBgn0040529	COX7A	50002	CG9603	Oxidative Phosphorylation	3R	249.24	0.34537	0.270854	1.27511	0.20227	0.399513
FBgn0032849	mRpS18B	35299	CG10757	Translation	2L	3953.02	-0.150883	0.118641	-1.27176	0.20346	0.401045
FBgn0265784	CrebB	32817	CG6103	Transcription (nuclear)	X	1778.49	-0.133013	0.104617	-1.27143	0.203574	0.401045
FBgn0000055	Adh	3771877	CG3481	Fatty Acid Degradation & Beta-oxidation	2L	6743.53	1.53303	1.20684	1.27029	0.203982	0.401661
FBgn0283659	THG	34876	CG4103	Translation	2L	97.8277	-0.322245	0.254257	-1.2674	0.205013	0.402858
FBgn0051874	CG31874	318995	CG31874	Tricarboxylic Acid Cycle	2L	7.98307	1.42205	1.12299	1.2663	0.205405	0.40346
FBgn0044510	mRpS5	3355089	CG40049	Translation	3L	8572.42	-0.126853	0.100211	-1.26586	0.205563	0.403518
FBgn0002354	l(3)87Df	49762	CG7620	Oxidative Phosphorylation	3R	582.701	-0.184935	0.146961	-1.2584	0.208248	0.407097
FBgn0023517	Pgam5	31143	CG14816	Mitophagy	X	672.105	-0.206804	0.164561	-1.25671	0.20886	0.407955
FBgn0003392	shi	45928	CG18102	Mitochondrial Dynamics	X	1356.97	-0.132123	0.105535	-1.25193	0.210596	0.410496
FBgn0034177	CG6796	36909	CG6796	Translation	2R	657.451	0.16325	0.131264	1.24368	0.213616	0.414959
FBgn0037697	GstZ2	41133	CG9363	Amino Acid Metabolism	3R	10.6928	1.15911	0.934451	1.24042	0.21482	0.416488
FBgn0010222	Nmdmc	47895	CG18466	Folate & Pterin Metabolism	3R	515.979	-0.255193	0.205839	-1.23977	0.21506	0.416703
FBgn0004654	Pgd	31185	CG3724	Pentose Phosphate Pathway	X	255.307	0.226323	0.183822	1.23121	0.218244	0.421403
FBgn0038387	blp	41937	CG5268	Import & Sorting	3R	2027.81	0.141854	0.115748	1.22554	0.220371	0.424208
FBgn0027081	Aats-thr	45784	CG5353	Translation	2L	5557.8	-0.165434	0.135479	-1.2211	0.222048	0.426366
FBgn0052262	CG32262	38445	CG32262	Translation	3L	112.731	-0.2733	0.224554	-1.21708	0.223575	0.428629
FBgn0038742	Arc42	42364	CG4703	Fatty Acid Degradation & Beta-oxidation	3R	4298.07	0.128865	0.105938	1.21643	0.223823	0.428929
FBgn0039140	Miro	42845	CG5410	Mitochondrial Dynamics	3R	3280.78	0.124477	0.10317	1.20651	0.227619	0.433718
FBgn0025628	CG4199	31174	CG4199	ROS Defense	X	394.918	0.266707	0.223627	1.19264	0.23301	0.440456
FBgn0031713	CG7277	33777	CG7277	Ubiquinone Biosynthesis	2L	5423.61	-0.15109	0.127049	-1.18923	0.234351	0.442459
FBgn0037292	CG2022	40615	CG2022	ROS Defense	3R	17.7656	-0.640678	0.544368	-1.17692	0.239227	0.449599
FBgn0027843	CAH2	39390	CG6906	Nitrogen Metabolism	3L	1178.78	-0.208025	0.17684	-1.17634	0.239458	0.449763
FBgn0031660	mRpL28	33715	CG3782	Translation	2L	10243.3	-0.0894675	0.0772027	-1.15886	0.246512	0.458724
FBgn0036403	CG6661	39556	CG6661	Amino Acid Metabolism	3L	10.814	0.829406	0.718531	1.15431	0.248374	0.460407
FBgn0039153	CG5463	42861	CG5463	Translation	3R	1329.68	-0.140396	0.121964	-1.15113	0.24968	0.462069
FBgn0010497	dmGlut	47253	CG5304	Mitochondrial Carrier	2L	1126.33	0.193321	0.168312	1.14858	0.250728	0.463555
FBgn0014023	mRpL47	41141	CG9378	Translation	3R	6609.25	-0.151543	0.132065	-1.14748	0.251182	0.46388
FBgn0029514	312	38161	CG9166	Translation	3L	359.897	-0.184365	0.160797	-1.14657	0.251559	0.46419
FBgn0033375	CG8078	35920	CG8078	Translation	2R	635.363	-0.152733	0.133292	-1.14586	0.251853	0.46461
FBgn0035039	Adck	37938	CG3608	Oxidative Phosphorylation	2R	2456.15	-0.101169	0.0884871	-1.14332	0.252908	0.466306
FBgn0039854	CG1635	43720	CG1635	Fatty Acid Metabolism	3R	1662.14	0.167633	0.147073	1.13979	0.254373	0.468003
FBgn0012036	Aldh	34256	CG3752	Fatty Acid Degradation & Beta-oxidation	2L	11525.3	0.203444	0.180438	1.1275	0.25953	0.474453
FBgn0039588	CG12413	43382	CG12413	Translation	3R	1471.07	-0.180415	0.160715	-1.12258	0.261617	0.476476
FBgn0037710	CG9393	41152	CG9393	Import & Sorting	3R	1424.96	0.127971	0.115369	1.10923	0.267331	0.482738
FBgn0031659	CG14043	33714	CG14043	Mitochondrial Dynamics	2L	254.037	-0.184795	0.166834	-1.10766	0.268009	0.483388
FBgn0032646	CG6412	35060	CG6412	Translation	2L	12233.1	-0.115779	0.104646	-1.10639	0.268558	0.483871
FBgn0036928	Tom20	40189	CG7654	Import & Sorting	3L	6674.32	0.117946	0.10701	1.1022	0.270374	0.48581
FBgn0037298	CG2604	40623	CG2604	Amino Acid Metabolism	3R	1900.22	0.167719	0.152243	1.10166	0.270612	0.485953
FBgn0051648	CG31648	33776	CG31648	Oxidative Phosphorylation	2L	1307.39	-0.141463	0.129268	-1.09434	0.273804	0.490468
FBgn0004510	Ets97D	43236	CG6338	Transcription (nuclear)	3R	36.4234	-0.450451	0.412439	-1.09217	0.27476	0.491529
FBgn0023143	Uba1	35998	CG1782	Protein Stability & Degradation	2R	6059.76	-0.14517	0.133277	-1.08923	0.27605	0.492668
FBgn0039565	CG4884	43357	CG4884	Translation	3R	866.617	-0.152464	0.140837	-1.08255	0.279006	0.495556
FBgn0021906	RFeSP	44390	CG7361	Oxidative Phosphorylation	2L	76276.2	-0.110332	0.102282	-1.07871	0.280717	0.497566
FBgn0034390	CG15093	37166	CG15093	Amino Acid Metabolism	2R	103.627	0.445444	0.414466	1.07474	0.282491	0.499117
FBgn0036731	CG6333	39953	CG6333	Mitochondrial Dynamics	3L	6.3101	0.963889	0.900269	1.07067	0.284319	0.501221
FBgn0037574	Coq2	40988	CG9613	Ubiquinone Biosynthesis	3R	474.852	-0.142215	0.1331	-1.06848	0.285302	0.501829
FBgn0038912	CG6656	42576	CG6656	Metabolism of Lipids & Lipoproteins	3R	785.035	0.119094	0.111574	1.0674	0.285792	0.502329
FBgn0043799	CG31381	192528	CG31381	Translation	3R	41.7805	0.393708	0.368894	1.06727	0.285852	0.502329
FBgn0027090	Aats-gln	45786	CG10506	Translation	3R	1906.39	-0.143248	0.134598	-1.06426	0.28721	0.504249
FBgn0002069	Aats-asp	36420	CG3821	Translation	2R	5227.97	-0.115102	0.108178	-1.064	0.287329	0.504309
FBgn0030056	CG11284	31804	CG11284	Nitrogen Metabolism	X	287.695	0.242895	0.228602	1.06253	0.287996	0.504969
FBgn0052174	CG32174	261607	CG32174	Ubiquinone Biosynthesis	3L	3769.51	0.117872	0.110948	1.06241	0.288051	0.504972
FBgn0031987	CG12375	34106	CG12375	Translation	2L	1178.54	0.119805	0.112855	1.06158	0.288425	0.505027
FBgn0033453	CG1667	36016	CG1667	Apoptosis	2R	228.642	0.175476	0.165295	1.06159	0.288422	0.505027
FBgn0030482	CG1673	32297	CG1673	Amino Acid Metabolism	X	316.293	0.19848	0.187584	1.05808	0.290018	0.506268
FBgn0031437	Arpc5	33444	CG9881	Mitochondrial Dynamics	2L	181.766	0.20107	0.19008	1.05782	0.290138	0.506268
FBgn0284256	bsf	35100	CG10302	Translation	2L	21856	0.14211	0.13427	1.05839	0.289876	0.506268
FBgn0260743	GC1	41448	CG18347	Mitochondrial Carrier	3R	85.4116	0.304356	0.28847	1.05507	0.291394	0.507868
FBgn0036887	CG9231	40130	CG9231	Apoptosis	3L	8507.67	-0.152798	0.145345	-1.05128	0.29313	0.50981
FBgn0039537	CG5590	43325	CG5590	Unknown	3R	2659.07	-0.125896	0.120226	-1.04716	0.295025	0.511881
FBgn0038233	HtrA2	41756	CG8464	Apoptosis	3R	1510.67	-0.103359	0.0987855	-1.04629	0.295425	0.512475
FBgn0036853	mRpL21	40091	CG9730	Translation	3L	4438.3	-0.13733	0.13133	-1.04569	0.295706	0.512589
FBgn0067783	att-ORFA	42429	CG4241	Mitochondrial Carrier	3R	1094.97	-0.123116	0.117874	-1.04447	0.296266	0.513181
FBgn0000565	Eip71CD	39675	CG7266	ROS Defense	3L	77.8859	-0.456408	0.439118	-1.03938	0.29863	0.515306
FBgn0032787	CG10195	35228	CG10195	Metabolism of Lipids & Lipoproteins	2L	143.178	0.228147	0.220229	1.03595	0.300224	0.516829
FBgn0069354	Porin2	34499	CG17137	Transmembrane Transport	2L	81.1263	1.15418	1.11646	1.03378	0.301238	0.517898
FBgn0027359	Tim8	32081	CG1728	Import & Sorting	X	5971.26	-0.106542	0.10369	-1.02751	0.304182	0.521427
FBgn0031708	CG7382	33772	CG7382	Import & Sorting	2L	4014.18	-0.112785	0.109777	-1.0274	0.30423	0.521427
FBgn0039252	CG11771	42984	CG11771	Protein Stability & Degradation	3R	10108.7	-0.115991	0.113564	-1.02137	0.30708	0.524539
FBgn0014391	sun	44046	CG9032	Oxidative Phosphorylation	X	40086.3	-0.140081	0.138223	-1.01344	0.310852	0.52903
FBgn0000229	bsk	44801	CG5680	Mitophagy	2L	575.103	0.129233	0.127707	1.01194	0.311565	0.529578
FBgn0011742	Arp2	32623	CG9901	Mitochondrial Dynamics	X	564.597	-0.192398	0.190174	-1.0117	0.311682	0.52968
FBgn0004363	porin	34500	CG6647	Transmembrane Transport	2L	209980	-0.0938493	0.0933143	-1.00573	0.314544	0.532868
FBgn0033005	CG3107	35475	CG3107	Protein Stability & Degradation	2R	6736.49	-0.0837396	0.0832557	-1.00581	0.314506	0.532868
FBgn0039555	mRpS22	43345	CG12261	Translation	3R	7880.48	0.110639	0.110377	1.00238	0.316162	0.534408
FBgn0016715	Reg-2	38075	CG3200	Unknown	3L	24.8363	0.531484	0.531504	0.999964	0.317328	0.535394
FBgn0030092	fh	31845	CG8971	Fe-S Cluster Biosynthesis	X	1760.94	0.0996375	0.0999734	0.996641	0.318939	0.53737
FBgn0038961	CG13850	42630	CG13850	Oxidative Phosphorylation	3R	12069.7	-0.108263	0.109218	-0.991257	0.32156	0.539955
FBgn0039461	CG5500	43233	CG5500	Unknown	3R	983.222	0.126711	0.127943	0.99037	0.321993	0.54049
FBgn0015240	Hr96	42993	CG11783	Transcription (nuclear)	3R	298.847	0.159625	0.161403	0.988985	0.32267	0.541146
FBgn0052026	CG32026	317829	CG32026	Tricarboxylic Acid Cycle	3L	7.1447	0.963235	0.976452	0.986464	0.323905	0.542286
FBgn0037801	CG3999	41253	CG3999	Amino Acid Metabolism	3R	12.4024	1.05126	1.06647	0.985745	0.324258	0.542557
FBgn0067628	CG33331	2768668	CG33331	Import & Sorting	3R	42.5092	0.406839	0.415744	0.978579	0.327788	0.546622
FBgn0033672	rho-7	36281	CG8972	Apoptosis	2R	2775.12	-0.0977298	0.100174	-0.975598	0.329264	0.548212
FBgn0030612	CG5599	32441	CG5599	Amino Acid Metabolism	X	266.047	0.160269	0.166353	0.963432	0.335331	0.554986
FBgn0261703	gce	32457	CG42739	Transcription (nuclear)	X	307.279	-0.179477	0.186279	-0.963484	0.335305	0.554986
FBgn0036173	CG7394	39294	CG7394	Import & Sorting	3L	3225.59	0.1082	0.11346	0.953638	0.340267	0.5606
FBgn0038735	CG4662	42357	CG4662	Calcium Signaling & Transport	3R	1639.98	-0.163487	0.172278	-0.948973	0.342635	0.563125
FBgn0262139	trh	38065	CG42865	Transcription (nuclear)	3L	1288.32	-0.22349	0.235659	-0.948363	0.342945	0.563354
FBgn0037610	CG8043	41030	CG8043	Fe-S Cluster Biosynthesis	3R	1591.2	-0.105108	0.110929	-0.947522	0.343373	0.563499
FBgn0035911	CG6638	38979	CG6638	Amino Acid Metabolism	3L	768.794	-0.11537	0.122422	-0.942401	0.345987	0.565584
FBgn0010808	l(3)03670	43672	CG1715	Mitochondrial Dynamics	3R	17709.6	0.09673	0.102762	0.941304	0.346549	0.565915
FBgn0033816	CG4679	36466	CG4679	Translation	2R	8980.38	0.135721	0.145421	0.933295	0.350668	0.570241
FBgn0036691	beg	39910	CG7842	Fatty Acid Biosynthesis & Elongation	3L	2106.9	0.0981284	0.105163	0.933111	0.350762	0.570241
FBgn0024291	Sirt1	34708	CG5216	Mitochondrial Signaling	2L	543.142	0.116221	0.124758	0.931571	0.351558	0.570738
FBgn0034627	EfSec	37444	CG9841	Translation	2R	40.4935	0.342936	0.374509	0.915693	0.359828	0.578888
FBgn0034578	CG15653	37388	CG15653	Oxidative Phosphorylation	2R	480.395	0.150423	0.164811	0.912701	0.3614	0.580057
FBgn0062442	Cisd2	43459	CG1458	Oxidative Phosphorylation	3R	19205.9	-0.0857338	0.0939166	-0.912871	0.36131	0.580057
FBgn0039044	p53	2768677	CG33336	Transcription (nuclear)	3R	77.845	-0.237774	0.263923	-0.900921	0.36763	0.587338
FBgn0033038	CG7791	35511	CG7791	Import & Sorting	2R	2195.21	-0.132292	0.147143	-0.89907	0.368616	0.588414
FBgn0035964	Dhpr	39050	CG4665	Amino Acid Metabolism	3L	972.314	-0.0958867	0.106833	-0.897534	0.369434	0.589282
FBgn0033891	CG8067	36552	CG8067	Oxidative Phosphorylation	2R	3103.97	-0.116933	0.13055	-0.8957	0.370413	0.589965
FBgn0032791	CG18094	35232	CG18094	Metabolism of Lipids & Lipoproteins	2L	133.268	0.203965	0.227806	0.895346	0.370602	0.590018
FBgn0029161	slmo	44132	CG9131	Metabolism of Lipids & Lipoproteins	2L	17904.3	-0.0918968	0.102909	-0.892987	0.371864	0.59077
FBgn0032833	COX4	35279	CG10664	Oxidative Phosphorylation	2L	83178.1	-0.0844611	0.0945649	-0.893155	0.371774	0.59077
FBgn0037566	mRpL1	40980	CG7494	Translation	3R	5550.3	0.124103	0.139182	0.891656	0.372578	0.591339
FBgn0265726	NnaD	32329	CG44533	Mitochondrial Dynamics	X	420.182	-0.255293	0.286407	-0.891363	0.372734	0.591362
FBgn0051450	mRpS18A	326141	CG31450	Translation	3R	3541.09	-0.0961294	0.108332	-0.887359	0.374886	0.593407
FBgn0010548	Aldh-III	45398	CG11140	Fatty Acid Degradation & Beta-oxidation	2R	757.397	-0.111152	0.125287	-0.887182	0.374981	0.593458
FBgn0036848	CG10424	40085	CG10424	Metabolism of Vitamins & Co-Factors	3L	414.748	0.318903	0.36318	0.878084	0.379898	0.598777
FBgn0035335	mRpL23	38302	CG1320	Translation	3L	5847.66	0.0964449	0.110182	0.875327	0.381396	0.60029
FBgn0042112	mRpL36	59151	CG18767	Translation	3L	2665.87	0.12104	0.138393	0.874611	0.381786	0.600804
FBgn0037817	Cyp12e1	41272	CG14680	Metabolism of Vitamins & Co-Factors	3R	89.1126	0.262748	0.30086	0.87332	0.382489	0.601408
FBgn0036381	CG8745	39530	CG8745	Amino Acid Metabolism	3L	140.055	-0.28405	0.325949	-0.871456	0.383505	0.602104
FBgn0003261	Rm62	40739	CG10279	Translation	3R	9265.93	0.0994643	0.114304	0.87017	0.384207	0.602506
FBgn0037659	Kdm2	41090	CG11033	UPRmt	3R	209.104	0.167475	0.193334	0.866244	0.386356	0.604651
FBgn0066304	Rpp20	3772007	CG33931	Translation	X	722.365	0.146822	0.169583	0.865784	0.386609	0.604664
FBgn0021967	ND-PDSW	44228	CG8844	Oxidative Phosphorylation	2L	28280	0.0843321	0.0976068	0.863999	0.387589	0.605295
FBgn0035374	mRpS35	38345	CG2101	Translation	3L	7760.92	0.0905097	0.105431	0.858473	0.390631	0.608236
FBgn0040666	CG12848	50139	CG12848	Translation	2R	4646.98	0.110995	0.130738	0.848991	0.395886	0.612579
FBgn0035674	CG13295	38692	CG13295	Mitochondrial Dynamics	3L	240.816	0.175135	0.206801	0.846874	0.397065	0.6138
FBgn0270925	CG4836	42387	CG4836	Fructose Metabolism	3R	48.4587	0.796748	0.947059	0.841287	0.400187	0.617012
FBgn0035632	Ppat-Dpck	38647	CG10575	Metabolism of Vitamins & Co-Factors	3L	631.833	0.118576	0.142194	0.8339	0.404337	0.62047
FBgn0037544	CG11035	40953	CG11035	Protein Stability & Degradation	3R	422.156	-0.132549	0.159477	-0.831144	0.405892	0.622552
FBgn0262515	VhaAC45	35944	CG8029	Oxidative Phosphorylation	2R	3090.19	-0.0811649	0.0979487	-0.828647	0.407304	0.623705
FBgn0038804	CG10877	42432	CG10877	Amino Acid Metabolism	3R	18.4694	0.453998	0.548235	0.828108	0.407609	0.62397
FBgn0011766	E2f1	42550	CG6376	Transcription (nuclear)	3R	4842.47	0.0880829	0.106459	0.82739	0.408016	0.624188
FBgn0037778	mtTFB2	41228	CG3910	Replication & Transcription	3R	608.798	-0.116517	0.142551	-0.817373	0.413715	0.628548
FBgn0031093	CG9581	33017	CG9581	Protein Stability & Degradation	X	3142	0.0784639	0.0971375	0.807761	0.419228	0.633134
FBgn0037608	mRpL19	41028	CG8039	Translation	3R	4793.87	-0.104605	0.129494	-0.807801	0.419205	0.633134
FBgn0011769	Fdx1	39070	CG4205	Fe-S Cluster Biosynthesis	3L	608.34	-0.0996631	0.12363	-0.80614	0.420162	0.634241
FBgn0026060	Mipp2	31544	CG4317	Glycolysis	X	391.235	0.118411	0.147752	0.801422	0.422887	0.636928
FBgn0035383	CG2107	38355	CG2107	Fatty Acid Degradation & Beta-oxidation	3L	1977.76	-0.105462	0.133898	-0.78763	0.430913	0.642558
FBgn0032061	CG9314	34198	CG9314	ROS Defense	2L	6.96381	1.23219	1.5722	0.783733	0.433197	0.644437
FBgn0035534	mRpS6	38535	CG15016	Translation	3L	3933.16	-0.0929537	0.118984	-0.781229	0.434668	0.646116
FBgn0037852	Tpc1	41316	CG6608	Mitochondrial Carrier	3R	1720.21	-0.180189	0.23249	-0.775039	0.438317	0.648986
FBgn0030529	Clic	32349	CG10997	Apoptosis	X	460.619	-0.160706	0.208532	-0.770653	0.440913	0.650919
FBgn0030467	CG1764	32281	CG1764	Nitrogen Metabolism	X	122.579	0.192519	0.25227	0.763144	0.445378	0.65537
FBgn0032731	Swip-1	35158	CG10641	Calcium Signaling & Transport	2L	102.966	0.176159	0.231252	0.761763	0.446201	0.655814
FBgn0038681	Cyp12a4	42294	CG6042	Metabolism of Vitamins & Co-Factors	3R	5.1568	0.902896	1.18764	0.760245	0.447108	0.656853
FBgn0035473	mge	38459	CG14981	Import & Sorting	3L	14898.3	-0.073877	0.0981588	-0.752627	0.451674	0.661195
FBgn0034307	CG10914	37075	CG10914	Translation	2R	775.933	-0.0943274	0.125897	-0.74924	0.453712	0.66307
FBgn0026619	Taz	36405	CG8766	Cardiolipin Biosynthesis	2R	2021.89	-0.0871475	0.11811	-0.737847	0.460607	0.669703
FBgn0035355	CG16985	38323	CG16985	Fatty Acid Biosynthesis & Elongation	3L	1613.09	-0.0777281	0.106908	-0.727055	0.467192	0.675457
FBgn0039205	CG13623	42926	CG13623	Fe-S Cluster Biosynthesis	3R	1218.98	-0.115309	0.159033	-0.725065	0.468412	0.676822
FBgn0030521	CtsB1	32341	CG10992	Apoptosis	X	774.077	0.122088	0.169602	0.719852	0.471616	0.679318
FBgn0031143	CG1532	33076	CG1532	Unknown	X	408.131	-0.123406	0.171458	-0.719747	0.471681	0.679318
FBgn0033885	DJ-1alpha	36543	CG6646	ROS Defense	2R	9.32153	-0.51952	0.728806	-0.712837	0.475947	0.682443
FBgn0038805	TFAM	42433	CG4217	Replication & Transcription	3R	5451.62	-0.081859	0.115925	-0.70614	0.480101	0.6859
FBgn0005427	ewg	30975	CG3114	Transcription (nuclear)	X	469.753	-0.0940547	0.133307	-0.705552	0.480467	0.686319
FBgn0031451	CG9961	33459	CG9961	Glycolysis	2L	8.27862	0.621772	0.883431	0.703814	0.481548	0.687656
FBgn0250874	ttm50	31266	CG2713	Import & Sorting	X	13426.1	0.0711142	0.104175	0.682643	0.494833	0.699206
FBgn0037138	P5CDh1	40434	CG7145	Amino Acid Metabolism	3L	26877.2	0.0677376	0.09958	0.680233	0.496357	0.700098
FBgn0003312	sad	44858	CG14728	Metabolism of Vitamins & Co-Factors	3R	9.70994	0.500414	0.744466	0.672178	0.50147	0.704281
FBgn0035122	mRpL17	38046	CG13880	Translation	3L	3599.98	0.0827885	0.125262	0.660921	0.508663	0.711104
FBgn0019828	dj	40838	CG1980	Unknown	3R	9.53596	0.979558	1.48443	0.659887	0.509326	0.711749
FBgn0036402	CG6650	39555	CG6650	Glycolysis	3L	285.765	0.120138	0.184985	0.649444	0.516052	0.717503
FBgn0030460	CG2453	32272	CG2453	Ubiquinone Biosynthesis	X	2021.04	-0.0720966	0.112292	-0.642046	0.520843	0.721191
FBgn0001125	Got2	33373	CG4233	Amino Acid Metabolism	2L	4984.15	-0.124505	0.194469	-0.64023	0.522023	0.722051
FBgn0027610	Dic1	41640	CG8790	Mitochondrial Carrier	3R	191.166	-0.124429	0.194411	-0.640031	0.522153	0.722051
FBgn0051915	CG31915	319025	CG31915	Oxidative Phosphorylation	2L	88.8824	-0.163477	0.255567	-0.639662	0.522392	0.722171
FBgn0036488	CG6878	39656	CG6878	ROS Defense	3L	4473.67	0.0597591	0.0935775	0.638605	0.52308	0.72291
FBgn0037008	mTerf3	40279	CG5047	Translation	3L	720.284	0.080365	0.126333	0.636138	0.524687	0.723753
FBgn0039694	fig	43511	CG7615	Tricarboxylic Acid Cycle	3R	6.2799	-0.601857	0.946574	-0.635827	0.524889	0.723877
FBgn0034893	mRpL43	37750	CG5479	Translation	2R	3244.41	0.0730963	0.115466	0.633057	0.526696	0.724726
FBgn0036763	CG7441	39989	CG7441	Translation	3L	4297.17	0.0733638	0.116171	0.631514	0.527705	0.725584
FBgn0032820	fbp	35265	CG31692	Glycolysis	2L	384.079	-0.113742	0.181914	-0.625251	0.531806	0.7292
FBgn0037184	CG14450	40490	CG14450	Replication & Transcription	3L	606.312	0.0901649	0.144676	0.623219	0.533141	0.730149
FBgn0031357	mRpL48	33348	CG17642	Translation	2L	2853.69	-0.0748422	0.120958	-0.618743	0.536086	0.732733
FBgn0014028	SdhB	35590	CG3283	Oxidative Phosphorylation	2R	41780.2	-0.0556214	0.0902556	-0.616265	0.53772	0.733798
FBgn0031728	Hsp60C	33796	CG7235	Protein Stability & Degradation	2L	15.2032	0.910857	1.48941	0.611556	0.540832	0.736994
FBgn0031188	CG14613	33133	CG14613	Unknown	X	2810.23	0.0988517	0.161868	0.610693	0.541403	0.737171
FBgn0004057	Zw	32974	CG12529	Pentose Phosphate Pathway	X	228.077	-0.115213	0.189783	-0.607081	0.543797	0.73825
FBgn0038474	mRpS11	42061	CG5184	Translation	3R	4849.36	0.0830086	0.137859	0.602129	0.547088	0.74001
FBgn0001291	Jra	36057	CG2275	Transcription (nuclear)	2R	269.552	-0.097702	0.162976	-0.599486	0.548849	0.741166
FBgn0030573	nmdyn-D6	32396	CG5310	Nucleotide Metabolism	X	47.3368	0.210421	0.352505	0.596931	0.550553	0.741992
FBgn0051133	Slimp	318604	CG31133	Translation	3R	473.591	0.205641	0.344479	0.596962	0.550533	0.741992
FBgn0086907	Cyt-c-d	34995	CG13263	Oxidative Phosphorylation	2L	31.4823	-0.264245	0.447438	-0.590575	0.554805	0.746221
FBgn0011270	Pglym87	46246	CG17645	Glycolysis	3R	5.2736	-0.718846	1.219	-0.5897	0.555392	0.746478
FBgn0011768	Fdh	41311	CG6598	Fatty Acid Degradation & Beta-oxidation	3R	2397.42	0.0647495	0.110711	0.584849	0.55865	0.748194
FBgn0011244	Hsp60B	48572	CG2830	Protein Stability & Degradation	2L	8.0789	0.890458	1.52612	0.583478	0.559572	0.748478
FBgn0040805	CG12355	2768954	CG12355	Translation	3L	5.24986	0.570964	0.979637	0.582832	0.560006	0.748918
FBgn0037715	CG9399	41157	CG9399	Pyruvate Metabolism	3R	41.6258	0.215786	0.373396	0.577901	0.563331	0.751055
FBgn0035588	CG10672	38598	CG10672	Metabolism of Vitamins & Co-Factors	3L	1046.67	0.0792342	0.138081	0.573823	0.566088	0.752711
FBgn0039145	CG6000	42851	CG6000	Oxidative Phosphorylation	3R	3037.86	-0.0882556	0.154688	-0.57054	0.568311	0.754924
FBgn0038418	pad	41981	CG10309	Transcription (nuclear)	3R	28.1774	-0.263901	0.463705	-0.569115	0.569278	0.755353
FBgn0037383	CG2023	40724	CG2023	Apoptosis	3R	67.7637	-0.195652	0.346846	-0.56409	0.572693	0.757441
FBgn0029945	CG18155	31668	CG18155	Fatty Acid Metabolism	X	10.6684	0.404707	0.719695	0.562332	0.57389	0.75828
FBgn0034940	CG16787	37811	CG16787	Unknown	2R	3811.1	0.0588791	0.105281	0.559256	0.575987	0.760236
FBgn0040349	CG3699	31046	CG3699	Fatty Acid Biosynthesis & Elongation	X	20.3526	-0.423282	0.758212	-0.558264	0.576664	0.760668
FBgn0015544	spag	43958	CG13570	Import & Sorting	2R	344.134	-0.096881	0.176383	-0.549263	0.582825	0.764805
FBgn0266441	CG45071	19834908	CG45071	Nucleotide Metabolism	3L	51.685	-0.197913	0.362657	-0.545731	0.585251	0.766372
FBgn0033190	CG2137	35689	CG2137	Oxidative Phosphorylation	2R	21.8954	0.28188	0.51892	0.543205	0.586989	0.767319
FBgn0036774	mRpS26	40001	CG7354	Translation	3L	4693.05	-0.0666716	0.123492	-0.539884	0.589277	0.769492
FBgn0039576	UQCR-14L	43369	CG17856	Oxidative Phosphorylation	3R	17.5635	-0.284086	0.528731	-0.537298	0.591062	0.770298
FBgn0085346	CG34317	5740224	CG34317	Import & Sorting	3R	3361.27	-0.0951568	0.17788	-0.534948	0.592686	0.771456
FBgn0260468	CG7950	43579	CG7950	Import & Sorting	3R	3361.27	-0.0951568	0.17788	-0.534948	0.592686	0.771456
FBgn0037646	CAHbeta	41070	CG11967	Nitrogen Metabolism	3R	5.71427	-0.521326	0.981715	-0.531036	0.595394	0.773488
FBgn0039111	Plip	42807	CG10371	Cardiolipin Biosynthesis	3R	904.299	-0.0608181	0.116473	-0.522165	0.601555	0.776896
FBgn0033753	Cyp301a1	36378	CG8587	Bile Acid Synthesis	2R	1252.18	-0.0643389	0.124713	-0.515895	0.605927	0.77892
FBgn0083956	CG34120	318066	CG34120	Transmembrane Transport	X	94.6313	0.261324	0.506484	0.515957	0.605884	0.77892
FBgn0027348	bgm	44117	CG4501	Fatty Acid Degradation & Beta-oxidation	2L	1294.25	-0.124904	0.243367	-0.513231	0.60779	0.779349
FBgn0041004	CG17715	3355129	CG17715	Calcium Signaling & Transport	2L	11.9648	-0.360181	0.712184	-0.505741	0.613038	0.783368
FBgn0030693	CG8974	32532	CG8974	Protein Stability & Degradation	X	567.3	-0.0699093	0.138979	-0.503022	0.614949	0.784408
FBgn0034936	CG2970	37807	CG2970	Mitochondrial Dynamics	2R	4313.53	-0.0561441	0.111887	-0.501794	0.615813	0.784741
FBgn0039802	dj-1beta	43652	CG1349	ROS Defense	3R	3003.05	-0.0614216	0.122249	-0.502432	0.615363	0.784741
FBgn0025814	Mgstl	44110	CG1742	ROS Defense	X	418.61	-0.131245	0.264236	-0.496695	0.619404	0.786451
FBgn0039159	mRpS24	42870	CG13608	Translation	3R	2717.93	0.0638864	0.130358	0.490083	0.624075	0.789719
FBgn0036210	CG14130	39335	CG14130	Apoptosis	3L	1571.66	-0.0568565	0.11627	-0.489005	0.624838	0.790423
FBgn0037709	CG8199	41149	CG8199	Amino Acid Metabolism	3R	456.627	-0.0729331	0.150119	-0.485833	0.627085	0.791464
FBgn0037018	CG4042	40291	CG4042	Oxidative Phosphorylation	3L	2028.9	-0.0633118	0.131792	-0.48039	0.63095	0.793851
FBgn0027785	NP15.6	42282	CG6008	Oxidative Phosphorylation	3R	24122.6	-0.0520265	0.108789	-0.478233	0.632485	0.795381
FBgn0037024	CG4365	40299	CG4365	Pyruvate Metabolism	3L	1551.12	-0.0612602	0.128125	-0.478128	0.632559	0.795381
FBgn0029958	Pdp	31683	CG12151	Pyruvate Metabolism	X	4011.99	0.0469942	0.100753	0.46643	0.640908	0.801051
FBgn0064117	SLIRP1	3772560	CG33714	Translation	X	12743.4	0.0657146	0.142001	0.462774	0.643526	0.802552
FBgn0042710	Hex-t2	43191	CG32849	Glycolysis	3R	7.97563	0.414015	0.898173	0.460952	0.644833	0.803234
FBgn0034191	CG6984	36926	CG6984	Fatty Acid Biosynthesis & Elongation	2R	124.301	-0.104125	0.227445	-0.457803	0.647094	0.805351
FBgn0036557	mRpS31	39749	CG5904	Translation	3L	4762.08	-0.049698	0.108527	-0.457931	0.647002	0.805351
FBgn0034276	Sardh	37026	CG6385	Metabolism of Lipids & Lipoproteins	2R	11.176	0.343409	0.757967	0.453065	0.650502	0.807419
FBgn0001258	ImpL3	45880	CG10160	Pyruvate Metabolism	3L	200.466	0.108268	0.239901	0.451303	0.651771	0.807933
FBgn0020653	Trxr-1	31760	CG2151	Apoptosis	X	11331.8	0.0502581	0.111766	0.449672	0.652947	0.808601
FBgn0039877	CG2118	43750	CG2118	Amino Acid Metabolism	3R	881.716	-0.0645402	0.147951	-0.436228	0.662671	0.816833
FBgn0010438	mtSSB	41968	CG4337	Replication & Transcription	3R	73.8343	0.128342	0.294371	0.435988	0.662846	0.816942
FBgn0027358	Tim9b	3772213	CG17767	Import & Sorting	X	2224.86	-0.0506148	0.116978	-0.432689	0.665241	0.817896
FBgn0031041	CG12788	3772080	CG12788	Translation	X	2224.86	-0.0506148	0.116978	-0.432689	0.665241	0.817896
FBgn0027091	Aats-cys	36784	CG8431	Translation	2R	331.932	-0.0845018	0.196838	-0.429297	0.667707	0.81951
FBgn0039856	CG1774	43722	CG1774	Fatty Acid Metabolism	3R	9365.18	0.046698	0.109217	0.427569	0.668965	0.820461
FBgn0017558	Pdk	35970	CG8808	Pyruvate Metabolism	2R	380.232	-0.0620199	0.145838	-0.425266	0.670643	0.821145
FBgn0036698	CG7724	39918	CG7724	Metabolism of Lipids & Lipoproteins	3L	55	0.252819	0.59364	0.42588	0.670195	0.821145
FBgn0039184	CG6432	42901	CG6432	Metabolism of Lipids & Lipoproteins	3R	14.1478	0.46112	1.08494	0.425019	0.670823	0.821145
FBgn0030686	mRpL3	32523	CG8288	Translation	X	5978.43	-0.0495903	0.11735	-0.422586	0.672598	0.822625
FBgn0086657	IKKepsilon	35329	CG2615	Mitophagy	2L	216.548	0.0708211	0.169127	0.418744	0.675403	0.824988
FBgn0027786	Mtch	38026	CG6851	Apoptosis	3L	12070.8	0.0400282	0.0960998	0.416528	0.677024	0.826113
FBgn0032818	CG10628	35263	CG10628	Translation	2L	1253.18	0.0872667	0.212439	0.410784	0.681231	0.829103
FBgn0050493	CG30493	246650	CG30493	Ubiquinone Biosynthesis	2R	2884.09	-0.0505122	0.123513	-0.408962	0.682567	0.83029
FBgn0033673	CG8298	36282	CG8298	Replication & Transcription	2R	870.181	-0.0706542	0.178448	-0.395937	0.692151	0.83756
FBgn0044030	mRpS14	117414	CG32531	Translation	X	4097.8	-0.0539738	0.136848	-0.394407	0.693281	0.838419
FBgn0040234	c12.2	53434	CG12149	Unknown	X	1372.36	0.0406933	0.104738	0.388524	0.697628	0.840287
FBgn0264075	tgo	41084	CG11987	Transcription (nuclear)	3R	553.507	0.0698014	0.185224	0.376848	0.706287	0.846816
FBgn0026409	Mpcp	39587	CG4994	Mitochondrial Carrier	3L	3794	0.0416369	0.113351	0.367325	0.713376	0.850912
FBgn0032883	CG9323	35339	CG9323	Replication & Transcription	2L	277.488	0.0697627	0.193294	0.360915	0.718163	0.853264
FBgn0053092	P5CDh2	32625	CG33092	Amino Acid Metabolism	3R	12.0367	0.234782	0.656625	0.357559	0.720673	0.855376
FBgn0030101	CG12118	31857	CG12118	Import & Sorting	X	831.721	-0.050484	0.142148	-0.355151	0.722476	0.855815
FBgn0038200	CG9920	41712	CG9920	Import & Sorting	3R	10.7072	0.554745	1.56294	0.354937	0.722637	0.855888
FBgn0038234	mRpL11	41757	CG3351	Translation	3R	2316.43	-0.0470756	0.133106	-0.353669	0.723587	0.856798
FBgn0033904	CG18327	36567	CG18327	Mitochondrial Carrier	2R	16.2668	-0.197763	0.560487	-0.352842	0.724207	0.85721
FBgn0034727	mRpS29	37563	CG3633	Translation	2R	5612.55	-0.0438084	0.124771	-0.35111	0.725505	0.857762
FBgn0042627	FASN2	117361	CG3524	Fatty Acid Biosynthesis & Elongation	2L	123.395	0.353834	1.00869	0.350787	0.725748	0.857762
FBgn0038326	CG5044	41869	CG5044	Amino Acid Metabolism	3R	723.874	-0.0462013	0.131787	-0.350575	0.725907	0.857824
FBgn0033274	CG14757	35797	CG14757	Oxidative Phosphorylation	2R	16333.6	0.0427034	0.122087	0.349777	0.726506	0.857995
FBgn0038680	Cyp12a5	42293	CG11821	Metabolism of Vitamins & Co-Factors	3R	8.33398	0.284285	0.812428	0.349921	0.726398	0.857995
FBgn0042138	CG18815	59176	CG18815	Fatty Acid Metabolism	3L	2764.7	-0.0451169	0.128862	-0.350118	0.72625	0.857995
FBgn0053502	CG33502	2768875	CG33502	Fe-S Cluster Biosynthesis	X	13.5756	-0.222234	0.634917	-0.35002	0.726323	0.857995
FBgn0034793	asrij	37637	CG13533	Unknown	2R	3622.3	-0.0435555	0.128758	-0.338276	0.735156	0.863458
FBgn0036142	CG7616	39260	CG7616	Unknown	3L	127.054	-0.0724489	0.221794	-0.32665	0.743933	0.869122
FBgn0261808	cu	41339	CG31299	Translation	3R	109.932	-0.101341	0.315371	-0.32134	0.747953	0.870963
FBgn0086712	Egm	36242	CG9006	Oxidative Phosphorylation	2R	8041.29	-0.0415058	0.130906	-0.317066	0.751194	0.872162
FBgn0039827	CG1544	43689	CG1544	Amino Acid Metabolism	3R	20.6496	-0.16887	0.548627	-0.307805	0.758231	0.876925
FBgn0029502	COQ7	44007	CG14437	Ubiquinone Biosynthesis	X	1360.84	0.0385382	0.12623	0.305301	0.760137	0.878054
FBgn0030717	CG8931	32564	CG8931	Mitochondrial Dynamics	X	1244.62	-0.0379991	0.127627	-0.297735	0.765905	0.881724
FBgn0030481	CG1662	32296	CG1662	Translation	X	1794.41	0.0428441	0.144739	0.296009	0.767223	0.882676
FBgn0039765	mRpS18C	43609	CG9688	Translation	3R	3652.93	0.0286913	0.0999292	0.287116	0.774024	0.887626
FBgn0039594	CG9990	43391	CG9990	Transmembrane Transport	3R	350.823	0.0898797	0.314137	0.286116	0.774789	0.888026
FBgn0029718	mRpL30	31398	CG7038	Translation	X	4000.49	-0.0417634	0.154392	-0.270503	0.786774	0.894703
FBgn0029943	Atg5	31666	CG1643	Mitophagy	X	102.029	-0.0602677	0.232288	-0.259453	0.795286	0.899939
FBgn0033235	CG8728	35748	CG8728	Import & Sorting	2R	7956.81	0.0253381	0.100482	0.252166	0.800913	0.902375
FBgn0029783	Sirt4	31480	CG3187	Mitochondrial Signaling	X	1456.37	0.0325856	0.132342	0.246222	0.80551	0.90461
FBgn0025336	CG4882	37787	CG4882	Translation	2R	8989.56	0.021663	0.0901928	0.240185	0.810187	0.906813
FBgn0004924	Top1	32458	CG6146	Replication & Transcription	X	4817.37	-0.0321155	0.138826	-0.231336	0.817054	0.910378
FBgn0029706	CG3626	31377	CG3626	Pyruvate Metabolism	X	2904.7	-0.022947	0.0998506	-0.229813	0.818237	0.911118
FBgn0260453	CG17140	3885616	CG17140	Transmembrane Transport	2L	5.1503	-0.276507	1.20645	-0.229191	0.81872	0.911118
FBgn0260454	CG17139	34497	CG17139	Transmembrane Transport	2L	5.1503	-0.276507	1.20645	-0.229191	0.81872	0.911118
FBgn0033523	CG12895	36103	CG12895	Oxidative Phosphorylation	2R	2387.88	0.0281083	0.124442	0.225874	0.8213	0.911938
FBgn0036876	CG9451	40118	CG9451	Metabolism of Lipids & Lipoproteins	3L	6.32506	-0.313392	1.40026	-0.223809	0.822906	0.911958
FBgn0024992	CG2658	31253	CG2658	Mitochondrial Dynamics	X	4383.43	0.0307161	0.137875	0.222782	0.823705	0.91211
FBgn0037186	CG11241	40492	CG11241	Amino Acid Metabolism	3L	23.5262	0.109353	0.491053	0.222692	0.823775	0.91211
FBgn0031321	Tgt	33307	CG4947	Translation	2L	31.2741	-0.0977313	0.441403	-0.221411	0.824773	0.912605
FBgn0051719	RluA-1	34438	CG31719	Translation	2L	108.362	0.21878	0.997177	0.219399	0.826339	0.912869
FBgn0032197	CG5694	34362	CG5694	Transcription (nuclear)	2L	507.587	-0.0276895	0.126715	-0.218519	0.827025	0.913093
FBgn0032775	CG17544	35213	CG17544	Fatty Acid Degradation & Beta-oxidation	2L	6.47508	-0.188357	0.875981	-0.215024	0.829748	0.91503
FBgn0050022	CG30022	36233	CG30022	Amino Acid Metabolism	2R	337.293	-0.0344961	0.170765	-0.20201	0.839909	0.922249
FBgn0001218	Hsc70-3	32133	CG4147	Apoptosis	X	4136.19	-0.145175	0.722139	-0.201034	0.840672	0.922658
FBgn0032668	CG17681	35086	CG17681	Translation	2L	5.18604	0.194421	0.985207	0.19734	0.843562	0.923879
FBgn0030872	Ucp4A	32764	CG6492	Mitochondrial Carrier	X	3858.45	-0.0189089	0.0961158	-0.196731	0.844038	0.923989
FBgn0264325	Atg6	42850	CG5429	Mitophagy	3R	348.593	0.0325331	0.168648	0.192905	0.847034	0.925873
FBgn0053970	CG33970	43186	CG33970	Transmembrane Transport	3R	57.0046	0.0910397	0.474181	0.191994	0.847747	0.926201
FBgn0035849	ERR	38912	CG7404	Transcription (nuclear)	3L	188.721	-0.0355716	0.186809	-0.190416	0.848983	0.926608
FBgn0020307	dve	37546	CG5799	UPRmt	2R	12.1025	0.120285	0.66152	0.181832	0.855715	0.930515
FBgn0038649	CG7718	42254	CG7718	Cardiolipin Biosynthesis	3R	3008.31	-0.0173262	0.101419	-0.170837	0.864352	0.935739
FBgn0030433	mRpL49	32242	CG4647	Translation	X	4906.36	-0.0173299	0.10578	-0.16383	0.869865	0.938648
FBgn0035980	CG4447	39067	CG4447	Translation	3L	969.177	0.0237637	0.147869	0.160707	0.872324	0.939999
FBgn0032744	Ttc19	35172	CG15173	Oxidative Phosphorylation	2L	3333.83	0.0154432	0.097954	0.157658	0.874726	0.941209
FBgn0039349	Ssadh	43092	CG4685	Amino Acid Metabolism	3R	2005.12	0.0203808	0.129887	0.156912	0.875314	0.941314
FBgn0051121	CG31121	42975	CG31121	Transmembrane Transport	3R	175.053	-0.0424514	0.277216	-0.153135	0.878292	0.942582
FBgn0037880	CG17726	41349	CG17726	Oxidative Phosphorylation	3R	3765.8	0.0167158	0.112062	0.149167	0.881422	0.944
FBgn0011706	rpr	40015	CG4319	Apoptosis	3L	18.4709	-0.0744631	0.517511	-0.143887	0.88559	0.946755
FBgn0039674	CG1907	43483	CG1907	Mitochondrial Carrier	3R	202.897	-0.0307075	0.215258	-0.142654	0.886563	0.947002
FBgn0034497	CG9090	37297	CG9090	Mitochondrial Carrier	2R	47359.5	0.0121814	0.0861309	0.141429	0.887531	0.947423
FBgn0032154	mtDNA-helicase	34307	CG5924	Replication & Transcription	2L	352.974	0.0371637	0.272928	0.136167	0.89169	0.949406
FBgn0024182	waw	3771960	CG1410	Translation	X	5171.69	-0.0119461	0.0925229	-0.129115	0.897266	0.951755
FBgn0036199	Bmcp	39322	CG7314	Mitochondrial Carrier	3L	113.11	0.0304932	0.239421	0.127362	0.898654	0.952561
FBgn0033903	CG8323	36566	CG8323	Mitochondrial Carrier	2R	3226.53	-0.0127628	0.103109	-0.12378	0.90149	0.954212
FBgn0031651	mRpL24	33703	CG8849	Translation	2L	9578.13	-0.0111549	0.0926858	-0.120352	0.904204	0.955191
FBgn0037248	srl	40562	CG9809	Transcription (nuclear)	3R	33.4554	-0.055185	0.504246	-0.109441	0.912853	0.958643
FBgn0039169	Spps	42882	CG5669	Transcription (nuclear)	3R	119.016	-0.023428	0.216525	-0.1082	0.913837	0.959036
FBgn0010350	CdsA	43950	CG7962	Cardiolipin Biosynthesis	3L	496.86	0.0188076	0.174498	0.107781	0.914169	0.959264
FBgn0031419	CG15390	33422	CG15390	Translation	2L	456.072	0.0192885	0.185877	0.10377	0.917352	0.961336
FBgn0034472	CG8517	37268	CG8517	ROS Defense	2R	5.99859	0.164703	1.59541	0.103235	0.917776	0.961567
FBgn0033377	Pmm45A	35923	CG8073	Glycolysis	2R	1964.36	-0.0133016	0.136011	-0.097798	0.922093	0.964484
FBgn0034361	mRpS28	37136	CG5497	Translation	2R	3049.22	-0.0097679	0.104119	-0.0938147	0.925256	0.966207
FBgn0034970	yki	37851	CG4005	Transcription (nuclear)	2R	611.374	-0.0127153	0.135656	-0.0937322	0.925322	0.966207
FBgn0033907	mRpS16	36570	CG8338	Translation	2R	3592.94	0.00924551	0.104692	0.0883118	0.929629	0.968199
FBgn0031639	mRpS2	33688	CG2937	Translation	2L	4431.85	0.0103325	0.117885	0.0876491	0.930156	0.968424
FBgn0033373	CG8080	35918	CG8080	Amino Acid Metabolism	2R	2024.9	-0.00961661	0.115424	-0.0833157	0.933601	0.968665
FBgn0011205	fbl	46234	CG5725	Metabolism of Vitamins & Co-Factors	3L	631.231	0.0198048	0.249061	0.079518	0.936621	0.970061
FBgn0042083	CG3267	59261	CG3267	Amino Acid Metabolism	2R	642.221	0.0112944	0.145258	0.0777539	0.938024	0.970708
FBgn0262467	Scox	33711	CG8885	Oxidative Phosphorylation	2L	4466.2	0.00809342	0.108569	0.0745466	0.940575	0.972292
FBgn0023537	CG17896	30995	CG17896	Amino Acid Metabolism	X	349.915	0.0118434	0.167915	0.0705321	0.94377	0.973144
FBgn0037001	ND-39	40272	CG6020	Oxidative Phosphorylation	3L	61185.2	0.00575722	0.0846638	0.0680009	0.945785	0.974045
FBgn0033086	CG9410	35568	CG9410	Oxidative Phosphorylation	2R	2470.38	-0.00841408	0.12621	-0.0666672	0.946847	0.974294
FBgn0266268	FeCH	43757	CG2098	Heme Biosynthesis	3R	12083	0.00782041	0.116783	0.0669655	0.946609	0.974294
FBgn0034356	CG10924	37130	CG10924	Pyruvate Metabolism	2R	116.802	0.0180597	0.294775	0.0612661	0.951147	0.976494
FBgn0040383	CG5254	31020	CG5254	Mitochondrial Carrier	X	43.4428	-0.021871	0.363889	-0.0601036	0.952073	0.976518
FBgn0030528	CG11095	32348	CG11095	Unknown	X	251.102	-0.00947839	0.171537	-0.0552557	0.955935	0.978103
FBgn0029580	CG14778	31100	CG14778	ROS Defense	X	76.5393	-0.0152018	0.295892	-0.0513763	0.959026	0.98
FBgn0027844	CAH1	34786	CG7820	Nitrogen Metabolism	2L	42.7122	0.0215513	0.43617	0.0494103	0.960592	0.980146
FBgn0030975	SdhBL	32887	CG7349	Oxidative Phosphorylation	X	15.6178	-0.0254098	0.619621	-0.0410085	0.967289	0.984387
FBgn0037007	CG5059	40278	CG5059	Apoptosis	3L	171.861	-0.0103335	0.278682	-0.0370799	0.970421	0.986164
FBgn0037232	CG9791	40543	CG9791	Replication & Transcription	3R	2404.27	0.00408619	0.108627	0.0376167	0.969993	0.986164
FBgn0028646	aralar1	43616	CG2139	Calcium Signaling & Transport	3R	193.683	0.00959221	0.299444	0.0320334	0.974445	0.98845
FBgn0003714	tko	31228	CG7925	Translation	X	7089.31	0.00358828	0.124001	0.0289374	0.976915	0.989384
FBgn0029158	Las	40259	CG5231	Lipoic Acid Metabolism	3L	3599.67	-0.00287791	0.100812	-0.0285473	0.977226	0.989572
FBgn0032160	CG4598	34315	CG4598	Fatty Acid Degradation & Beta-oxidation	2L	3262.2	0.00233262	0.12323	0.018929	0.984898	0.993058
FBgn0263977	Tim17b	3355107	CG40451	Import & Sorting	3R	8261.63	0.00163726	0.105004	0.0155922	0.98756	0.993886
FBgn0283472	S6k	38654	CG10539	Apoptosis	3L	1486.22	-0.00134514	0.149859	-0.00897603	0.992838	0.995897
FBgn0031170	CG1718	33103	CG1718	Transmembrane Transport	X	114.546	0.00171458	0.26147	0.00655746	0.994768	0.997329
FBgn0032615	CG6012	35022	CG6012	Unknown	2L	5.0676	-0.0030948	1.01045	-0.0030628	0.997556	0.998932
FBgn0000337	cn	35724	CG1555	Amino Acid Metabolism	2R	0.491841	-2.65741	4.00953	-0.662772	0.507477	NA
FBgn0000449	dib	45282	CG12028	Metabolism of Vitamins & Co-Factors	3L	0.132706	0.540497	4.08047	0.132459	0.894621	NA
FBgn0001187	Hex-C	44008	CG8094	Glycolysis	2R	0.92323	-0.261391	2.1666	-0.120646	0.903972	NA
FBgn0002570	Mal-A1	35824	CG8696	Mitochondrial Carrier	2R	0	NA	NA	NA	NA	NA
FBgn0003388	shd	39592	CG13478	Metabolism of Vitamins & Co-Factors	3L	4.84312	-0.336255	0.99715	-0.337216	0.735954	NA
FBgn0011596	fzo	42745	CG4568	Mitochondrial Dynamics	3R	1.23937	2.341	2.70285	0.866123	0.386423	NA
FBgn0011761	dhd	31444	CG4193	ROS Defense	X	0.188085	-1.38306	4.08047	-0.338945	0.734651	NA
FBgn0015946	grim	40014	CG4345	Apoptosis	3L	0.848679	1.76003	2.50278	0.703228	0.481914	NA
FBgn0020371	Tim17b2	44381	CG15257	Import & Sorting	2L	1.04893	3.30157	3.17023	1.04143	0.297676	NA
FBgn0024920	Ts	33499	CG3181	Nucleotide Metabolism	2L	3.28749	1.68252	1.48596	1.13228	0.257518	NA
FBgn0026565	CG1315	40812	CG1315	Amino Acid Metabolism	3R	0.132706	0.540497	4.08047	0.132459	0.894621	NA
FBgn0028844	CG15283	50454	CG15283	Oxidative Phosphorylation	2L	1.76344	-1.57545	2.48855	-0.633079	0.526682	NA
FBgn0028848	CG7311	34776	CG7311	Oxidative Phosphorylation	2L	3.21033	1.69263	1.61375	1.04888	0.294233	NA
FBgn0028868	CG4701	34858	CG4701	Protein Stability & Degradation	2L	0.639647	1.12136	3.84366	0.291741	0.770484	NA
FBgn0029153	Menl-2	3772692	CG7969	Pyruvate Metabolism	2R	4.35927	1.50336	1.61121	0.933064	0.350787	NA
FBgn0029154	Menl-1	3772542	CG7964	Pyruvate Metabolism	2R	4.35927	1.50336	1.61121	0.933064	0.350787	NA
FBgn0029588	CG14798	31126	CG14798	Apoptosis	X	0.150521	0.540497	4.08047	0.132459	0.894621	NA
FBgn0029949	CG15035	31673	CG15035	Tricarboxylic Acid Cycle	X	0.619474	1.06096	2.75183	0.385549	0.699831	NA
FBgn0029963	CG10920	31688	CG10920	Apoptosis	X	1.48713	-0.0467356	2.55737	-0.0182749	0.98542	NA
FBgn0029964	CG1409	31689	CG1409	Import & Sorting	X	0	NA	NA	NA	NA	NA
FBgn0030015	CG10761	31749	CG10761	Mitochondrial Dynamics	X	0.132706	0.540497	4.08047	0.132459	0.894621	NA
FBgn0030170	CG2990	31934	CG2990	Replication & Transcription	X	0.73243	2.7841	2.95094	0.943464	0.345443	NA
FBgn0030449	Fer3HCH	32260	CG4349	Heme Biosynthesis	X	0.790167	1.53726	3.61456	0.425295	0.670621	NA
FBgn0030525	CG10996	32345	CG10996	Glycolysis	X	0.148163	0.540497	4.08047	0.132459	0.894621	NA
FBgn0030620	CG5662	32450	CG5662	Import & Sorting	X	0.150521	0.540497	4.08047	0.132459	0.894621	NA
FBgn0030622	CG9101	32452	CG9101	Mitochondrial Dynamics	X	0.827732	0.247834	3.5566	0.0696828	0.944446	NA
FBgn0031108	CG15459	33036	CG15459	Oxidative Phosphorylation	X	0.73243	2.7841	2.95094	0.943464	0.345443	NA
FBgn0031164	CG1724	33097	CG1724	Import & Sorting	X	1.60847	0.871659	2.43009	0.358694	0.719824	NA
FBgn0031169	CG1494	33102	CG1494	Transmembrane Transport	X	0.700346	1.12104	3.75635	0.298437	0.765369	NA
FBgn0031171	CG1801	33104	CG1801	Transmembrane Transport	X	3.17935	-0.0248331	1.3949	-0.0178028	0.985796	NA
FBgn0031463	G6P	33476	CG15400	Glycolysis	2L	1.36168	-0.536872	2.22524	-0.241265	0.80935	NA
FBgn0031729	CG12511	33797	CG12511	Mitochondrial Dynamics	2L	0.399305	-0.421276	4.08047	-0.103242	0.917771	NA
FBgn0031757	Ucp4C	33832	CG9064	Mitochondrial Carrier	2L	1.76816	-1.55821	2.9195	-0.533725	0.593531	NA
FBgn0031758	Ucp4B	33833	CG18340	Mitochondrial Carrier	2L	1.10389	0.934588	2.348	0.398035	0.690604	NA
FBgn0031844	CG13771	33933	CG13771	Fatty Acid Metabolism	2L	0.188085	-1.38306	4.08047	-0.338945	0.734651	NA
FBgn0031941	ATPsynGL	34054	CG7211	Oxidative Phosphorylation	2L	0.632574	1.10078	3.85512	0.285537	0.775233	NA
FBgn0032090	CG9582	34230	CG9582	Mitochondrial Carrier	2L	1.05102	-1.35375	2.8215	-0.479796	0.631372	NA
FBgn0032219	CG4995	34390	CG4995	Mitochondrial Carrier	2L	2.3117	0.287558	1.51184	0.190204	0.849149	NA
FBgn0032525	Hsp60D	34763	CG16954	Protein Stability & Degradation	2L	2.18469	-0.243876	1.67628	-0.145486	0.884327	NA
FBgn0032664	CG5755	35081	CG5755	Mitochondrial Dynamics	2L	1.6815	2.84855	2.41555	1.17926	0.238297	NA
FBgn0032754	CG10700	35183	CG10700	Apoptosis	2L	0.37617	-2.25432	4.04194	-0.557733	0.577027	NA
FBgn0032771	CG17349	35209	CG17349	Apoptosis	2L	4.29368	0.250597	1.19898	0.209009	0.834441	NA
FBgn0032945	CG8665	35407	CG8665	Folate & Pterin Metabolism	2L	4.02861	0.322406	1.29614	0.248743	0.80356	NA
FBgn0032971	ttm3	35437	CG6691	Import & Sorting	2L	1.1217	0.968151	2.68207	0.360972	0.71812	NA
FBgn0033020	COX4L	35491	CG10396	Oxidative Phosphorylation	2R	2.31837	1.61899	1.84679	0.87665	0.380677	NA
FBgn0033074	tomboy40	35553	CG8330	Import & Sorting	2R	2.33421	-0.429129	1.49635	-0.286784	0.774277	NA
FBgn0033093	CG3270	35575	CG3270	Oxidative Phosphorylation	2R	2.48719	-0.915456	1.95383	-0.468545	0.639395	NA
FBgn0033248	Dic3	35763	CG11196	Mitochondrial Carrier	2R	0.188085	-1.38306	4.08047	-0.338945	0.734651	NA
FBgn0033296	Mal-A7	35829	CG11669	Mitochondrial Carrier	2R	0	NA	NA	NA	NA	NA
FBgn0033297	Mal-A8	35830	CG8690	Mitochondrial Carrier	2R	0.132706	0.540497	4.08047	0.132459	0.894621	NA
FBgn0033490	CG12917	36065	CG12917	Replication & Transcription	2R	2.72693	-0.713419	1.41991	-0.502439	0.615359	NA
FBgn0033519	CG11825	36099	CG11825	Oxidative Phosphorylation	2R	4.77755	1.41777	1.08034	1.31234	0.189404	NA
FBgn0033542	CG12309	36126	CG12309	Nitrogen Metabolism	2R	2.46931	2.45772	2.20778	1.11321	0.26562	NA
FBgn0033969	CG10202	36649	CG10202	Glycolysis	2R	1.9138	0.611925	1.93301	0.316566	0.751573	NA
FBgn0034007	ND-51L2	36695	CG8102	Oxidative Phosphorylation	2R	0.584267	2.45928	3.86681	0.635999	0.524777	NA
FBgn0034127	CG7848	36839	CG7848	Pyruvate Metabolism	2R	1.91396	-1.15557	2.40151	-0.481183	0.630386	NA
FBgn0034173	CG9010	36904	CG9010	Glycolysis	2R	2.33854	1.63425	1.89556	0.862147	0.388607	NA
FBgn0034251	ND-51L1	36998	CG11423	Oxidative Phosphorylation	2R	1.09314	0.918327	2.69181	0.341156	0.732986	NA
FBgn0034415	CG15116	37194	CG15116	ROS Defense	2R	0	NA	NA	NA	NA	NA
FBgn0034553	CG9993	37358	CG9993	Fatty Acid Biosynthesis & Elongation	2R	0	NA	NA	NA	NA	NA
FBgn0034560	CG9235	37366	CG9235	Nitrogen Metabolism	2R	1.15926	0.0600619	2.70386	0.0222134	0.982278	NA
FBgn0034825	CG3215	37672	CG3215	Oxidative Phosphorylation	2R	0.783095	1.51952	3.00133	0.506283	0.612658	NA
FBgn0034973	CG13564	37855	CG13564	Mitochondrial Dynamics	2R	0.302399	-0.421276	4.08047	-0.103242	0.917771	NA
FBgn0035004	Pgam5-2	37899	CG15874	Mitochondrial Dynamics	2R	0	NA	NA	NA	NA	NA
FBgn0035005	CG3483	37900	CG3483	Tricarboxylic Acid Cycle	2R	1.31198	3.6259	2.3619	1.53516	0.124744	NA
FBgn0035124	ttm2	38049	CG12313	Import & Sorting	3L	3.38092	-0.666809	1.80761	-0.36889	0.71221	NA
FBgn0035567	CG7514	38571	CG7514	Mitochondrial Carrier	3L	1.12642	0.976773	2.73844	0.356689	0.721324	NA
FBgn0035568	CG18418	38572	CG18418	Mitochondrial Carrier	3L	1.12542	0.132088	2.28658	0.0577668	0.953934	NA
FBgn0035585	ATPsynCF6L	38592	CG12027	Oxidative Phosphorylation	3L	0.74553	2.80911	3.52288	0.797391	0.425224	NA
FBgn0035587	Gdap1	38597	CG4623	Mitochondrial Dynamics	3L	3.18877	0.569418	1.3423	0.424211	0.671412	NA
FBgn0035852	CG7387	38915	CG7387	Apoptosis	3L	3.39857	0.320602	1.71665	0.186761	0.851848	NA
FBgn0036162	CG6140	39281	CG6140	Tricarboxylic Acid Cycle	3L	3.60426	-0.517751	1.51213	-0.342398	0.732051	NA
FBgn0036204	Tim13	39327	CG11611	Import & Sorting	3L	0.283226	1.41875	4.03948	0.351221	0.725422	NA
FBgn0036217	CG5906	39343	CG5906	Translation	3L	0.526691	-1.29254	4.04194	-0.319782	0.749133	NA
FBgn0036222	SdhAL	39348	CG5718	Oxidative Phosphorylation	3L	0.712418	-1.8764	3.69766	-0.507456	0.611835	NA
FBgn0036327	CG10748	39469	CG10748	Tricarboxylic Acid Cycle	3L	0.150521	0.540497	4.08047	0.132459	0.894621	NA
FBgn0036328	CG10749	39470	CG10749	Tricarboxylic Acid Cycle	3L	1.01346	-0.348338	2.80042	-0.124388	0.901008	NA
FBgn0036345	CG17300	39489	CG17300	Oxidative Phosphorylation	3L	0.148163	0.540497	4.08047	0.132459	0.894621	NA
FBgn0036415	CG7768	39573	CG7768	Import & Sorting	3L	2.57498	0.413095	1.69157	0.244208	0.80707	NA
FBgn0036568	ATPsynbetaL	39761	CG5389	Oxidative Phosphorylation	3L	0.150521	0.540497	4.08047	0.132459	0.894621	NA
FBgn0036575	CG5157	39771	CG5157	Metabolism of Vitamins & Co-Factors	3L	2.49634	-0.835375	1.84195	-0.453528	0.650169	NA
FBgn0036706	ND-24L	39926	CG6485	Oxidative Phosphorylation	3L	0.865136	3.02666	2.75342	1.09924	0.271665	NA
FBgn0036747	CG6052	39971	CG6052	Transmembrane Transport	3L	0.150521	0.540497	4.08047	0.132459	0.894621	NA
FBgn0036807	CG6893	40038	CG6893	Mitochondrial Carrier	3L	0.524333	-1.29254	4.04194	-0.319782	0.749133	NA
FBgn0036808	Dic4	40039	CG18363	Mitochondrial Carrier	3L	0.338606	-0.421276	4.08047	-0.103242	0.917771	NA
FBgn0036830	CG14077	40066	CG14077	Oxidative Phosphorylation	3L	2.25434	-0.00878806	1.94547	-0.0045172	0.996396	NA
FBgn0036875	CG9449	40117	CG9449	Metabolism of Lipids & Lipoproteins	3L	3.02916	0.471693	1.48433	0.317781	0.750651	NA
FBgn0037170	Trxr-2	40475	CG11401	ROS Defense	3L	2.58317	-1.31746	1.63602	-0.805282	0.420657	NA
FBgn0037172	ND-B14.5AL	40477	CG6914	Oxidative Phosphorylation	3L	0.785452	1.52428	2.95678	0.51552	0.60619	NA
FBgn0037307	Tim17a2	40632	CG14666	Import & Sorting	3R	0.932615	0.736443	2.91413	0.252715	0.800489	NA
FBgn0037310	Tim17b1	40635	CG1158	Import & Sorting	3R	0.301041	1.49604	4.03267	0.370981	0.710652	NA
FBgn0037506	CG1287	40898	CG1287	Apoptosis	3R	3.20597	-1.13797	1.25731	-0.905079	0.365423	NA
FBgn0037512	CG2616	40915	CG2616	Mitochondrial Carrier	3R	2.39764	-0.492071	1.38002	-0.356567	0.721416	NA
FBgn0037579	COX7AL	40995	CG18193	Oxidative Phosphorylation	3R	1.40493	1.43154	2.156	0.663979	0.506704	NA
FBgn0037668	CG16736	41101	CG16736	Mitochondrial Carrier	3R	0.598725	1.10542	3.2353	0.341676	0.732595	NA
FBgn0037828	tomboy20	41285	CG14690	Import & Sorting	3R	1.87624	1.20026	1.92679	0.622935	0.533328	NA
FBgn0037857	Tengl4	41321	CG4683	Replication & Transcription	3R	1.90721	0.289705	1.81174	0.159904	0.872957	NA
FBgn0037860	CG6629	41324	CG6629	Oxidative Phosphorylation	3R	0.785452	1.52428	2.95678	0.51552	0.60619	NA
FBgn0037862	CG4706	41326	CG4706	Tricarboxylic Acid Cycle	3R	4.59469	1.0384	1.20958	0.858481	0.390627	NA
FBgn0037970	GC2	41449	CG12201	Mitochondrial Carrier	3R	3.41369	-0.19273	1.23247	-0.156376	0.875736	NA
FBgn0037988	CG14740	41468	CG14740	Tricarboxylic Acid Cycle	3R	3.63129	-0.112786	1.84655	-0.0610792	0.951296	NA
FBgn0038018	Tim17a1	41500	CG10090	Import & Sorting	3R	0.809917	0.192516	2.96977	0.064825	0.948313	NA
FBgn0038355	CG4520	41902	CG4520	Import & Sorting	3R	0.978252	0.663591	3.401	0.195116	0.845302	NA
FBgn0038486	CG5265	42074	CG5265	Fatty Acid Metabolism	3R	2.0113	1.34295	1.89373	0.709157	0.478227	NA
FBgn0038539	Atg8b	42132	CG12334	Mitophagy	3R	1.6858	1.78138	1.99634	0.892325	0.372219	NA
FBgn0038708	CG6255	42326	CG6255	Tricarboxylic Acid Cycle	3R	4.19287	1.11628	1.57923	0.706847	0.479662	NA
FBgn0038731	CG11659	42352	CG11659	Fatty Acid Metabolism	3R	0.455634	-2.56001	4.01658	-0.637359	0.523891	NA
FBgn0038733	CG11407	42354	CG11407	Fatty Acid Metabolism	3R	0.303756	-2.04168	4.0552	-0.503471	0.614633	NA
FBgn0038797	Dic2	42423	CG4323	Mitochondrial Carrier	3R	1.64368	0.230893	2.50907	0.0920235	0.926679	NA
FBgn0038956	CG5379	42625	CG5379	Nitrogen Metabolism	3R	0.150521	0.540497	4.08047	0.132459	0.894621	NA
FBgn0039029	CG4704	42706	CG4704	Calcium Signaling & Transport	3R	0.37617	-2.25432	4.04194	-0.557733	0.577027	NA
FBgn0039071	CG4434	42756	CG4434	Amino Acid Metabolism	3R	3.79846	1.23356	1.60295	0.769556	0.441563	NA
FBgn0039235	CG10899	42965	CG10899	Nitrogen Metabolism	3R	1.48477	-0.0543948	2.18968	-0.0248414	0.980181	NA
FBgn0039331	ND-49L	43073	CG11913	Oxidative Phosphorylation	3R	0.446847	2.0698	3.9918	0.518512	0.604101	NA
FBgn0039425	CG5432	43189	CG5432	Glycolysis	3R	2.83964	1.35062	1.48787	0.907755	0.364008	NA
FBgn0039486	caix	43264	CG6074	Nitrogen Metabolism	3R	4.06035	-0.6914	1.13234	-0.610592	0.54147	NA
FBgn0039498	CG17991	43279	CG17991	Mitochondrial Dynamics	3R	1.39199	-1.07272	3.08772	-0.347415	0.72828	NA
FBgn0039651	Cyt-c1L	43457	CG14508	Oxidative Phosphorylation	3R	3.87208	-0.508818	1.42058	-0.358176	0.720212	NA
FBgn0039669	ND-20L	43477	CG2014	Oxidative Phosphorylation	3R	0.148163	0.540497	4.08047	0.132459	0.894621	NA
FBgn0039838	CG3669	43701	CG3669	Nitrogen Metabolism	3R	0	NA	NA	NA	NA	NA
FBgn0040391	CG2854	31219	CG2854	Mitochondrial Dynamics	X	1.43471	1.28244	1.93913	0.661345	0.508391	NA
FBgn0040628	CG18672	50101	CG18672	Nitrogen Metabolism	3R	0	NA	NA	NA	NA	NA
FBgn0040629	CG18673	50102	CG18673	Nitrogen Metabolism	3R	0	NA	NA	NA	NA	NA
FBgn0040651	CG15458	50124	CG15458	Oxidative Phosphorylation	X	0.772352	1.49611	3.00949	0.497129	0.619098	NA
FBgn0040871	CG12479	50344	CG12479	Mitochondrial Dynamics	X	0.639647	1.12136	3.84366	0.291741	0.770484	NA
FBgn0042711	Hex-t1	117364	CG33102	Glycolysis	3R	2.43249	-0.151455	1.36425	-0.111017	0.911603	NA
FBgn0043783	CG32444	40406	CG32444	Glycolysis	3L	1.50791	0.532604	1.93199	0.275676	0.782797	NA
FBgn0050093	COX6AL	246451	CG30093	Oxidative Phosphorylation	2R	0.734788	2.78954	3.59425	0.776111	0.437684	NA
FBgn0050360	Mal-A6	246565	CG30360	Mitochondrial Carrier	2R	2.67272	0.182041	1.59398	0.114205	0.909075	NA
FBgn0050489	Cyp12d1-p	246648	CG30489	Bile Acid Synthesis	2R	0.446847	2.0698	3.9918	0.518512	0.604101	NA
FBgn0051007	CG31007	318553	CG31007	Mitochondrial Dynamics	3R	1.63513	2.80602	2.03929	1.37598	0.168828	NA
FBgn0051008	CG31008	318554	CG31008	Import & Sorting	3R	1.27929	1.24911	3.18103	0.392674	0.694561	NA
FBgn0051244	CG31244	326129	CG31244	Translation	3R	1.63293	0.210811	2.09065	0.100835	0.919681	NA
FBgn0051679	Tengl3	33404	CG31679	Replication & Transcription	2L	1.74798	-1.61807	2.20437	-0.73403	0.46293	NA
FBgn0051682	Tengl1	318883	CG31682	Replication & Transcription	2L	0.74553	2.80911	3.52288	0.797391	0.425224	NA
FBgn0051773	CG31773	326159	CG31773	Folate & Pterin Metabolism	2L	2.86523	1.01787	1.83306	0.555286	0.578699	NA
FBgn0051809	CG31809	318954	CG31809	Unknown	2L	0.851036	1.76249	2.87719	0.612575	0.540157	NA
FBgn0051810	CG31810	318955	CG31810	Unknown	2L	0.894515	-2.23555	3.48529	-0.641425	0.521246	NA
FBgn0052263	CG32263	317944	CG32263	Translation	3L	0.488126	-1.19354	3.44387	-0.346571	0.728914	NA
FBgn0052832	CG32832	318237	CG32832	Pyruvate Metabolism	2L	1.90442	0.125781	1.99425	0.0630716	0.949709	NA
FBgn0052857	CG32857	318252	CG32857	Fe-S Cluster Biosynthesis	X	0	NA	NA	NA	NA	NA
FBgn0053503	Cyp12d1-d	2768720	CG33503	Bile Acid Synthesis	2R	0.265411	1.33827	4.04696	0.330685	0.740882	NA
FBgn0054010	CG34010	3885627	CG34010	Translation	2L	1.48225	2.64615	2.06128	1.28374	0.199232	NA
FBgn0086695	hd	40642	CG2669	Oxidative Phosphorylation	3R	4.04398	1.95407	1.29857	1.50479	0.132377	NA
FBgn0259198	CG42302	7354435	CG42302	Import & Sorting	X	0.148163	0.540497	4.08047	0.132459	0.894621	NA
FBgn0260758	CG42556	8674031	CG42556	Metabolism of Vitamins & Co-Factors	2L	1.22994	2.3289	2.63453	0.883993	0.3767	NA
FBgn0261266	zuc	34609	CG12314	Mitochondrial Dynamics	2L	0.188085	-1.38306	4.08047	-0.338945	0.734651	NA
FBgn0264740	CG43998	19836181	CG43998	Metabolism of Lipids & Lipoproteins	3R	1.60044	-0.291706	1.81593	-0.160637	0.872379	NA
FBgn0265265	CG32727	318176	CG32727	Import & Sorting	X	0	NA	NA	NA	NA	NA
FBgn0265271	CG14717	41412	CG14717	Amino Acid Metabolism	3R	0.829666	-1.07521	3.53425	-0.304226	0.760955	NA
FBgn0285943	knon	36845	CG7813	Oxidative Phosphorylation	2R	4.63677	0.469176	1.76697	0.265525	0.790605	NA
FBgn0285970	CG32500	2768879	CG32500	Fe-S Cluster Biosynthesis	X	0.53201	0.457972	3.37066	0.13587	0.891924	NA

## Sheet: OXPHOS Genes
FlybaseID	Symbol	EntrezID	GeneID	baseMean	log2FoldChange	lfcSE	pvalue	padj	Complex	Classification
FBgn0001989	ND-B17	34925	CG13240	20100.9	-0.398088	0.094897	2.73e-05	0.000229272	COMPLEX I	Structural subunit
FBgn0011361	ND-ACP	38154	CG9160	38752	-0.246679	0.0985768	0.0123354	0.0462921	COMPLEX I	Structural subunit
FBgn0011455	ND-SGDH	46260	CG9762	29462.8	-0.183446	0.0917298	0.0455165	0.132644	COMPLEX I	Structural subunit
FBgn0017566	ND-75	31762	CG2286	82966.9	-0.371899	0.0835214	8.48e-06	7.98e-05	COMPLEX I	Structural subunit
FBgn0017567	ND-23	44207	CG3944	27115.9	-0.13806	0.0951959	0.146981	0.319254	COMPLEX I	Structural subunit
FBgn0019957	ND-42	42591	CG6343	45699.3	-0.295408	0.0765579	0.000114028	0.000815029	COMPLEX I	Structural subunit
FBgn0021967	ND-PDSW	44228	CG8844	28280	0.0843321	0.0976068	0.387589	0.605295	COMPLEX I	Structural subunit
FBgn0025839	ND-B14.5A	31190	CG3621	12335.4	-0.315787	0.163383	0.05326	0.149401	COMPLEX I	Structural subunit
FBgn0029868	ND-B16.6	31578	CG3446	25293.7	-0.380814	0.0964471	7.87e-05	0.000588098	COMPLEX I	Structural subunit
FBgn0029888	ND-ASHI	31604	CG3192	19351.3	-0.383001	0.0849262	6.49e-06	6.26e-05	COMPLEX I	Structural subunit
FBgn0029971	ND-MNLL	31697	CG18624	21050.8	-0.184273	0.113749	0.105234	0.251105	COMPLEX I	Structural subunit
FBgn0030605	ND-B18	32434	CG5548	13227.7	-0.511224	0.110989	4.1e-06	4.13e-05	COMPLEX I	Structural subunit
FBgn0030718	ND-20	32565	CG9172	27541.3	-0.280648	0.106167	0.00820623	0.0329156	COMPLEX I	Structural subunit
FBgn0030853	ND-24	32740	CG5703	25327.8	-0.236966	0.0943775	0.0120446	0.0452908	COMPLEX I	Structural subunit
FBgn0031021	ND-18	32936	CG12203	17321.5	-0.364922	0.0906973	5.73e-05	0.000444105	COMPLEX I	Structural subunit
FBgn0031228	ND-15	33179	CG11455	16176.8	-0.912666	0.0946866	5.48e-22	2.81e-20	COMPLEX I	Structural subunit
FBgn0031436	ND-B17.2	33443	CG3214	17614.3	-0.317094	0.101469	0.00177791	0.00902041	COMPLEX I	Structural subunit
FBgn0031505	ND-B14.5B	33528	CG12400	16597.3	-0.48107	0.183076	0.00859639	0.0341756	COMPLEX I	Structural subunit
FBgn0031684	ND-13A	33744	CG8680	11740.7	-0.307684	0.0841639	0.000256408	0.00166851	COMPLEX I	Structural subunit
FBgn0031771	ND-51	33852	CG9140	53826.2	-0.141797	0.0786226	0.0713063	0.188223	COMPLEX I	Structural subunit
FBgn0032511	ND-B22	34747	CG9306	18677.9	-0.268647	0.0971839	0.00570422	0.024405	COMPLEX I	Structural subunit
FBgn0033570	ND-B14	36159	CG7712	8621.98	-2.41995	0.0906326	4.63e-157	6.25e-154	COMPLEX I	Structural subunit
FBgn0033961	ND-B15	36640	CG12859	9912.17	-1.40245	0.100468	2.77e-44	3.84e-42	COMPLEX I	Structural subunit
FBgn0034576	ND-B14.7	37385	CG9350	22775.4	-0.14988	0.104098	0.149927	0.323357	COMPLEX I	Structural subunit
FBgn0034645	ND-B12	37466	CG10320	17202.9	-0.235004	0.123644	0.0573467	0.158324	COMPLEX I	Structural subunit
FBgn0035046	ND-19	37946	CG3683	17225.7	-0.187323	0.0880091	0.0332994	0.10396	COMPLEX I	Structural subunit
FBgn0037001	ND-39	40272	CG6020	61185.2	0.00575722	0.0846638	0.945785	0.974045	COMPLEX I	Structural subunit
FBgn0039909	ND-49	43798	CG1970	60671.3	-0.169178	0.0788608	0.0319307	0.100851	COMPLEX I	Structural subunit
FBgn0040705	ND-B8	50178	CG15434	164.765	4.02725	0.337845	9.27e-33	7.81e-31	COMPLEX I	Structural subunit
FBgn0047038	ND-13B	39214	CG6463	17170.7	-0.317649	0.0996282	0.00143091	0.00750316	COMPLEX I	Structural subunit
FBgn0058002	ND-AGGG	3355155	CG40002	576.369	-0.386576	0.149264	0.0096012	0.0374296	COMPLEX I	Structural subunit
FBgn0085468	ND-MWFE	5740593	CG34439	8784.21	-0.665824	0.161344	3.68e-05	0.000299251	COMPLEX I	Structural subunit
FBgn0085736	CG40472	8673970	CG40472	36.693	-1.07063	0.407085	0.00853886	0.0340329	COMPLEX I	Structural subunit
FBgn0266582	ND-30	38378	CG12079	28037.8	-0.310333	0.105406	0.00323816	0.0150023	COMPLEX I	Structural subunit
FBgn0027785	NP15.6	42282	CG6008	24122.6	-0.0520265	0.108789	0.632485	0.795381	COMPLEX I	Structural subunit
FBgn0030292	CG11752	32076	CG11752	8578.55	-0.38438	0.0885052	1.41e-05	0.000126741	COMPLEX I	Structural subunit
FBgn0014028	SdhB	35590	CG3283	41780.2	-0.0556214	0.0902556	0.53772	0.733798	COMPLEX II	Structural subunit
FBgn0037873	SdhC	41340	CG6666	23783.5	-0.293531	0.105533	0.00541241	0.0233351	COMPLEX II	Structural subunit
FBgn0039112	SdhD	42808	CG10219	21704.7	-0.388134	0.0890281	1.3e-05	0.000118484	COMPLEX II	Structural subunit
FBgn0261439	SdhA	37228	CG17246	94666.8	-0.138661	0.0870167	0.11105	0.261139	COMPLEX II	Structural subunit
FBgn0011227	ox	45401	CG8764	16109.5	-0.24614	0.104075	0.0180294	0.0633781	COMPLEX III	Structural subunit
FBgn0021906	RFeSP	44390	CG7361	76276.2	-0.110332	0.102282	0.280717	0.497566	COMPLEX III	Structural subunit
FBgn0030733	UQCR-14	32586	CG3560	42467.4	-0.233212	0.0980543	0.0173879	0.0613286	COMPLEX III	Structural subunit
FBgn0034245	UQCR-6.4	36991	CG14482	16065.6	-0.565826	0.107236	1.32e-07	1.74e-06	COMPLEX III	Structural subunit
FBgn0035600	Cyt-c1	38612	CG4769	113724	-0.213489	0.0939091	0.0230044	0.0774083	COMPLEX III	Structural subunit
FBgn0036728	UQCR-Q	39950	CG7580	30179.7	-0.172219	0.115817	0.137018	0.304334	COMPLEX III	Structural subunit
FBgn0038271	UQCR-C1	41800	CG3731	165780	-0.247329	0.0975382	0.0112219	0.0429499	COMPLEX III	Structural subunit
FBgn0250814	UQCR-C2	39846	CG4169	63326.8	-4.58831	0.0881799	0	6.25e-154	COMPLEX III	Structural subunit
FBgn0260008	UQCR-11	5740185	CG41623	29516.8	-0.516428	0.129857	6.98e-05	0.000529978	COMPLEX III	Structural subunit
FBgn0015031	cype	46040	CG14028	26382.9	-0.334552	0.0885667	0.000158475	0.00109301	COMPLEX IV	Structural subunit
FBgn0019624	COX5A	41432	CG14724	80906.1	-0.304532	0.109391	0.00537138	0.02319	COMPLEX IV	Structural subunit
FBgn0031066	COX6B	32989	CG14235	64750.8	-0.306637	0.106087	0.00384717	0.0173141	COMPLEX IV	Structural subunit
FBgn0031830	COX5B	33918	CG11015	41299.3	-0.886228	0.121306	2.76e-13	7.36e-12	COMPLEX IV	Structural subunit
FBgn0032833	COX4	35279	CG10664	83178.1	-0.0844611	0.0945649	0.371774	0.59077	COMPLEX IV	Structural subunit
FBgn0034877	levy	37728	CG17280	59785.4	-0.175712	0.105812	0.0967929	0.236216	COMPLEX IV	Structural subunit
FBgn0040529	COX7A	50002	CG9603	249.24	0.34537	0.270854	0.20227	0.399513	COMPLEX IV	Structural subunit
FBgn0040773	COX7C	50246	CG2249	35875.1	-0.276765	0.0945504	0.00342059	0.0157164	COMPLEX IV	Structural subunit
FBgn0263911	COX8	40390	CG7181	23777	-0.25037	0.106135	0.0183251	0.0642741	COMPLEX IV	Structural subunit
FBgn0052230	ND-MLRQ	317928	CG32230	46419.4	-0.220464	0.157891	0.162624	0.342133	COMPLEX IV	Structural subunit
FBgn0010217	ATPsynbeta	43829	CG11154	596209	-0.282996	0.080573	0.000444262	0.00270802	COMPLEX V	Structural subunit
FBgn0010612	ATPsynG	46069	CG6105	41022.9	-0.348448	0.0934424	0.000192232	0.00130217	COMPLEX V	Structural subunit
FBgn0011211	blw	37617	CG3612	567732	-0.436254	0.0801303	5.2e-08	7.35e-07	COMPLEX V	Structural subunit
FBgn0014391	sun	44046	CG9032	40086.3	-0.140081	0.138223	0.310852	0.52903	COMPLEX V	Structural subunit
FBgn0016119	ATPsynCF6	42759	CG4412	52126.5	-0.267358	0.093758	0.00435029	0.0192211	COMPLEX V	Structural subunit
FBgn0016120	ATPsynD	42291	CG6030	68704.1	-0.267988	0.0855857	0.00174079	0.00885507	COMPLEX V	Structural subunit
FBgn0016691	ATPsynO	41845	CG4307	71230.4	-0.295103	0.0983415	0.00269275	0.0128539	COMPLEX V	Structural subunit
FBgn0019644	ATPsynB	39143	CG8189	79196.3	-0.217576	0.0897653	0.0153576	0.0555368	COMPLEX V	Structural subunit
FBgn0020235	ATPsyngamma	43507	CG7610	113065	-0.317452	0.0771616	3.89e-05	0.000314461	COMPLEX V	Structural subunit
FBgn0028342	ATPsyndelta	31950	CG2968	58885.2	-0.479964	0.0939396	3.23e-07	4.02e-06	COMPLEX V	Structural subunit
FBgn0035032	ATPsynF	37931	CG4692	68195.1	-0.156778	0.111982	0.161504	0.340469	COMPLEX V	Structural subunit
FBgn0038224	ATPsynE	41745	CG3321	40752.6	-0.273637	0.0971948	0.00487239	0.0212495	COMPLEX V	Structural subunit
FBgn0039830	ATPsynC	43693	CG1746	607573	-0.325421	0.101396	0.00133004	0.00702364	COMPLEX V	Structural subunit
FBgn0083167	Neb-cGP	50417	CG15304	39171.3	-0.311786	0.117248	0.00783281	0.031687	COMPLEX V	Structural subunit
FBgn0030352	sicily	32151	CG15738	1567.87	0.195121	0.124401	0.116769	0.270958	COMPLEX I	Assembly factor
FBgn0032986	CG3262	35452	CG3262	1742.82	0.160962	0.110201	0.14412	0.315141	COMPLEX I	Assembly factor
FBgn0033093	CG3270	35575	CG3270	2.48719	-0.915456	1.95383	0.639395	1	COMPLEX I	Assembly factor
FBgn0033891	CG8067	36552	CG8067	3103.97	-0.116933	0.13055	0.370413	0.589965	COMPLEX I	Assembly factor
FBgn0034919	CG5569	37783	CG5569	2642.16	0.260115	0.093867	0.00558667	0.0239879	COMPLEX I	Assembly factor
FBgn0037777	CG11722	41227	CG11722	2145.53	-0.439763	0.118611	0.000209215	0.001401	COMPLEX I	Assembly factor
FBgn0037880	CG17726	41349	CG17726	3765.8	0.0167158	0.112062	0.881422	0.944	COMPLEX I	Assembly factor
FBgn0039689	CIA30	43503	CG7598	2518.19	-0.536528	0.105674	3.83e-07	4.72e-06	COMPLEX I	Assembly factor
FBgn0002021	l(2)37Bb	49427	CG10655	4630.89	-0.258849	0.142699	0.0696847	0.184717	COMPLEX I	Assembly factor
FBgn0032033	CG13392	34157	CG13392	1197.62	-0.370985	0.146239	0.0111857	0.0428885	COMPLEX I	Assembly factor
FBgn0263051	CG43346	13084069	CG43346	1510.93	-0.472362	0.128286	0.000231317	0.00152734	COMPLEX I	Assembly factor
FBgn0259726	CG42380	7354411	CG42380	CG42380	12696.6	-0.159888	0.170177	0.353533	COMPLEX I	Assembly factor
FBgn0028844	CG15283	50454	CG15283	1.76344	-1.57545	2.48855	0.526682	1	COMPLEX II	Assembly factor
FBgn0031971	Sirup	34089	CG7224	1505.06	-0.632934	0.137692	4.29e-06	4.31e-05	COMPLEX II	Assembly factor
FBgn0038437	Sdhaf3	42004	CG14898	788.984	-0.675701	0.146367	3.9e-06	3.95e-05	COMPLEX II	Assembly factor
FBgn0033274	CG14757	35797	CG14757	16333.6	0.0427034	0.122087	0.726506	0.857995	COMPLEX II	Assembly factor
FBgn0033523	CG12895	36103	CG12895	2387.88	0.0281083	0.124442	0.8213	0.911938	COMPLEX II	Assembly factor
FBgn0032195	CG4908	34360	CG4908	1480.18	-2.83282	0.145334	1.29e-84	5.3e-82	COMPLEX III	Assembly factor
FBgn0032744	Ttc19	35172	CG15173	3333.83	0.0154432	0.097954	0.874726	0.941209	COMPLEX III	Assembly factor
FBgn0035722	CG10075	38758	CG10075	3252.44	-0.153889	0.0933186	0.0991329	0.240132	COMPLEX III	Assembly factor
FBgn0037890	CG17734	41359	CG17734	848.092	-1.1091	0.122974	1.9e-19	8.34e-18	COMPLEX III	Assembly factor
FBgn0287589	CG46459		CG46459	NA	NA	NA	NA	NA	COMPLEX III	Assembly factor
FBgn0259204	CG42308	7354414	CG42308	5681.61	-0.0699467	0.119731	0.559086	0.74846	COMPLEX III	Assembly factor
FBgn0040715	CG15386	50188	CG15386	3064.8	0.190519	0.105432	0.070757	0.187087	COMPLEX III	Assembly factor
FBgn0002354	l(3)87Df	49762	CG7620	582.701	-0.184935	0.146961	0.208248	0.407097	COMPLEX IV	Assembly factor
FBgn0011476	l(3)neo43	41851	CG14865	801.266	-3.13449	0.160356	4.36e-85	1.87e-82	COMPLEX IV	Assembly factor
FBgn0029117	Surf1	44498	CG9943	2905.47	-0.584957	0.122128	1.67e-06	1.83e-05	COMPLEX IV	Assembly factor
FBgn0030610	CG9065	32439	CG9065	4901.52	0.660408	0.111711	3.39e-09	5.58e-08	COMPLEX IV	Assembly factor
FBgn0031247	CG11562	33200	CG11562	2460.21	-1.04815	0.125702	7.53e-17	2.77e-15	COMPLEX IV	Assembly factor
FBgn0032222	CG5037	34394	CG5037	11729.5	-0.254606	0.111108	0.021934	0.0745505	COMPLEX IV	Assembly factor
FBgn0032595	CG17996	34998	CG17996	730.292	-2.78536	0.190911	3.26e-48	5.5e-46	COMPLEX IV	Assembly factor
FBgn0034578	CG15653	37388	CG15653	480.395	0.150423	0.164811	0.3614	0.580057	COMPLEX IV	Assembly factor
FBgn0034938	CG3803	37809	CG3803	2708.07	-0.548513	0.116599	2.55e-06	2.69e-05	COMPLEX IV	Assembly factor
FBgn0035960	CG4942	39044	CG4942	627.878	0.521306	0.152857	0.000648626	0.0037665	COMPLEX IV	Assembly factor
FBgn0051648	CG31648	33776	CG31648	1307.39	-0.141463	0.129268	0.273804	0.490468	COMPLEX IV	Assembly factor
FBgn0261353	Ccdc56	39320	CG42630	11581.2	-0.247291	0.117272	0.0349714	0.107873	COMPLEX IV	Assembly factor
FBgn0262467	Scox	33711	CG8885	4466.2	0.00809342	0.108569	0.940575	0.972292	COMPLEX IV	Assembly factor
FBgn0265083	CG44194	14462463	CG44194	5695.76	-0.287584	0.13179	0.0290993	0.0937092	COMPLEX IV	Assembly factor
FBgn0040751	CG13018	50224	CG13018	569.798	-0.301485	0.153088	0.0489124	0.140204	COMPLEX IV	Assembly factor
FBgn0032205	CG4957	34374	CG4957	2204.11	-0.68678	0.126193	5.26e-08	7.42e-07	COMPLEX IV	Assembly factor
FBgn0034248	CG14483	36995	CG14483	3189.61	-0.442082	0.104221	2.22e-05	0.000191284	COMPLEX IV	Assembly factor
FBgn0085271	CG34242	5740417	CG34242	534.035	-1.35059	0.142841	3.22e-21	1.6e-19	COMPLEX IV	Assembly factor
FBgn0260222	CG42496	8674001	CG42496	2031.37	-0.616822	0.12235	4.62e-07	5.59e-06	COMPLEX IV	Assembly factor
FBgn0259722	CG42376	7354420	CG42376	2653.45	-0.43182	0.106541	5.05e-05	0.00039509	COMPLEX IV	Assembly factor
FBgn0051913	CG31913	319023	CG31913	0.74453	1.5165	3.68176	0.680415	NA	COMPLEX IV	Assembly factor
FBgn0021856	l(2)k14505	35399	CG8674	1678.78	-3.74261	0.14273	1.51e-151	1.78e-148	COMPLEX V	Assembly factor
FBgn0022344	CG10340	42020	CG10340	7832.09	-0.581982	0.0878052	3.4e-11	7.21e-10	COMPLEX V	Assembly factor
FBgn0034081	CG10731	3772305	CG10731	1137.28	0.199983	0.123189	0.104507	0.250001	COMPLEX V	Assembly factor
FBgn0035805	CG7506	38857	CG7506	2447.69	-1.6252	0.119786	6.25e-42	7.97e-40	COMPLEX V	Assembly factor
FBgn0262515	VhaAC45	35944	CG8029	3090.19	-0.0811649	0.0979487	0.407304	0.623705	COMPLEX V	Assembly factor
FBgn0032644	CG5131	35057	CG5131	2849.32	-0.384444	0.113411	0.000699355	0.00402395	COMPLEX V	Assembly factor
FBgn0027615	OXA1L	39222	CG6404	6752.01	-0.321766	0.136733	0.0186106	0.0651303	COMPLEX V	Assembly factor

## Sheet: DEGs
Flybase ID	Symbol	Entrez ID	Gene ID	baseMean	log2FoldChange	lfcSE	pvalue	padj
FBgn0037548	CG7900	40957	CG7900	638.522	8.4022	0.474818	4.53129e-70	1.38014e-67
FBgn0013708	trnV	19893561	CR34095	2436.63	7.57623	0.279648	1.2221e-161	1.92806e-158
FBgn0267278	asRNA:CR45714	19835811	CR45714	16.0206	7.23758	1.33901	6.47502e-08	9.004e-07
FBgn0037531	CG10445	40938	CG10445	36.8741	6.62111	1.10805	2.29438e-09	3.87541e-08
FBgn0267986	lncRNA:CR46253	26067563	CR46253	57.0719	6.21816	0.80433	1.06821e-14	3.30688e-13
FBgn0036806	Cyp12c1	40037	CG4120	117.695	6.07515	0.548458	1.62591e-28	1.15428e-26
FBgn0265839	lncRNA:CR44628	19835486	CR44628	6.41411	5.9157	1.54018	0.00012258	0.000868264
FBgn0061476	Zwilch	59247	CG18729	58.0364	5.91416	0.723185	2.88736e-16	1.01347e-14
FBgn0037850	CG14695	41314	CG14695	44.8342	5.81417	0.835459	3.42073e-12	8.13565e-11
FBgn0013278	Hsp70Bb	48582	CG31359	2081	5.76663	0.466135	3.74429e-35	3.68267e-33
FBgn0033928	Arc2	36597	CG13941	393.149	5.64953	0.339927	5.00516e-62	1.21176e-59
FBgn0263143	vret	42695	CG4771	10.4994	5.62985	1.42516	7.80459e-05	0.000583922
FBgn0064237	Idgf5	37104	CG5154	14.5737	5.14502	1.22476	2.65939e-05	0.000224145
FBgn0266633	asRNA:CR45140	19835896	CR45140	20.2302	5.13063	1.00775	3.55894e-07	4.38688e-06
FBgn0262524	ver	39432	CG14121	71.2333	5.07346	0.520002	1.72834e-22	9.16799e-21
FBgn0038595	CG7142	42194	CG7142	334.734	5.07059	0.767907	4.02585e-11	8.46594e-10
FBgn0038827	Fancd2	2768674	CG17269	23.5575	4.98323	0.898259	2.89534e-08	4.22532e-07
FBgn0038470	CG18213	42055	CG18213	21.5538	4.79194	0.863538	2.86988e-08	4.19464e-07
FBgn0262945	lncRNA:CR43264	12798118	CR43264	129.672	4.57566	0.376354	5.21006e-34	4.68508e-32
FBgn0051469	CG31469	261628	CG31469	13.0914	4.48837	1.0403	1.59976e-05	0.000142369
FBgn0025686	Amnionless	33199	CG11592	12.8267	4.48348	1.04731	1.86091e-05	0.000163297
FBgn0001217	Hsc70-2	41609	CG7756	55.4034	4.34519	0.559551	8.13217e-15	2.54252e-13
FBgn0039752	CG15530	43589	CG15530	81.8039	4.29053	0.413627	3.29252e-25	1.943e-23
FBgn0035611	CG13285	38623	CG13285	49.5187	4.20599	0.911645	3.95698e-06	4.00448e-05
FBgn0028424	JhI-26	36819	CG3767	503.433	4.10261	0.249	5.4273e-61	1.28111e-58
FBgn0038972	CG7054	42643	CG7054	515.155	4.07372	0.2386	2.34115e-65	5.97436e-63
FBgn0040705	ND-B8	50178	CG15434	164.765	4.02725	0.337845	9.26776e-33	7.81305e-31
FBgn0011703	RnrL	34392	CG5371	84.3596	4.01304	0.443176	1.36337e-19	6.04366e-18
FBgn0266705	asRNA:CR45195	19835089	CR45195	22.2633	4.00334	0.716134	2.26798e-08	3.35647e-07
FBgn0051141	CG31141	318605	CG31141	34.9846	3.99589	0.611503	6.38067e-11	1.30279e-09
FBgn0033205	CG2064	35708	CG2064	168.202	3.94704	0.396721	2.54363e-23	1.38826e-21
FBgn0033304	Cyp6a13	35837	CG2397	139.079	3.9406	0.294247	6.72003e-41	8.24033e-39
FBgn0025832	Fen1	36887	CG8648	130.54	3.93064	0.336683	1.71852e-31	1.35219e-29
FBgn0003353	sei	37843	CG3182	420.984	3.92162	0.196571	1.4939e-88	7.05271e-86
FBgn0013688	srRNA	19893562	CR34096	13266.1	3.8824	0.459709	3.03155e-17	1.18581e-15
FBgn0036997	CG5955	40268	CG5955	157.683	3.85786	0.348881	2.00945e-28	1.40542e-26
FBgn0013691	trnD	19893537	CR34071	417.301	3.85146	0.39435	1.56635e-22	8.32979e-21
FBgn0039638	dgt6	43441	CG11881	22.4076	3.80045	0.734577	2.29548e-07	2.92102e-06
FBgn0262620	lncRNA:CR43144	19834780	CR43144	23.8091	3.70027	0.770538	1.56941e-06	1.72708e-05
FBgn0026702	Pop1	31475	CG32763	35.1034	3.69301	0.577133	1.56513e-10	3.07235e-09
FBgn0003268	rod	43719	CG1569	75.9555	3.67612	0.43346	2.23532e-17	8.57963e-16
FBgn0013704	trnR	19893544	CR34078	246.209	3.65152	0.451855	6.41474e-16	2.22425e-14
FBgn0259741	CG42395	7354436	CG42395	30.5018	3.62244	0.637569	1.33411e-08	2.02282e-07
FBgn0266901	lncRNA:CR45361	19834877	CR45361	215.002	3.53141	0.268483	1.63189e-39	1.87906e-37
FBgn0051897	CG31897	319011	CG31897	23.098	3.51138	0.641801	4.47159e-08	6.4263e-07
FBgn0033926	Arc1	36595	CG12505	2086.03	3.49909	0.75879	3.99939e-06	4.03443e-05
FBgn0031974	CG12560	34092	CG12560	557.701	3.36107	0.695799	1.36173e-06	1.51621e-05
FBgn0032774	CG17549	35212	CG17549	36.0928	3.34374	0.548755	1.10595e-09	1.99282e-08
FBgn0011288	Snap25	3355084	CG40452	327.236	3.31529	0.417543	2.02198e-15	6.72236e-14
FBgn0266420	Ote	37090	CG5581	33.8796	3.28684	0.609706	7.01226e-08	9.69396e-07
FBgn0065099	snRNA:7SK	3772633	CR33925	46.7423	3.28561	0.678019	1.26043e-06	1.41007e-05
FBgn0051477	ATPsynepsilonL	326144	CG31477	20.361	3.28409	0.651869	4.70528e-07	5.68851e-06
FBgn0037974	CG12224	41453	CG12224	24.9395	3.24808	0.654743	7.01856e-07	8.2322e-06
FBgn0054007	CG34007	3885610	CG34007	166.717	3.22861	0.261801	6.06819e-35	5.84652e-33
FBgn0002868	MtnA	41202	CG9470	773.677	3.21958	0.180537	3.8968e-71	1.22645e-68
FBgn0052252	asRNA:CR32252	12798359	CR32252	34.2165	3.18044	0.52715	1.60668e-09	2.7683e-08
FBgn0001257	ImpL2	38513	CG15009	3166.15	3.11581	0.114038	2.29522e-164	3.6119e-161
FBgn0259140	CG42255	39334	CG42255	49.1955	3.10876	0.523752	2.92861e-09	4.8683e-08
FBgn0027330	l(1)G0020	31811	CG1994	103.104	3.09449	0.367601	3.82718e-17	1.42831e-15
FBgn0052195	CG32195	317907	CG32195	47.6846	3.07576	0.449343	7.6472e-12	1.73569e-10
FBgn0263039	NA	NA	NA	48.2563	3.06159	0.424531	5.52628e-13	1.41025e-11
FBgn0034728	rad50	37564	CG6339	52.6466	3.05878	0.446792	7.58929e-12	1.72919e-10
FBgn0032244	RfC3	34423	CG5313	31.9805	2.97782	0.501017	2.78911e-09	4.65278e-08
FBgn0031549	Spindly	33578	CG15415	19.1246	2.9523	0.701836	2.59314e-05	0.000219592
FBgn0033628	CG13203	36229	CG13203	4891.93	2.86404	0.135011	7.18453e-100	4.52242e-97
FBgn0267347	squ	2768920	CG4711	859.431	2.83178	0.18659	5.06042e-52	9.5561e-50
FBgn0263983	CG43732	14462486	CG43732	105.272	2.80966	0.580903	1.32005e-06	1.47327e-05
FBgn0031801	CG9498	33885	CG9498	38.4949	2.79591	0.461672	1.39503e-09	2.43924e-08
FBgn0011297	Alg3	37754	CG4084	1617.24	2.76144	0.136594	7.03308e-91	3.68924e-88
FBgn0031623	Taf12L	33672	CG15632	16.0284	2.75282	0.703622	9.14009e-05	0.000673172
FBgn0030241	feo	32015	CG11207	45.0348	2.73082	0.435999	3.76746e-10	7.17184e-09
FBgn0033526	Caf1-105	36107	CG12892	47.0731	2.73047	0.414221	4.34447e-11	9.09545e-10
FBgn0040290	RecQ4	53438	CG7487	19.7503	2.72671	0.651564	2.8533e-05	0.000238838
FBgn0265927	lncRNA:CR44716	19836025	CR44716	22.7832	2.66654	0.600193	8.87953e-06	8.34234e-05
FBgn0010278	Ssrp	37767	CG4817	867.582	2.64854	0.258996	1.5138e-24	8.61041e-23
FBgn0263380	lncRNA:CR43432	12797906	CR43432	37.3022	2.63587	0.446467	3.55133e-09	5.84175e-08
FBgn0082947	snoRNA:Me18S-U1356c	5740641	CR34646	26.1059	2.62997	0.526201	5.79181e-07	6.88744e-06
FBgn0035025	uri	37924	CG11416	673.866	2.61613	0.168992	4.68169e-54	9.40521e-52
FBgn0037345	Rev7	40677	CG2948	106.181	2.61478	0.30766	1.91333e-17	7.40396e-16
FBgn0003067	Pepck1	37131	CG17725	4607.24	2.5879	0.113837	2.09623e-114	1.41375e-111
FBgn0266488	CG45087	19834964	CG45087	4607.24	2.5879	0.113837	2.09623e-114	1.41375e-111
FBgn0031148	Cbs	33081	CG1753	780.181	2.56067	0.157223	1.22239e-59	2.68415e-57
FBgn0024912	agt	40816	CG1303	281.862	2.55687	0.191799	1.5279e-40	1.84955e-38
FBgn0038893	Archease	42551	CG6353	255.174	2.55175	0.201901	1.29333e-36	1.31308e-34
FBgn0051864	Qtzl	318990	CG31864	42.5814	2.54727	0.457498	2.57931e-08	3.78753e-07
FBgn0011774	Irbp	117419	CG5247	57.8445	2.53628	0.377131	1.75342e-11	3.84125e-10
FBgn0039048	CG17111	42727	CG17111	31.0556	2.51526	0.501736	5.35551e-07	6.39276e-06
FBgn0029826	CG6041	31527	CG6041	55.4824	2.51281	0.387974	9.37303e-11	1.86316e-09
FBgn0040660	CG13551	50133	CG13551	5326.38	2.51212	0.245301	1.29939e-24	7.43566e-23
FBgn0013701	trnN	19893545	CR34079	168.093	2.48548	0.489537	3.83037e-07	4.77083e-06
FBgn0026257	cav	42881	CG6219	29.9687	2.47119	0.556564	8.99235e-06	8.42319e-05
FBgn0051467	CG31467	318751	CG31467	277.332	2.43977	0.176931	2.95018e-43	4.03705e-41
FBgn0085771	28SrRNA-Psi:CR40741	5740241	CR40741	195.088	2.42388	0.519349	3.05416e-06	3.16894e-05
FBgn0261262	CG42613	42269	CG42613	141.293	2.41403	0.537082	6.96617e-06	6.68441e-05
FBgn0013705	trnS2	19893546	CR34080	134.984	2.39455	0.516472	3.54615e-06	3.68472e-05
FBgn0266900	lncRNA:CR45360	19835874	CR45360	47.3408	2.34308	0.433875	6.651e-08	9.23511e-07
FBgn0035692	Sf3b6	38720	CG13298	2181.35	2.33948	0.128135	1.79074e-74	6.26227e-72
FBgn0052702	Cubn	326235	CG32702	83.8253	2.33457	0.303241	1.37434e-14	4.17253e-13
FBgn0259937	Nop60B	37873	CG3333	387.746	2.32113	0.220656	7.04578e-26	4.29869e-24
FBgn0015509	Cul1	35742	CG1877	11766.5	2.32015	0.0926508	2.1388e-138	2.24384e-135
FBgn0037754	CG8500	41203	CG8500	42.4871	2.29528	0.511749	7.28568e-06	6.96974e-05
FBgn0264746	CG44004	14462879	CG44004	157.34	2.28823	0.368811	5.4928e-10	1.01493e-08
FBgn0266382	asRNA:CR45024	19835818	CR45024	85.2987	2.26615	0.347023	6.56552e-11	1.33315e-09
FBgn0264679	asRNA:CR43964	14462604	CR43964	237.245	2.2473	0.250158	2.62218e-19	1.12539e-17
FBgn0003062	Fib	37662	CG9888	377.796	2.23684	0.223144	1.19324e-23	6.58861e-22
FBgn0003886	alphaTub85E	41183	CG9476	310.684	2.23048	0.217292	1.01451e-24	5.8767e-23
FBgn0052409	CG32409	318016	CG32409	85.8935	2.20596	0.388422	1.35263e-08	2.04461e-07
FBgn0053105	p24-2	318890	CG33105	76.0318	2.18566	0.351197	4.86342e-10	9.09314e-09
FBgn0260463	Unc-115b	41178	CG31332	76.0318	2.18566	0.351197	4.86342e-10	9.09314e-09
FBgn0034282	Mapmodulin	37043	CG5784	798.842	2.1661	0.199661	2.0192e-27	1.32398e-25
FBgn0038042	Scgbeta	41525	CG5657	87.9669	2.15347	0.317876	1.24801e-11	2.77264e-10
FBgn0038115	CG7966	41610	CG7966	199.394	2.15259	0.222066	3.21436e-22	1.68611e-20
FBgn0023513	CG14803	31142	CG14803	84.431	2.14131	0.425709	4.90526e-07	5.90759e-06
FBgn0034249	RhoGAP54D	36996	CG6477	27.4076	2.14084	0.479317	7.95314e-06	7.55468e-05
FBgn0010173	RpA-70	40972	CG9633	1163.95	2.13909	0.127791	6.81921e-63	1.6944e-60
FBgn0051755	SoYb	34331	CG31755	91.1183	2.13798	0.308386	4.1259e-12	9.69073e-11
FBgn0040259	Ugt302C1	53510	CG18578	145.185	2.12913	0.302596	1.97562e-12	4.79533e-11
FBgn0262619	DNAlig1	37791	CG5602	22.6363	2.12824	0.538549	7.7562e-05	0.000580762
FBgn0034495	CG11788	37295	CG11788	34.5455	2.10758	0.50155	2.64415e-05	0.000223111
FBgn0034440	CG10073	37225	CG10073	27.4978	2.09049	0.541415	0.000112851	0.000809683
FBgn0033454	CG1671	36019	CG1671	100.144	2.08256	0.287231	4.15318e-13	1.08028e-11
FBgn0262560	wcd	36831	CG7989	155.255	2.07552	0.227667	7.76189e-20	3.61023e-18
FBgn0015040	Cyp9c1	37941	CG3616	2677.72	2.0749	0.143603	2.54802e-47	4.0777e-45
FBgn0033615	CG7741	36208	CG7741	258.506	2.071	0.197522	1.01356e-25	6.13464e-24
FBgn0046776	CR14033	10178827	CR14033	373.624	2.04838	0.16029	2.1427e-37	2.27319e-35
FBgn0038975	Nrx-1	42646	CG7050	911.322	2.03397	0.154518	1.4268e-39	1.6632e-37
FBgn0035812	CG7457	38865	CG7457	554.876	2.03388	0.168357	1.33474e-33	1.17782e-31
FBgn0267073	lncRNA:CR45517	19834818	CR45517	149.823	2.02104	0.299566	1.51379e-11	3.33953e-10
FBgn0033354	FANCI	35895	CG13745	291.14	2.00286	0.260804	1.59651e-14	4.83148e-13
FBgn0032889	CG9331	35347	CG9331	702.468	2.00191	0.168481	1.46565e-32	1.21392e-30
FBgn0019938	RpI1	36617	CG10122	688.077	1.97532	0.152685	2.77585e-38	3.08348e-36
FBgn0032705	Grip71	35130	CG10346	80.9014	1.97071	0.283634	3.70311e-12	8.76309e-11
FBgn0011824	CG4038	37397	CG4038	118.841	1.96499	0.267894	2.21807e-13	6.0181e-12
FBgn0036018	CG3335	39119	CG3335	122.103	1.96347	0.264409	1.12045e-13	3.13926e-12
FBgn0030668	CG8128	32504	CG8128	211.999	1.9616	0.215441	8.62492e-20	3.97251e-18
FBgn0250837	dUTPase	34529	CG4584	62.3422	1.96133	0.369716	1.1269e-07	1.52003e-06
FBgn0031483	CG9641	33502	CG9641	320.172	1.9573	0.1812	3.37254e-27	2.16623e-25
FBgn0263747	CG43672	318910	CG43672	53.5831	1.95065	0.356701	4.53596e-08	6.50889e-07
FBgn0261925	CG42792	10178946	CG42792	54.0235	1.94795	0.417964	3.15333e-06	3.26109e-05
FBgn0085242	CG34213	5740468	CG34213	50.062	1.94117	0.357949	5.85997e-08	8.20917e-07
FBgn0001341	Mybbp1A	31010	CG6189	75.9181	1.93707	0.332653	5.77674e-09	9.32375e-08
FBgn0036754	CG5589	39979	CG5589	58.2092	1.93176	0.346702	2.52109e-08	3.71359e-07
FBgn0027791	O-fut2	31098	CG14789	232.583	1.93049	0.212944	1.23816e-19	5.51449e-18
FBgn0266899	lncRNA:CR45359	19834800	CR45359	105.55	1.92685	0.298559	1.0906e-10	2.16332e-09
FBgn0030307	CG33235	2768871	CG33235	37.8901	1.91261	0.438818	1.30921e-05	0.000118861
FBgn0034915	eIF6	37776	CG17611	509.664	1.90696	0.160472	1.44385e-32	1.20644e-30
FBgn0027070	Ugt36E1	35139	CG17322	85.9244	1.8953	0.333543	1.32871e-08	2.02024e-07
FBgn0013710	trnY	19893532	CR34066	365.758	1.89222	0.436803	1.47774e-05	0.000134762
FBgn0026196	nop5	33966	CG10206	668.002	1.89065	0.158342	7.29675e-33	6.20684e-31
FBgn0266744	lncRNA:CR45217	19835194	CR45217	74.9668	1.87714	0.326069	8.56824e-09	1.34611e-07
FBgn0083124	Uhg4	8673973	CR42451	36.6958	1.87576	0.421715	8.67038e-06	8.15395e-05
FBgn0264678	lncRNA:CR43963	14462398	CR43963	39.0985	1.87555	0.44764	2.7912e-05	0.000234054
FBgn0051323	CG31323	318682	CG31323	30.4522	1.87546	0.491714	0.000136669	0.000955183
FBgn0052756	CG32756	318193	CG32756	75.0336	1.86604	0.322349	7.08491e-09	1.1243e-07
FBgn0029798	CG4078	31497	CG4078	39.494	1.86505	0.392572	2.02554e-06	2.18573e-05
FBgn0045800	Uhg1	3772106	CR32886	88.9093	1.85604	0.284043	6.38837e-11	1.30279e-09
FBgn0266350	lncRNA:CR44999	19835087	CR44999	29.476	1.8549	0.457983	5.1187e-05	0.000399098
FBgn0038654	CG14298	42259	CG14298	198.466	1.84749	0.463043	6.61043e-05	0.000504573
FBgn0038964	Nop56	42633	CG13849	472.368	1.8444	0.190926	4.44602e-22	2.30655e-20
FBgn0031008	CG8010	32921	CG8010	2246.98	1.84058	0.156221	4.8401e-32	3.93967e-30
FBgn0002891	DNApol-zeta	47186	CG1925	123.323	1.83959	0.262523	2.42884e-12	5.86526e-11
FBgn0045035	tefu	41839	CG6535	325.393	1.83052	0.204912	4.13831e-19	1.75219e-17
FBgn0015393	NA	NA	NA	73.2166	1.81828	0.395949	4.3857e-06	4.39594e-05
FBgn0263832	Rcd5	38478	CG1135	1141.05	1.80051	0.153359	7.89904e-32	6.32057e-30
FBgn0039525	CG5646	43311	CG5646	43.1527	1.7901	0.380151	2.49045e-06	2.63324e-05
FBgn0041180	Tep4	35248	CG10363	203.422	1.7845	0.298452	2.24245e-09	3.79449e-08
FBgn0030067	Rbm13	31818	CG10648	72.6317	1.77677	0.353678	5.06872e-07	6.08117e-06
FBgn0031968	CG7231	34086	CG7231	58.7968	1.77205	0.325408	5.16255e-08	7.31904e-07
FBgn0267939	lncRNA:CR46219	26067530	CR46219	1299.28	1.77124	0.181432	1.62988e-22	8.69454e-21
FBgn0035996	CG3448	39094	CG3448	139.485	1.76767	0.266798	3.46089e-11	7.32685e-10
FBgn0037973	CG18547	41452	CG18547	71.5129	1.76403	0.413384	1.97866e-05	0.000172189
FBgn0032779	Alp12	35218	CG16771	395.043	1.76231	0.35163	5.39162e-07	6.42773e-06
FBgn0028978	trbl	43999	CG5408	4203.81	1.76133	0.159408	2.21168e-28	1.53549e-26
FBgn0025726	unc-13	43841	CG2999	2431.27	1.75968	0.277389	2.24273e-10	4.33044e-09
FBgn0050085	Rif1	246445	CG30085	54.0796	1.75823	0.377386	3.17801e-06	3.28302e-05
FBgn0261113	Xrp1	42267	CG17836	16547.2	1.75111	0.123364	9.88246e-46	1.41379e-43
FBgn0039828	CG1542	43691	CG1542	245.68	1.74535	0.197548	1.00034e-18	4.14263e-17
FBgn0036514	CG12301	39689	CG12301	127.533	1.74276	0.241597	5.45379e-13	1.39552e-11
FBgn0028744	CG5033	37036	CG5033	202.188	1.73391	0.235692	1.88543e-13	5.15857e-12
FBgn0260959	MCPH1	36272	CG42572	827.99	1.73054	0.12174	7.38646e-46	1.07297e-43
FBgn0029766	CG15784	31461	CG15784	204.139	1.72996	0.271955	2.00207e-10	3.88962e-09
FBgn0033741	CG8545	36365	CG8545	252.424	1.72533	0.189982	1.07069e-19	4.90752e-18
FBgn0261283	SREBP	40155	CG8522	2134.65	1.71757	0.154657	1.17681e-28	8.48203e-27
FBgn0034312	CG10916	37081	CG10916	237.869	1.71173	0.202898	3.27306e-17	1.23124e-15
FBgn0002887	mus201	3772069	CG10890	119.106	1.71021	0.260004	4.78041e-11	9.942e-10
FBgn0038306	Art3	41837	CG6563	177.615	1.71017	0.217581	3.84421e-15	1.24732e-13
FBgn0029148	NHP2	44005	CG5258	243.613	1.70736	0.209649	3.8275e-16	1.33849e-14
FBgn0031907	CG5171	34016	CG5171	54.6886	1.69497	0.337152	4.97382e-07	5.98252e-06
FBgn0051759	CG31759	326158	CG31759	257.715	1.68102	0.186353	1.86988e-19	8.25018e-18
FBgn0053158	CG33158	39834	CG33158	604.703	1.68096	0.185174	1.10854e-19	5.00806e-18
FBgn0032253	LManI	34436	CG5322	55.6816	1.67817	0.432087	0.000102804	0.000748979
FBgn0034496	CG9143	37296	CG9143	138.981	1.66373	0.327853	3.88291e-07	4.77376e-06
FBgn0003483	spn-E	41919	CG3158	60.2196	1.6607	0.351325	2.27889e-06	2.42671e-05
FBgn0034335	GstE1	37106	CG5164	396.269	1.65328	0.2141	1.1452e-14	3.50524e-13
FBgn0037633	CG9839	41055	CG9839	41.6202	1.64578	0.421222	9.339e-05	0.000686217
FBgn0015351	CG14906	42030	CG14906	87.8196	1.64327	0.31479	1.78711e-07	2.30203e-06
FBgn0058006	CG40006	3355123	CG40006	52.7244	1.63901	0.389978	2.63604e-05	0.000222625
FBgn0263241	Mocs1	39238	CG33048	300.221	1.62869	0.225726	5.38006e-13	1.38039e-11
FBgn0039328	CHKov2	43068	CG10675	81.4024	1.62033	0.289159	2.09975e-08	3.11726e-07
FBgn0037354	CG12171	40690	CG12171	107.807	1.60301	0.267043	1.93896e-09	3.3166e-08
FBgn0086912	mbm	33194	CG11604	109.191	1.60026	0.243917	5.35573e-11	1.10654e-09
FBgn0259711	CG42365	37469	CG42365	84.8816	1.59609	0.379996	2.66587e-05	0.000224342
FBgn0052650	CG32650	326227	CG32650	80.3237	1.57585	0.348796	6.24354e-06	6.04012e-05
FBgn0058469	lncRNA:CR40469	5740321	CR40469	225.479	1.57397	0.238974	4.50753e-11	9.41596e-10
FBgn0038146	CG9799	41647	CG9799	355.988	1.5588	0.159822	1.78439e-22	9.41239e-21
FBgn0266421	RPA3	32113	CG15220	181.703	1.55143	0.24123	1.26496e-10	2.4987e-09
FBgn0036290	CG10638	39424	CG10638	4639.01	1.55101	0.114054	4.06526e-42	5.33113e-40
FBgn0031643	CG3008	33693	CG3008	1888.12	1.54261	0.126202	2.33291e-34	2.13857e-32
FBgn0262656	Myc	31310	CG10798	100.27	1.54199	0.276062	2.32782e-08	3.43963e-07
FBgn0053099	CG33099	326254	CG33099	115.16	1.52182	0.254801	2.33535e-09	3.93757e-08
FBgn0035965	Use1	39051	CG14181	54.6546	1.52087	0.359784	2.36646e-05	0.000202148
FBgn0265691	lncRNA:CR44498	19835340	CR44498	172.929	1.5102	0.242411	4.66714e-10	8.76086e-09
FBgn0263659	lncRNA:CR43650	14462595	CR43650	125.412	1.50785	0.278181	5.94651e-08	8.31806e-07
FBgn0040238	Best1	53431	CG6264	643.416	1.50608	0.23016	6.00405e-11	1.22972e-09
FBgn0015527	peng	33112	CG1685	436.001	1.50169	0.182947	2.24265e-16	7.90115e-15
FBgn0039868	CG11563	43735	CG11563	91.8853	1.4899	0.284444	1.62391e-07	2.12074e-06
FBgn0032925	CG9246	35386	CG9246	300.654	1.4879	0.200653	1.21363e-13	3.39027e-12
FBgn0038035	NA	NA	NA	977.907	1.46338	0.24835	3.80652e-09	6.23979e-08
FBgn0016031	lama	38610	CG10645	851.561	1.45456	0.185265	4.11917e-15	1.32741e-13
FBgn0039870	CG1896	43738	CG1896	66.9907	1.45296	0.347902	2.96227e-05	0.000247301
FBgn0031022	CG12204	32937	CG12204	129.527	1.44095	0.28615	4.76214e-07	5.74989e-06
FBgn0250868	CG42239	7354422	CG42239	183.461	1.43212	0.23449	1.01271e-09	1.83181e-08
FBgn0267486	Ptp36E	35091	CG7180	119.011	1.43209	0.263733	5.63352e-08	7.92723e-07
FBgn0032162	CG4592	34317	CG4592	62.2396	1.42656	0.333288	1.86674e-05	0.000163656
FBgn0001223	Hsp22	3772576	CG4460	3766.56	1.42514	0.194615	2.42744e-13	6.5673e-12
FBgn0001228	CG4456	3771872	CG4456	3767.28	1.42442	0.194904	2.70502e-13	7.23536e-12
FBgn0036301	CG4069	39437	CG4069	77.7844	1.41101	0.36651	0.000118184	0.000840913
FBgn0033734	CG8520	36357	CG8520	264.803	1.4024	0.20328	5.24252e-12	1.22222e-10
FBgn0035213	CG2199	38159	CG2199	421.955	1.39767	0.167514	7.20712e-17	2.65819e-15
FBgn0039756	CG9743	43593	CG9743	111.641	1.39563	0.264325	1.2921e-07	1.7159e-06
FBgn0022029	l(2)k01209	36953	CG4798	2139.67	1.39409	0.230878	1.5585e-09	2.70503e-08
FBgn0036552	CG17028	39741	CG17028	293.951	1.39287	0.178347	5.72318e-15	1.81947e-13
FBgn0260985	RfC4	38492	CG14999	103.833	1.39187	0.252766	3.65921e-08	5.29912e-07
FBgn0053051	CG33051	39941	CG33051	474.252	1.38888	0.152482	8.35451e-20	3.86683e-18
FBgn0000395	cv-2	45280	CG15671	208.35	1.37831	0.185235	1.00028e-13	2.81929e-12
FBgn0031494	CG17219	33515	CG17219	77.3016	1.37593	0.354212	0.000102553	0.000747724
FBgn0032161	CG4594	34316	CG4594	269.445	1.37494	0.189327	3.80691e-13	9.95701e-12
FBgn0052512	CG32512	33085	CG32512	580.092	1.37134	0.13751	2.00784e-23	1.10221e-21
FBgn0029672	CG2875	31326	CG2875	89.0164	1.37079	0.271727	4.54148e-07	5.51875e-06
FBgn0013732	sced	35564	CG3273	62.2492	1.36648	0.329424	3.35273e-05	0.000275274
FBgn0263199	Galk	39031	CG5288	226.624	1.35927	0.29426	3.85087e-06	3.90967e-05
FBgn0030670	Pis	32506	CG9245	680.451	1.35779	0.158633	1.13532e-17	4.52309e-16
FBgn0031244	CG11601	33197	CG11601	92.7908	1.3521	0.281676	1.58503e-06	1.74224e-05
FBgn0002183	dre4	38248	CG1828	213.489	1.3504	0.217862	5.70351e-10	1.04976e-08
FBgn0033945	CG12868	36620	CG12868	91.752	1.34501	0.287348	2.85822e-06	2.98096e-05
FBgn0011207	pelo	34286	CG3959	1186.45	1.34266	0.11938	2.39738e-29	1.75473e-27
FBgn0038455	CG14907	42031	CG14907	664.671	1.33308	0.198046	1.68293e-11	3.69539e-10
FBgn0027524	CG3909	41226	CG3909	563.963	1.33084	0.129765	1.11499e-24	6.41936e-23
FBgn0035207	Herc4	38151	CG9153	2381.3	1.33016	0.171338	8.27079e-15	2.57732e-13
FBgn0030912	CG6023	32814	CG6023	117.112	1.32643	0.267146	6.86355e-07	8.08051e-06
FBgn0034451	TBCB	37244	CG11242	247.534	1.32606	0.193331	6.93234e-12	1.59258e-10
FBgn0033471	CG12134	36038	CG12134	244.999	1.32572	0.185646	9.25717e-13	2.31233e-11
FBgn0053177	CG33177	32438	CG33177	1067.92	1.32284	0.123301	7.48072e-27	4.74047e-25
FBgn0030720	CG8939	32568	CG8939	210.517	1.32265	0.217197	1.13167e-09	2.02371e-08
FBgn0053126	NLaz	33324	CG33126	68.1035	1.31973	0.289997	5.34298e-06	5.24412e-05
FBgn0036187	RIOK1	39309	CG11660	239.638	1.31599	0.191516	6.35658e-12	1.46387e-10
FBgn0038585	Non3	42183	CG7993	195.636	1.31338	0.25291	2.06849e-07	2.65002e-06
FBgn0032393	Nfs1	34613	CG12264	7309.1	1.31058	0.0921411	6.54326e-46	9.65335e-44
FBgn0038746	Surf6	42370	CG4510	188.627	1.30873	0.215569	1.27068e-09	2.24677e-08
FBgn0037215	beta-Man	40524	CG12582	402.862	1.30793	0.163245	1.128e-15	3.84497e-14
FBgn0037071	CG7632	40357	CG7632	1830.63	1.29617	0.123829	1.21894e-25	7.28435e-24
FBgn0266581	pit	42595	CG6375	183.266	1.29588	0.197902	5.82832e-11	1.19633e-09
FBgn0025712	CG13920	38203	CG13920	566.899	1.28756	0.174133	1.42303e-13	3.94026e-12
FBgn0263510	nclb	36150	CG6751	224.908	1.28719	0.220944	5.68138e-09	9.18554e-08
FBgn0032075	Tsp29Fb	34212	CG9496	343.217	1.28645	0.205705	4.00367e-10	7.56053e-09
FBgn0260874	Ir76a	40157	CG42584	112.487	1.28618	0.287484	7.67961e-06	7.31694e-05
FBgn0011638	La	35305	CG10922	1138.18	1.2851	0.143741	3.8777e-19	1.64925e-17
FBgn0004698	Xpc	36697	CG8153	688.781	1.28083	0.134051	1.23844e-21	6.28676e-20
FBgn0263605	l(3)72Dn	39774	CG5018	100.655	1.27744	0.287583	8.91349e-06	8.36593e-05
FBgn0260962	pic	41611	CG7769	1140.48	1.27599	0.210356	1.31256e-09	2.30786e-08
FBgn0032781	RtcB	35220	CG9987	2209.4	1.27497	0.149012	1.16679e-17	4.62891e-16
FBgn0053178	CG33178	318913	CG33178	620.657	1.2736	0.176192	4.88457e-13	1.26011e-11
FBgn0031736	CG11030	33805	CG11030	86.4067	1.26742	0.309884	4.31435e-05	0.000342897
FBgn0250843	Prosalpha6	34359	CG4904	3208.67	1.26719	0.135865	1.09074e-20	5.2034e-19
FBgn0024364	CG11417	31083	CG11417	142.294	1.26639	0.246345	2.73684e-07	3.42268e-06
FBgn0026737	CG6171	41872	CG6171	107.594	1.266	0.277954	5.24627e-06	5.15992e-05
FBgn0265595	CG44422	32063	CG44422	985.894	1.26292	0.135245	9.81295e-21	4.72724e-19
FBgn0038038	Sccpdh2	41521	CG5167	454.395	1.26216	0.151574	8.29182e-17	3.03455e-15
FBgn0000109	Aprt	48224	CG18315	66.2679	1.25812	0.321482	9.09685e-05	0.000671035
FBgn0052344	CG32344	326208	CG32344	185.296	1.25576	0.208096	1.59458e-09	2.75247e-08
FBgn0025676	CkIIalpha-i3	38088	CG3217	314.718	1.25257	0.201628	5.22237e-10	9.72576e-09
FBgn0035714	CG8549	38749	CG8549	368.874	1.24939	0.151429	1.57498e-16	5.65437e-15
FBgn0038302	CG4210	41832	CG4210	306.154	1.24551	0.15625	1.57009e-15	5.27574e-14
FBgn0036838	CG3808	40074	CG3808	62.8414	1.24478	0.31886	9.4674e-05	0.00069511
FBgn0003278	RpI135	33210	CG4033	277.624	1.24347	0.173151	6.89744e-13	1.74133e-11
FBgn0035206	sturkopf	38150	CG9186	565.1	1.23878	0.132819	1.09116e-20	5.2034e-19
FBgn0024491	Bin1	41965	CG6046	578.513	1.23662	0.305245	5.09485e-05	0.000397566
FBgn0035192	galene	38133	CG9194	216.555	1.23615	0.259401	1.88495e-06	2.04807e-05
FBgn0034655	CG10307	37477	CG10307	82.0454	1.23065	0.290132	2.21835e-05	0.000191284
FBgn0050349	CG30349	35885	CG30349	383.188	1.2281	0.203447	1.57517e-09	2.72894e-08
FBgn0001978	stc	34888	CG3647	1315.76	1.22498	0.116453	7.05674e-26	4.29869e-24
FBgn0044419	Pmi	3772100	CG33718	1873.87	1.22393	0.110936	2.65719e-28	1.81806e-26
FBgn0039419	CG12290	43182	CG12290	121.971	1.22257	0.256604	1.89412e-06	2.05566e-05
FBgn0260458	PGRP-LD	3771920	CG33717	1885.98	1.22252	0.11115	3.87034e-28	2.62904e-26
FBgn0031040	CG14210	32958	CG14210	73.8119	1.22139	0.314126	0.00010098	0.000737397
FBgn0040268	Top3alpha	35236	CG10123	136.784	1.21897	0.230809	1.28275e-07	1.70588e-06
FBgn0036489	CG7011	39657	CG7011	89.3478	1.21435	0.272693	8.46115e-06	7.98103e-05
FBgn0032923	Pld3	35384	CG9248	956.929	1.21283	0.145939	9.5294e-17	3.474e-15
FBgn0039869	CG1890	43737	CG1890	235.902	1.21072	0.268212	6.36073e-06	6.1409e-05
FBgn0015222	Fer1HCH	46415	CG2216	3217.11	1.2105	0.156601	1.07703e-14	3.3233e-13
FBgn0263706	CG43658	32729	CG43658	4753.7	1.20948	0.24343	6.74716e-07	7.96333e-06
FBgn0030257	SmydA-4	32034	CG11160	2164.58	1.20914	0.104153	3.69895e-31	2.88641e-29
FBgn0261479	nero	43740	CG2245	113.771	1.20267	0.252916	1.98214e-06	2.14626e-05
FBgn0038020	GstD9	41502	CG10091	307.488	1.19482	0.196799	1.26923e-09	2.24677e-08
FBgn0033884	CG13344	36541	CG13344	175.404	1.19447	0.207962	9.26262e-09	1.44797e-07
FBgn0033459	CG12744	36024	CG12744	70.4632	1.1928	0.308133	0.000108361	0.000781025
FBgn0051694	CG31694	33489	CG31694	3202.66	1.18495	0.0967263	1.66883e-34	1.56011e-32
FBgn0031117	GstT3	33047	CG1702	492.111	1.18243	0.306986	0.000117291	0.000835192
FBgn0036126	Irbp18	39243	CG6272	289.99	1.18193	0.167521	1.72119e-12	4.19935e-11
FBgn0021874	Nle	33234	CG2863	117.321	1.1744	0.237872	7.92884e-07	9.23108e-06
FBgn0035165	CG13887	38096	CG13887	2213.26	1.16679	0.107813	2.69806e-27	1.74487e-25
FBgn0037200	CG11109	40507	CG11109	105.765	1.16428	0.274697	2.25116e-05	0.00019376
FBgn0003082	phr	35735	CG11205	1500.32	1.16298	0.160736	4.6428e-13	1.20102e-11
FBgn0033809	CG4630	36458	CG4630	602.634	1.15986	0.191167	1.301e-09	2.2918e-08
FBgn0034641	mahj	37462	CG10080	527.144	1.15809	0.153953	5.38161e-14	1.56348e-12
FBgn0267351	Topors	37188	CG15104	393.844	1.1555	0.146758	3.44887e-15	1.1229e-13
FBgn0034849	CG3500	37697	CG3500	87.2938	1.15084	0.264444	1.34954e-05	0.000122002
FBgn0030675	CG8191	32511	CG8191	149.155	1.14641	0.218705	1.58992e-07	2.0851e-06
FBgn0004556	Dbp73D	39871	CG9680	86.544	1.14371	0.28893	7.54434e-05	0.000567599
FBgn0026566	CG1307	40814	CG1307	1074.15	1.14315	0.104857	1.12736e-27	7.44375e-26
FBgn0002031	l(2)37Cc	49168	CG10691	17760.2	1.14006	0.168207	1.22093e-11	2.71888e-10
FBgn0051278	CG31278	41282	CG31278	769.478	1.12739	0.11978	4.85967e-21	2.36521e-19
FBgn0031360	CG31937	326177	CG31937	1078.33	1.1248	0.138246	4.07818e-16	1.42089e-14
FBgn0016685	Nlp	43560	CG7917	2093.47	1.1151	0.146823	3.08186e-14	9.20852e-13
FBgn0029118	ScsbetaG	44001	CG10622	3585.53	1.11203	0.231513	1.56044e-06	1.72122e-05
FBgn0026326	Mad1	35954	CG2072	490.203	1.10886	0.138889	1.41916e-15	4.79997e-14
FBgn0000052	Pfas	33847	CG9127	195.662	1.10568	0.204961	6.86835e-08	9.50895e-07
FBgn0035372	CG12093	38343	CG12093	201.656	1.10517	0.22924	1.42818e-06	1.58088e-05
FBgn0263599	l(3)72Ab	39737	CG5931	1490.83	1.10392	0.174524	2.52708e-10	4.84973e-09
FBgn0024956	Mat1	36130	CG7614	142.48	1.10142	0.226783	1.19346e-06	1.33832e-05
FBgn0036366	JMJD7	39514	CG10133	155.09	1.10138	0.243726	6.21558e-06	6.01923e-05
FBgn0262732	mbf1	39842	CG4143	8787.85	1.09916	0.147673	9.82585e-14	2.77771e-12
FBgn0036460	CG5114	39624	CG5114	195.616	1.07789	0.197757	5.01995e-08	7.13831e-07
FBgn0263620	asRNA:CR43629	12798226	CR43629	369.083	1.0777	0.172798	4.46738e-10	8.40259e-09
FBgn0039341	CG5112	43083	CG5112	388.31	1.07573	0.20522	1.59e-07	2.0851e-06
FBgn0004913	Gnf1	40607	CG1119	1439.6	1.07101	0.100047	9.62893e-27	6.06109e-25
FBgn0027537	Nup93-1	32350	CG11092	186.683	1.07089	0.248208	1.59981e-05	0.000142369
FBgn0036837	CG18135	40073	CG18135	318.755	1.06961	0.180786	3.28926e-09	5.42958e-08
FBgn0032059	PrBP	34196	CG9296	232.807	1.06792	0.190455	2.05654e-08	3.06276e-07
FBgn0035239	CG18170	3772196	CG18170	472.008	1.06404	0.256721	3.40206e-05	0.000278839
FBgn0035240	CG33791	317974	CG33791	472.008	1.06404	0.256721	3.40206e-05	0.000278839
FBgn0020909	Rtc1	32338	CG11130	101.291	1.06247	0.259862	4.33975e-05	0.00034448
FBgn0033679	CG8888	36293	CG8888	1427.63	1.06008	0.122467	4.88252e-18	1.9957e-16
FBgn0038473	Ns1	42060	CG3983	569.842	1.05738	0.145968	4.36032e-13	1.13105e-11
FBgn0029712	CG15912	31385	CG15912	202.391	1.05684	0.198935	1.08135e-07	1.46068e-06
FBgn0260817	gkt	33530	CG8825	224.198	1.04772	0.172332	1.20456e-09	2.1419e-08
FBgn0035158	CG13895	38087	CG13895	234.623	1.04502	0.202864	2.58628e-07	3.25162e-06
FBgn0028675	Sur	34350	CG5772	182.821	1.04484	0.210601	7.00374e-07	8.22504e-06
FBgn0013771	Cyp6a9	36663	CG10246	186.762	1.04368	0.270892	0.000116805	0.00083236
FBgn0031634	Ir25a	33683	CG15627	637.951	1.03547	0.141638	2.65887e-13	7.13212e-12
FBgn0032050	CG13096	34183	CG13096	140.885	1.03487	0.236731	1.23412e-05	0.000113022
FBgn0039189	CG18528	42906	CG18528	1508.02	1.03252	0.14116	2.58207e-13	6.94585e-12
FBgn0034243	Ns2	36989	CG6501	468.78	1.03138	0.157488	5.79469e-11	1.19202e-09
FBgn0031044	MKP-4	32963	CG14211	153.622	1.03011	0.232027	9.01246e-06	8.43366e-05
FBgn0041174	Vhl	53433	CG13221	209.999	1.02932	0.196806	1.69386e-07	2.19808e-06
FBgn0010621	CCT5	36308	CG8439	1622.55	1.024	0.197844	2.26975e-07	2.89608e-06
FBgn0035896	CG6983	38964	CG6983	175.185	1.02375	0.236635	1.51642e-05	0.000135459
FBgn0021875	Zfrp8	45021	CG3260	256.875	1.02217	0.170435	2.0046e-09	3.42268e-08
FBgn0033473	CG12128	36042	CG12128	91.7736	1.02171	0.26602	0.000122674	0.00086828
FBgn0001977	CIAPIN1	49424	CG4180	661.569	1.02018	0.130108	4.46918e-15	1.43044e-13
FBgn0020388	Gcn5	39431	CG4107	434.67	1.02005	0.184441	3.1937e-08	4.63209e-07
FBgn0030349	CG10353	32148	CG10353	1654.53	1.01527	0.199102	3.4102e-07	4.21454e-06
FBgn0029771	CG12730	31466	CG12730	270.247	1.01367	0.206618	9.2948e-07	1.0612e-05
FBgn0266580	Gp210	35512	CG7897	176.211	1.00941	0.263188	0.000125402	0.000882958
FBgn0030510	CG12177	32326	CG12177	347.15	1.00926	0.171492	3.97669e-09	6.50743e-08
FBgn0019643	AANAT1	37867	CG3318	211.88	1.00717	0.242787	3.3482e-05	0.000275141
FBgn0030630	CG12608	32463	CG12608	191.797	1.00704	0.183723	4.2222e-08	6.09572e-07
FBgn0037356	CG12170	40692	CG12170	2604.19	1.0056	0.11991	5.01681e-17	1.8576e-15
FBgn0085446	CG34417	31591	CG34417	2578.83	1.00347	0.19077	1.43968e-07	1.89324e-06
FBgn0041588	eIF2D	64874	CG31426	839.192	1.00044	0.143292	2.91371e-12	7.00032e-11
FBgn0033872	CG6329	36529	CG6329	883.763	1.00039	0.160923	5.08099e-10	9.48117e-09
FBgn0035205	Ctr9	38149	CG2469	1764.02	0.998957	0.167675	2.55844e-09	4.27554e-08
FBgn0040237	NA	NA	NA	9597.37	0.991786	0.137214	4.9008e-13	1.26086e-11
FBgn0032884	Pomp	35342	CG9324	2728.3	0.986343	0.131967	7.76936e-14	2.20295e-12
FBgn0259152	Clbn	43018	CG11847	1086.15	0.985014	0.134991	2.94504e-13	7.81098e-12
FBgn0032812	Hakai	35256	CG10263	501.934	0.977848	0.142222	6.17662e-12	1.42593e-10
FBgn0020493	Dad	42059	CG5201	925.765	0.977848	0.132197	1.39427e-13	3.87196e-12
FBgn0002780	mod	43764	CG2050	1491.23	0.976213	0.129986	5.90632e-14	1.69506e-12
FBgn0261535	l(2)34Fd	34839	CG7516	130.057	0.975719	0.218564	8.03586e-06	7.61793e-05
FBgn0002931	net	45339	CG11450	1401.76	0.974601	0.157481	6.06636e-10	1.11437e-08
FBgn0027296	temp	31212	CG3073	155.305	0.973356	0.223679	1.35156e-05	0.000122002
FBgn0085488	CG34459	5740101	CG34459	218.615	0.971402	0.177485	4.42084e-08	6.36304e-07
FBgn0032397	Tom70	34618	CG6756	730.947	0.969757	0.156219	5.3774e-10	9.97513e-09
FBgn0036741	anchor	39965	CG7510	655.577	0.967589	0.125306	1.14713e-14	3.50524e-13
FBgn0038344	obe	41891	CG5205	538.349	0.967084	0.188906	3.06502e-07	3.81793e-06
FBgn0051793	CG31793	326161	CG31793	295.473	0.96232	0.164574	4.99485e-09	8.13127e-08
FBgn0015589	Apc	44642	CG1451	1261.93	0.957386	0.159254	1.83609e-09	3.14634e-08
FBgn0026079	Nsun2	45064	CG6133	245.236	0.944615	0.202217	2.99313e-06	3.11589e-05
FBgn0035298	SCOT	38261	CG1140	343.189	0.943901	0.178879	1.31484e-07	1.74363e-06
FBgn0039254	Nmnat	42987	CG13645	346.806	0.940173	0.151489	5.42737e-10	1.00481e-08
FBgn0034362	CG5323	37137	CG5323	2207.49	0.938555	0.202623	3.62101e-06	3.70018e-05
FBgn0030122	Aladin	31881	CG16892	153.628	0.938512	0.209645	7.58174e-06	7.2383e-05
FBgn0031479	Prx6005	33493	CG3083	242.308	0.938036	0.187844	5.92307e-07	7.02583e-06
FBgn0020647	KrT95D	42843	CG5405	1623.79	0.934965	0.110478	2.60799e-17	9.8894e-16
FBgn0001089	Gal	33839	CG9092	226.88	0.933733	0.212374	1.09941e-05	0.000101176
FBgn0036556	hzg	39748	CG5830	3205.7	0.931926	0.15302	1.12752e-09	2.02371e-08
FBgn0037653	Iru	41080	CG11982	4883.02	0.930275	0.124178	6.81074e-14	1.94281e-12
FBgn0036900	CG8765	40147	CG8765	1709.47	0.926095	0.11728	2.87021e-15	9.40991e-14
FBgn0030246	CG1582	32021	CG1582	1288.67	0.925084	0.121869	3.17898e-14	9.43896e-13
FBgn0051710	CG31710	318907	CG31710	442.215	0.923297	0.137553	1.916e-11	4.18769e-10
FBgn0010220	Dbp45A	35917	CG12759	247.995	0.919951	0.174491	1.3481e-07	1.77776e-06
FBgn0033737	Nup54	36360	CG8831	144.088	0.919267	0.210723	1.28617e-05	0.00011722
FBgn0027085	LeuRS-m	38581	CG7479	1829.33	0.916117	0.17213	1.02497e-07	1.38849e-06
FBgn0021995	Rs1	44087	CG2173	635.335	0.915384	0.127257	6.3298e-13	1.60661e-11
FBgn0030274	Lint-1	32055	CG1908	1058.79	0.915374	0.115716	2.56299e-15	8.43198e-14
FBgn0037882	CG17187	41351	CG17187	221.801	0.912875	0.175451	1.96061e-07	2.51523e-06
FBgn0039155	Kal1	42865	CG6173	699.31	0.90605	0.181772	6.2105e-07	7.35754e-06
FBgn0011828	Pxn	38326	CG12002	1047.89	0.903636	0.13361	1.34921e-11	2.99043e-10
FBgn0034299	CG5757	37062	CG5757	166.503	0.90251	0.219595	3.95871e-05	0.000318946
FBgn0035211	CG2211	38157	CG2211	167.604	0.898068	0.21041	1.9708e-05	0.000171821
FBgn0051373	CG31373	318700	CG31373	533.858	0.896526	0.147512	1.21971e-09	2.16476e-08
FBgn0030263	CG2076	32041	CG2076	10589.3	0.891912	0.103122	5.19086e-18	2.11259e-16
FBgn0032171	CG5846	34326	CG5846	160.148	0.89153	0.204559	1.31079e-05	0.00011889
FBgn0036909	Ccdc58	40159	CG15881	2104.36	0.891296	0.168368	1.19834e-07	1.60629e-06
FBgn0028426	RNaseZ	36086	CG3298	261.333	0.891029	0.168322	1.19936e-07	1.60629e-06
FBgn0024732	Drep1	36290	CG8357	146.018	0.889425	0.230812	0.000116461	0.000831159
FBgn0024558	Dph5	42663	CG31289	188.559	0.888701	0.188696	2.4808e-06	2.62598e-05
FBgn0260795	NaPi-III	39255	CG42575	1560	0.883235	0.136072	8.53101e-11	1.70296e-09
FBgn0261530	nbs	44259	CG6754	151.008	0.880238	0.212028	3.30287e-05	0.000272364
FBgn0030061	CG1785	31810	CG1785	271.817	0.87598	0.173713	4.59045e-07	5.57109e-06
FBgn0015221	Fer2LCH	44965	CG1469	2624.06	0.875829	0.161948	6.36979e-08	8.88383e-07
FBgn0036918	Pfdn6	40176	CG7770	3372.44	0.873983	0.136879	1.71314e-10	3.34896e-09
FBgn0034735	CG4610	37571	CG4610	2398.28	0.873184	0.16124	6.11383e-08	8.53947e-07
FBgn0266570	NO66	31374	CG2982	315.666	0.869589	0.1716	4.02989e-07	4.92241e-06
FBgn0063649	CG6006	41962	CG6006	171.154	0.868915	0.21432	5.02864e-05	0.000393375
FBgn0085409	smal	5740323	CG34380	633.561	0.868804	0.22641	0.000124392	0.000876499
FBgn0027552	CG10863	38463	CG10863	1158.95	0.864495	0.220788	9.02172e-05	0.000667854
FBgn0034176	ste24a	36908	CG9000	300.041	0.8643	0.197165	1.16714e-05	0.000106991
FBgn0037011	CG4858	40282	CG4858	834.844	0.863215	0.123514	2.7726e-12	6.67829e-11
FBgn0033761	CG8778	36392	CG8778	895.058	0.862939	0.164941	1.67864e-07	2.18872e-06
FBgn0264691	Lst8	31903	CG3004	947.785	0.862473	0.137246	3.29673e-10	6.28843e-09
FBgn0037439	CG10286	40786	CG10286	157.655	0.858649	0.219157	8.93007e-05	0.000661834
FBgn0031038	Tyler	3772349	CG14208	578.145	0.858381	0.160097	8.24743e-08	1.13022e-06
FBgn0031039	Shawn	3772641	CG14209	578.145	0.858381	0.160097	8.24743e-08	1.13022e-06
FBgn0030504	CG2691	32320	CG2691	717.223	0.858092	0.159649	7.66367e-08	1.05482e-06
FBgn0035471	Sc2	38457	CG10849	1186.69	0.85549	0.119515	8.18455e-13	2.05528e-11
FBgn0040309	Jafrac1	53578	CG1633	7522.04	0.851638	0.113376	5.83954e-14	1.681e-12
FBgn0050000	GstT1	35995	CG30000	279.642	0.851328	0.177085	1.52866e-06	1.68814e-05
FBgn0260456	CG4806	37948	CG4806	582.878	0.834983	0.137703	1.33049e-09	2.3307e-08
FBgn0014877	Roe1	36508	CG6155	4472.38	0.833798	0.175794	2.1053e-06	2.25632e-05
FBgn0033656	S2P	36262	CG8988	565.456	0.832893	0.133038	3.83557e-10	7.28681e-09
FBgn0037955	Kyat	41433	CG6950	1977.51	0.8266	0.126063	5.48913e-11	1.13162e-09
FBgn0039920	CG11360	43810	CG11360	452.251	0.825828	0.144745	1.16071e-08	1.78492e-07
FBgn0023174	Prosbeta2	39628	CG3329	2144.16	0.822565	0.0940643	2.23586e-18	9.21878e-17
FBgn0029885	CG3224	31600	CG3224	228.978	0.820527	0.176675	3.41278e-06	3.50636e-05
FBgn0261563	wb	43946	CG42677	1160.23	0.819549	0.136128	1.7394e-09	2.98608e-08
FBgn0014010	Rab5	33418	CG3664	2946.2	0.814576	0.108272	5.33632e-14	1.55511e-12
FBgn0035590	Prpk	38600	CG10673	245.491	0.805194	0.195918	3.95896e-05	0.000318946
FBgn0032524	Hacd2	34762	CG9267	457.558	0.801862	0.19695	4.67308e-05	0.000368615
FBgn0036272	Sms	39403	CG4300	159.469	0.800068	0.208493	0.000124353	0.000876499
FBgn0027493	AdSS	42466	CG17273	1997.8	0.79948	0.158363	4.45556e-07	5.42131e-06
FBgn0028540	CG9008	34779	CG9008	167.692	0.798739	0.188648	2.29558e-05	0.000196865
FBgn0010551	Phb2	46038	CG15081	20936.5	0.797331	0.170732	3.01075e-06	3.13078e-05
FBgn0037236	Skp2	40548	CG9772	499.962	0.795777	0.143746	3.09461e-08	4.5022e-07
FBgn0039929	CG11076	43830	CG11076	2359.31	0.795243	0.118993	2.33886e-11	5.05344e-10
FBgn0013269	Fkbp39	41860	CG6226	561.162	0.792201	0.190518	3.20848e-05	0.000265741
FBgn0030029	CG15343	31765	CG15343	388.584	0.79167	0.181708	1.31964e-05	0.000119578
FBgn0035824	CG8281	38880	CG8281	284.077	0.784999	0.165857	2.21234e-06	2.36567e-05
FBgn0033266	Socs44A	35786	CG2160	500.63	0.783583	0.136643	9.77882e-09	1.52111e-07
FBgn0032168	CG13126	34323	CG13126	1383.88	0.783494	0.18334	1.92475e-05	0.000168429
FBgn0032138	CG4364	34287	CG4364	1244.91	0.782841	0.122549	1.68097e-10	3.29289e-09
FBgn0034066	EMC7	36767	CG8397	1335.31	0.781941	0.107055	2.79116e-13	7.4237e-12
FBgn0032919	CG9253	35379	CG9253	375.266	0.779032	0.152898	3.48526e-07	4.30167e-06
FBgn0023542	Nmd3	31195	CG3460	361.918	0.779002	0.154799	4.84549e-07	5.84305e-06
FBgn0035438	PHGPx	38413	CG12013	12590.5	0.773345	0.156242	7.43418e-07	8.69808e-06
FBgn0028694	Rpn11	33738	CG18174	1386.54	0.771907	0.113262	9.41104e-12	2.11067e-10
FBgn0013954	Fkbp12	37214	CG11001	3946.03	0.768192	0.129321	2.84644e-09	4.74005e-08
FBgn0030749	AnxB11	32612	CG9968	2871.99	0.766826	0.113668	1.51766e-11	3.34027e-10
FBgn0266284	Ns3	31097	CG14788	323.572	0.76347	0.181209	2.51767e-05	0.000213776
FBgn0259824	Hip14	39747	CG6017	851.296	0.753589	0.125745	2.05992e-09	3.5108e-08
FBgn0033485	RpLP0-like	36058	CG1381	231.055	0.753254	0.195123	0.000113201	0.000811573
FBgn0036889	CG14100	40132	CG14100	1262.89	0.748821	0.156139	1.61971e-06	1.77829e-05
FBgn0002638	Rcc1	38669	CG10480	748.676	0.74752	0.158484	2.39706e-06	2.54304e-05
FBgn0003231	ref(2)P	35246	CG10360	1373.33	0.74451	0.107995	5.42831e-12	1.26242e-10
FBgn0030658	CG7872	32493	CG7872	444.758	0.741335	0.180775	4.11583e-05	0.000330737
FBgn0035524	CG11583	326206	CG11583	257.394	0.73716	0.181463	4.85873e-05	0.000381665
FBgn0086130	Dbp21E2	33254	CG3561	640.928	0.736832	0.161695	5.19106e-06	5.12163e-05
FBgn0037347	SecS	40681	CG1427	475.479	0.736748	0.1368	7.22106e-08	9.96802e-07
FBgn0037489	CG1234	40870	CG1234	254.523	0.73647	0.158366	3.31245e-06	3.41443e-05
FBgn0027094	AlaRS	34156	CG13391	2284.11	0.735243	0.140745	1.75158e-07	2.26144e-06
FBgn0014868	Ost48	31849	CG9022	285.768	0.733618	0.187728	9.31104e-05	0.000684695
FBgn0035904	GstO3	38972	CG6776	829.566	0.732002	0.187868	9.76436e-05	0.000715801
FBgn0020385	pug	41279	CG4067	791.698	0.731688	0.131697	2.76306e-08	4.04478e-07
FBgn0042085	Bap170	35560	CG3274	276.092	0.727754	0.170322	1.93026e-05	0.000168755
FBgn0261068	LSm7	35003	CG13277	344.153	0.727073	0.178162	4.48494e-05	0.000354367
FBgn0035541	CG15019	38542	CG15019	254.513	0.724183	0.180615	6.08402e-05	0.000468177
FBgn0043841	vir-1	34652	CG31764	485.875	0.722555	0.184547	9.02921e-05	0.000667854
FBgn0086856	CG11555	33193	CG11555	571.285	0.721927	0.125213	8.13628e-09	1.28038e-07
FBgn0266599	Hsc70-4	41840	CG4264	56879.4	0.720681	0.0959137	5.7412e-14	1.65775e-12
FBgn0036959	CG6951	40222	CG6951	219.11	0.717036	0.185117	0.000107322	0.000775313
FBgn0026722	drosha	35747	CG8730	997.501	0.716834	0.153525	3.02424e-06	3.14135e-05
FBgn0031401	papi	33401	CG7082	1011.43	0.716364	0.12783	2.09431e-08	3.11409e-07
FBgn0260392	CG42518	8674039	CG42518	2274.74	0.71499	0.114308	3.97625e-10	7.52379e-09
FBgn0260401	MED9	37079	CG42517	2274.74	0.71499	0.114308	3.97625e-10	7.52379e-09
FBgn0037602	SLIRP2	41021	CG8021	573.06	0.712212	0.144217	7.87333e-07	9.17778e-06
FBgn0036686	CG7728	39904	CG7728	345.375	0.71157	0.16825	2.34478e-05	0.00020072
FBgn0031115	CG11710	33044	CG11710	609.395	0.709417	0.127945	2.94444e-08	4.29034e-07
FBgn0000139	ash2	42936	CG6677	262.851	0.707825	0.182814	0.000108016	0.000779728
FBgn0039563	CG4951	43355	CG4951	521.486	0.705457	0.174947	5.52117e-05	0.000428708
FBgn0037552	CG7800	40963	CG7800	283	0.701601	0.173867	5.45362e-05	0.000423812
FBgn0031895	CG4497	34001	CG4497	9866.6	0.698538	0.11345	7.40298e-10	1.3468e-08
FBgn0050499	Rpe	35692	CG30499	340.843	0.697004	0.181592	0.000123893	0.000875827
FBgn0022984	qkr58E-3	37559	CG3584	708.295	0.696763	0.122011	1.12538e-08	1.73909e-07
FBgn0001123	Galphas	37805	CG2835	1768.03	0.695728	0.117269	2.97883e-09	4.93628e-08
FBgn0033755	ClC-b	36381	CG8594	324.924	0.689972	0.151818	5.50055e-06	5.38199e-05
FBgn0026380	Prosbeta3	41079	CG11981	1960.23	0.689599	0.119874	8.78403e-09	1.37772e-07
FBgn0003464	sol	44014	CG1391	688.14	0.689578	0.16407	2.63471e-05	0.000222625
FBgn0260444	Not10	41552	CG18616	401.899	0.686406	0.15942	1.66509e-05	0.000147761
FBgn0038752	CG4462	42376	CG4462	3069.19	0.678742	0.104055	6.89534e-11	1.39413e-09
FBgn0051156	CG31156	42669	CG31156	551.784	0.678483	0.148139	4.64906e-06	4.63043e-05
FBgn0086371	poly	41641	CG9829	1634.36	0.677642	0.110591	8.93006e-10	1.61838e-08
FBgn0036254	CG5645	39382	CG5645	249.358	0.677419	0.172099	8.27801e-05	0.000616411
FBgn0261837	pre-mod(mdg4)-T	10178861	CG42769	314.345	0.676421	0.146184	3.70655e-06	3.7794e-05
FBgn0261838	pre-mod(mdg4)-Z	10178929	CG42770	314.345	0.676421	0.146184	3.70655e-06	3.7794e-05
FBgn0038674	CG14285	42281	CG14285	1959.32	0.675725	0.143681	2.56425e-06	2.69617e-05
FBgn0013432	bcn92	31186	CG3717	3423.68	0.670928	0.112342	2.34049e-09	3.9392e-08
FBgn0263916	Ent2	33921	CG31911	3570.09	0.670124	0.102766	6.99037e-11	1.41032e-09
FBgn0029093	cathD	45268	CG1548	1109.94	0.669201	0.172734	0.000106989	0.000773499
FBgn0027611	LManII	34437	CG6206	625.175	0.669	0.166882	6.10256e-05	0.000469221
FBgn0035483	Mul1	38472	CG1134	1740.13	0.668116	0.12248	4.89998e-08	6.97931e-07
FBgn0039601	CG1523	43400	CG1523	423.754	0.664116	0.148701	7.96506e-06	7.5584e-05
FBgn0029975	spidey	31703	CG1444	1570.59	0.661217	0.107064	6.57812e-10	1.20369e-08
FBgn0030610	CG9065	32439	CG9065	4901.52	0.660408	0.111711	3.38541e-09	5.57854e-08
FBgn0038810	Srp72	42439	CG5434	856.247	0.658257	0.161853	4.76199e-05	0.000374392
FBgn0265590	lncRNA:CR44417	19835772	CR44417	1879.79	0.657934	0.121672	6.39298e-08	8.90303e-07
FBgn0039265	CG11790	42999	CG11790	345.376	0.65605	0.170456	0.000118701	0.000843956
FBgn0032032	CG17294	34155	CG17294	543.65	0.654164	0.154838	2.39126e-05	0.000203959
FBgn0025640	CG13369	31007	CG13369	1975.38	0.653695	0.115003	1.31458e-08	2.00198e-07
FBgn0000412	D1	41095	CG9745	542.937	0.653605	0.154238	2.25894e-05	0.000194252
FBgn0036463	Reck	39629	CG5392	516.131	0.653148	0.136197	1.6218e-06	1.77852e-05
FBgn0034923	Upf3	37792	CG11184	332.047	0.653092	0.169964	0.000121767	0.000863508
FBgn0029525	CG18273	30991	CG18273	230.679	0.649289	0.165846	9.03958e-05	0.000667854
FBgn0261108	Atg13	40998	CG7331	725.208	0.648185	0.12545	2.38023e-07	3.02478e-06
FBgn0033241	CG2915	35754	CG2915	570.994	0.648002	0.156407	3.42735e-05	0.000280182
FBgn0030719	eIF5	32566	CG9177	8240.62	0.647897	0.109941	3.78965e-09	6.22294e-08
FBgn0010282	TfIIFalpha	40790	CG10281	1168.94	0.646098	0.120883	9.04956e-08	1.23477e-06
FBgn0050100	CG30100	246457	CG30100	1694.87	0.645055	0.1082	2.49667e-09	4.17971e-08
FBgn0259718	CG42372	7354379	CG42372	1694.87	0.645055	0.1082	2.49667e-09	4.17971e-08
FBgn0261394	Prosalpha3	37378	CG9327	2001.62	0.644436	0.113711	1.4506e-08	2.18447e-07
FBgn0032422	atilla	34647	CG6579	384.516	0.641423	0.156517	4.16562e-05	0.00033417
FBgn0284228	CG46312	30522401	CG46312	8070.12	0.639351	0.110152	6.46571e-09	1.03124e-07
FBgn0261243	Psa	38175	CG1009	3022.99	0.638366	0.142816	7.82712e-06	7.44996e-05
FBgn0046214	vig2	43016	CG11844	924.731	0.637976	0.14645	1.32304e-05	0.000119771
FBgn0031048	CG12237	32967	CG12237	1396.28	0.63552	0.135647	2.79814e-06	2.9323e-05
FBgn0042712	HBS1	117365	CG1898	1039.92	0.633857	0.138775	4.93553e-06	4.8974e-05
FBgn0034184	CG9646	36918	CG9646	810.776	0.630952	0.128656	9.38187e-07	1.06985e-05
FBgn0020370	TppII	36444	CG3991	3632.09	0.628006	0.130228	1.41869e-06	1.57221e-05
FBgn0037275	CG14655	40594	CG14655	3202.17	0.626522	0.0834472	6.00356e-14	1.71774e-12
FBgn0261573	CoRest	32941	CG42687	745.028	0.626322	0.129857	1.41294e-06	1.56768e-05
FBgn0266173	pre-mod(mdg4)-K	19835678	CG44879	400.587	0.625953	0.145957	1.79794e-05	0.000158065
FBgn0266174	pre-mod(mdg4)-L	19835907	CG44880	400.587	0.625953	0.145957	1.79794e-05	0.000158065
FBgn0266175	pre-mod(mdg4)-P	19835348	CG44881	400.587	0.625953	0.145957	1.79794e-05	0.000158065
FBgn0266176	pre-mod(mdg4)-J	19836032	CG44882	400.587	0.625953	0.145957	1.79794e-05	0.000158065
FBgn0266177	pre-mod(mdg4)-I	19834930	CG44883	400.587	0.625953	0.145957	1.79794e-05	0.000158065
FBgn0051935	CG31935	33338	CG31935	469.92	0.625512	0.140145	8.07006e-06	7.63502e-05
FBgn0033357	Tom7	35899	CG8226	4241.98	0.625196	0.10873	8.92461e-09	1.39745e-07
FBgn0030966	shop	32878	CG7280	2642.19	0.624338	0.109123	1.05625e-08	1.63494e-07
FBgn0028375	heix	34961	CG5876	433.005	0.622935	0.152174	4.24799e-05	0.000339618
FBgn0033929	Tfb1	36598	CG8151	796.755	0.622301	0.141263	1.05663e-05	9.74285e-05
FBgn0021761	Nup154	34527	CG4579	321.044	0.621895	0.160335	0.000105005	0.000761515
FBgn0028991	seq	3772396	CG32904	490.265	0.613178	0.141648	1.49856e-05	0.000134117
FBgn0024973	CG2701	31261	CG2701	411.881	0.612112	0.159257	0.00012127	0.000861571
FBgn0027087	HisRS	32841	CG6335	1644.71	0.608578	0.135792	7.40556e-06	7.07726e-05
FBgn0033802	CG17724	246682	CG17724	736.134	0.60558	0.128114	2.2797e-06	2.42671e-05
FBgn0036915	Prp3	40172	CG7757	503.885	0.603945	0.145731	3.40941e-05	0.000279199
FBgn0053182	Kdm4B	318918	CG33182	619.566	0.60195	0.143348	2.67832e-05	0.000225189
FBgn0000326	clt	117300	CG9858	1384.62	0.601606	0.13188	5.07273e-06	5.01537e-05
FBgn0001491	l(1)10Bb	32069	CG1639	822.648	0.599361	0.126872	2.3109e-06	2.45715e-05
FBgn0052666	Drak	32097	CG32666	758.346	0.597212	0.145507	4.05466e-05	0.000326378
FBgn0030648	CG6340	32482	CG6340	831.273	0.597108	0.121958	9.77978e-07	1.10986e-05
FBgn0035639	kri	38655	CG5537	1203.88	0.59562	0.144544	3.77745e-05	0.000306151
FBgn0266083	ocm	37874	CG3363	475.81	0.594756	0.143021	3.20318e-05	0.000265535
FBgn0032216	Usp14	34387	CG5384	1514.86	0.593436	0.119446	6.75697e-07	7.96495e-06
FBgn0029117	Surf1	44498	CG9943	2905.47	-0.584957	0.122128	1.67039e-06	1.82968e-05
FBgn0028833	Dak1	43165	CG6092	864.061	-0.585193	0.110803	1.28214e-07	1.70588e-06
FBgn0037470	Tailor	40847	CG1091	484.409	-0.585771	0.145747	5.84201e-05	0.000451763
FBgn0002579	RpL36	31009	CG7622	18185.6	-0.58748	0.148484	7.60498e-05	0.000571706
FBgn0267390	dop	39686	CG6498	1735.69	-0.588545	0.0925497	2.02767e-10	3.93126e-09
FBgn0032198	eEF1delta	34363	CG4912	5723.04	-0.588588	0.10128	6.19222e-09	9.90965e-08
FBgn0285948	RpL27A	33654	CG15442	24350	-0.590201	0.115636	3.32599e-07	4.12178e-06
FBgn0262872	milt	45683	CG43227	8150.19	-0.590518	0.0957859	7.04945e-10	1.28745e-08
FBgn0004237	Hrb87F	48535	CG12749	902.399	-0.59085	0.154349	0.000129179	0.000907521
FBgn0250906	Pgk	33461	CG3127	43067.7	-0.592839	0.0973509	1.13114e-09	2.02371e-08
FBgn0036825	RpL26	40060	CG6846	19920.8	-0.592962	0.0901321	4.74221e-11	9.88432e-10
FBgn0039026	CG7029	42703	CG7029	9765.62	-0.596843	0.0849152	2.08477e-12	5.04728e-11
FBgn0034368	zda	37144	CG5482	617.767	-0.598994	0.127267	2.51886e-06	2.6603e-05
FBgn0011745	Arp1	41566	CG6174	1503.61	-0.599119	0.123479	1.22215e-06	1.36887e-05
FBgn0028703	Nhe3	33939	CG11328	1056.49	-0.600158	0.149826	6.18356e-05	0.000474478
FBgn0027101	Dyrk3	3885567	CG40478	996.167	-0.600573	0.110312	5.20016e-08	7.35119e-07
FBgn0028341	Ptpmeg2	31907	CG32697	2588.84	-0.602616	0.112066	7.5592e-08	1.04196e-06
FBgn0036663	CG9674	39878	CG9674	1306.85	-0.603721	0.116403	2.14325e-07	2.74208e-06
FBgn0003721	Tm1	41852	CG4898	234451	-0.605812	0.0797997	3.15843e-14	9.40755e-13
FBgn0027561	CG18659	35929	CG18659	1246.21	-0.60613	0.100151	1.42896e-09	2.49395e-08
FBgn0011739	wts	43651	CG12072	1432.82	-0.606385	0.12425	1.05894e-06	1.19886e-05
FBgn0046301	CG7148	40432	CG7148	1453.09	-0.607831	0.10598	9.73329e-09	1.51653e-07
FBgn0285925	Fas1	42025	CG6588	3654.52	-0.608321	0.128566	2.22779e-06	2.3795e-05
FBgn0040505	Alk	53425	CG8250	1000.55	-0.609742	0.155791	9.08363e-05	0.000670583
FBgn0036622	Agpat4	39819	CG4753	463.406	-0.609789	0.141973	1.74599e-05	0.000154504
FBgn0265935	coro	35596	CG9446	23545.3	-0.611347	0.108169	1.58818e-08	2.38403e-07
FBgn0265512	mlt	36072	CG12214	4994.09	-0.611759	0.112759	5.78318e-08	8.12572e-07
FBgn0027508	Tnks	43095	CG4719	589.064	-0.612142	0.149545	4.25151e-05	0.000339618
FBgn0260499	qvr	2768718	CG33472	5893.9	-0.612816	0.117503	1.83512e-07	2.35745e-06
FBgn0033085	CG15908	35567	CG15908	2309.79	-0.6132	0.112346	4.8113e-08	6.88308e-07
FBgn0261552	ps	44258	CG42670	13969.6	-0.614352	0.10304	2.48794e-09	4.17971e-08
FBgn0050290	Ppcdc	246533	CG30290	2031.37	-0.616822	0.12235	4.62001e-07	5.59258e-06
FBgn0260222	CG42496	8674001	CG42496	2031.37	-0.616822	0.12235	4.62001e-07	5.59258e-06
FBgn0035088	CG3776	37996	CG3776	3227.08	-0.620091	0.0934849	3.2879e-11	7.00776e-10
FBgn0003410	sina	39884	CG9949	1301.65	-0.621296	0.10742	7.30403e-09	1.15325e-07
FBgn0031857	LUBEL	33950	CG11321	9399.87	-0.621391	0.13764	6.34332e-06	6.13036e-05
FBgn0040079	pkaap	34957	CG4132	690.235	-0.621909	0.133823	3.36414e-06	3.46015e-05
FBgn0020251	sfl	38736	CG8339	495.167	-0.625337	0.153112	4.42322e-05	0.000350076
FBgn0051635	CG31635	33928	CG31635	1033.86	-0.626226	0.14597	1.78605e-05	0.000157754
FBgn0015756	RpL9	34526	CG6141	22167.5	-0.627562	0.0941065	2.58194e-11	5.52804e-10
FBgn0033883	CG16935	36540	CG16935	10258.6	-0.628783	0.0902433	3.22305e-12	7.70432e-11
FBgn0085229	CG34200	5740389	CG34200	2191.93	-0.628797	0.119973	1.59582e-07	2.08984e-06
FBgn0033712	mIF3	36335	CG13163	1407.94	-0.631167	0.128408	8.86348e-07	1.01688e-05
FBgn0263133	mEFG1	34004	CG4567	5624.29	-0.632141	0.085707	1.63604e-13	4.49056e-12
FBgn0031971	Sirup	34089	CG7224	1505.06	-0.632934	0.137692	4.29157e-06	4.30616e-05
FBgn0039889	Arl4	43771	CG2219	764.109	-0.633134	0.1084	5.19748e-09	8.43206e-08
FBgn0031359	Rim2	33350	CG18317	2966	-0.633925	0.0889791	1.04515e-12	2.60207e-11
FBgn0001216	Hsc70-1	39542	CG8937	12037.9	-0.636686	0.103752	8.43057e-10	1.5308e-08
FBgn0034968	RpL12	45329	CG3195	19850.8	-0.636839	0.0952546	2.29905e-11	4.97881e-10
FBgn0039849	CG11334	43713	CG11334	1693.29	-0.637995	0.150932	2.36789e-05	0.000202148
FBgn0026872	CG14777	31099	CG14777	432.182	-0.638407	0.164952	0.000108723	0.000783036
FBgn0027093	ArgRS	32539	CG9020	1478.69	-0.640328	0.127728	5.35263e-07	6.39276e-06
FBgn0014869	Pglym78	43447	CG1721	48682.4	-0.641217	0.10968	5.02712e-09	8.16972e-08
FBgn0025693	ZnT41F	35513	CG11163	330.826	-0.642	0.164884	9.87519e-05	0.000723364
FBgn0000723	FER	41118	CG8874	5487.51	-0.643122	0.137286	2.80611e-06	2.9374e-05
FBgn0020269	mspo	36632	CG10145	1570.04	-0.643329	0.111112	7.04112e-09	1.11923e-07
FBgn0015778	rin	47998	CG9412	8495.51	-0.644492	0.167227	0.000116211	0.000830002
FBgn0267790	rump	41138	CG9373	827.531	-0.644927	0.131158	8.78069e-07	1.01106e-05
FBgn0036059	nudE	39169	CG8104	1162.75	-0.645345	0.113728	1.39127e-08	2.09846e-07
FBgn0035772	Sh3beta	38820	CG8582	4040.9	-0.645926	0.125459	2.62599e-07	3.28841e-06
FBgn0285947	RpS10b	32953	CG14206	17397.5	-0.646661	0.104587	6.28938e-10	1.15309e-08
FBgn0010078	RpL23	37628	CG3661	22633.5	-0.64819	0.112057	7.27471e-09	1.15218e-07
FBgn0030091	CG7065	31844	CG7065	351.247	-0.648825	0.152593	2.11881e-05	0.000183877
FBgn0086370	sra	47384	CG6072	1800.44	-0.648977	0.112389	7.7227e-09	1.21732e-07
FBgn0000711	flw	44289	CG2096	967.938	-0.650022	0.102641	2.40531e-10	4.62544e-09
FBgn0039698	CG7789	43516	CG7789	332.073	-0.650083	0.157366	3.61148e-05	0.000294199
FBgn0000212	brm	39744	CG5942	1780.04	-0.655627	0.114475	1.02085e-08	1.58535e-07
FBgn0039907	lgs	43791	CG2041	1428.49	-0.655707	0.0982604	2.50371e-11	5.37273e-10
FBgn0015295	Shark	44353	CG18247	243.525	-0.660767	0.169416	9.60886e-05	0.000704948
FBgn0030802	DENR	32679	CG9099	1050.01	-0.662887	0.14816	7.6721e-06	7.31694e-05
FBgn0039667	FipoQ	43475	CG2010	9707.75	-0.663242	0.0869847	2.44379e-14	7.34849e-13
FBgn0035533	Cip4	38534	CG15015	1271.96	-0.664295	0.116419	1.15618e-08	1.78086e-07
FBgn0034902	CG5532	37761	CG5532	2547.95	-0.665037	0.136649	1.13447e-06	1.27825e-05
FBgn0085468	ND-MWFE	5740593	CG34439	8784.21	-0.665824	0.161344	3.67962e-05	0.000299251
FBgn0028325	Pdha	31406	CG7010	62710.2	-0.670681	0.0885776	3.68433e-14	1.08711e-12
FBgn0039757	RpS7	43594	CG1883	28185.6	-0.670813	0.0951394	1.77837e-12	4.32766e-11
FBgn0038947	Sar1	42615	CG7073	1702.44	-0.672633	0.0969853	4.05023e-12	9.53673e-11
FBgn0000047	Act88F	41885	CG5178	1.35083e+06	-0.672967	0.0857496	4.22574e-15	1.35712e-13
FBgn0029891	Pink1	31607	CG4523	4746	-0.673133	0.0983266	7.60023e-12	1.72919e-10
FBgn0038437	Sdhaf3	42004	CG14898	788.984	-0.675701	0.146367	3.90321e-06	3.9543e-05
FBgn0033309	Lnpk	35842	CG8735	606.517	-0.67578	0.118643	1.2271e-08	1.88089e-07
FBgn0015773	NetA	32398	CG18657	246.738	-0.676851	0.171702	8.07997e-05	0.000603568
FBgn0266654	asRNA:CR45161	19835113	CR45161	1529	-0.677088	0.177522	0.000136672	0.000955183
FBgn0038771	CG4390	42396	CG4390	1674.43	-0.679629	0.121114	2.0058e-08	2.9919e-07
FBgn0029763	Usp16-45	31458	CG4165	588.716	-0.680169	0.125081	5.39391e-08	7.60139e-07
FBgn0052280	CG32280	317952	CG32280	2130.57	-0.682002	0.0961024	1.27846e-12	3.14354e-11
FBgn0284255	Arpc4	33864	CG5972	478.145	-0.68626	0.150308	4.97873e-06	4.93276e-05
FBgn0032205	CG4957	34374	CG4957	2204.11	-0.68678	0.126193	5.25936e-08	7.42285e-07
FBgn0026259	eIF5B	44261	CG10840	4109.87	-0.687123	0.100815	9.38367e-12	2.10954e-10
FBgn0001186	Hex-A	45875	CG3001	13605.4	-0.690029	0.113488	1.20034e-09	2.13842e-08
FBgn0023536	CG3156	30994	CG3156	2422.56	-0.690311	0.100139	5.44211e-12	1.26252e-10
FBgn0001092	Gapdh2	32545	CG8893	56129.5	-0.691857	0.141192	9.57863e-07	1.08834e-05
FBgn0031395	CG10874	33394	CG10874	276.378	-0.694016	0.151212	4.43903e-06	4.44468e-05
FBgn0036862	Gbs-76A	40102	CG9619	4893.38	-0.694632	0.104741	3.31344e-11	7.04628e-10
FBgn0020910	RpL3	41347	CG4863	40273.2	-0.697792	0.0846839	1.72272e-16	6.16133e-15
FBgn0032938	CG8671	35400	CG8671	459.906	-0.698105	0.136542	3.17504e-07	3.94977e-06
FBgn0000562	egl	37757	CG4051	1464.34	-0.698433	0.104357	2.19001e-11	4.75358e-10
FBgn0266756	btsz	3346167	CG44012	6208.46	-0.700318	0.0927297	4.27808e-14	1.25837e-12
FBgn0283494	Adk2	37834	CG3140	8157.49	-0.70401	0.100967	3.11003e-12	7.45303e-11
FBgn0013325	RpL11	37235	CG7726	18886.6	-0.704377	0.0882301	1.42342e-15	4.79997e-14
FBgn0030136	RpS28b	31897	CG2998	15428.7	-0.704681	0.109705	1.3325e-10	2.62661e-09
FBgn0261592	RpS6	31700	CG10944	31111.5	-0.705089	0.099037	1.08364e-12	2.67846e-11
FBgn0035420	hob	38395	CG14967	318.397	-0.707252	0.160443	1.04272e-05	9.65498e-05
FBgn0000579	Eno	33351	CG17654	148821	-0.712994	0.104512	8.97125e-12	2.02647e-10
FBgn0031054	Ssu72	32973	CG14216	586.162	-0.713914	0.138293	2.43881e-07	3.08992e-06
FBgn0034964	IntS1	37840	CG3173	590.647	-0.714424	0.145468	9.05151e-07	1.03593e-05
FBgn0052039	CG32039	317834	CG32039	274.508	-0.715094	0.176618	5.14748e-05	0.000401011
FBgn0038678	mRpL55	42290	CG14283	3631.42	-0.715532	0.117984	1.32229e-09	2.32064e-08
FBgn0030087	CG7766	31839	CG7766	16181.5	-0.715772	0.10138	1.66175e-12	4.06483e-11
FBgn0034417	CG15117	37197	CG15117	681.613	-0.715863	0.181706	8.15916e-05	0.000608615
FBgn0023170	RpL39	37849	CG3997	10955.3	-0.719768	0.113636	2.3888e-10	4.60308e-09
FBgn0011754	PhKgamma	32120	CG1830	8372.34	-0.720884	0.0914177	3.13029e-15	1.0227e-13
FBgn0038476	kuk	42063	CG5175	1198.96	-0.721535	0.150848	1.72527e-06	1.88542e-05
FBgn0031119	CG1812	33049	CG1812	707.285	-0.723021	0.158763	5.26151e-06	5.16953e-05
FBgn0032479	CG16974	34713	CG16974	3245.42	-0.723152	0.0950416	2.76676e-14	8.29326e-13
FBgn0031574	TTLL4B	33609	CG3964	9974.88	-0.724234	0.0961469	4.97486e-14	1.45426e-12
FBgn0037199	EMC4	40505	CG11137	709.655	-0.726392	0.133313	5.07226e-08	7.20185e-07
FBgn0033028	hrm	35499	CG11665	773.872	-0.726896	0.120188	1.46648e-09	2.5547e-08
FBgn0040907	mRpL33	50381	CG3712	1382.62	-0.730285	0.0989177	1.55046e-13	4.26806e-12
FBgn0022023	eIF3h	45682	CG9124	2575.92	-0.735131	0.100444	2.50129e-13	6.74775e-12
FBgn0034694	Plekhm1	37520	CG6613	243.133	-0.738624	0.168156	1.1206e-05	0.000102861
FBgn0038524	sll	42115	CG7623	239.351	-0.742178	0.16468	6.5815e-06	6.33461e-05
FBgn0038662	Mpc1	42268	CG14290	11116.9	-0.743266	0.106704	3.26786e-12	7.7917e-11
FBgn0038747	RhoGAP92B	42371	CG4755	316.374	-0.744813	0.145224	2.91694e-07	3.64309e-06
FBgn0034237	eIF3b	36981	CG4878	6644.34	-0.746748	0.0991103	4.90152e-14	1.43727e-12
FBgn0259730	tal-1A	7354381	CG42384	4304.35	-0.747248	0.128467	6.00309e-09	9.62328e-08
FBgn0259731	tal-2A	7354376	CG42385	4304.35	-0.747248	0.128467	6.00309e-09	9.62328e-08
FBgn0259732	tal-3A	7354378	CG42386	4304.35	-0.747248	0.128467	6.00309e-09	9.62328e-08
FBgn0259733	tal-AA	7354377	CG42387	4304.35	-0.747248	0.128467	6.00309e-09	9.62328e-08
FBgn0036446	CG9384	39608	CG9384	705.651	-0.747701	0.145119	2.57275e-07	3.23891e-06
FBgn0003463	sog	32498	CG9224	3428.93	-0.750436	0.104467	6.79487e-13	1.72003e-11
FBgn0034583	CG10527	37393	CG10527	10435.9	-0.75062	0.179965	3.03371e-05	0.000252818
FBgn0250869	CG42240	7354471	CG42240	3011.87	-0.754465	0.142654	1.23129e-07	1.64671e-06
FBgn0036515	AIMP2	39690	CG12304	1266.04	-0.755036	0.132948	1.3534e-08	2.04461e-07
FBgn0042135	Gdap2	59173	CG18812	2253.9	-0.756365	0.110008	6.17671e-12	1.42593e-10
FBgn0285949	RpL31	35988	CG1821	17902.5	-0.75962	0.11241	1.40286e-11	3.10205e-10
FBgn0010482	l(2)01289	46017	CG9432	77806.8	-0.759887	0.133644	1.30138e-08	1.98508e-07
FBgn0031233	Tbc1d15-17	33184	CG11490	600.217	-0.761246	0.122732	5.55708e-10	1.0248e-08
FBgn0037703	JHDM2	41143	CG8165	218.553	-0.762438	0.172004	9.30666e-06	8.68315e-05
FBgn0032486	mRF1	34720	CG5705	1734.68	-0.76373	0.174774	1.24356e-05	0.000113777
FBgn0043364	cbt	33224	CG4427	494.203	-0.765813	0.16048	1.82384e-06	1.98624e-05
FBgn0032210	CYLD	34380	CG5603	3281.72	-0.767743	0.151332	3.9113e-07	4.79616e-06
FBgn0010015	CanA1	43670	CG1455	3680.71	-0.770281	0.0903495	1.52069e-17	5.9332e-16
FBgn0265262	Vha68-1	45668	CG12403	3423.9	-0.770358	0.087129	9.43785e-19	3.94302e-17
FBgn0037894	Ranbp9	41367	CG5252	582.127	-0.774519	0.182577	2.21383e-05	0.000191284
FBgn0034138	RpS15	36851	CG8332	20332.7	-0.774942	0.106392	3.24442e-13	8.55694e-12
FBgn0260749	Utx	34377	CG5640	1309.72	-0.776739	0.133202	5.49977e-09	8.90717e-08
FBgn0038461	EMC2B	42045	CG3678	335.557	-0.78494	0.16442	1.80619e-06	1.96929e-05
FBgn0036510	SCCRO	39685	CG7427	1056	-0.786616	0.106159	1.26479e-13	3.52276e-12
FBgn0017572	Mo25	39858	CG4083	2003.94	-0.78763	0.109962	7.90936e-13	1.99147e-11
FBgn0260388	CG42514	8674108	CG42514	268.217	-0.787833	0.171749	4.49384e-06	4.48529e-05
FBgn0031814	retm	33899	CG9528	261.86	-0.788419	0.164825	1.72369e-06	1.88542e-05
FBgn0267376	SelR	41309	CG6584	4735.17	-0.792614	0.0962163	1.75361e-16	6.24815e-15
FBgn0033692	wash	36311	CG13176	333.227	-0.792878	0.167586	2.23217e-06	2.38149e-05
FBgn0035390	scramb2	38362	CG1893	771.483	-0.795735	0.119156	2.42032e-11	5.21751e-10
FBgn0000667	Actn	31166	CG4376	101890	-0.796133	0.0926611	8.55617e-18	3.45245e-16
FBgn0034315	CG5721	37084	CG5721	540.18	-0.796331	0.154446	2.52233e-07	3.1882e-06
FBgn0022382	Pka-R2	36041	CG15862	11845.6	-0.797519	0.12224	6.83646e-11	1.38519e-09
FBgn0010602	lwr	33226	CG3018	1600.69	-0.798078	0.132129	1.53986e-09	2.67761e-08
FBgn0038519	Prx3	42109	CG5826	12212.1	-0.799657	0.121195	4.16484e-11	8.73876e-10
FBgn0037616	CG8136	41037	CG8136	494.89	-0.800154	0.131359	1.11954e-09	2.01347e-08
FBgn0030766	mthl1	32637	CG4521	831.025	-0.802111	0.143184	2.11928e-08	3.14132e-07
FBgn0002284	Prosbeta6	39855	CG4097	1496.59	-0.804408	0.10417	1.14425e-14	3.50524e-13
FBgn0086355	Tpi	43582	CG2171	62377.9	-0.805328	0.121111	2.94076e-11	6.28206e-10
FBgn0033654	Sobp	36260	CG8991	912.991	-0.810387	0.142521	1.29993e-08	1.98508e-07
FBgn0003380	Sh	32780	CG12348	3019.07	-0.812313	0.135638	2.11344e-09	3.59551e-08
FBgn0050035	Tret1-1	36248	CG30035	1947.77	-0.814145	0.0949672	1.00906e-17	4.03711e-16
FBgn0001308	Khc	36810	CG7765	3328.74	-0.814393	0.12952	3.22024e-10	6.15496e-09
FBgn0038981	CG5346	42653	CG5346	781.471	-0.816002	0.189633	1.68453e-05	0.000149346
FBgn0085188	CG34159	34353	CG34159	1298.4	-0.816489	0.108628	5.63305e-14	1.63151e-12
FBgn0020279	lig	35771	CG8715	3957.03	-0.818244	0.153588	9.95632e-08	1.35263e-06
FBgn0010389	htl	42160	CG7223	1458.46	-0.818433	0.125706	7.47963e-11	1.50261e-09
FBgn0031312	Tango14	33298	CG4775	154.33	-0.81976	0.206769	7.3512e-05	0.00055617
FBgn0000499	dsh	32078	CG18361	278.514	-0.821107	0.166876	8.63409e-07	9.97834e-06
FBgn0013765	cnn	36491	CG4832	2671.76	-0.833476	0.145975	1.13159e-08	1.74582e-07
FBgn0041582	tamo	37864	CG4057	2292.22	-0.834485	0.133739	4.38527e-10	8.26461e-09
FBgn0030066	Uros1	31817	CG1885	9440.66	-0.836522	0.0936519	4.17459e-19	1.75967e-17
FBgn0034258	eIF3c	37005	CG4954	3582.61	-0.837587	0.0980783	1.34239e-17	5.28119e-16
FBgn0031995	CG8475	34114	CG8475	13236.1	-0.840441	0.0834756	7.64418e-24	4.24567e-22
FBgn0038739	CG4686	42361	CG4686	546.362	-0.844439	0.124559	1.20629e-11	2.69263e-10
FBgn0259209	Mlp60A	37853	CG42309	106652	-0.846876	0.100959	4.93079e-17	1.83293e-15
FBgn0015834	eIF3i	33710	CG8882	2569.75	-0.847136	0.105878	1.23326e-15	4.18865e-14
FBgn0036258	eIF3l	39386	CG5642	2571.11	-0.850017	0.109352	7.64959e-15	2.40758e-13
FBgn0013563	Pex1	45460	CG6760	975.759	-0.850681	0.109493	7.89515e-15	2.47661e-13
FBgn0086710	RpL30	44059	CG10652	11876.2	-0.854287	0.10583	6.90012e-16	2.37777e-14
FBgn0283712	LIMK1	32207	CG1848	170.299	-0.857755	0.185735	3.8716e-06	3.92649e-05
FBgn0011642	Zyx	317824	CG32018	741.53	-0.858959	0.115542	1.0523e-13	2.95709e-12
FBgn0039379	CG5886	43125	CG5886	6509.82	-0.860175	0.16281	1.26878e-07	1.69445e-06
FBgn0027580	PCB	36020	CG1516	24720.5	-0.868572	0.131161	3.5394e-11	7.4596e-10
FBgn0037370	CG1236	40708	CG1236	586.282	-0.870675	0.133532	7.01422e-11	1.41212e-09
FBgn0033225	TTLL12	35732	CG1550	495.576	-0.8732	0.177222	8.34381e-07	9.67841e-06
FBgn0086134	Prosalpha2	41531	CG5266	965.002	-0.880505	0.127094	4.26963e-12	1.00034e-10
FBgn0027885	NA	NA	NA	1207.97	-0.883572	0.138439	1.74346e-10	3.40118e-09
FBgn0031830	COX5B	33918	CG11015	41299.3	-0.886228	0.121306	2.75837e-13	7.35722e-12
FBgn0039590	CG10011	43387	CG10011	952.686	-0.886311	0.183644	1.39133e-06	1.54734e-05
FBgn0038551	Odj	42145	CG7357	141.885	-0.887837	0.206943	1.78476e-05	0.000157754
FBgn0024509	Sec13	44437	CG6773	510.165	-0.888748	0.179807	7.70151e-07	8.99972e-06
FBgn0029155	Men-b	43936	CG5889	9859.08	-0.892387	0.0945709	3.86648e-21	1.90142e-19
FBgn0034501	CG13868	37302	CG13868	8886.31	-0.892417	0.163571	4.87414e-08	6.96242e-07
FBgn0027592	MED15	33223	CG4184	251.363	-0.892759	0.205656	1.41815e-05	0.000127769
FBgn0027506	EDTP	36959	CG6542	209.34	-0.89304	0.202824	1.06753e-05	9.8338e-05
FBgn0034068	casp	36769	CG8400	848.637	-0.893178	0.112346	1.86121e-15	6.20974e-14
FBgn0029175	sotv	3772101	CG8433	135.881	-0.896269	0.215178	3.11016e-05	0.00025896
FBgn0037744	NA	NA	NA	1653.59	-0.899016	0.101375	7.43313e-19	3.11927e-17
FBgn0260441	NA	NA	NA	16139.6	-0.902686	0.129918	3.70121e-12	8.76309e-11
FBgn0035542	DOR	38543	CG11347	867.595	-0.90388	0.211388	1.90344e-05	0.000166719
FBgn0261553	CG42671	39268	CG42671	2082	-0.905647	0.120993	7.1498e-14	2.03339e-12
FBgn0266719	stac	43002	CG34349	766.285	-0.909327	0.194996	3.11165e-06	3.22151e-05
FBgn0038948	PSR	42616	CG5383	385.558	-0.91146	0.159772	1.16518e-08	1.78889e-07
FBgn0033494	KCNQ	36071	CG33135	378.563	-0.912484	0.148107	7.23008e-10	1.31788e-08
FBgn0031228	ND-15	33179	CG11455	16176.8	-0.912666	0.0946866	5.48237e-22	2.81329e-20
FBgn0029820	CG16721	31520	CG16721	4933.99	-0.913336	0.132255	4.9905e-12	1.16634e-10
FBgn0267385	PyK	42620	CG7070	81861.1	-0.917635	0.0928197	4.7778e-23	2.59264e-21
FBgn0024250	brk	31665	CG9653	351.115	-0.921591	0.218725	2.51478e-05	0.000213722
FBgn0011300	babo	35900	CG8224	562.255	-0.921722	0.127051	4.02476e-13	1.04977e-11
FBgn0001098	Gdh	42832	CG5320	104090	-0.922865	0.0768214	3.03132e-33	2.62585e-31
FBgn0010408	RpS9	39108	CG3395	16550	-0.926967	0.109025	1.858e-17	7.21942e-16
FBgn0028697	RpL15	3354918	CG17420	21042	-0.927312	0.0874954	3.0308e-26	1.88269e-24
FBgn0061359	CG33671	3772247	CG33671	1797.96	-0.92751	0.210422	1.04403e-05	9.65498e-05
FBgn0061360	CG33672	3771915	CG33672	1797.96	-0.92751	0.210422	1.04403e-05	9.65498e-05
FBgn0033807	AQP	36456	CG12251	1323.3	-0.92874	0.11307	2.14198e-16	7.57473e-15
FBgn0034618	CG9485	37435	CG9485	19014.8	-0.930058	0.0830839	4.35318e-29	3.16175e-27
FBgn0024238	Fim	32721	CG8649	2520.03	-0.934991	0.0916936	2.04697e-24	1.15734e-22
FBgn0036213	RpL10Ab	39338	CG7283	18873.9	-0.937916	0.108448	5.2176e-18	2.11436e-16
FBgn0032988	Tif-IA	35454	CG3278	522.336	-0.93912	0.14461	8.34891e-11	1.67014e-09
FBgn0051040	Cog7	43547	CG31040	140.324	-0.94125	0.226453	3.23174e-05	0.000267198
FBgn0037074	CG7324	40361	CG7324	505.444	-0.944703	0.138848	1.01866e-11	2.27918e-10
FBgn0001124	Got1	36782	CG8430	1757.82	-0.947419	0.204331	3.5402e-06	3.62544e-05
FBgn0003942	RpS27A	34420	CG5271	25100.1	-0.948685	0.099397	1.36892e-21	6.91196e-20
FBgn0050015	CG30015	36147	CG30015	4712.85	-0.95106	0.103276	3.29319e-20	1.54698e-18
FBgn0259178	5PtaseI	326119	CG42283	231.298	-0.951877	0.178598	9.83731e-08	1.33838e-06
FBgn0003074	Pgi	35886	CG8251	43877.4	-0.954701	0.112634	2.32861e-17	8.9015e-16
FBgn0034876	wmd	37727	CG3957	1274.36	-0.957828	0.113355	2.91776e-17	1.10198e-15
FBgn0020618	Rack1	34070	CG7111	29277.9	-0.961389	0.0817888	6.69282e-32	5.40117e-30
FBgn0039742	CG15528	43575	CG15528	203.361	-0.961569	0.211104	5.23973e-06	5.15887e-05
FBgn0259993	lncRNA:CR42491	8673998	CR42491	10808.5	-0.962871	0.089958	9.79376e-27	6.12402e-25
FBgn0035756	unc-13-4A	38801	CG32381	114.608	-0.963028	0.233394	3.6883e-05	0.000299699
FBgn0004852	Ac76E	40180	CG7978	1503.83	-0.963207	0.132531	3.65472e-13	9.58552e-12
FBgn0285917	sbb	44027	CG5580	1048.39	-0.967655	0.141618	8.32432e-12	1.88485e-10
FBgn0037469	Dpck	40846	CG1939	220.234	-0.969025	0.185281	1.69477e-07	2.19808e-06
FBgn0029665	CG14270	31319	CG14270	2031.39	-0.972303	0.12832	3.53186e-14	1.04539e-12
FBgn0040752	Prosap	50225	CG30483	372.316	-0.973832	0.228075	1.95658e-05	0.000170897
FBgn0025800	Smox	31738	CG2262	1234.61	-0.980699	0.109028	2.36328e-19	1.01891e-17
FBgn0034083	lbk	36788	CG8434	811.029	-0.984167	0.163076	1.58928e-09	2.74835e-08
FBgn0035978	UGP	39065	CG4347	7650.87	-0.985681	0.0909425	2.2613e-27	1.47249e-25
FBgn0261111	BHD	38793	CG8616	336.24	-0.991	0.164454	1.68059e-09	2.89037e-08
FBgn0083970	CG34134	4379889	CG34134	525.706	-0.991945	0.12725	6.42939e-15	2.03712e-13
FBgn0053054	CG33054	40340	CG33054	891.436	-0.996849	0.123503	6.94833e-16	2.38568e-14
FBgn0026401	Nipped-B	3355136	CG17704	1619.12	-0.997183	0.140042	1.07438e-12	2.66253e-11
FBgn0030672	CG9281	32508	CG9281	3871.52	-0.998868	0.105192	2.1881e-21	1.09894e-19
FBgn0034982	Naa35	37866	CG4065	1133.49	-0.999722	0.1359	1.89035e-13	5.15857e-12
FBgn0032949	Lamp1	35411	CG3305	2905.83	-1.00883	0.0823185	1.57461e-34	1.48675e-32
FBgn0024887	kin17	40242	CG5649	128.213	-1.01374	0.208457	1.15597e-06	1.30091e-05
FBgn0034897	Sesn	37755	CG11299	5215.58	-1.01812	0.131301	8.89969e-15	2.76417e-13
FBgn0004507	GlyP	33386	CG7254	48943.8	-1.01893	0.0771924	8.79345e-40	1.03785e-37
FBgn0038803	CG5191	42431	CG5191	383.07	-1.02112	0.223951	5.12588e-06	5.06262e-05
FBgn0027607	CG8230	35897	CG8230	293.058	-1.02298	0.157319	7.89344e-11	1.58238e-09
FBgn0015805	HDAC1	38565	CG7471	362.844	-1.03018	0.140446	2.21637e-13	6.0181e-12
FBgn0031047	Rcd-1	32966	CG14213	1353.56	-1.03102	0.104344	5.03657e-23	2.71744e-21
FBgn0037109	MED1	40403	CG7162	286.46	-1.03295	0.170218	1.29186e-09	2.27996e-08
FBgn0001404	egh	31239	CG9659	602.549	-1.04698	0.130297	9.33211e-16	3.19253e-14
FBgn0031247	CG11562	33200	CG11562	2460.21	-1.04815	0.125702	7.53238e-17	2.76734e-15
FBgn0005777	PpD3	49779	CG8402	1504.83	-1.04932	0.135908	1.15617e-14	3.52147e-13
FBgn0015288	RpL22	31022	CG7434	24146.3	-1.05269	0.0963205	8.3734e-28	5.56772e-26
FBgn0001942	eIF4A	33835	CG9075	24328.6	-1.05468	0.0735297	1.16826e-46	1.80831e-44
FBgn0037087	CG7519	40377	CG7519	98.4906	-1.05645	0.26434	6.42674e-05	0.000491346
FBgn0003076	Pgm1	44010	CG5165	20761.2	-1.05694	0.112992	8.43125e-21	4.08245e-19
FBgn0033902	eIF3m	36565	CG8309	2064.37	-1.05746	0.124606	2.13116e-17	8.21322e-16
FBgn0058178	CG40178	3354941	CG40178	817.177	-1.05979	0.158058	2.01295e-11	4.38944e-10
FBgn0031836	CG11050	33924	CG11050	1868.74	-1.06727	0.101092	4.69526e-26	2.89756e-24
FBgn0026432	Grip163	39365	CG5688	97.0038	-1.07163	0.270361	7.37998e-05	0.000557009
FBgn0029174	Fkbp59	47762	CG4535	887.635	-1.07293	0.137291	5.49461e-15	1.7527e-13
FBgn0003984	vn	38657	CG10491	1476.32	-1.07476	0.137999	6.7973e-15	2.14649e-13
FBgn0032876	Cen	35330	CG1962	190.309	-1.07721	0.219032	8.74011e-07	1.00762e-05
FBgn0038007	Cyp313a3	41488	CG10093	156.482	-1.08771	0.234513	3.5147e-06	3.60323e-05
FBgn0039188	Golgin84	42905	CG17785	117.563	-1.09097	0.226178	1.41057e-06	1.5669e-05
FBgn0264272	mwh	38131	CG43772	363.441	-1.09279	0.193693	1.68195e-08	2.51679e-07
FBgn0036919	Grasp65	40177	CG7809	638.007	-1.097	0.196924	2.53761e-08	3.73211e-07
FBgn0052485	CG32485	38363	CG32485	74.8803	-1.09756	0.286647	0.000128685	0.000904721
FBgn0050109	CG30109	246461	CG30109	649.12	-1.10173	0.133871	1.87562e-16	6.65773e-15
FBgn0038453	Arl6IP1	42027	CG10326	118.879	-1.10238	0.238973	3.96905e-06	4.01239e-05
FBgn0004381	Klp68D	39332	CG7293	433.042	-1.10693	0.194828	1.33469e-08	2.02282e-07
FBgn0037890	CG17734	41359	CG17734	848.092	-1.1091	0.122974	1.89893e-19	8.33938e-18
FBgn0040367	CG11382	31069	CG11382	2211.7	-1.10951	0.271549	4.39183e-05	0.000347883
FBgn0265191	Gyg	37419	CG44244	16928.3	-1.11539	0.0859451	1.6325e-38	1.83501e-36
FBgn0016726	RpL29	37430	CG10071	9211.08	-1.12096	0.104209	5.49915e-27	3.50831e-25
FBgn0026207	mbo	41562	CG6819	125.445	-1.12272	0.27605	4.76019e-05	0.000374392
FBgn0039867	CstF50	43734	CG2261	366.383	-1.12783	0.202607	2.59765e-08	3.80855e-07
FBgn0036365	cmb	39513	CG10732	8426.85	-1.12866	0.0933243	1.13675e-33	1.01257e-31
FBgn0029648	CG3603	31289	CG3603	978.506	-1.12995	0.259074	1.29175e-05	0.000117615
FBgn0034691	Synj	37517	CG6562	127.933	-1.13748	0.212244	8.35385e-08	1.14315e-06
FBgn0015781	P5cr	42284	CG6009	888.362	-1.14349	0.121073	3.5659e-21	1.76279e-19
FBgn0036538	CG15715	39726	CG15715	731.843	-1.14811	0.138387	1.07355e-16	3.88371e-15
FBgn0038467	AdSL	42051	CG3590	432.913	-1.15294	0.162052	1.12192e-12	2.76584e-11
FBgn0033690	EndoG	36309	CG8862	3314.69	-1.15397	0.100473	1.56245e-30	1.18021e-28
FBgn0001297	kay	3772082	CG33956	13878.7	-1.15907	0.104574	1.50625e-28	1.07743e-26
FBgn0041205	key	37967	CG16910	442.567	-1.18033	0.140212	3.82373e-17	1.42831e-15
FBgn0032382	Mal-B2	34598	CG14935	3017.12	-1.18672	0.0965531	1.0148e-34	9.67851e-33
FBgn0026602	Ady43A	44750	CG1851	1747.93	-1.18774	0.242247	9.43845e-07	1.075e-05
FBgn0265180	CG44245	19835749	CG44245	22768	-1.18802	0.0985165	1.73609e-33	1.51779e-31
FBgn0037057	CG10512	40339	CG10512	1350.8	-1.18838	0.12625	4.82386e-21	2.35994e-19
FBgn0043458	CG12084	192509	CG12084	482.696	-1.19561	0.150211	1.72666e-15	5.78126e-14
FBgn0038830	CG17272	42465	CG17272	805.406	-1.20495	0.124458	3.61099e-22	1.8837e-20
FBgn0052638	CG32638	318133	CG32638	1843.01	-1.21376	0.101326	4.58692e-33	3.93724e-31
FBgn0035482	CG14985	38470	CG14985	72.0877	-1.23821	0.319861	0.000108351	0.000781025
FBgn0035252	CG7970	38205	CG7970	107.125	-1.23961	0.303646	4.45718e-05	0.000352468
FBgn0028552	gammaSnap1	37842	CG3988	128.502	-1.25018	0.215227	6.29867e-09	1.00629e-07
FBgn0053138	AGBE	326264	CG33138	2000.42	-1.25151	0.145731	8.86784e-18	3.56298e-16
FBgn0035421	nSMase	38396	CG12034	97.9611	-1.25568	0.279487	7.02985e-06	6.73866e-05
FBgn0011284	RpS4	39484	CG11276	25985.6	-1.25717	0.0818903	3.44069e-53	6.76813e-51
FBgn0037134	CG7407	40430	CG7407	54.1665	-1.25737	0.320195	8.60533e-05	0.00063877
FBgn0035517	CG1265	38517	CG1265	87.3824	-1.26063	0.253946	6.9003e-07	8.11365e-06
FBgn0027865	Tsp96F	43127	CG6120	1009.25	-1.2661	0.152488	1.01518e-16	3.68667e-15
FBgn0033129	Tsp42Eh	35617	CG12844	166.765	-1.27133	0.266439	1.82816e-06	1.98865e-05
FBgn0266064	GlyS	41823	CG6904	5533.36	-1.28886	0.0922268	2.21783e-44	3.12548e-42
FBgn0039019	HP1c	42696	CG6990	182.188	-1.29438	0.197177	5.21893e-11	1.08064e-09
FBgn0035945	CG5026	39026	CG5026	167.394	-1.29879	0.203555	1.76459e-10	3.43531e-09
FBgn0264815	Pde1c	34594	CG44007	166.573	-1.3007	0.26477	8.98914e-07	1.03004e-05
FBgn0021825	DCTN2-p50	44086	CG8269	822.57	-1.30087	0.140135	1.64833e-20	7.82085e-19
FBgn0260759	CG42557	43548	CG42557	336.942	-1.30094	0.143311	1.10844e-19	5.00806e-18
FBgn0260760	CG42558	8674024	CG42558	336.942	-1.30094	0.143311	1.10844e-19	5.00806e-18
FBgn0036666	TSG101	39881	CG9712	1148.34	-1.30445	0.102331	3.22579e-37	3.34703e-35
FBgn0031245	CG3625	33198	CG3625	164.029	-1.31134	0.203584	1.18461e-10	2.34489e-09
FBgn0034688	CG11474	37514	CG11474	3004.18	-1.32897	0.0904769	7.63579e-49	1.31086e-46
FBgn0036756	Cln3	39981	CG5582	174.741	-1.33474	0.211449	2.74849e-10	5.26395e-09
FBgn0039270	PQBP1	43004	CG11820	162.602	-1.33595	0.206139	9.12156e-11	1.817e-09
FBgn0040071	tara	53562	CG6889	326.145	-1.34836	0.189266	1.04722e-12	2.60207e-11
FBgn0085271	CG34242	5740417	CG34242	534.035	-1.35059	0.142841	3.22464e-21	1.60247e-19
FBgn0025519	fidipidine	36808	CG7773	254.593	-1.35352	0.204308	3.47473e-11	7.33969e-10
FBgn0010355	Taf1	40813	CG17603	615.476	-1.358	0.14742	3.20618e-20	1.51364e-18
FBgn0085484	Pdxk	39066	CG34455	329.633	-1.36065	0.171729	2.31428e-15	7.64035e-14
FBgn0261261	plx	40704	CG42612	2359.77	-1.36335	0.0928136	7.57272e-49	1.31086e-46
FBgn0028648	mRpL50	38796	CG8612	2129	-1.36571	0.106844	2.05937e-37	2.20961e-35
FBgn0037621	M1BP	41042	CG9797	245.34	-1.36643	0.204146	2.18061e-11	4.74408e-10
FBgn0040375	CG13760	31237	CG13760	45.261	-1.36649	0.351678	0.00010206	0.000744706
FBgn0040793	CG7630	50266	CG7630	31903.9	-1.36745	0.123522	1.744e-28	1.22887e-26
FBgn0029152	Mkrn1	44131	CG7184	743.512	-1.36823	0.135802	7.1152e-24	3.97525e-22
FBgn0025373	Fpps	36209	CG12389	1836.1	-1.37383	0.145136	2.91153e-21	1.45453e-19
FBgn0052109	CG32109	39444	CG32109	60.6363	-1.3825	0.335466	3.77011e-05	0.000306083
FBgn0045064	bwa	250736	CG13969	150.449	-1.38579	0.227227	1.06951e-09	1.93085e-08
FBgn0267913	lncRNA:CR46194	26067505	CR46194	1267.24	-1.39058	0.120851	1.2224e-30	9.30797e-29
FBgn0035111	Dis3l2	38034	CG16940	665.706	-1.39497	0.121012	9.5848e-31	7.41801e-29
FBgn0020764	Alas	37815	CG3017	11428.7	-1.39764	0.0966159	1.98784e-47	3.23607e-45
FBgn0033961	ND-B15	36640	CG12859	9912.17	-1.40245	0.100468	2.76822e-44	3.84376e-42
FBgn0033224	Nop17l	35730	CG1553	1600.14	-1.40413	0.105581	2.34445e-40	2.80206e-38
FBgn0037638	CG8379	41060	CG8379	371.768	-1.42641	0.158191	1.93347e-19	8.45177e-18
FBgn0053558	mim	2768716	CG33558	1955.94	-1.42881	0.13027	5.44242e-28	3.64449e-26
FBgn0034963	Not11	37839	CG13567	266.639	-1.42944	0.177023	6.75452e-16	2.33613e-14
FBgn0065101	snmRNA:204	3772124	CR33657	173.118	-1.43336	0.214695	2.45137e-11	5.27241e-10
FBgn0004811	fs(2)ltoPP43	49505	CG10528	90.6169	-1.44458	0.27636	1.72142e-07	2.22959e-06
FBgn0052442	Arv1	318031	CG32442	152.218	-1.46628	0.211249	3.89321e-12	9.18992e-11
FBgn0037255	Fip1	40569	CG1078	195.164	-1.47028	0.245856	2.22782e-09	3.7765e-08
FBgn0266967	lncRNA:CR45418	19836222	CR45418	170.244	-1.48575	0.208022	9.1817e-13	2.29957e-11
FBgn0033716	Den1	36339	CG8493	1149.25	-1.48587	0.116585	3.32633e-37	3.41382e-35
FBgn0041171	ago	38516	CG15010	825.603	-1.49003	0.131374	8.13553e-30	6.04848e-28
FBgn0037578	CG9601	40994	CG9601	59.52	-1.49049	0.331879	7.0868e-06	6.78636e-05
FBgn0036697	rogdi	39917	CG7725	423.203	-1.5045	0.168188	3.70656e-19	1.58359e-17
FBgn0037583	CG9684	41000	CG9684	168.541	-1.51064	0.204575	1.53248e-13	4.23089e-12
FBgn0024432	Dlc90F	42199	CG12363	928.725	-1.52291	0.119255	2.4056e-37	2.52374e-35
FBgn0033653	CG13192	36259	CG13192	314.177	-1.52584	0.192489	2.24703e-15	7.44438e-14
FBgn0032157	Etl1	34311	CG5899	257.267	-1.5513	0.175579	9.97797e-19	4.14263e-17
FBgn0026150	ApepP	35029	CG6291	615.624	-1.56616	0.214816	3.08368e-13	8.15576e-12
FBgn0038928	Fadd	42594	CG12297	50.4585	-1.5696	0.340588	4.05599e-06	4.0828e-05
FBgn0038774	CG5023	42400	CG5023	2345.27	-1.57737	0.165006	1.18334e-21	6.03952e-20
FBgn0037369	CG2100	40707	CG2100	539.176	-1.60075	0.15506	5.52451e-25	3.2399e-23
FBgn0034046	tun	36743	CG8253	173.381	-1.60403	0.209471	1.89544e-14	5.7178e-13
FBgn0037885	CG17721	41354	CG17721	70.3833	-1.6225	0.319885	3.93362e-07	4.81728e-06
FBgn0035805	CG7506	38857	CG7506	2447.69	-1.6252	0.119786	6.24562e-42	7.96907e-40
FBgn0030704	CG15916	32549	CG15916	280.353	-1.64855	0.203788	5.98919e-16	2.07904e-14
FBgn0037110	ORMDL	40404	CG14577	51.0493	-1.64884	0.350793	2.59756e-06	2.72816e-05
FBgn0032763	CG17568	35198	CG17568	65.2988	-1.6507	0.30261	4.90074e-08	6.97931e-07
FBgn0026176	SkpB	36298	CG8881	499.697	-1.65696	0.243086	9.33827e-12	2.10434e-10
FBgn0032400	CG6770	34621	CG6770	14878	-1.65806	0.0915664	2.77206e-73	9.34777e-71
FBgn0039269	veli	43003	CG7662	1120.48	-1.66019	0.129445	1.18058e-37	1.28127e-35
FBgn0031059	CG14229	32980	CG14229	75.0384	-1.66927	0.319392	1.72855e-07	2.23575e-06
FBgn0011826	Pp2B-14D	32624	CG9842	1286.59	-1.67945	0.106873	1.20442e-55	2.52715e-53
FBgn0039942	CG17163	3354988	CG17163	33.3103	-1.6892	0.406869	3.3e-05	0.000272364
FBgn0034959	Xxylt	37833	CG11388	192.931	-1.71784	0.187602	5.34245e-20	2.4972e-18
FBgn0261458	capt	45233	CG33979	2165.7	-1.72557	0.100495	4.40082e-66	1.15424e-63
FBgn0037526	ArgRS-m	40929	CG10092	335.121	-1.73561	0.209298	1.10865e-16	3.99536e-15
FBgn0000153	b	34791	CG7811	435.696	-1.73676	0.370957	2.84297e-06	2.96939e-05
FBgn0002174	CG5504	48844	CG5504	6610.79	-1.73775	0.142228	2.49021e-34	2.26083e-32
FBgn0003071	Pfk	36060	CG4001	27795.9	-1.74368	0.11768	1.13492e-49	2.06075e-47
FBgn0033889	CG6701	36550	CG6701	526.248	-1.75749	0.154739	6.78613e-30	5.08529e-28
FBgn0284257	Ttd14	37119	CG30118	2874.27	-1.7603	0.206205	1.38187e-17	5.41395e-16
FBgn0034485	CG11099	37282	CG11099	840.272	-1.77126	0.202709	2.37438e-18	9.74734e-17
FBgn0041186	Slbp	43448	CG11886	98.4055	-1.77197	0.278664	2.03314e-10	3.9338e-09
FBgn0036888	CG9330	40131	CG9330	947.984	-1.77914	0.124506	2.53988e-46	3.868e-44
FBgn0041191	Rheb	117332	CG1081	1097.96	-1.77996	0.108065	5.9085e-61	1.36068e-58
FBgn0028427	Ilk	53573	CG10504	748.791	-1.7926	0.123777	1.56381e-47	2.59043e-45
FBgn0083983	mRpL34	4379878	CG34147	1498.42	-1.80145	0.14575	4.31062e-35	4.19596e-33
FBgn0032671	JMJD4	35089	CG7200	311.709	-1.83501	0.186445	7.41714e-23	3.97913e-21
FBgn0033686	Hen1	36301	CG12367	25.4515	-1.85803	0.487992	0.000140375	0.000980339
FBgn0066292	CheB42c	2768715	CG33350	311.987	-1.86147	0.157277	2.55463e-32	2.09746e-30
FBgn0266303	asRNA:CR44968	19835428	CR44968	112.313	-1.87786	0.274189	7.44931e-12	1.70306e-10
FBgn0260862	Vti1a	38085	CG3279	51.2188	-1.88468	0.401846	2.73144e-06	2.86558e-05
FBgn0035110	thoc7	38033	CG17143	127.045	-1.89092	0.259973	3.50174e-13	9.20988e-12
FBgn0000150	awd	43739	CG2210	9875.26	-1.89729	0.12368	4.11034e-53	7.92038e-51
FBgn0250830	CG12547	3355145	CG12547	951.793	-1.90644	0.133557	3.16262e-46	4.73991e-44
FBgn0033683	CG18343	36297	CG18343	296.628	-1.91719	0.183042	1.13701e-25	6.83799e-24
FBgn0267823	Gmer	37638	CG3495	84.3718	-1.9412	0.283087	7.01988e-12	1.60878e-10
FBgn0035691	CG7386	38719	CG7386	41.9915	-1.96895	0.401036	9.12309e-07	1.04286e-05
FBgn0000455	Dip-C	47769	CG5663	509.68	-1.97917	0.147442	4.41222e-41	5.48161e-39
FBgn0026738	CG7857	39671	CG7857	163.737	-1.98456	0.220538	2.28384e-19	9.89174e-18
FBgn0036298	nst	39434	CG10627	540.136	-1.9899	0.13533	6.07117e-49	1.08158e-46
FBgn0035251	Vta1	38204	CG7967	262.979	-1.99027	0.191826	3.20806e-25	1.90507e-23
FBgn0015037	Cyp4p1	45524	CG10842	34.6502	-2.01406	0.452317	8.47764e-06	7.98122e-05
FBgn0052446	Atox1	326216	CG32446	336.047	-2.01739	0.183715	4.7125e-28	3.17824e-26
FBgn0053653	Cadps	49968	CG33653	431.806	-2.02625	0.257816	3.86238e-15	1.24892e-13
FBgn0086904	Nacalpha	36409	CG8759	14673.2	-2.04358	0.1024	1.30496e-88	6.48497e-86
FBgn0266452	CTPsyn	39645	CG45070	342.957	-2.04928	0.150931	5.43954e-42	7.03564e-40
FBgn0263354	CG42784	326165	CG42784	618.454	-2.05006	0.225943	1.15417e-19	5.18938e-18
FBgn0030792	CG4789	32668	CG4789	390.326	-2.0645	0.166576	2.82343e-35	2.8062e-33
FBgn0026090	CG14812	31137	CG14812	156.671	-2.1045	0.298009	1.64289e-12	4.02914e-11
FBgn0023090	dtr	318856	CG31623	28.6806	-2.12441	0.475536	7.91785e-06	7.52874e-05
FBgn0284224	CG46308	30522397	CG46308	534.028	-2.13323	0.23516	1.1749e-19	5.25756e-18
FBgn0022027	Vps25	35847	CG14750	164.161	-2.14411	0.253269	2.54559e-17	9.69173e-16
FBgn0026427	Su(var)2-HP2	36621	CG12864	202.633	-2.1525	0.327443	4.90909e-11	1.01872e-09
FBgn0003748	Treh	45368	CG9364	5822.91	-2.17096	0.143177	6.23305e-52	1.15397e-49
FBgn0261532	cdm	42171	CG7212	969.604	-2.17624	0.13396	2.40436e-59	5.15954e-57
FBgn0037537	CG2767	40946	CG2767	524.724	-2.20676	0.153141	4.47965e-47	7.04947e-45
FBgn0038165	Task6	41671	CG9637	23.4491	-2.21285	0.528964	2.87217e-05	0.000240204
FBgn0065087	snmRNA:649	3771788	CR33685	26.8705	-2.22281	0.485583	4.70318e-06	4.6794e-05
FBgn0039538	CG12883	43326	CG12883	47.1223	-2.22636	0.426199	1.7532e-07	2.26144e-06
FBgn0264908	pHCl-1	39730	CG44099	3027.03	-2.23597	0.24845	2.26436e-19	9.85259e-18
FBgn0033233	Kdm4A	35744	CG15835	42.9647	-2.26977	0.402289	1.67948e-08	2.51679e-07
FBgn0033468	CG1418	36035	CG1418	246.592	-2.28063	0.202468	1.97331e-29	1.45562e-27
FBgn0015582	dare	36203	CG12390	273.431	-2.28934	0.168003	2.77516e-42	3.74329e-40
FBgn0267693	asRNA:CR46029	26067348	CR46029	67.4428	-2.31874	0.473109	9.53187e-07	1.08434e-05
FBgn0010660	Nup214	46091	CG3820	382.997	-2.33096	0.180652	4.32676e-38	4.75038e-36
FBgn0029854	CG3566	31562	CG3566	231.764	-2.37053	0.232848	2.42134e-24	1.36085e-22
FBgn0032620	CG12288	35027	CG12288	33.7097	-2.38171	0.469709	3.96543e-07	4.84995e-06
FBgn0052163	CG32163	317891	CG32163	173.482	-2.39714	0.205316	1.70388e-31	1.35193e-29
FBgn0033570	ND-B14	36159	CG7712	8621.98	-2.41995	0.0906326	4.63127e-157	6.24692e-154
FBgn0033395	Cyp4p2	35946	CG1944	265.765	-2.44258	0.221366	2.61528e-28	1.80244e-26
FBgn0029594	Coa8	31148	CG14806	1611.22	-2.4484	0.128524	6.5575e-81	2.47664e-78
FBgn0035241	CG12105	38190	CG12105	3450.27	-2.44897	0.212746	1.15759e-30	8.88615e-29
FBgn0267824	PRAS40	26067067	CG46146	482.066	-2.46467	0.1423	3.31197e-67	9.47626e-65
FBgn0284248	Cyt-c-p	34996	CG17903	57164	-2.48771	0.144527	2.13025e-66	5.7468e-64
FBgn0030711	Rrp47	32558	CG8928	118.744	-2.49239	0.241687	6.18831e-25	3.60679e-23
FBgn0040575	CG15922	50048	CG15922	491.498	-2.52208	0.185191	3.09651e-42	4.11792e-40
FBgn0036133	CG7638	39250	CG7638	803.87	-2.59295	0.139006	1.1837e-77	4.29865e-75
FBgn0036929	CG7668	40190	CG7668	467.657	-2.5951	0.157807	9.13715e-61	2.05412e-58
FBgn0065035	AlkB	2768870	CG33250	19.6291	-2.63094	0.584903	6.85713e-06	6.59318e-05
FBgn0030245	CG1637	32019	CG1637	1888.32	-2.64511	0.109293	2.12131e-129	1.82085e-126
FBgn0039016	Dcr-1	42693	CG4792	164.579	-2.68316	0.215068	1.01086e-35	1.01537e-33
FBgn0003462	Sod1	39251	CG11793	3849.17	-2.68976	0.132838	3.66073e-91	2.03321e-88
FBgn0033315	beta3GalTII	35848	CG8734	56.256	-2.69276	0.374009	6.03457e-13	1.53581e-11
FBgn0038080	CG12279	41570	CG12279	72.2311	-2.72529	0.318662	1.20653e-17	4.76657e-16
FBgn0032595	CG17996	34998	CG17996	730.292	-2.78536	0.190911	3.26121e-48	5.49863e-46
FBgn0032195	CG4908	34360	CG4908	1480.18	-2.83282	0.145334	1.2906e-84	5.29821e-82
FBgn0035232	CG12099	38181	CG12099	2883.44	-2.90597	0.101697	1.38451e-179	3.26812e-176
FBgn0029522	CG13373	30988	CG13373	35.2556	-2.91596	0.469627	5.32912e-10	9.90503e-09
FBgn0052448	CG32448	318032	CG32448	571.985	-2.91979	0.151556	1.04875e-82	4.12596e-80
FBgn0038046	CG5641	41529	CG5641	784.997	-2.95973	0.16558	1.85071e-71	6.02567e-69
FBgn0001128	Gpdh1	33824	CG9042	4237.81	-2.98023	0.227758	4.00944e-39	4.5611e-37
FBgn0033316	Gle1	35849	CG14749	299.819	-2.98709	0.190263	1.51666e-55	3.1131e-53
FBgn0033183	CG1620	35678	CG1620	628.227	-2.98967	0.151682	1.76701e-86	7.9448e-84
FBgn0037242	CG9855	40556	CG9855	333.353	-2.99972	0.171348	1.27668e-68	3.767e-66
FBgn0034406	Jheh3	37182	CG15106	33.168	-3.03121	0.672474	6.55797e-06	6.3184e-05
FBgn0011476	l(3)neo43	41851	CG14865	801.266	-3.13449	0.160356	4.36408e-85	1.87298e-82
FBgn0052267	CG32267	317946	CG32267	1508.47	-3.15371	0.130285	1.91408e-129	1.80728e-126
FBgn0004406	tam	34792	CG8987	133.962	-3.15977	0.258308	2.08275e-34	1.92798e-32
FBgn0034432	CG7461	37217	CG7461	3963.57	-3.34925	0.110399	3.66227e-202	1.15264e-198
FBgn0005683	pie	44315	CG5354	52.0011	-3.38804	0.585738	7.28501e-09	1.15218e-07
FBgn0267014	CR45458	19835615	CR45458	244.66	-3.61475	0.946927	0.000134892	0.000945546
FBgn0021856	l(2)k14505	35399	CG8674	1678.78	-3.74261	0.14273	1.50516e-151	1.77646e-148
FBgn0263240	Coop	35677	CG1621	248.137	-3.75272	0.216971	5.04877e-67	1.40207e-64
FBgn0003983	Vm34Ca	34758	CG9271	11.1455	-3.85401	0.971077	7.22349e-05	0.000546946
FBgn0035532	CG15014	38533	CG15014	136.378	-4.26851	0.314674	6.47025e-42	8.14561e-40
FBgn0250814	UQCR-C2	39846	CG4169	63326.8	-4.58831	0.0881799	0	0
FBgn0053506	CG33506	3346177	CG33506	2060.53	-4.61452	0.146833	8.62475e-217	4.07175e-213
FBgn0031817	HemK1	33902	CG9531	660.397	-4.81712	0.169622	2.06962e-177	3.90826e-174
FBgn0051473	CG31473	318753	CG31473	72.7077	-4.92576	0.509943	4.48397e-22	2.31353e-20
FBgn0028400	Syt4	40876	CG10047	564.701	-5.0254	0.239074	4.27613e-98	2.52345e-95
FBgn0033214	CG1941	35718	CG1941	19.4338	-5.04535	1.29666	9.98198e-05	0.000730053
FBgn0051472	sgll	40925	CG31472	910.428	-5.45091	0.235742	2.75632e-118	2.16877e-115
FBgn0032211	CG13138	34381	CG13138	292.892	-7.40885	1.57181	2.43415e-06	2.57948e-05

## Sheet: Gene Ontology
	Biological Process Gene Ontology Term	Overlap	P-value	Adjusted P-value	Z-score	Combined Score	Genes
Upregulated Genes	ribosomal large subunit biogenesis (GO:0042273)	16/49	2.158e-13	2.28532e-10	-1.56871	45.7505	Non3;Nle;CG9246;Surf6;Ns1;Rbm13;RpLP0-like;CG1542;CG1785;CG13096;CG8545;NHP2;eIF6;CG11563;CG11583;CG10286
	ribosome biogenesis (GO:0042254)	15/59	6.94671e-11	2.45219e-08	-1.6107	37.6745	CG9246;Surf6;Zfrp8;Ns1;RpLP0-like;Ns3;Nop60B;CG1542;CG9799;nop5;wcd;mbm;eIF6;CG11563;CG10286
	DNA repair (GO:0006281)	20/113	6.04864e-11	2.45219e-08	-1.30645	30.739	RecQ4;RfC3;RfC4;Fen1;Fancd2;rad50;Tfb1;Xpc;pic;mus201;CG6171;agt;gkt;Xrp1;obe;Mat1;RPA3;tefu;RpA-70;Irbp18
	DNA metabolic process (GO:0006259)	20/128	6.13402e-10	1.62398e-07	-1.15428	24.4845	Top3alpha;RecQ4;RfC3;ver;RfC4;Fen1;Fancd2;Rif1;rad50;Tfb1;mus201;gkt;Gnf1;Irbp;Mat1;RPA3;tefu;RpA-70;cav;nbs
	double-strand break repair (GO:0006302)	13/55	3.4614e-09	7.33125e-07	-1.91982	37.4011	CG14803;Top3alpha;RecQ4;rad50;mus201;CG6171;gkt;Xrp1;Irbp;RPA3;RpA-70;Irbp18;nbs
	rRNA processing (GO:0006364)	13/57	5.54266e-09	9.7828e-07	-1.72009	32.7003	Rbm13;RpLP0-like;Nop60B;CG1542;CG13096;CG9799;CG8545;nop5;NHP2;wcd;RIOK1;eIF6;CG3008
	maturation of LSU-rRNA (GO:0000470)	9/23	6.66552e-09	1.0084e-06	-3.50921	66.0655	CG13096;Non3;CG4364;CG8545;NHP2;CG5033;eIF6;CG8939;Rbm13
	telomere organization (GO:0032200)	8/20	3.85951e-08	5.10903e-06	-2.8032	47.851	ver;Rif1;rad50;Irbp;tefu;RpA-70;cav;nbs
	anatomical structure homeostasis (GO:0060249)	9/30	9.76334e-08	1.14882e-05	-2.28583	36.8979	Ote;ver;Rif1;rad50;Irbp;tefu;RpA-70;cav;nbs
	telomere maintenance (GO:0000723)	9/31	1.34116e-07	1.42029e-05	-2.17334	34.3922	ver;CG4078;Rif1;rad50;Irbp;tefu;RpA-70;cav;nbs
Downregulated Genes	cytoplasmic translation (GO:0002181)	24/107	4.96197e-17	6.44063e-14	-1.33608	50.1592	RpS9;RpL29;RpL3;RpL39;RpS7;RpL26;RpL15;RpL36;RpS6;eIF3m;RpL10Ab;RpL9;RpS15;RpS10b;RpL27A;RpL23;RpL12;RpS4;RpL22;RpS27A;RpS28b;RpL11;RpL31;RpL30
	translation (GO:0006412)	31/225	2.94206e-15	1.9094e-12	-1.17627	39.3575	RpS9;mRF1;RpL29;RpS7;RpL26;RpS6;mRpL50;RpL27A;ArgRS-m;RpL23;RpL22;eEF1delta;RpL3;RpL39;RpL15;RpL36;eIF3m;RpL10Ab;RpL9;RpS15;RpS10b;mRpL34;mRpL33;mRpL55;RpL12;RpS4;RpS27A;RpS28b;RpL11;RpL31;RpL30
	pyruvate metabolic process (GO:0006090)	10/34	4.17067e-09	1.80451e-06	-1.90974	36.8489	Pgi;PyK;Pfk;Pgk;Mpc1;Men-b;Hex-A;Gapdh2;Tpi;PCB
	mitochondrion distribution (GO:0048311)	6/12	1.44123e-07	4.67679e-05	-2.98419	47.0088	Pink1;milt;Khc;sfl;Rim2;EndoG
	ATP generation from ADP (GO:0006757)	7/21	3.60492e-07	6.68456e-05	-2.49057	36.9496	Pgi;PyK;Pfk;Pgk;Hex-A;Gapdh2;Tpi
	glycolytic process (GO:0006096)	7/21	3.60492e-07	6.68456e-05	-2.33206	34.5979	Pgi;PyK;Pfk;Pgk;Hex-A;Gapdh2;Tpi
	actin filament organization (GO:0007015)	12/78	3.00921e-07	6.68456e-05	-1.31706	19.7775	tal-1A;tal-AA;tal-3A;Act88F;Khc;btsz;tal-2A;wash;Tm1;Fim;capt;SelR
	carbohydrate catabolic process (GO:0016052)	8/32	6.17864e-07	0.000100248	-3.11169	44.4878	Pgi;PyK;Pfk;Pgk;Mal-B2;Hex-A;Gapdh2;Tpi
	nicotinamide nucleotide metabolic process (GO:0046496)	7/24	1.00855e-06	0.000145456	-2.39216	33.0286	Pgi;PyK;Pfk;Pgk;Hex-A;Gapdh2;Tpi
	glycogen metabolic process (GO:0005977)	5/10	1.70744e-06	0.000201478	-3.66799	48.7128	AGBE;CG9485;GlyP;GlyS;UGP
