# Supplementary material for: M1BP is an essential transcriptional activator of oxidative metabolism during Drosophila development
Source: Nat Commun. 2023 Jun 2;14:3187. doi: 10.1038/s41467-023-38986-5 (PMC10238438; doi:10.1038/s41467-023-38986-5)
Supplement: Supplementary file 8 — Supplementary Data 5 [file 41467_2023_38986_MOESM8_ESM.xlsx]

## Sheet: Supplementary Data 5
	Supplementary Data 5. Differential gene expression analysis of M1BP RNAi in adult DLMs
	Tab name	Description
	All Genes	Differential gene expression data of all genes from dm6 genome
	Mito-Genes	Differential gene expression data of only Mito-genes
	OXPHOS Genes	Differential gene expression data of only OXPHOS genes
	DEGs	Differentially expressed genes for Gene Ontology analyses
	Gene Ontology	Top 10 significant ontologies enriched in up- and down-regulated genes

## Sheet: All Genes
Flybase ID	Symbol	Entrez ID	Gene ID	baseMean	log2FoldChange	lfcSE	pvalue	padj
FBgn0000003	7SLRNA:CR32864	3771948	CR32864	3.27601	1.44778	0.803793	0.0716745	0.13469
FBgn0000008	a	43852	CG6741	72.4558	2.24138	0.362397	6.22e-10	5.64e-09
FBgn0000014	abd-A	42037	CG10325	11.4138	1.03008	0.674324	0.12662	0.215621
FBgn0000015	Abd-B	47763	CG11648	1.63987	0.175794	0.833182	0.832895	0.889244
FBgn0000017	Abl	45821	CG4032	177.235	-0.845443	0.209993	5.67e-05	0.000239698
FBgn0000018	abo	44793	CG6093	27.0158	-1.56678	0.43368	0.000302962	0.00108074
FBgn0000022	ac	30981	CG3796	0	NA	NA	NA	NA
FBgn0000024	Ace	41625	CG17907	525.647	0.49721	0.204738	0.0151605	0.0355795
FBgn0000028	acj6	47080	CG9151	3.75445	0.428562	0.76319	0.574429	0.691515
FBgn0000032	Acph-1	48445	CG7899	210.071	-0.356877	0.221174	0.106624	0.18732
FBgn0000036	nAChRalpha1	42918	CG5610	53.664	-0.982197	0.345587	0.00448158	0.0120944
FBgn0000037	mAChR-A	37892	CG4356	32.0189	-1.00011	0.378002	0.0081505	0.0206334
FBgn0000038	nAChRbeta1	38545	CG11348	359.112	-1.01939	0.245182	3.21e-05	0.000142266
FBgn0000039	nAChRalpha2	42919	CG6844	26.7224	-1.05509	0.419544	0.0119086	0.0287355
FBgn0000042	Act5C	31521	CG4027	1685.45	0.026069	0.224842	0.907697	0.940659
FBgn0000043	Act42A	35526	CG12051	143.735	-0.164896	0.29401	0.574899	0.691924
FBgn0000044	Act57B	37368	CG10067	1691.26	0.608383	0.246155	0.0134531	0.0320079
FBgn0000045	Act79B	40444	CG7478	6678.54	0.897239	0.540728	0.0970524	0.173561
FBgn0000046	Act87E	48632	CG18290	574.285	0.083514	0.240662	0.728577	0.811577
FBgn0000047	Act88F	41885	CG5178	204455	1.79845	0.20693	3.59e-18	7.23e-17
FBgn0000052	Pfas	33847	CG9127	371.241	0.712432	0.210532	0.000714459	0.00235475
FBgn0000053	Gart	33986	CG31628	516.939	2.20349	0.271109	4.37e-16	7.34e-15
FBgn0000055	Adh	3771877	CG3481	81069.5	-1.1089	0.129141	8.95e-18	1.74e-16
FBgn0000056	Adhr	3772432	CG3484	81030.6	-1.10848	0.129206	9.55e-18	1.85e-16
FBgn0000057	adp	37073	CG5124	419.469	0.333217	0.196898	0.0905817	0.163549
FBgn0000061	al	33208	CG3935	0.293501	-0.357385	0.590411	0.544969	NA
FBgn0000063	Mps1	42126	CG7643	3.19607	-1.2119	0.808282	0.133783	0.225557
FBgn0000064	Ald1	43183	CG6058	264519	-0.474809	0.125007	0.000145722	0.000560267
FBgn0000071	Ama	40831	CG2198	2.41904	-0.696509	0.82299	0.397377	0.528523
FBgn0000075	amd	35188	CG10501	13.8341	0.723057	0.620609	0.243988	0.363907
FBgn0000077	amx	43869	CG12127	91.1084	-0.483955	0.237864	0.0418926	0.0854433
FBgn0000078	Amy-d	36932	CG17876	9628.51	1.92948	0.329351	4.67e-09	3.75e-08
FBgn0000079	Amy-p	47764	CG18730	2137.81	2.37699	0.540925	1.11e-05	5.36e-05
FBgn0000083	AnxB9	42492	CG5730	3566.53	1.13516	0.160411	1.48e-12	1.8e-11
FBgn0000084	AnxB10	33019	CG9579	69.5136	-0.2228	0.393173	0.570938	0.688675
FBgn0000092	dyw	31252	CG2650	2.51658	1.10133	0.820029	0.179261	0.286493
FBgn0000094	Anp	43595	CG1361	0	NA	NA	NA	NA
FBgn0000097	aop	33392	CG3166	302.861	-0.343982	0.216963	0.112867	0.196196
FBgn0000100	RpLP0	40451	CG7490	4247.72	0.91369	0.208634	1.19e-05	5.72e-05
FBgn0000108	Appl	31002	CG7727	291.879	-0.814255	0.236361	0.000571124	0.00192255
FBgn0000109	Aprt	48224	CG18315	44.5954	-0.295492	0.361988	0.414327	0.546124
FBgn0000114	bru1	34648	CG31762	5475.94	1.22462	0.176467	3.93e-12	4.57e-11
FBgn0000115	Arl1	39745	CG6025	93.2206	0.947418	0.259288	0.000258257	0.000937259
FBgn0000116	Argk	39041	CG32031	51933.2	0.0250801	0.157908	0.873804	0.918225
FBgn0000117	arm	31151	CG11579	1545.39	0.110368	0.13191	0.402763	0.534054
FBgn0000119	arr	44279	CG5912	230.338	-0.591785	0.176192	0.000782935	0.00255028
FBgn0000120	Arr1	35078	CG5711	0.242993	-0.0929258	0.590723	0.875002	NA
FBgn0000121	Arr2	38993	CG5962	6.99164	-0.769457	0.676165	0.255132	0.3765
FBgn0000137	ase	30985	CG3258	0	NA	NA	NA	NA
FBgn0000139	ash2	42936	CG6677	196.383	-0.309403	0.19805	0.118229	0.203436
FBgn0000140	asp	42946	CG6875	2.04491	1.13488	0.834439	0.173813	0.279401
FBgn0000146	aub	34524	CG6137	31.0183	-0.810801	0.401041	0.0432032	0.0878362
FBgn0000147	aurA	41446	CG3068	5.93379	1.72358	0.742928	0.0203421	0.0460502
FBgn0000150	awd	43739	CG2210	792.284	-0.34338	0.299292	0.251255	0.37204
FBgn0000152	Axs	32645	CG9703	54.8655	0.456656	0.386774	0.23773	0.356186
FBgn0000153	b	34791	CG7811	6263.51	-2.822	0.165238	2.15e-65	3.12e-63
FBgn0000157	Dll	37973	CG3629	4.13994	-1.34033	0.751935	0.0746672	0.139494
FBgn0000158	bam	43038	CG10422	0.160942	0.0540981	0.589869	0.926927	NA
FBgn0000163	baz	32703	CG5055	401.992	-1.34428	0.196824	8.5e-12	9.54e-11
FBgn0000166	bcd	40830	CG1034	0.64377	0.408001	0.601656	0.497689	NA
FBgn0000173	ben	32358	CG18319	1242.91	-0.117084	0.133728	0.381279	0.513393
FBgn0000179	bi	31379	CG3578	6.17038	-0.85176	0.745544	0.253259	0.374346
FBgn0000180	bib	34330	CG4722	1.89564	-0.968707	0.837712	0.247529	0.368128
FBgn0000181	bic	45827	CG3644	599.014	0.287149	0.182081	0.114787	0.198675
FBgn0000182	BicC	34946	CG4824	9.4956	0.573892	0.625093	NA	NA
FBgn0000183	BicD	35051	CG6605	877.567	-0.0811259	0.150286	0.589329	0.704615
FBgn0000206	boss	43146	CG8285	0	NA	NA	NA	NA
FBgn0000212	brm	39744	CG5942	710.34	0.460463	0.140007	0.00100595	0.00320377
FBgn0000216	Brd	39620	CG3096	0	NA	NA	NA	NA
FBgn0000221	brn	31358	CG4934	21.0187	0.951075	0.461664	0.0393886	0.0810048
FBgn0000227	Bsg25A	33669	CG12205	0	NA	NA	NA	NA
FBgn0000228	Bsg25D	33757	CG14025	639.884	0.324105	0.189872	0.0878283	0.159467
FBgn0000229	bsk	44801	CG5680	334.41	0.39891	0.168695	0.0180452	0.0416308
FBgn0000233	btd	31912	CG12653	0.613191	-0.168448	0.767105	0.826191	NA
FBgn0000239	bur	45830	CG9242	724.477	0.137606	0.147298	0.350201	0.480351
FBgn0000241	bw	37724	CG17632	1.24723	0.460006	0.835911	0.582111	NA
FBgn0000244	by	41144	CG9379	560.544	-1.56124	0.169368	3.03e-20	7.09e-19
FBgn0000246	c(3)G	47765	CG17604	27.0055	-0.302173	0.396935	0.446498	0.578707
FBgn0000247	ca	43518	CG31037	1860.03	0.0970392	0.155599	0.532857	0.657187
FBgn0000250	cact	34969	CG5848	1172.43	-0.769154	0.140185	4.1e-08	2.87e-07
FBgn0000251	cad	35341	CG1759	10.0283	-1.22938	0.732906	0.0934626	0.168026
FBgn0000253	Cam	36329	CG8472	5072.48	0.227129	0.177944	0.20181	0.313783
FBgn0000256	capu	33611	CG3399	106.451	-0.366841	0.277202	0.185712	0.294164
FBgn0000257	car	32947	CG12230	55.9448	0.289081	0.30262	0.339445	0.469148
FBgn0000259	CkIIbeta	32132	CG15224	1876.18	0.49358	0.120441	4.17e-05	0.000179793
FBgn0000261	Cat	40048	CG6871	5595.16	-0.37342	0.150779	0.0132637	0.0316401
FBgn0000273	Pka-C1	34284	CG4379	2501.09	-0.671123	0.132107	3.77e-07	2.29e-06
FBgn0000274	Pka-C2	43644	CG12066	0.0962431	0.0540981	0.589869	0.926927	NA
FBgn0000276	CecA1	43596	CG1365	1.14176	-0.840471	0.797108	0.291699	NA
FBgn0000277	CecA2	43597	CG1367	0.160942	0.0540981	0.589869	0.926927	NA
FBgn0000278	CecB	43598	CG1878	0.270284	-0.223969	0.589869	0.704174	NA
FBgn0000279	CecC	43599	CG1373	3.88703	1.2048	0.828383	0.145834	0.242326
FBgn0000280	Cec-Psi1	3772648	CR32926	0	NA	NA	NA	NA
FBgn0000281	Cec2	3772199	CR32934	0	NA	NA	NA	NA
FBgn0000283	Cp190	41848	CG6384	705.185	-0.173381	0.175855	0.324167	0.453396
FBgn0000286	Cf2	33692	CG11924	1280.97	-0.369122	0.132624	0.00538211	0.0142384
FBgn0000287	salr	34568	CG4881	790.985	-0.0278802	0.200948	0.889653	0.928776
FBgn0000289	cg	36571	CG8367	995.527	-0.998342	0.127077	3.96e-15	6.2e-14
FBgn0000299	Col4a1	33727	CG4145	1537.22	-0.102883	0.278613	0.711927	0.799337
FBgn0000303	ChAT	42249	CG12345	55.4412	-1.11032	0.318334	0.000486828	0.00165998
FBgn0000307	chif	34974	CG5813	607.109	-0.174047	0.151991	0.252163	0.37303
FBgn0000308	chic	33834	CG9553	839.808	0.81743	0.171627	1.91e-06	1.03e-05
FBgn0000316	cin	30973	CG2945	288.002	-0.377227	0.16574	0.0228452	0.0508904
FBgn0000317	ck	34882	CG7595	488.846	-1.42632	0.167042	1.36e-17	2.58e-16
FBgn0000318	cl	43938	CG11024	1062.02	1.67492	0.151702	2.43e-28	9.13e-27
FBgn0000319	Chc	32537	CG9012	6992.22	-0.043432	0.130433	0.739147	0.819825
FBgn0000320	eya	33916	CG9554	25.9104	-0.831047	0.434074	0.0555527	0.108892
FBgn0000326	clt	117300	CG9858	649.364	1.69895	0.197513	7.85e-18	1.54e-16
FBgn0000330	cm	31647	CG3035	70.1801	-0.103895	0.286422	0.716802	0.802731
FBgn0000337	cn	35724	CG1555	0.497985	0.0772103	0.644064	0.904578	NA
FBgn0000339	cni	34967	CG5855	659.025	0.417618	0.174809	0.0168943	0.0392335
FBgn0000346	comt	47091	CG1618	255.124	-0.938492	0.206985	5.79e-06	2.92e-05
FBgn0000351	cort	33937	CG11330	2.77924	1.04916	0.83089	0.206701	0.319575
FBgn0000352	cos	35653	CG1708	73.6982	-0.0472872	0.284139	0.867824	0.91395
FBgn0000355	Cp15	38999	CG6519	0	NA	NA	NA	NA
FBgn0000356	Cp16	39001	CG6533	0.0962431	0.0540981	0.589869	0.926927	NA
FBgn0000357	Cp18	38998	CG6517	3.09618	0.779837	0.816123	0.339305	0.469134
FBgn0000358	Cp19	39000	CG6524	0	NA	NA	NA	NA
FBgn0000359	Cp36	31787	CG1478	0	NA	NA	NA	NA
FBgn0000360	Cp38	31788	CG11213	0	NA	NA	NA	NA
FBgn0000370	crc	47767	CG8669	8751.19	1.67842	0.124909	3.66e-41	2.46e-39
FBgn0000376	crm	31268	CG2714	167.614	0.122752	0.230571	0.594461	0.708726
FBgn0000377	crn	31208	CG3193	193.399	1.27777	0.201735	2.39e-10	2.29e-09
FBgn0000382	csw	45278	CG3954	1065.4	-1.01696	0.160829	2.56e-10	2.45e-09
FBgn0000384	cta	3355131	CG17678	210.78	-0.138148	0.190462	0.468247	0.599111
FBgn0000392	cup	33934	CG11181	290.079	1.28982	0.275137	2.76e-06	1.45e-05
FBgn0000394	cv	44510	CG12410	126.685	-0.864045	0.248212	0.00049939	0.00169949
FBgn0000395	cv-2	45280	CG15671	105.552	-0.130222	0.23831	0.584765	0.701086
FBgn0000404	CycA	39340	CG5940	16.7866	1.14159	0.787137	NA	NA
FBgn0000405	CycB	37618	CG3510	53.6009	0.22368	0.809615	NA	NA
FBgn0000406	Cyt-b5-r	35008	CG13279	1399.95	-0.164388	0.214283	0.442991	0.574916
FBgn0000411	D	39570	CG5893	67.3123	-0.884446	0.339165	0.00911474	0.0227513
FBgn0000412	D1	41095	CG9745	125.161	0.272088	0.223159	0.222747	0.338305
FBgn0000414	Dab	39866	CG9695	246.376	-0.58319	0.181679	0.00132737	0.00409664
FBgn0000416	Sap-r	43662	CG12070	9722.23	-0.115607	0.1382	0.402862	0.534055
FBgn0000422	Ddc	35190	CG10697	271.828	-0.410651	0.28357	0.147575	0.244318
FBgn0000426	SmF	36314	CG16792	17.3361	2.02096	0.525258	0.000119302	0.000467788
FBgn0000427	2001-12-01	31691	CG2175	0	NA	NA	NA	NA
FBgn0000439	Dfd	40832	CG2189	0.209255	-0.223969	0.589869	0.704174	NA
FBgn0000442	Pkg21D	33253	CG3324	40.083	0.905663	0.446698	0.0426149	0.0867376
FBgn0000447	Dhod	41022	CG9741	314.956	1.28361	0.198999	1.12e-10	1.12e-09
FBgn0000448	Hr3	36073	CG33183	45.5834	-0.546446	0.346049	0.114314	0.198045
FBgn0000449	dib	45282	CG12028	0.577977	-0.307242	0.716432	0.668032	NA
FBgn0000451	ect	44135	CG6611	54.2321	-1.94778	0.393722	7.53e-07	4.33e-06
FBgn0000454	Dip-B	48450	CG9285	712.696	0.631337	0.135831	3.35e-06	1.75e-05
FBgn0000455	Dip-C	47769	CG5663	289.7	-1.01392	0.190673	1.05e-07	6.94e-07
FBgn0000459	disco	32579	CG9908	12.9175	-1.36076	0.559805	0.0150664	0.0353816
FBgn0000463	Dl	42313	CG3619	44.9203	0.504506	0.330074	0.126397	0.215275
FBgn0000464	Lar	35259	CG10443	225.129	-0.66167	0.197325	0.000798823	0.00259582
FBgn0000473	Cyp6a2	35587	CG9438	278.021	-0.128241	0.223707	0.566473	0.68461
FBgn0000477	DNaseII	48228	CG7780	1556.86	-0.564166	0.21519	0.00874904	0.0219443
FBgn0000479	dnc	31309	CG32498	815.199	-0.815674	0.170778	1.79e-06	9.72e-06
FBgn0000482	dor	31118	CG3093	95.1236	0.416088	0.240517	0.0836353	0.152706
FBgn0000489	Pka-C3	39733	CG6117	147.375	-1.18126	0.316703	0.000191573	0.000714816
FBgn0000490	dpp	33432	CG9885	54.099	-0.653559	0.327773	0.0461586	0.0930445
FBgn0000492	Dr	45285	CG1897	9.86389	-0.343236	0.583261	0.556212	0.677157
FBgn0000499	dsh	32078	CG18361	102.612	-0.40603	0.248336	0.102049	0.181038
FBgn0000500	Dsk	45845	CG18090	0.157912	0.0540981	0.589869	0.926927	NA
FBgn0000504	dsx	40940	CG11094	882.371	-0.86324	0.18645	3.66e-06	1.9e-05
FBgn0000520	dwg	31265	CG2711	36.232	0.738269	0.393613	0.0607075	0.117367
FBgn0000524	dx	31589	CG3929	93.1929	-0.686577	0.238344	0.00396904	0.0108567
FBgn0000527	e	42521	CG3331	65.0546	-0.900711	0.343945	0.00882492	0.0221193
FBgn0000529	bsh	35266	CG10604	0	NA	NA	NA	NA
FBgn0000533	ea	41858	CG4920	16.1528	-0.761707	0.543506	0.161074	0.262176
FBgn0000535	eag	32428	CG10952	77.7322	-0.804776	0.270472	0.00292562	0.00829257
FBgn0000536	eas	32585	CG3525	529.826	-0.510453	0.168739	0.00248545	0.00716825
FBgn0000541	E(bx)	44811	CG32346	1701.42	-0.489482	0.161127	0.00238255	0.00690076
FBgn0000542	ec	31339	CG2904	27.8289	-1.07754	0.415931	0.00957912	0.0237794
FBgn0000543	ecd	38291	CG5714	422.295	-0.220201	0.176097	0.211135	0.324705
FBgn0000546	EcR	35540	CG1765	304.467	-0.734526	0.174911	2.68e-05	0.000120377
FBgn0000547	ed	33619	CG12676	494.593	-0.918051	0.167719	4.41e-08	3.08e-07
FBgn0000551	Edg78E	40354	CG7673	0.157912	0.0540981	0.589869	0.926927	NA
FBgn0000552	Edg84A	40818	CG2345	0.160942	0.0540981	0.589869	0.926927	NA
FBgn0000557	eEF1alpha2	43736	CG1873	6420.2	3.16282	0.137466	3.88e-117	2.11e-114
FBgn0000559	eEF2	35422	CG2238	69594.3	2.00118	0.174114	1.42e-30	6.36e-29
FBgn0000560	eg	40428	CG7383	0.917854	-0.15824	0.822303	0.847402	NA
FBgn0000562	egl	37757	CG4051	1262.88	-0.557071	0.141564	8.32e-05	0.000336731
FBgn0000564	Eh	42101	CG5400	1.37334	-0.411436	0.834359	0.621931	0.730107
FBgn0000565	MsrA	39675	CG7266	689.71	-1.11845	0.147026	2.8e-14	4.06e-13
FBgn0000566	Eip55E	37143	CG5345	430.496	1.85193	0.182937	4.35e-24	1.32e-22
FBgn0000567	Eip74EF	39962	CG32180	183.979	-0.526053	0.20717	0.0111096	0.0270658
FBgn0000568	Eip75B	39999	CG8127	810.181	-0.846386	0.135081	3.71e-10	3.46e-09
FBgn0000575	emc	38091	CG1007	392.124	-0.599477	0.150845	7.06e-05	0.000291687
FBgn0000576	ems	41697	CG2988	2.64506	-1.17579	0.817531	0.150372	0.247914
FBgn0000577	en	36240	CG9015	1.61679	0.256432	0.838675	0.759789	0.836152
FBgn0000578	ena	37201	CG15112	118.095	-0.741126	0.219654	0.000740672	0.00242497
FBgn0000579	Eno	33351	CG17654	78612.7	-0.547208	0.194565	0.0049162	0.0131465
FBgn0000581	E(Pc)	36238	CG7776	493.777	-0.109922	0.149152	0.461134	0.592171
FBgn0000588	esc	34595	CG14941	269.002	-1.42654	0.226712	3.13e-10	2.95e-09
FBgn0000591	E(spl)m8-HLH	43161	CG8365	0	NA	NA	NA	NA
FBgn0000592	Est-6	39392	CG6917	18147.5	-1.31572	0.215734	1.07e-09	9.46e-09
FBgn0000594	Est-P	39393	CG17148	18.9457	-0.177233	0.456925	0.698103	0.789358
FBgn0000606	eve	36039	CG2328	0	NA	NA	NA	NA
FBgn0000611	exd	32567	CG8933	1132.68	-0.263564	0.144466	0.0680923	0.129006
FBgn0000615	exu	37345	CG8994	14.2576	0.628813	0.571684	0.271362	0.395212
FBgn0000617	e(y)1	32762	CG6474	49.2905	1.04977	0.365683	0.00409539	0.0111602
FBgn0000618	e(y)2	45848	CG15191	51.6911	0.691932	0.305247	0.0234028	0.0519409
FBgn0000625	eyg	39419	CG10488	68.7829	-1.00066	0.315443	0.00151272	0.00460207
FBgn0000629	E(z)	39203	CG6502	229.988	0.355418	0.183314	0.0525192	0.103713
FBgn0000633	CG17716	36521	CG17716	74.6503	-1.5273	0.285604	8.91e-08	5.93e-07
FBgn0000635	Fas2	31364	CG3665	753.002	-0.623243	0.133583	3.08e-06	1.61e-05
FBgn0000636	Fas3	35097	CG5803	158.541	-0.42875	0.221953	0.0533949	0.105251
FBgn0000639	Fbp1	39566	CG17285	2.12051	0.77987	0.833706	0.349569	0.479725
FBgn0000640	Fbp2	34259	CG3763	4.07247	0.872795	0.797501	0.273774	0.397953
FBgn0000644	Fcp3C	31294	CG4015	1.58685	-0.340524	0.838567	0.684685	0.778803
FBgn0000658	fj	37089	CG10917	22.956	-0.947905	0.58883	0.107439	0.188509
FBgn0000659	fkh	43383	CG10002	252.732	-0.212686	0.185057	0.250432	0.371126
FBgn0000662	fl(2)d	36527	CG6315	717.341	-0.2025	0.165944	0.222353	0.337896
FBgn0000667	Actn	31166	CG4376	20965.1	-0.0448766	0.175791	0.798504	0.864918
FBgn0000709	fliI	33110	CG1484	244.599	0.814144	0.197914	3.89e-05	0.00016879
FBgn0000711	flw	44289	CG2096	711.616	-0.583336	0.189394	0.00206996	0.00607959
FBgn0000715	FMRFa	36030	CG2346	43.3241	-0.374342	0.523553	0.474607	0.604758
FBgn0000719	fog	33148	CG9559	267.44	-1.41003	0.199543	1.59e-12	1.93e-11
FBgn0000721	for	44817	CG10033	2302.79	-0.0623385	0.202273	0.757938	0.834622
FBgn0000723	FER	41118	CG8874	3946.25	0.77669	0.21788	0.000364179	0.00127199
FBgn0000808	gd	32159	CG1505	0	NA	NA	NA	NA
FBgn0000810	fs(1)K10	47781	CG3218	124.874	-0.00631738	0.23324	0.978392	0.985735
FBgn0000826	png	31084	CG11420	1.36475	0.0839378	0.822384	0.918704	0.948269
FBgn0000927	fs(1)Ya	31263	CG2707	2.43659	1.88767	0.834467	0.0236897	0.0525134
FBgn0000928	fs(1)Yb	31262	CG2706	0.160942	0.0540981	0.589869	0.926927	NA
FBgn0000964	tj	35227	CG10034	9.10854	-1.47303	0.738664	0.0461327	0.0930096
FBgn0000996	dup	47121	CG8171	43.4693	0.435505	0.34657	0.208894	0.321902
FBgn0001075	ft	33627	CG3352	16.8495	-0.730925	0.573835	0.20275	0.314818
FBgn0001077	ftz	40834	CG2047	0	NA	NA	NA	NA
FBgn0001078	ftz-f1	40045	CG4059	746.118	-1.28178	0.165261	8.76e-15	1.34e-13
FBgn0001079	fu	32855	CG6551	81.0494	-0.869455	0.264952	0.00103234	0.00327536
FBgn0001083	fw	32162	CG1500	15.7605	-1.77887	0.52828	0.000759096	0.00248303
FBgn0001084	fy	34166	CG13396	24.6693	-0.743462	0.410019	0.0697952	0.131659
FBgn0001085	fz	45307	CG17697	50.0858	-0.589321	0.326194	0.0708156	0.133353
FBgn0001086	fzy	34968	CG4274	0.661504	-0.578883	0.734981	0.430921	NA
FBgn0001087	g	44819	CG10986	381.244	0.712432	0.176454	5.4e-05	0.000229009
FBgn0001089	Gal	33839	CG9092	114.8	-0.498002	0.347987	0.152403	0.250655
FBgn0001090	bnb	32872	CG7088	108.622	-1.3944	0.232618	2.04e-09	1.74e-08
FBgn0001091	Gapdh1	35728	CG12055	139325	-0.671929	0.151292	8.94e-06	4.38e-05
FBgn0001092	Gapdh2	32545	CG8893	40495.5	-0.789711	0.201504	8.89e-05	0.000357823
FBgn0001098	Gdh	42832	CG5320	4644.05	-0.277038	0.181934	0.127825	0.217298
FBgn0001099	gdl	3772583	CG33756	85.8573	-0.0715748	0.272083	0.792503	0.860655
FBgn0001104	Galphai	38765	CG10060	127.883	-0.795725	0.210467	0.000156351	0.000594174
FBgn0001105	Gbeta13F	32544	CG10545	1362.91	-0.0370318	0.171812	0.829349	0.886767
FBgn0001108	DCTN1-p150	39536	CG9206	1700.68	-0.174128	0.146401	0.234288	0.352095
FBgn0001112	Gld	40875	CG1152	7.45811	0.0746115	0.713074	0.916667	0.946705
FBgn0001114	Glt	34193	CG9280	1036.08	-1.1672	0.246752	2.24e-06	1.2e-05
FBgn0001120	gnu	39615	CG5272	1.93131	0.968597	0.739525	0.190279	0.299841
FBgn0001122	Galphao	36104	CG2204	297.558	-0.807595	0.203921	7.48e-05	0.000306859
FBgn0001123	Galphas	37805	CG2835	753.322	0.206224	0.176627	0.242982	0.362804
FBgn0001124	Got1	36782	CG8430	1053.75	0.436692	0.131802	0.000922229	0.0029623
FBgn0001125	Got2	33373	CG4233	1209.75	-0.309323	0.134837	0.0217872	0.0488538
FBgn0001128	Gpdh1	33824	CG9042	78663.3	-0.865104	0.235939	0.00024576	0.000895194
FBgn0001133	grau	45871	CG33133	405.645	1.07166	0.17058	3.33e-10	3.13e-09
FBgn0001134	Grd	39984	CG7446	2.88575	-0.352348	0.815133	0.665554	0.764641
FBgn0001137	grk	34171	CG17610	499.732	-0.35118	0.17113	0.0401576	0.0824148
FBgn0001138	grn	40962	CG9656	5.63355	-0.266945	0.749594	0.721751	0.806453
FBgn0001139	gro	43162	CG8384	502.809	-0.182673	0.149436	0.221551	0.336865
FBgn0001142	Gs1	33172	CG2718	693.61	-0.822767	0.190018	1.49e-05	7.07e-05
FBgn0001145	Gs2	32087	CG1743	10641.1	-0.865199	0.156825	3.45e-08	2.46e-07
FBgn0001147	gsb-n	38004	CG2692	0	NA	NA	NA	NA
FBgn0001148	gsb	38005	CG3388	0	NA	NA	NA	NA
FBgn0001149	GstD1	41503	CG10045	5103.88	2.68467	0.272095	5.8e-23	1.64e-21
FBgn0001150	gt	31227	CG7952	8.70021	1.8326	0.651032	0.00487911	0.0130538
FBgn0001168	h	38995	CG6494	490.211	-0.269106	0.24451	0.271072	0.394984
FBgn0001169	H	42445	CG5460	103.675	0.134737	0.257999	0.601503	0.714224
FBgn0001170	H2.0	33841	CG11607	0.157912	0.0540981	0.589869	0.926927	NA
FBgn0001174	halo	33334	CG7428	0.209255	-0.223969	0.589869	0.704174	NA
FBgn0001179	hay	39202	CG8019	362.604	1.28231	0.248383	2.44e-07	1.52e-06
FBgn0001180	hb	41032	CG9786	23.699	-0.440677	0.427493	0.302616	0.428598
FBgn0001185	her	34992	CG4694	197.008	-0.205003	0.184722	0.267087	0.390801
FBgn0001186	Hex-A	45875	CG3001	14963.9	-0.978624	0.108312	1.64e-19	3.65e-18
FBgn0001187	Hex-C	44008	CG8094	125.371	-0.0776766	0.249699	0.755739	0.833044
FBgn0001189	hfw	31120	CG3095	806.006	0.917081	0.217055	2.39e-05	0.00010886
FBgn0001197	His2Av	43229	CG5499	130.754	0.730479	0.222078	0.00100438	0.00319971
FBgn0001202	hook	35169	CG10653	515.026	-0.0169528	0.169393	0.920281	0.949317
FBgn0001206	Hmr	31988	CG1619	44.7884	0.437286	0.317875	0.168929	0.27276
FBgn0001208	Hn	38871	CG7399	368.933	0.309962	0.244405	0.204715	0.317255
FBgn0001215	Hrb98DE	43385	CG9983	1244.58	0.999781	0.148663	1.75e-11	1.89e-10
FBgn0001216	Hsc70-1	39542	CG8937	8343.75	-0.537581	0.254196	0.0344444	0.0721468
FBgn0001217	Hsc70-2	41609	CG7756	60.3104	4.48469	0.461716	2.65e-22	7.15e-21
FBgn0001218	Hsc70-3	32133	CG4147	2459.03	-0.0508742	0.144822	0.725373	0.809253
FBgn0001220	Hsc70-5	36583	CG8542	8347.73	1.60659	0.246148	6.71e-11	6.85e-10
FBgn0001222	Hsf	37068	CG5748	359.923	-0.0117752	0.175653	0.946552	0.965013
FBgn0001223	Hsp22	3772576	CG4460	17911	8.39755	0.169406	0	0
FBgn0001224	Hsp23	39077	CG4463	34.9895	2.12388	0.546571	0.000101984	0.000405289
FBgn0001225	Hsp26	39075	CG4183	48.7772	2.01922	0.367336	3.86e-08	2.73e-07
FBgn0001226	Hsp27	39078	CG4466	12.0968	2.47652	0.629076	8.26e-05	0.000334704
FBgn0001227	Hsp67Ba	39076	CG4167	14.3175	-1.06378	0.52819	0.0440076	0.0892713
FBgn0001228	CG4456	3771872	CG4456	17911	8.39755	0.169406	0	0
FBgn0001229	Hsp67Bc	39071	CG4190	7.07389	1.23236	0.726455	0.0898105	0.162373
FBgn0001230	Hsp68	42852	CG5436	62.4102	1.97805	0.368541	8e-08	5.37e-07
FBgn0001233	Hsp83	38389	CG1242	5341.48	1.6395	0.633933	0.00970309	0.0240652
FBgn0001234	lncRNA:Hsromega	3772547	CR31400	3785.99	-0.638772	0.141625	6.47e-06	3.25e-05
FBgn0001235	hth	41273	CG17117	1961.72	-0.445372	0.172809	0.00995906	0.0246214
FBgn0001247	Ide	40248	CG5517	2571.79	0.675506	0.152345	9.25e-06	4.52e-05
FBgn0001248	Idh	44291	CG7176	1936.88	0.871022	0.213998	4.7e-05	0.000200965
FBgn0001250	if	32661	CG9623	3054.36	0.340666	0.182869	0.062477	0.120062
FBgn0001253	ImpE1	45879	CG32356	3.03218	0.39088	0.817652	0.632613	0.738422
FBgn0001254	ImpE2	38432	CG1934	0	NA	NA	NA	NA
FBgn0001255	ImpE3	48239	CG2723	4.68011	-0.688447	0.731443	0.346594	0.476424
FBgn0001256	ImpL1	39499	CG10717	0.0962431	0.0540981	0.589869	0.926927	NA
FBgn0001257	ImpL2	38513	CG15009	928.543	0.375621	0.191569	0.0499066	0.0993109
FBgn0001258	Ldh	45880	CG10160	59.3881	1.23646	0.342589	0.000307181	0.00109364
FBgn0001259	in	40246	CG16993	3.58977	-0.276816	0.760909	0.71601	0.802264
FBgn0001263	inaD	37629	CG3504	0.14675	-0.223969	0.589869	0.704174	NA
FBgn0001269	inv	36239	CG17835	3.02366	0.0239688	0.80028	0.976106	0.984004
FBgn0001276	ix	45881	CG13201	49.1442	0.570717	0.335245	0.0886828	0.160681
FBgn0001280	janA	43569	CG7933	547.979	0.646545	0.154971	3.02e-05	0.000134584
FBgn0001281	janB	43568	CG7931	44.9326	0.869957	0.342798	0.0111549	0.02717
FBgn0001285	Jon44E	35853	CG8579	0.157912	0.0540981	0.589869	0.926927	NA
FBgn0001291	Jra	36057	CG2275	300.634	0.0474019	0.187365	0.800274	0.865987
FBgn0001296	kar	45883	CG12286	353.81	-0.36368	0.246061	0.139406	0.233409
FBgn0001297	kay	3772082	CG33956	4423.4	-1.75736	0.171085	9.44e-25	2.94e-23
FBgn0001301	kel	35084	CG7210	205.007	0.140186	0.201064	0.485666	0.614133
FBgn0001308	Khc	36810	CG7765	883.933	0.229261	0.14772	0.120663	0.206902
FBgn0001311	kkv	45884	CG2666	26.4189	-0.00346872	0.565475	0.995106	0.996939
FBgn0001313	kl-2	3355181	CG17866	0	NA	NA	NA	NA
FBgn0001316	klar	38067	CG17046	1046.58	-0.63463	0.160615	7.77e-05	0.000317902
FBgn0001319	kn	45318	CG10197	43.4484	-0.729022	0.336644	0.030345	0.064898
FBgn0001320	kni	40287	CG4717	16.7844	0.0400296	0.520291	0.938674	0.959649
FBgn0001321	knk	47137	CG6217	11.2063	0.227099	0.623552	0.715707	0.80209
FBgn0001323	knrl	40285	CG4761	35.3816	0.340381	0.450127	0.449536	0.581772
FBgn0001324	kto	44830	CG8491	327.525	0.0322725	0.191102	0.865895	0.912752
FBgn0001325	Kr	38012	CG3340	2.85258	-0.78727	0.799938	0.325035	0.454372
FBgn0001330	kz	31205	CG3228	80.023	0.862074	0.2752	0.00173303	0.00519098
FBgn0001341	Mybbp1A	31010	CG6189	55.2952	1.51061	0.325505	3.47e-06	1.8e-05
FBgn0001404	egh	31239	CG9659	545.804	-1.66381	0.165298	7.85e-24	2.32e-22
FBgn0001491	l(1)10Bb	32069	CG1639	233.411	0.491393	0.195325	0.0118771	0.0286723
FBgn0001565	Hlc	33118	CG1666	847.621	0.435982	0.188824	0.020947	0.0472328
FBgn0001612	Grip91	48481	CG10988	148.294	-0.639597	0.242079	0.00823952	0.02082
FBgn0001624	dlg1	32083	CG1725	3653.47	-0.757266	0.146474	2.34e-07	1.46e-06
FBgn0001941	ifc	33836	CG9078	359.17	1.0282	0.157061	5.89e-11	6.05e-10
FBgn0001942	eIF4A	33835	CG9075	6666.19	0.44194	0.108996	5.02e-05	0.000213744
FBgn0001961	Arpc1	34793	CG8978	177.05	0.433905	0.195019	0.0260856	0.0569535
FBgn0001965	Sos	34790	CG7793	160.572	-0.515853	0.198881	0.00949293	0.0235816
FBgn0001967	NimC3	48772	CG16880	0.896831	0.0613031	0.794427	0.938491	NA
FBgn0001970	Pgant35A	48775	CG7480	22.1588	-0.374245	0.437062	0.391847	0.523345
FBgn0001977	CIAPIN1	49424	CG4180	521.275	1.92229	0.208769	3.33e-20	7.77e-19
FBgn0001978	stc	34888	CG3647	530.105	1.69586	0.155406	1e-27	3.67e-26
FBgn0001981	esg	34903	CG3758	6.47874	0.348778	0.673435	0.604522	0.716244
FBgn0001983	wor	34906	CG4158	0	NA	NA	NA	NA
FBgn0001986	Mtr4	48782	CG4152	175.019	1.00319	0.201247	6.2e-07	3.62e-06
FBgn0001987	Gli	34927	CG3903	174.425	-0.6982	0.20214	0.000552259	0.0018654
FBgn0001989	ND-B17	34925	CG13240	2330	0.067036	0.298456	0.822283	0.88129
FBgn0001990	wek	48785	CG4148	39.0874	-0.0862532	0.360161	0.810729	0.873047
FBgn0001991	Ca-alpha1D	34950	CG4894	5091.65	1.02534	0.150583	9.82e-12	1.09e-10
FBgn0001992	Cyp303a1	49165	CG4163	10.3138	1.25884	0.676348	0.0627114	0.120449
FBgn0001994	crp	34956	CG7664	1124.22	0.0925385	0.209755	0.659087	0.759278
FBgn0001995	mRpL4	49425	CG5818	330.245	0.736817	0.160403	4.36e-06	2.24e-05
FBgn0002021	l(2)37Bb	49427	CG10655	560.095	2.48392	0.184023	1.61e-41	1.1e-39
FBgn0002022	Catsup	48805	CG10449	420.359	0.0827389	0.18677	0.657767	0.75842
FBgn0002023	Lim3	35184	CG10699	57.8545	0.847849	0.540878	0.116988	0.201732
FBgn0002031	l(2)37Cc	49168	CG10691	379.062	2.0321	0.22974	9.14e-19	1.92e-17
FBgn0002036	CG10561	35189	CG10561	1903.83	0.235306	0.129521	0.0692565	0.130825
FBgn0002044	swm	35235	CG10084	1067.37	-0.383539	0.131865	0.0036307	0.0100424
FBgn0002069	AspRS	36420	CG3821	822.408	1.56453	0.18495	2.69e-17	4.99e-16
FBgn0002121	l(2)gl	33156	CG2671	922.067	0.117905	0.151327	0.435895	0.567807
FBgn0002174	CG5504	48844	CG5504	345.166	0.885588	0.234594	0.00016002	0.000606446
FBgn0002183	dre4	38248	CG1828	749.25	2.32866	0.220727	5.08e-26	1.7e-24
FBgn0002283	l(3)73Ah	48903	CG4195	149.906	0.609941	0.207846	0.00334006	0.00932387
FBgn0002284	Prosbeta6	39855	CG4097	1659.67	3.47228	0.187764	2.36e-76	4.51e-74
FBgn0002306	sas	40861	CG2507	128.839	-0.810137	0.225507	0.000327503	0.00115803
FBgn0002354	l(3)87Df	49762	CG7620	334.167	0.00282678	0.212367	0.98938	0.992991
FBgn0002413	dco	43673	CG2048	429.869	0.245264	0.169475	0.147841	0.24452
FBgn0002431	hyd	41181	CG9484	1417.82	0.387953	0.121809	0.00144794	0.00443324
FBgn0002440	l(3)mbn	38701	CG12755	0	NA	NA	NA	NA
FBgn0002441	l(3)mbt	43288	CG5954	323.124	-0.420558	0.18923	0.0262515	0.0572697
FBgn0002466	sti	39429	CG10522	9.46771	1.09839	0.611882	0.0726374	0.136264
FBgn0002521	pho	43819	CG17743	877.168	-0.496599	0.140146	0.000394956	0.00136937
FBgn0002522	lab	40817	CG1264	1.62898	0.873633	0.83607	0.296057	0.421724
FBgn0002524	lace	34910	CG4162	204.899	-0.479985	0.201905	0.0174409	0.0403994
FBgn0002525	Lam	33782	CG6944	209.691	0.788881	0.260179	0.00242882	0.00703102
FBgn0002526	LanA	38723	CG10236	702.353	-0.544386	0.190975	0.00436431	0.011816
FBgn0002531	Lcp1	35817	CG11650	5.59835	2.08552	0.82732	0.0117084	0.0283341
FBgn0002533	Lcp2	35818	CG8697	0.350398	0.270263	0.595316	0.649841	NA
FBgn0002534	Lcp3	35819	CG2043	0.270284	-0.223969	0.589869	0.704174	NA
FBgn0002535	Lcp4	35820	CG2044	0	NA	NA	NA	NA
FBgn0002542	lds	45894	CG2684	18.6849	0.14356	0.464532	0.757289	0.834247
FBgn0002543	robo2	44522	CG5481	59.9847	0.0060134	0.397827	0.98794	0.991771
FBgn0002552	lin	45325	CG11770	126.055	-1.1095	0.241244	4.24e-06	2.18e-05
FBgn0002561	l(1)sc	30983	CG3839	0	NA	NA	NA	NA
FBgn0002562	Lsp1alpha	32199	CG2559	4.43524	0.836733	0.810705	0.302023	0.428037
FBgn0002563	Lsp1beta	33274	CG4178	14.3107	1.64302	0.714395	0.0214554	0.0482491
FBgn0002564	Lsp1gamma	38015	CG6821	1433.39	0.444733	0.836762	0.595077	0.709149
FBgn0002565	Lsp2	45326	CG6806	65.6281	1.98667	0.812908	NA	NA
FBgn0002566	lt	3355130	CG18028	1567.83	-2.51494	0.128255	1.3e-85	3.13e-83
FBgn0002567	Rab32	35940	CG8024	102.347	-0.626187	0.233404	0.00729978	0.0186622
FBgn0002569	Mal-A2	35825	CG8694	37.7158	0.3706	0.628944	0.555699	0.67676
FBgn0002570	Mal-A1	35824	CG8696	1342.59	0.794038	0.695359	0.253491	0.374586
FBgn0002571	Mal-A3	35826	CG8695	10.1083	-2.0057	0.609196	0.000993473	0.00316868
FBgn0002573	sens	45328	CG32120	35.6118	-0.58592	0.377676	0.12081	0.207056
FBgn0002576	lz	31883	CG1689	1.33792	-0.547886	0.83638	0.512423	0.638577
FBgn0002577	m	44835	CG9369	3.6973	-0.907977	0.825791	0.27154	0.395294
FBgn0002578	Kaz-m1	43154	CG8342	302.997	1.19167	0.416295	0.00420239	0.0114231
FBgn0002579	RpL36	31009	CG7622	4820.57	0.878224	0.229612	0.000130866	0.000508361
FBgn0002590	RpS5a	32700	CG8922	5240.89	1.67014	0.200445	7.94e-17	1.41e-15
FBgn0002592	E(spl)m2-BFM	43155	CG6104	0.620682	0.167492	0.730051	0.818538	NA
FBgn0002593	RpLP1	33214	CG4087	3937.68	1.06054	0.231602	4.67e-06	2.38e-05
FBgn0002609	E(spl)m3-HLH	43156	CG8346	4.17586	-0.292116	0.73643	0.691615	0.784337
FBgn0002622	RpS3	42761	CG6779	4884.57	1.8806	0.2258	8.18e-17	1.45e-15
FBgn0002626	RpL32	43573	CG7939	4828.45	0.82504	0.203419	4.99e-05	0.000212726
FBgn0002629	E(spl)m4-BFM	43157	CG6099	0	NA	NA	NA	NA
FBgn0002631	E(spl)m5-HLH	43158	CG6096	0	NA	NA	NA	NA
FBgn0002632	E(spl)m6-BFM	43159	CG8354	0.293501	-0.357385	0.590411	0.544969	NA
FBgn0002633	E(spl)m7-HLH	43160	CG8361	0.575782	-0.401928	0.712166	0.5725	NA
FBgn0002638	Rcc1	38669	CG10480	135.355	1.34175	0.22153	1.39e-09	1.22e-08
FBgn0002641	mal	33045	CG1692	230.581	-0.0247773	0.176436	0.888318	0.927769
FBgn0002643	mam	36555	CG8118	228.755	-0.396033	0.196164	0.0434983	0.0883476
FBgn0002645	Map205	43765	CG1483	1519.72	-0.0954862	0.187715	0.610978	0.721407
FBgn0002673	twe	34954	CG4965	15.5743	0.0994179	0.530384	0.851312	0.902263
FBgn0002707	mei-9	31373	CG3697	24.2194	0.970734	0.485319	0.0454791	0.0918963
FBgn0002709	mei-218	3772646	CG8923	30.0094	0.416101	0.383908	0.278429	0.403056
FBgn0002715	mei-S332	37523	CG5303	10.162	0.636391	0.591369	0.281868	0.407114
FBgn0002716	mei-W68	2768853	CG7753	419.617	-0.643472	0.183809	0.000463931	0.00158876
FBgn0002719	Men	47173	CG10120	14450.6	1.65341	0.203693	4.77e-16	7.98e-15
FBgn0002723	Met	32114	CG1705	519.484	-0.76577	0.192577	7e-05	0.000289427
FBgn0002732	E(spl)malpha-BFM	43153	CG8337	0.339237	-0.00316448	0.591879	0.995734	NA
FBgn0002733	E(spl)mbeta-HLH	43152	CG14548	9.56979	0.347695	0.594062	0.558357	0.678553
FBgn0002734	E(spl)mdelta-HLH	43150	CG8328	0.339237	-0.00316448	0.591879	0.995734	NA
FBgn0002735	E(spl)mgamma-HLH	43151	CG8333	0	NA	NA	NA	NA
FBgn0002736	mago	37402	CG9401	239.478	1.91203	0.189628	6.56e-24	1.97e-22
FBgn0002772	Mlc1	43323	CG5596	182861	0.563011	0.153361	0.000241459	0.000881296
FBgn0002773	Mlc2	43587	CG2184	271531	0.864467	0.16368	1.28e-07	8.39e-07
FBgn0002774	mle	35523	CG11680	412.362	-0.0405754	0.161675	0.801838	0.867156
FBgn0002775	msl-3	38779	CG8631	145.687	-0.160357	0.222797	0.471683	0.602347
FBgn0002778	mnd	39625	CG3297	220.275	-1.55513	0.282001	3.49e-08	2.49e-07
FBgn0002780	mod	43764	CG2050	966.924	1.18183	0.167422	1.68e-12	2.03e-11
FBgn0002781	mod(mdg4)	49228	CG32491	1373.32	0.209257	0.14657	0.15338	0.251956
FBgn0002783	mor	41942	CG18740	315.446	0.475285	0.169577	0.00506665	0.0134991
FBgn0002787	Rpn8	37894	CG3416	2471.04	2.72722	0.16184	1.03e-63	1.39e-61
FBgn0002789	Mp20	36468	CG4696	220.978	0.0610454	0.323883	0.8505	0.901937
FBgn0002791	mr	45906	CG3060	214.389	0.515573	0.239664	0.0314575	0.0668394
FBgn0002838	ms(3)K81	43232	CG14251	0	NA	NA	NA	NA
FBgn0002842	sa	40367	CG11308	0	NA	NA	NA	NA
FBgn0002855	Acp26Aa	33817	CG8982	0	NA	NA	NA	NA
FBgn0002856	Acp26Ab	33816	CG9024	0	NA	NA	NA	NA
FBgn0002862	Mst87F	41693	CG17956	3.05076	1.16763	0.816457	0.152683	0.251001
FBgn0002863	Acp95EF	47852	CG17924	0	NA	NA	NA	NA
FBgn0002865	Mst98Ca	47854	CG11719	0	NA	NA	NA	NA
FBgn0002868	MtnA	41202	CG9470	3383.38	3.94143	0.572932	6.01e-12	6.89e-11
FBgn0002869	MtnB	42424	CG4312	6.69878	3.32196	0.809831	4.1e-05	0.000177048
FBgn0002872	mu2	38257	CG1960	18.512	-0.879953	0.472804	0.062725	0.120454
FBgn0002873	mud	44839	CG12047	12.6767	2.50315	0.63086	7.25e-05	0.000298371
FBgn0002878	mus101	48309	CG11156	23.1286	0.256096	0.422216	0.544149	0.666864
FBgn0002887	mus201	3772069	CG10890	176.908	1.87994	0.27912	1.64e-11	1.78e-10
FBgn0002891	DNApol-zeta	47186	CG1925	554.597	-0.554206	0.194741	0.0044292	0.0119708
FBgn0002899	mus301	38905	CG7972	21.7072	1.08004	0.494151	0.0288413	0.0620329
FBgn0002901	mus304	40003	CG7347	34.3411	0.877996	0.388601	0.02386	0.0528262
FBgn0002905	DNApol-theta	41571	CG6019	21.2674	0.467817	0.457978	0.307026	0.433375
FBgn0002906	Blm	41366	CG6920	77.1068	-0.321863	0.265369	0.225172	0.341035
FBgn0002909	mus312	38809	CG8601	488.386	-0.0261706	0.17512	0.881203	0.922967
FBgn0002914	Myb	32543	CG9045	359.21	-0.37002	0.185409	0.0459666	0.0927436
FBgn0002917	na	45338	CG1517	79.3371	-0.996109	0.263189	0.000153856	0.00058615
FBgn0002921	Atpalpha	48971	CG5670	21973.5	-1.26884	0.112615	1.91e-29	7.86e-28
FBgn0002922	nau	42799	CG10250	10.6668	-0.870382	0.60433	0.149798	0.247196
FBgn0002924	ncd	43517	CG7831	60.8519	-1.08023	0.282483	0.000131269	0.000509383
FBgn0002926	ndl	38738	CG10129	0.431226	-0.0830634	0.622419	0.893835	NA
FBgn0002930	nec	45908	CG1857	158.915	-0.397382	0.304222	0.191476	0.301248
FBgn0002931	net	45339	CG11450	555.547	-0.716753	0.169718	2.41e-05	0.000109714
FBgn0002932	neur	41085	CG11988	52.0614	-0.395549	0.298294	0.184827	0.292948
FBgn0002933	ng1	31300	CG10781	0	NA	NA	NA	NA
FBgn0002936	ninaA	33271	CG3966	0.508311	0.444652	0.652395	0.495512	NA
FBgn0002937	ninaB	41678	CG9347	22.5508	-1.32675	0.455017	0.00354742	0.00983454
FBgn0002938	ninaC	34012	CG5125	0.254155	0.181547	0.591155	0.758763	NA
FBgn0002939	ninaD	326160	CG31783	127.233	-0.546599	0.311506	0.0793113	0.14636
FBgn0002940	ninaE	42367	CG4550	1.20452	0.0464064	0.816219	0.95466	NA
FBgn0002941	slou	42547	CG6534	2.39498	-0.54404	0.8332	0.513786	0.639835
FBgn0002945	nkd	44843	CG11614	137.118	-0.423493	0.228572	0.0639148	0.12237
FBgn0002948	nod	32107	CG1763	7.81195	0.673729	0.629558	0.284546	0.410517
FBgn0002962	nos	42297	CG5637	2.84536	1.0056	0.80226	0.21004	0.323324
FBgn0002973	numb	34263	CG3779	161.338	-0.590236	0.196041	0.0026057	0.00747542
FBgn0002985	odd	33583	CG3851	25.7451	0.387171	0.476807	0.416787	0.548184
FBgn0002989	okr	33507	CG3736	50.7701	0.981055	0.365669	0.00729855	0.0186622
FBgn0003002	opa	40605	CG1133	0.596422	0.303189	0.727428	0.676828	NA
FBgn0003008	or	43943	CG3029	80.6953	0.0835361	0.261675	0.749548	0.827899
FBgn0003009	ord	37687	CG3134	0	NA	NA	NA	NA
FBgn0003011	ort	45910	CG7411	0	NA	NA	NA	NA
FBgn0003015	osk	41066	CG10901	20.0846	0.579716	0.62662	NA	NA
FBgn0003016	osp	34850	CG3479	249.237	-0.845472	0.221575	0.000135781	0.00052477
FBgn0003023	otu	31789	CG12743	10.1814	2.06143	0.749705	0.00596582	0.0155891
FBgn0003028	ovo	31429	CG6824	100.367	-0.817358	0.307732	0.00790571	0.0200698
FBgn0003034	SP	39494	CG17673	0	NA	NA	NA	NA
FBgn0003041	pbl	38879	CG8114	1489.44	-1.36317	0.176795	1.25e-14	1.88e-13
FBgn0003042	Pc	40358	CG32443	48.6275	-0.270219	0.306813	0.378465	0.510489
FBgn0003044	Pcl	37069	CG5109	46.3598	0.448757	0.325069	0.167434	0.270707
FBgn0003046	Pcp	33985	CG3440	0.160942	0.0540981	0.589869	0.926927	NA
FBgn0003048	pcx	31204	CG3443	351.974	-0.407893	0.161432	0.0115134	0.0279432
FBgn0003053	peb	31391	CG12212	28.6615	-0.340064	0.44252	0.442208	0.574242
FBgn0003057	CG10598	32713	CG10598	0	NA	NA	NA	NA
FBgn0003060	CG9757	41662	CG9757	0	NA	NA	NA	NA
FBgn0003062	Fib	37662	CG9888	23.5698	1.47477	0.465751	0.00154313	0.00467236
FBgn0003065	CG2150	43745	CG2150	0.157912	0.0540981	0.589869	0.926927	NA
FBgn0003067	Pepck1	37131	CG17725	3328.88	4.36426	0.309984	5.11e-45	4.03e-43
FBgn0003068	per	31251	CG2647	28.3814	0.109709	0.393635	0.780469	0.852097
FBgn0003071	Pfk	36060	CG4001	50063.6	-0.908191	0.148899	1.06e-09	9.44e-09
FBgn0003074	Pgi	35886	CG8251	38057.3	-1.04212	0.151645	6.33e-12	7.22e-11
FBgn0003076	Pgm1	44010	CG5165	19497.7	-1.03342	0.175372	3.8e-09	3.1e-08
FBgn0003079	Raf	31221	CG2845	146.696	-0.0862918	0.211105	0.682714	0.777938
FBgn0003082	phr	35735	CG11205	826.789	0.654107	0.132185	7.48e-07	4.31e-06
FBgn0003086	Pig1	31303	CG10790	0	NA	NA	NA	NA
FBgn0003087	pim	34404	CG5052	0.954169	-0.718367	0.779543	0.356777	NA
FBgn0003089	pip	40104	CG9614	1.84243	0.399917	0.83871	0.633487	0.739046
FBgn0003090	pk	45343	CG11084	22.6814	-1.05828	0.439279	0.0159903	0.0373658
FBgn0003091	Pkc53E	48311	CG6622	149.598	-0.504696	0.216479	0.0197331	0.0448303
FBgn0003093	Pkc98E	43428	CG1954	2008.07	-0.45413	0.181635	0.0124113	0.0298038
FBgn0003114	plu	44848	CG9183	0.804712	0.514504	0.633101	0.416406	NA
FBgn0003116	pn	31194	CG3461	209.63	0.803276	0.207357	0.000107114	0.000424202
FBgn0003117	pnr	44849	CG3978	23.2475	-0.644344	0.450734	0.152848	0.251235
FBgn0003118	pnt	42757	CG17077	183.997	0.0973773	0.24124	0.686468	0.780342
FBgn0003124	polo	40232	CG12306	5.27557	1.4076	0.794937	0.0766086	0.142363
FBgn0003129	Poxm	40990	CG9610	4.92092	0.502382	0.763716	0.510658	0.637107
FBgn0003130	Poxn	36741	CG8246	0.513918	-0.294153	0.706619	0.677203	NA
FBgn0003132	Pp1-13C	48531	CG9156	0	NA	NA	NA	NA
FBgn0003134	Pp1alpha-96A	42922	CG6593	483.827	-0.150815	0.147304	0.305912	0.43207
FBgn0003137	Ppn	43872	CG33103	3537.48	-0.263275	0.18144	0.14677	0.243381
FBgn0003139	PpV	31582	CG12217	255.95	0.436463	0.176857	0.0135911	0.0322373
FBgn0003140	PpY-55A	48532	CG10930	0	NA	NA	NA	NA
FBgn0003141	pr	35292	CG16784	514.022	0.797859	0.193094	3.6e-05	0.000157374
FBgn0003145	prd	34629	CG6716	0	NA	NA	NA	NA
FBgn0003149	Prm	39002	CG5939	85834.1	0.0453303	0.123235	0.712996	0.800207
FBgn0003159	CG2841	44529	CG2841	447.492	-0.914941	0.180224	3.84e-07	2.33e-06
FBgn0003162	Pu	37415	CG9441	63.1678	-0.232641	0.382543	0.543092	0.665882
FBgn0003165	pum	41094	CG9755	369.187	0.0318798	0.172323	0.853228	0.903501
FBgn0003169	put	41772	CG7904	1134.51	-1.00717	0.173086	5.92e-09	4.68e-08
FBgn0003174	pwn	44011	CG11101	37.467	-1.72799	0.424283	4.65e-05	0.000198981
FBgn0003175	px	37573	CG4444	262.783	0.256254	0.191653	0.181199	0.288671
FBgn0003187	qua	35058	CG6433	44.5375	-1.44109	0.362125	6.91e-05	0.000286123
FBgn0003189	r	32640	CG18572	38.143	0.125777	0.513487	0.806498	0.870291
FBgn0003204	ras	43873	CG1799	1306.13	-0.84452	0.173158	1.08e-06	6.07e-06
FBgn0003205	Ras85D	41140	CG9375	366.385	0.0686033	0.155113	0.658286	0.758697
FBgn0003206	Ras64B	38494	CG1167	416.904	-0.919185	0.207279	9.23e-06	4.52e-05
FBgn0003209	raw	44851	CG12437	444.427	-0.447058	0.152619	0.00339783	0.00946811
FBgn0003210	rb	31381	CG11427	665.684	0.289007	0.166587	0.0827638	0.151344
FBgn0003218	rdgB	32340	CG11111	182.507	-0.475	0.195288	0.015003	0.0352707
FBgn0003227	rec	49241	CG31293	5.29652	-0.212419	0.739052	0.77379	0.846999
FBgn0003231	ref(2)P	35246	CG10360	5138.35	1.02536	0.1726	2.84e-09	2.36e-08
FBgn0003248	Rh2	42261	CG16740	0.14675	-0.223969	0.589869	0.704174	NA
FBgn0003249	Rh3	42398	CG10888	0.428196	-0.0827574	0.621562	0.894079	NA
FBgn0003250	Rh4	39887	CG9668	79.0386	1.46049	0.272524	8.36e-08	5.59e-07
FBgn0003254	rib	44855	CG7230	0	NA	NA	NA	NA
FBgn0003255	rk	34819	CG8930	8.35385	0.180353	0.650953	0.781734	0.853096
FBgn0003256	rl	3354888	CG12559	879.574	-0.300856	0.145119	0.0381561	0.0787531
FBgn0003257	r-l	42493	CG3593	14.1046	0.386326	0.620153	0.533316	0.657528
FBgn0003261	Rm62	40739	CG10279	2791.31	0.0972495	0.16467	0.554808	0.675902
FBgn0003267	ro	43234	CG6348	0	NA	NA	NA	NA
FBgn0003268	rod	43719	CG1569	100.469	1.87506	0.260603	6.24e-13	7.96e-12
FBgn0003270	amos	35110	CG10393	0	NA	NA	NA	NA
FBgn0003274	RpLP2	36855	CG4918	2469.84	2.10361	0.264753	1.93e-15	3.11e-14
FBgn0003275	RpII18	48312	CG1163	102.184	0.968764	0.272322	0.00037451	0.00130472
FBgn0003277	RpII215	32100	CG1554	734.923	0.353245	0.158682	0.0260064	0.0568262
FBgn0003278	RpI135	33210	CG4033	98.2026	1.09732	0.279422	8.6e-05	0.000347248
FBgn0003279	RpL4	43349	CG5502	2462.96	1.86806	0.24428	2.05e-14	3.03e-13
FBgn0003285	rst	31290	CG4125	48.875	-0.661523	0.320989	0.0393134	0.0808655
FBgn0003292	rt	39297	CG6097	7.73466	0.188024	0.625726	0.763804	0.839296
FBgn0003295	ru	44856	CG1214	11.1098	-0.837792	0.618165	0.175326	0.281334
FBgn0003300	run	33059	CG1849	1.0448	-1.25946	0.784015	0.10818	NA
FBgn0003301	rut	32406	CG9533	336.05	-0.678501	0.160145	2.27e-05	0.00010393
FBgn0003302	rux	31535	CG4336	36.9439	-0.235533	0.374019	0.528867	0.653155
FBgn0003308	ry	41605	CG7642	158.684	0.320842	0.229288	0.161724	0.262883
FBgn0003310	S	33281	CG4385	198.671	-0.615185	0.19129	0.00129998	0.00402366
FBgn0003312	sad	44858	CG14728	9.00367	-1.87658	0.664501	0.00474225	0.0127095
FBgn0003313	sala	34570	CG4922	2.36523	-0.898687	0.834597	0.281573	0.406742
FBgn0003317	sax	35731	CG1891	620.004	-0.823098	0.157235	1.65e-07	1.06e-06
FBgn0003319	Sb	41958	CG4316	1.47751	0.026414	0.838705	0.974876	0.983834
FBgn0003321	sbr	43944	CG1664	1210.45	-0.0349261	0.157048	0.82401	0.882618
FBgn0003326	sca	36411	CG17579	5.14334	-0.822481	0.710081	0.246745	0.367113
FBgn0003328	NA	36692	CG8095	241.265	0.135219	0.182273	0.458179	0.589839
FBgn0003330	Sce	43327	CG5595	32.6052	0.894987	0.373826	0.01666	0.0387475
FBgn0003334	Scm	41168	CG9495	915.557	-0.541401	0.132686	4.5e-05	0.000192743
FBgn0003339	Scr	40833	CG1030	11.9055	-1.54671	0.572443	0.00689365	0.0177618
FBgn0003345	sd	32536	CG8544	851.157	-1.19825	0.174629	6.8e-12	7.71e-11
FBgn0003346	RanGAP	35223	CG9999	114.662	1.05135	0.242921	1.5e-05	7.12e-05
FBgn0003353	sei	37843	CG3182	172.623	2.4668	0.243824	4.64e-24	1.4e-22
FBgn0003356	Jon99Cii	43544	CG31034	673.868	0.195925	0.553773	0.723489	0.807649
FBgn0003357	Jon99Ciii	43543	CG31362	679.745	0.154943	0.5831	0.790453	0.859116
FBgn0003358	Jon99Ci	43545	CG31039	1315.56	0.887573	0.67983	0.191695	0.301461
FBgn0003360	sesB	32007	CG16944	482804	-0.3058	0.125238	0.0146166	0.0344219
FBgn0003366	sev	32039	CG18085	118.606	-0.865265	0.287879	0.00265013	0.00759085
FBgn0003371	sgg	31248	CG2621	6246.19	-0.514414	0.167667	0.00215448	0.00629893
FBgn0003372	Sgs1	33701	CG3047	0	NA	NA	NA	NA
FBgn0003373	Sgs3	39288	CG11720	0	NA	NA	NA	NA
FBgn0003374	Sgs4	31304	CG12181	0	NA	NA	NA	NA
FBgn0003375	Sgs5	42114	CG7596	3.0603	1.29157	0.809374	0.110541	0.19283
FBgn0003377	Sgs7	47198	CG18087	0	NA	NA	NA	NA
FBgn0003378	Sgs8	39285	CG6132	0	NA	NA	NA	NA
FBgn0003380	Sh	32780	CG12348	3724.13	-3.39896	0.224004	5.28e-52	5.22e-50
FBgn0003382	sha	36213	CG13209	0	NA	NA	NA	NA
FBgn0003386	Shaw	33599	CG2822	142.815	-0.499967	0.227158	0.0277382	0.0600075
FBgn0003388	shd	39592	CG13478	9.29623	-0.997881	0.592925	0.0923785	0.166443
FBgn0003390	shf	31617	CG3135	28.4983	-1.16695	0.477068	0.0144414	0.0340389
FBgn0003391	shg	37386	CG3722	150.15	-0.810261	0.209741	0.000111935	0.000441769
FBgn0003392	shi	45928	CG18102	2403.92	-0.174328	0.163981	0.287737	0.413503
FBgn0003396	shn	36171	CG7734	1148.42	-1.30096	0.170501	2.34e-14	3.42e-13
FBgn0003401	shu	45360	CG4735	4.48575	0.297778	0.781734	0.703263	0.79346
FBgn0003410	sina	39884	CG9949	449.535	-0.632841	0.157217	5.69e-05	0.000240397
FBgn0003411	sisA	32068	CG1641	0.540568	-0.357385	0.590411	0.544969	NA
FBgn0003415	skd	43906	CG9936	1285.63	-0.677653	0.175607	0.000113892	0.00044884
FBgn0003416	sl	32601	CG4200	105.951	-0.515392	0.232715	0.0267814	0.0582155
FBgn0003423	slgA	33117	CG1417	6833.85	-1.13346	0.208185	5.2e-08	3.59e-07
FBgn0003429	slo	42940	CG10693	3037.71	-0.357855	0.185282	0.053433	0.105307
FBgn0003430	slp1	33607	CG16738	21.9497	-0.62737	0.484456	0.195321	0.30588
FBgn0003435	sm	37254	CG9218	1966.81	0.262309	0.184966	0.156148	0.255666
FBgn0003444	smo	33196	CG11561	109.378	0.0783707	0.291303	0.787903	0.857029
FBgn0003447	sn	31717	CG32858	55.3838	1.27474	0.48287	0.00829228	0.020929
FBgn0003448	sna	34908	CG3956	0.0962431	0.0540981	0.589869	0.926927	NA
FBgn0003449	snf	31442	CG4528	343.264	0.931402	0.210509	9.67e-06	4.71e-05
FBgn0003450	snk	41607	CG7996	0.160942	0.0540981	0.589869	0.926927	NA
FBgn0003459	stwl	39581	CG3836	154.067	0.273721	0.236952	0.24802	0.368657
FBgn0003460	so	35662	CG11121	124.134	0.449574	0.223037	0.0438324	0.0889823
FBgn0003462	Sod1	39251	CG11793	512.139	-1.28245	0.286783	7.75e-06	3.84e-05
FBgn0003463	sog	32498	CG9224	565.531	0.322718	0.18543	0.0817925	0.149921
FBgn0003464	sol	44014	CG1391	489.151	0.740887	0.168637	1.12e-05	5.38e-05
FBgn0003475	spir	45931	CG10076	135.255	0.313936	0.290093	0.279167	0.403913
FBgn0003479	spn-A	43577	CG7948	56.8455	-0.190249	0.329737	0.563959	0.682918
FBgn0003480	spn-B	41746	CG3325	41.0751	1.28126	0.371932	0.000571305	0.00192256
FBgn0003482	spn-D	318579	CG31069	4.4206	1.53812	0.784093	0.0498027	0.0991585
FBgn0003483	spn-E	41919	CG3158	22.7952	0.598398	0.42016	0.154384	0.2533
FBgn0003486	spo	38631	CG10594	0.160942	0.0540981	0.589869	0.926927	NA
FBgn0003495	spz	43256	CG6134	136.389	-0.635836	0.279165	0.0227484	0.0506955
FBgn0003499	sr	42162	CG7847	84.3656	-1.21184	0.329662	0.000236912	0.0008682
FBgn0003502	Btk29A	34132	CG8049	201.177	-0.352088	0.278889	0.206781	0.319592
FBgn0003507	srp	41944	CG3992	163.134	-0.55137	0.221487	0.0127959	0.0306252
FBgn0003510	Sry-alpha	43571	CG17957	44.3797	0.07285	0.322957	0.821535	0.880922
FBgn0003511	Sry-beta	43570	CG7938	44.3797	0.07285	0.322957	0.821535	0.880922
FBgn0003512	Sry-delta	43572	CG17958	29.7448	0.219407	0.408359	0.591067	0.705917
FBgn0003513	ss	41988	CG6993	0.542885	0.480212	0.659551	0.466559	NA
FBgn0003514	sqh	31554	CG3595	619.256	1.0239	0.176679	6.82e-09	5.37e-08
FBgn0003515	st	39836	CG4314	14.503	-1.83828	0.617716	0.00292098	0.00828157
FBgn0003517	sta	31106	CG14792	1793.59	0.56954	0.273262	0.0371398	0.0769329
FBgn0003520	stau	37065	CG5753	1914.55	0.763603	0.139093	4.02e-08	2.83e-07
FBgn0003525	stg	43466	CG1395	10.7718	0.389599	0.614836	0.5263	0.650871
FBgn0003527	stil	36380	CG8592	0.160942	0.0540981	0.589869	0.926927	NA
FBgn0003545	sub	44870	CG12298	0.836256	0.733917	0.718219	0.306848	NA
FBgn0003557	Su(dx)	33379	CG4244	987.687	-0.599541	0.130675	4.47e-06	2.29e-05
FBgn0003559	su(f)	3354994	CG17170	419.516	0.931158	0.214361	1.4e-05	6.66e-05
FBgn0003567	su(Hw)	41740	CG8573	250.68	-0.114284	0.172471	0.50757	0.634272
FBgn0003575	su(sable)	31012	CG6222	1372.24	0.135475	0.164426	0.40998	0.541773
FBgn0003598	Su(var)3-7	41627	CG8599	131.401	-0.790712	0.229394	0.000566945	0.00190907
FBgn0003607	Su(var)205	34119	CG8409	271.909	0.383244	0.165775	0.0207871	0.0468918
FBgn0003612	Su(var)2-10	35927	CG8068	320.774	-0.188388	0.181774	0.300021	0.42613
FBgn0003638	su(w[a])	31054	CG3019	639.433	0.237991	0.146094	0.103307	0.182732
FBgn0003651	svp	41491	CG11502	821.109	-1.47128	0.251099	4.65e-09	3.73e-08
FBgn0003654	sw	44160	CG18000	277.352	0.260038	0.18936	0.169675	0.273761
FBgn0003655	swa	31580	CG3429	5.90114	1.54924	0.811544	0.0562618	0.110064
FBgn0003656	sws	31716	CG2212	2304.8	-0.289256	0.160848	0.072127	0.135397
FBgn0003660	Syb	36080	CG12210	599.13	0.38191	0.145617	0.0087235	0.0218852
FBgn0003676	CCT1	42649	CG5374	182.288	1.435	0.236897	1.38e-09	1.21e-08
FBgn0003683	term	47208	CG4216	0	NA	NA	NA	NA
FBgn0003687	Tbp	37476	CG9874	64.7263	0.265789	0.309615	0.390644	0.522059
FBgn0003701	thr	37042	CG5785	3.95946	1.99656	0.795459	0.0120748	0.0290913
FBgn0003710	tipE	38504	CG1232	71.3354	-0.901717	0.304201	0.00303456	0.00856341
FBgn0003714	tko	31228	CG7925	298.698	1.24434	0.304042	4.26e-05	0.00018372
FBgn0003716	tkv	33753	CG14026	1963.9	-0.982788	0.15361	1.57e-10	1.56e-09
FBgn0003719	tld	42945	CG6868	11.2897	0.374833	0.582899	0.520192	0.645742
FBgn0003720	tll	43656	CG1378	0	NA	NA	NA	NA
FBgn0003721	Tm1	41852	CG4898	39355.7	0.951412	0.188889	4.73e-07	2.83e-06
FBgn0003731	Egfr	37455	CG10079	302.764	-1.11234	0.189071	4.02e-09	3.26e-08
FBgn0003733	tor	35717	CG1389	3.25258	0.333131	0.811121	0.681289	0.776891
FBgn0003741	tra	39849	CG16724	53.448	-0.98575	0.315571	0.00178594	0.00533471
FBgn0003742	tra2	36619	CG10128	132.417	0.959224	0.230342	3.12e-05	0.000138575
FBgn0003744	trc	40165	CG8637	1171.72	-0.498227	0.14375	0.000528383	0.00178976
FBgn0003747	Gr5a	44873	CG15779	1.11337	0.0875594	0.821377	0.915106	NA
FBgn0003748	Treh	45368	CG9364	11808	-1.21149	0.174033	3.37e-12	3.96e-11
FBgn0003751	trk	34376	CG5619	1.8961	1.21351	0.838292	0.14773	0.244389
FBgn0003861	trp	43542	CG7875	0.547656	-0.0988738	0.715531	0.890096	NA
FBgn0003862	trx	41737	CG8651	797.404	0.0603982	0.175965	0.731419	0.814068
FBgn0003863	alphaTry	48316	CG18444	6720.74	0.958593	0.602451	0.111575	0.194228
FBgn0003865	tsg	32160	CG1502	0	NA	NA	NA	NA
FBgn0003866	tsh	35430	CG1374	76.3204	-0.929089	0.292971	0.00151778	0.00461116
FBgn0003867	tsl	42564	CG6705	72.323	-0.614936	0.289802	0.0338443	0.0710815
FBgn0003870	ttk	48317	CG1856	815.785	0.0157672	0.1647	0.923733	0.951112
FBgn0003882	tub	40554	CG10520	264.762	0.134954	0.185681	0.467346	0.598029
FBgn0003884	alphaTub84B	40848	CG1913	1407.94	0.875453	0.244467	0.000342187	0.00120408
FBgn0003885	alphaTub84D	40904	CG2512	2037.94	0.0354194	0.178413	0.842635	0.896562
FBgn0003886	alphaTub85E	41183	CG9476	6.39366	0.875229	0.70527	0.214611	0.329075
FBgn0003888	betaTub60D	37888	CG3401	76.5674	-0.564149	0.349231	0.106223	0.186797
FBgn0003889	betaTub85D	41124	CG9359	0	NA	NA	NA	NA
FBgn0003890	betaTub97EF	43359	CG4869	1807.32	1.24117	0.17584	1.68e-12	2.03e-11
FBgn0003891	tud	37417	CG9450	4742.9	0.189	0.133903	0.158106	0.258431
FBgn0003892	ptc	35851	CG2411	58.9281	-0.528939	0.300845	0.0787169	0.145485
FBgn0003896	tup	35147	CG10619	69.5429	1.04601	0.548406	0.0564743	0.11038
FBgn0003900	twi	37655	CG2956	1.08402	0.111034	0.73348	0.879676	NA
FBgn0003916	snRNA:U1:21D	3772520	CR31656	0	NA	NA	NA	NA
FBgn0003920	snRNA:U2:14B	3772192	CR32913	0.157912	0.0540981	0.589869	0.926927	NA
FBgn0003922	snRNA:U2:38ABa	3772126	CR32882	0.350398	0.270263	0.595316	0.649841	NA
FBgn0003923	snRNA:U2:38ABb	3772048	CR32878	0	NA	NA	NA	NA
FBgn0003926	snRNA:U3	3772609	CR31927	0	NA	NA	NA	NA
FBgn0003930	snRNA:U4:39B	3772712	CR31625	21.7208	0.00195255	0.461287	0.996623	0.998091
FBgn0003931	snRNA:U4:38AB	3772477	CR32879	0.257186	0.181547	0.591155	0.758763	NA
FBgn0003933	snRNA:U5:14B	3771949	CR32914	0.14675	-0.223969	0.589869	0.704174	NA
FBgn0003934	snRNA:U5:23D	3772228	CR32999	0	NA	NA	NA	NA
FBgn0003935	snRNA:U5:34A	3772634	CR31853	0.906692	-0.498708	0.804086	0.535115	NA
FBgn0003936	snRNA:U5:35D	3772527	CR32877	0	NA	NA	NA	NA
FBgn0003938	snRNA:U5:63BC	3771995	CR32908	3.0543	0.204135	0.798915	0.798325	0.864918
FBgn0003941	RpL40	33629	CG2960	6076.11	0.599711	0.125114	1.64e-06	9e-06
FBgn0003942	RpS27A	34420	CG5271	8553.11	0.561075	0.132797	2.39e-05	0.00010886
FBgn0003943	Ubi-p63E	38456	CG11624	29813.9	-0.534518	0.251761	0.0337441	0.0708984
FBgn0003944	Ubx	42034	CG10388	11.2841	-0.54821	0.635887	0.388622	0.520317
FBgn0003950	unc	33093	CG1501	0	NA	NA	NA	NA
FBgn0003961	Uro	34060	CG7171	30.7105	-1.79098	0.567775	0.00160839	0.00485105
FBgn0003963	ush	33225	CG2762	118.268	-0.985485	0.23847	3.59e-05	0.000157096
FBgn0003964	usp	31165	CG4380	313.506	-0.169789	0.164052	0.300682	0.426637
FBgn0003965	v	32026	CG2155	75.6412	0.139563	0.294903	0.636035	0.740825
FBgn0003969	vap	32569	CG9209	123.007	-0.449567	0.225856	0.046535	0.0936991
FBgn0003975	vg	36421	CG3830	1092.22	-0.808594	0.158367	3.29e-07	2.02e-06
FBgn0003977	vir	47869	CG3496	99.6609	0.548991	0.23495	0.0194588	0.0442996
FBgn0003978	vls	35289	CG10728	41.2792	2.27957	0.381937	2.4e-09	2.02e-08
FBgn0003979	Vm26Aa	33829	CG9048	0.160942	0.0540981	0.589869	0.926927	NA
FBgn0003980	Vm26Ab	33827	CG9046	0	NA	NA	NA	NA
FBgn0003983	Vm34Ca	34758	CG9271	0.157912	0.0540981	0.589869	0.926927	NA
FBgn0003984	vn	38657	CG10491	138.609	0.68448	0.267567	0.0105226	0.0258384
FBgn0003996	w	31271	CG2759	13160.6	3.13864	0.13254	5.69e-124	3.26e-121
FBgn0003997	hid	40009	CG5123	60.9692	-0.526941	0.309371	0.0885185	0.160517
FBgn0004003	wbl	37206	CG7225	10.0093	0.641006	0.615818	0.297921	0.423881
FBgn0004034	y	30980	CG3757	0.988108	1.08222	0.792304	0.171966	NA
FBgn0004045	Yp1	31939	CG2985	12778.4	-1.68601	0.290246	6.29e-09	4.95e-08
FBgn0004047	Yp3	32339	CG11129	6651.89	-1.24257	0.288378	1.64e-05	7.69e-05
FBgn0004049	yrt	41656	CG9764	498.484	-0.628297	0.200603	0.001736	0.00519843
FBgn0004050	z	31230	CG7803	97.825	-0.515684	0.259555	0.0469448	0.094391
FBgn0004052	Z600	39673	CG17962	0.270284	-0.223969	0.589869	0.704174	NA
FBgn0004053	zen	40828	CG1046	0	NA	NA	NA	NA
FBgn0004054	zen2	40827	CG1048	0	NA	NA	NA	NA
FBgn0004055	uzip	38002	CG3533	467.949	-1.02322	0.168155	1.17e-09	1.03e-08
FBgn0004057	Zw	32974	CG12529	168.568	0.0633436	0.371022	0.864438	0.911491
FBgn0004066	Prosalpha4	32584	CG3422	1993.85	4.30109	0.18959	6.12e-114	2.77e-111
FBgn0004087	Dhfr	42003	CG14887	113.846	2.24851	0.262828	1.18e-17	2.26e-16
FBgn0004101	bs	37890	CG3411	117.838	-0.473956	0.241116	0.0493362	0.0983737
FBgn0004102	oc	31802	CG12154	1.20014	-0.154076	0.832286	0.853132	NA
FBgn0004103	Pp1-87B	49260	CG5650	3993.96	-0.150887	0.130967	0.24928	0.36972
FBgn0004106	Cdk1	34411	CG5363	2.08973	0.446823	0.837411	0.593635	0.707973
FBgn0004107	Cdk2	42453	CG10498	7.46303	-0.80203	0.62878	0.202121	0.314112
FBgn0004108	Nrt	39873	CG9704	30.7674	-0.0327658	0.438926	0.940493	0.960818
FBgn0004110	tin	42536	CG7895	1.3076	-0.341058	0.836548	0.683496	0.778102
FBgn0004117	Tm2	41853	CG4843	75108.3	0.673959	0.143504	2.65e-06	1.4e-05
FBgn0004118	nAChRbeta2	42920	CG6798	52.1174	-0.627944	0.347597	0.0708355	0.133367
FBgn0004132	boca	48986	CG30498	72.4302	0.192471	0.282589	0.495809	0.624017
FBgn0004133	blow	35694	CG1363	36.8387	-0.924423	0.366491	0.0116569	0.0282428
FBgn0004143	nullo	31652	CG14426	0	NA	NA	NA	NA
FBgn0004167	kst	38418	CG12008	906.112	0.35314	0.17594	0.0447333	0.0905745
FBgn0004168	5-HT1A	37196	CG16720	21.6116	-1.46065	0.468648	0.00182874	0.00545361
FBgn0004169	up	32314	CG7107	87850.5	0.478869	0.158114	0.00245665	0.00709836
FBgn0004170	sc	30982	CG3827	0.0962431	0.0540981	0.589869	0.926927	NA
FBgn0004171	Mst98Cb	43367	CG18396	0	NA	NA	NA	NA
FBgn0004172	Mst84Da	40889	CG17946	0	NA	NA	NA	NA
FBgn0004173	Mst84Db	40888	CG17934	0	NA	NA	NA	NA
FBgn0004174	Mst84Dc	40887	CG17945	0	NA	NA	NA	NA
FBgn0004175	Mst84Dd	40886	CG17935	0	NA	NA	NA	NA
FBgn0004177	mts	45959	CG7109	2017.83	0.469267	0.127855	0.000242254	0.0008839
FBgn0004179	Csp	40459	CG6395	1200.94	-0.527673	0.1279	3.7e-05	0.000161415
FBgn0004181	Ebp	38009	CG2668	0	NA	NA	NA	NA
FBgn0004183	snRNA:U1:82Eb	3771770	CR32862	0.431226	-0.0830634	0.622419	0.893835	NA
FBgn0004185	snRNA:U1:95Ca	3772037	CR31341	0.160942	0.0540981	0.589869	0.926927	NA
FBgn0004186	snRNA:U1:95Cb	3772474	CR32866	0	NA	NA	NA	NA
FBgn0004187	snRNA:U1:95Cc	3772462	CR31185	0.254155	0.181547	0.591155	0.758763	NA
FBgn0004188	snRNA:U6:96Aa	3772327	CR31379	9.51348	0.357458	0.60002	0.551346	0.673269
FBgn0004189	snRNA:U6:96Ab	3772330	CR32867	4.14851	-0.117362	0.772114	0.879186	0.921738
FBgn0004190	snRNA:U6:96Ac	3772628	CR31539	1.81211	0.583075	0.836873	0.485971	0.614343
FBgn0004191	snRNA:U2:34ABa	3772392	CR31850	2.89149	1.95737	0.829703	0.0183181	0.0421975
FBgn0004192	snRNA:U2:34ABb	3771927	CR31854	0.318855	0.212457	0.591551	0.719481	NA
FBgn0004197	Ser	43275	CG6127	29.6086	1.02902	0.465793	0.0271623	0.0589022
FBgn0004198	ct	44540	CG11387	98.0877	-1.10968	0.248825	8.21e-06	4.05e-05
FBgn0004227	nonA	32603	CG4211	749.332	-0.201855	0.132287	0.127039	0.216266
FBgn0004228	mex1	39677	CG7936	30.7256	0.37646	0.678811	0.579176	0.695976
FBgn0004237	Hrb87F	48535	CG12749	717.723	0.847041	0.1476	9.54e-09	7.36e-08
FBgn0004240	DptA	37183	CG12763	3.84712	-0.712557	0.838504	0.395439	0.527042
FBgn0004242	Syt1	33473	CG3139	1088.37	-1.17099	0.196363	2.47e-09	2.08e-08
FBgn0004244	Rdl	39054	CG10537	295.848	-1.031	0.235217	1.17e-05	5.62e-05
FBgn0004359	T48	43235	CG5507	173.133	-1.688	0.197897	1.47e-17	2.77e-16
FBgn0004360	Wnt2	35975	CG1916	6.93411	2.58531	0.781414	0.000937963	0.00300751
FBgn0004362	HmgD	37481	CG17950	110.625	-0.59796	0.273418	0.0287439	0.0618875
FBgn0004363	porin	34500	CG6647	72153	-0.184893	0.14031	0.187586	0.296543
FBgn0004364	18w	37277	CG8896	172.697	-1.23164	0.209439	4.09e-09	3.31e-08
FBgn0004367	mei-41	32608	CG4252	18.4762	-0.104362	0.464061	0.822065	0.88129
FBgn0004368	Ptp4E	31425	CG6899	323.488	-0.920728	0.165052	2.43e-08	1.77e-07
FBgn0004369	Ptp99A	43469	CG11516	1439.93	-0.406691	0.205642	0.0479672	0.0960847
FBgn0004370	Ptp10D	32115	CG1817	417.95	0.0425308	0.157339	0.786919	0.856254
FBgn0004372	aly	45960	CG2075	0	NA	NA	NA	NA
FBgn0004373	fwd	45374	CG7004	818.506	-0.175847	0.162035	0.277814	0.40238
FBgn0004374	neb	35293	CG10718	10.8173	1.70193	0.650304	0.00886743	0.0222104
FBgn0004378	Klp61F	38135	CG9191	1.39591	0.985834	0.83096	0.235472	0.353436
FBgn0004379	Klp67A	39068	CG10923	3.39559	-0.331631	0.821784	0.686544	0.780346
FBgn0004380	Klp64D	38611	CG10642	401.285	0.474556	0.203014	0.0194105	0.0442083
FBgn0004381	Klp68D	39332	CG7293	229.343	-1.13266	0.194157	5.42e-09	4.3e-08
FBgn0004387	Klp98A	43310	CG5658	701.849	0.374409	0.175629	0.0330219	0.0696097
FBgn0004389	bnk	43687	CG1480	0	NA	NA	NA	NA
FBgn0004390	RasGAP1	39158	CG6721	356.534	0.458392	0.2161	0.033905	0.0711677
FBgn0004391	shtd	32473	CG9198	72.5242	1.0628	0.324052	0.00103915	0.00329464
FBgn0004394	pdm2	34673	CG12287	18.3582	1.32246	0.586383	0.0241158	0.0533057
FBgn0004395	unk	42738	CG4620	365.835	0.387819	0.227266	0.0879244	0.159546
FBgn0004396	CrebA	39682	CG7450	241.544	-0.222595	0.233981	0.341432	0.471117
FBgn0004397	Vinc	31201	CG3299	173.615	0.353529	0.213123	0.0971559	0.17366
FBgn0004400	rhi	44879	CG10683	3.16235	0.864082	0.838657	0.302862	0.42889
FBgn0004401	Pep	45961	CG6143	1308.64	-0.0408121	0.150957	0.786887	0.856254
FBgn0004403	RpS14a	47218	CG1524	3656.47	1.60274	0.25173	1.93e-10	1.88e-09
FBgn0004404	RpS14b	47219	CG1527	926.688	1.03564	0.263789	8.64e-05	0.000348406
FBgn0004406	tam	34792	CG8987	40.6807	-2.5599	0.371998	5.92e-12	6.79e-11
FBgn0004407	DNApol-gamma35	3772064	CG33650	481.803	0.982948	0.165035	2.59e-09	2.17e-08
FBgn0004414	msopa	45962	CG14560	0	NA	NA	NA	NA
FBgn0004419	me31B	34364	CG4916	904.916	0.155014	0.156085	0.320641	0.449328
FBgn0004425	LysB	38125	CG1179	22.041	-0.363512	0.435019	0.403367	0.534463
FBgn0004426	LysC	26067588	CR9111	8.48737	0.130704	0.673248	0.846066	0.898894
FBgn0004427	LysD	38127	CG9118	207.664	-0.823037	0.267044	0.00205596	0.00604482
FBgn0004428	LysE	38128	CG1180	50.9361	0.355823	0.518615	0.492648	0.621051
FBgn0004429	LysP	38129	CG9116	2635.28	-1.50606	0.221113	9.68e-12	1.07e-10
FBgn0004430	LysS	38130	CG1165	3.36282	-1.84952	0.805499	0.0216694	0.0486498
FBgn0004431	LysX	38122	CG9120	0.356006	-0.368181	0.597513	0.537769	NA
FBgn0004432	Cyp1	32595	CG9916	702.678	0.123504	0.216355	0.568108	0.685956
FBgn0004435	Galphaq	36384	CG17759	1577.14	-0.122782	0.155677	0.430289	0.562152
FBgn0004436	Ubc6	40610	CG2013	13373.5	-0.365916	0.217938	0.0931533	0.16758
FBgn0004449	Ten-m	40464	CG5723	859.384	-0.429555	0.178462	0.0160846	0.0375699
FBgn0004456	mew	32275	CG1771	576.739	-0.182483	0.135673	0.178617	0.285604
FBgn0004463	RpIII128	36289	CG8344	231.491	2.29058	0.270275	2.35e-17	4.39e-16
FBgn0004465	Su(P)	39856	CG4086	1009.13	1.19064	0.165112	5.55e-13	7.15e-12
FBgn0004507	GlyP	33386	CG7254	87618.4	-0.766431	0.124007	6.39e-10	5.79e-09
FBgn0004509	Fur1	47220	CG10772	692.577	0.408328	0.13687	0.00285138	0.00810114
FBgn0004510	Ets97D	43236	CG6338	58.1598	-0.0687123	0.34221	0.840863	0.895377
FBgn0004511	dy	32130	CG9355	0.366527	-0.0960831	0.599207	0.872605	NA
FBgn0004512	Mdr49	36428	CG3879	340.28	-0.700602	0.231625	0.00248866	0.0071756
FBgn0004513	Mdr65	38726	CG10181	226.873	-0.913765	0.229058	6.63e-05	0.000275628
FBgn0004514	Oct-TyrR	42452	CG7485	11.5399	-0.907275	0.549434	0.0986795	0.175979
FBgn0004516	Gad1	38484	CG14994	746.054	-1.1925	0.1824	6.24e-11	6.39e-10
FBgn0004552	Akh	38495	CG1171	469.328	1.60856	0.833596	0.0536485	0.105636
FBgn0004554	Edg91	42117	CG7539	2.08303	0.417707	0.825955	0.613049	0.723116
FBgn0004556	Dbp73D	39871	CG9680	66.9779	1.44564	0.351266	3.86e-05	0.000167693
FBgn0004567	slp2	33608	CG2939	12.2968	-0.192876	0.524181	0.712905	0.800187
FBgn0004569	aos	39833	CG4531	52.9707	-0.387054	0.347679	0.2656	0.388939
FBgn0004573	5-HT7	43669	CG12073	31.8111	-0.812207	0.41129	0.0482931	0.0966306
FBgn0004574	Rop	38493	CG15811	615.066	-0.332764	0.141067	0.0183291	0.0421991
FBgn0004575	Syn	41247	CG3985	267.193	-0.460387	0.194946	0.0181955	0.0419507
FBgn0004577	Pxd	2768671	CG3477	19.8234	0.205259	0.664985	0.757575	0.834307
FBgn0004580	Cbp53E	36905	CG6702	402.494	-0.66559	0.229058	0.00366348	0.0101253
FBgn0004581	bgcn	47873	CG30170	0.926181	0.0139563	0.800635	0.986092	NA
FBgn0004583	ex	33218	CG4114	236.924	-0.612753	0.193759	0.00156445	0.00473165
FBgn0004584	Rrp1	33500	CG3178	25.6931	1.08954	0.439688	0.0132125	0.0315251
FBgn0004587	B52	41670	CG10851	1005.54	-0.325713	0.132516	0.0139744	0.0330385
FBgn0004588	Eig71Ea	39700	CG16931	0	NA	NA	NA	NA
FBgn0004589	Eig71Eb	39701	CG7355	0	NA	NA	NA	NA
FBgn0004590	Eig71Ec	39703	CG7608	0	NA	NA	NA	NA
FBgn0004591	Eig71Ed	39704	CG7350	0	NA	NA	NA	NA
FBgn0004592	Eig71Ee	39706	CG7604	0.0962431	0.0540981	0.589869	0.926927	NA
FBgn0004593	Eig71Ef	39707	CG7599	0	NA	NA	NA	NA
FBgn0004594	Eig71Eg	39708	CG7336	0	NA	NA	NA	NA
FBgn0004595	pros	41363	CG17228	314.042	-1.1052	0.276719	6.5e-05	0.000270704
FBgn0004597	CycC	41801	CG7281	74.1327	0.536509	0.264369	0.0424182	0.0863857
FBgn0004598	Fur2	32604	CG18734	190.31	-0.797242	0.257123	0.00193112	0.00571505
FBgn0004606	zfh1	43650	CG1322	419.905	-0.731341	0.196505	0.000197857	0.000736745
FBgn0004607	zfh2	43795	CG1449	148.572	-0.905518	0.252538	0.000336208	0.00118627
FBgn0004611	Plc21C	33204	CG4574	562.056	-0.183018	0.147268	0.21396	0.328261
FBgn0004618	gl	42210	CG7672	0.454443	-0.196422	0.631477	0.755761	NA
FBgn0004619	GluRIA	38742	CG8442	25.4647	-0.642084	0.400134	0.108566	0.190055
FBgn0004620	GluRIIA	33788	CG6992	20.9404	-0.15887	0.454269	0.726543	0.810229
FBgn0004622	TkR99D	43551	CG7887	42.6251	0.398162	0.439411	0.364869	0.495902
FBgn0004623	Gbeta76C	40148	CG8770	0	NA	NA	NA	NA
FBgn0004629	Cys	41767	CG8050	738.212	0.405564	0.260911	0.120085	0.206172
FBgn0004635	rho	38168	CG1004	586.636	-0.932177	0.215738	1.55e-05	7.33e-05
FBgn0004636	Rap1	38244	CG1956	1306.09	0.419621	0.138455	0.00243959	0.00705095
FBgn0004638	drk	36497	CG6033	497.069	-0.0244928	0.14574	0.866538	0.912971
FBgn0004643	Zw10	47874	CG9900	116.975	0.40498	0.257593	0.11591	0.200206
FBgn0004644	hh	42737	CG4637	1.99084	-0.641503	0.838352	0.444155	0.576082
FBgn0004646	ogre	45382	CG3039	423.031	-0.759626	0.224046	0.000697661	0.00230218
FBgn0004647	N	31293	CG3936	120.407	-0.985903	0.239683	3.9e-05	0.000168915
FBgn0004648	svr	30998	CG4122	815.513	-0.203464	0.145245	0.161266	0.262413
FBgn0004649	yl	32367	CG1372	16.2552	0.578469	0.626295	NA	NA
FBgn0004650	fs(1)N	45973	CG11411	6.74319	0.79394	0.713938	NA	NA
FBgn0004652	fru	42226	CG14307	560.095	-1.32059	0.266279	7.07e-07	4.09e-06
FBgn0004654	Pgd	31185	CG3724	123.529	-0.123417	0.360676	0.732213	0.814294
FBgn0004655	wapl	31187	CG3707	339.435	-0.462108	0.160473	0.003981	0.0108839
FBgn0004656	fs(1)h	31722	CG2252	1542.18	-0.687035	0.132602	2.2e-07	1.38e-06
FBgn0004657	mys	44885	CG1560	3539.13	-1.22144	0.136521	3.66e-19	7.95e-18
FBgn0004666	sim	41612	CG7771	0	NA	NA	NA	NA
FBgn0004687	Mlc-c	31474	CG3201	416.905	-0.019911	0.200233	0.92079	0.949511
FBgn0004698	Xpc	36697	CG8153	1119.46	0.631732	0.210522	0.00269278	0.00769556
FBgn0004777	Ccp84Ag	40819	CG2342	0	NA	NA	NA	NA
FBgn0004778	Ccp84Af	40820	CG1331	0	NA	NA	NA	NA
FBgn0004779	Ccp84Ae	40821	CG1330	0.293501	-0.357385	0.590411	0.544969	NA
FBgn0004780	Ccp84Ad	40822	CG2341	0	NA	NA	NA	NA
FBgn0004781	Ccp84Ac	40823	CG1327	0	NA	NA	NA	NA
FBgn0004782	Ccp84Ab	40824	CG1252	0	NA	NA	NA	NA
FBgn0004783	Ccp84Aa	40825	CG2360	0	NA	NA	NA	NA
FBgn0004784	inaC	36897	CG6518	0.688412	0.221375	0.737958	0.76419	NA
FBgn0004795	retn	45976	CG5403	100.384	0.87034	0.712537	0.22191	0.337364
FBgn0004797	mdy	44887	CG31991	129.892	-0.0834985	0.283728	0.768536	0.84337
FBgn0004811	fs(2)ltoPP43	49505	CG10528	46.35	-1.94397	0.367655	1.24e-07	8.13e-07
FBgn0004828	His3.3B	31848	CG8989	2396.79	-0.303556	0.148694	0.0412035	0.0842872
FBgn0004832	Xpac	31357	CG6358	60.4738	-0.138297	0.304505	0.649707	0.751609
FBgn0004837	Su(H)	34881	CG3497	27.3056	0.17667	0.380738	0.642633	0.746255
FBgn0004838	Hrb27C	33968	CG10377	5207.21	-0.0104853	0.11952	0.930092	0.955218
FBgn0004839	otk	36283	CG8967	18.9065	1.51178	0.614082	0.0138221	0.0327139
FBgn0004841	TkR86C	41286	CG6515	3.5139	-1.26584	0.794819	0.111246	0.193811
FBgn0004842	RYa-R	43253	CG5811	1.12453	0.453325	0.83317	0.586375	NA
FBgn0004852	Ac76E	40180	CG7978	1370.48	0.022041	0.169884	0.896771	0.933249
FBgn0004854	B-H2	32723	CG5488	1.51854	-0.485997	0.826899	0.55671	0.677409
FBgn0004855	RpII15	41741	CG3284	160.43	0.616627	0.236534	0.0091359	0.0227936
FBgn0004856	Bx42	31840	CG8264	202.627	1.21846	0.234609	2.06e-07	1.3e-06
FBgn0004858	elB	34844	CG4220	196.041	-1.4605	0.197505	1.42e-13	1.92e-12
FBgn0004859	ci	43767	CG2125	1196.86	-1.54865	0.14594	2.63e-26	8.89e-25
FBgn0004860	ph-d	44889	CG3895	49.983	-1.08491	0.328658	0.000963351	0.00308255
FBgn0004861	ph-p	31181	CG18412	186.53	0.117155	0.195098	0.548178	0.67053
FBgn0004862	bap	42537	CG7902	3.9077	-0.347856	0.808389	0.666972	0.765709
FBgn0004863	C15	42544	CG7937	2.86529	-0.567655	0.795564	0.475521	0.60553
FBgn0004864	hop	32080	CG1594	287.085	0.177459	0.172368	0.303228	0.429184
FBgn0004865	Eip78C	40345	CG18023	62.9194	-1.06583	0.28973	0.000234428	0.000859965
FBgn0004867	RpS2	34309	CG5920	1454.04	1.24274	0.265829	2.94e-06	1.54e-05
FBgn0004868	Gdi	34264	CG4422	1189.53	0.576107	0.145909	7.87e-05	0.000321105
FBgn0004870	bab1	38116	CG9097	7.6419	-0.254141	0.651295	0.696382	0.788151
FBgn0004872	piwi	34521	CG6122	2.08922	1.29181	0.790831	0.102367	0.181424
FBgn0004875	enc	44543	CG10847	1277.62	-0.907277	0.170262	9.89e-08	6.54e-07
FBgn0004876	cdi	42289	CG6027	1364.18	-1.64621	0.169391	2.52e-22	6.81e-21
FBgn0004878	cas	44018	CG2102	2.20791	0.291543	0.838422	0.728045	0.811235
FBgn0004880	scrt	38469	CG1130	88.0798	-0.713174	0.331523	0.0314598	0.0668394
FBgn0004882	orb	42752	CG10868	27.0978	0.29242	0.555028	0.598293	0.711811
FBgn0004885	tok	42944	CG6863	195.389	0.147738	0.223032	0.507711	0.634376
FBgn0004888	Scsalpha1	38447	CG1065	17639.6	0.706913	0.185479	0.000138248	0.000533417
FBgn0004889	tws	47877	CG6235	1172.87	0.31163	0.164639	0.0583835	0.113459
FBgn0004892	sob	33581	CG3242	7.60345	0.498039	0.781071	0.523711	0.649079
FBgn0004893	bowl	33602	CG10021	165.811	-0.44489	0.207087	0.0316878	0.0671752
FBgn0004895	FoxL1	38471	CG1132	19.4243	-4.12326	0.623739	3.83e-11	3.99e-10
FBgn0004896	fd59A	37631	CG3668	0.157912	0.0540981	0.589869	0.926927	NA
FBgn0004897	fd96Ca	43010	CG11921	0	NA	NA	NA	NA
FBgn0004898	fd96Cb	43011	CG11922	0	NA	NA	NA	NA
FBgn0004901	Prat	40935	CG2867	46.6063	0.173732	0.328705	0.597129	0.710815
FBgn0004903	Rb97D	43231	CG6354	401.902	-0.261324	0.148565	0.0785791	0.14528
FBgn0004907	14-3-3zeta	36059	CG17870	12458.8	0.350778	0.127678	0.00600749	0.0156905
FBgn0004908	Arl2	40993	CG7435	17.276	-0.273703	0.483546	0.571371	0.688978
FBgn0004910	Eip63F-1	47878	CG15855	1505.58	-0.746967	0.17937	3.12e-05	0.000138575
FBgn0004911	asRNA:Eig63F-2	4379905	CR32265	10.5551	0.0420783	0.587606	0.942913	0.962475
FBgn0004913	Gnf1	40607	CG1119	1349.05	0.530206	0.175546	0.00252503	0.00726697
FBgn0004914	Hnf4	44544	CG9310	994.752	-0.129071	0.161571	0.424377	0.556402
FBgn0004915	TfIIB	34430	CG5193	463.984	-0.0430868	0.162451	0.790833	0.859411
FBgn0004919	gol	38006	CG2679	232.562	-0.609552	0.184537	0.000956086	0.00306111
FBgn0004921	Ggamma1	35881	CG8261	1755.14	-0.501195	0.122821	4.49e-05	0.000192533
FBgn0004924	Top1	32458	CG6146	1853.75	-0.0013159	0.133835	0.992155	0.994717
FBgn0004926	eIF2beta	39433	CG4153	1265.51	3.38377	0.193842	3.08e-68	4.65e-66
FBgn0004956	upd1	32813	CG5993	0	NA	NA	NA	NA
FBgn0004957	por	32818	CG6205	12.9901	1.24681	0.567651	0.0280608	0.0605608
FBgn0004959	phm	32857	CG6578	139.415	-2.84862	0.340536	6.01e-17	1.08e-15
FBgn0005198	gig	40201	CG6975	775.419	0.705716	0.183118	0.000116254	0.000457483
FBgn0005278	Sam-S	48552	CG2674	3116.87	0.693707	0.144769	1.65e-06	9.06e-06
FBgn0005322	nmd	44021	CG5395	600.328	0.276691	0.150864	0.0666473	0.1266
FBgn0005355	Su(fu)	41565	CG6054	102.457	0.515795	0.236305	0.029054	0.0624193
FBgn0005386	ash1	40133	CG8887	310.26	-0.463375	0.218148	0.0336589	0.0707468
FBgn0005390	fs(1)M3	45994	CG4790	13.6175	1.64367	0.812273	NA	NA
FBgn0005391	Yp2	31938	CG2979	10657.3	-1.87037	0.325066	8.72e-09	6.78e-08
FBgn0005411	U2af50	32602	CG9998	203.558	0.683679	0.197607	0.000540604	0.00182944
FBgn0005427	ewg	30975	CG3114	1011.36	-0.762051	0.185967	4.17e-05	0.000179976
FBgn0005533	RpS17	39088	CG3922	4981.38	0.437377	0.19742	0.026728	0.058146
FBgn0005536	Mbs	49070	CG32156	4909.72	-0.49611	0.138459	0.000339578	0.00119528
FBgn0005558	ey	43812	CG1464	10.729	-0.977472	0.598427	0.102384	0.181425
FBgn0005561	sv	43825	CG11049	11.2225	-0.967134	0.646074	0.134409	0.226437
FBgn0005564	Shal	40129	CG9262	167.089	-1.34319	0.219347	9.15e-10	8.14e-09
FBgn0005585	Calr	41166	CG9429	1611.92	0.585711	0.220415	0.00787654	0.0200004
FBgn0005586	Rab3	36127	CG7576	184.28	-0.680895	0.232524	0.00340851	0.00949545
FBgn0005590	scw	46000	CG31695	0	NA	NA	NA	NA
FBgn0005593	RpL7	34352	CG4897	7427.96	0.935876	0.199628	2.76e-06	1.45e-05
FBgn0005596	yem	43439	CG14513	46.6912	0.655382	0.360299	0.0689126	0.130356
FBgn0005612	Sox14	37822	CG3090	603.484	-1.5356	0.227038	1.35e-11	1.47e-10
FBgn0005613	Sox15	36575	CG8404	2.11779	-0.0639283	0.835378	0.939001	0.959744
FBgn0005614	trpl	36003	CG18345	4.39067	0.826488	0.795445	0.298793	0.42501
FBgn0005616	msl-2	33565	CG3241	172.948	-0.720433	0.191468	0.000168096	0.00063352
FBgn0005617	msl-1	35121	CG10385	470.103	-0.61548	0.173677	0.000394374	0.00136779
FBgn0005619	Hdc	36076	CG3454	4.55078	0.252026	0.716191	0.724915	0.808908
FBgn0005624	Psc	36431	CG3886	37.6643	-0.445425	0.352273	0.206076	0.318865
FBgn0005626	ple	38746	CG10118	451.297	0.956976	0.735224	0.193049	0.302977
FBgn0005631	robo1	37603	CG13521	262.024	-1.35567	0.206804	5.55e-11	5.71e-10
FBgn0005632	faf	43749	CG1945	3541.24	0.154855	0.129111	0.230375	0.347319
FBgn0005633	fln	40185	CG7445	138546	0.572908	0.18402	0.00185016	0.0055084
FBgn0005636	nvy	37886	CG3385	43.3948	-0.972925	0.331862	0.00337092	0.00940277
FBgn0005638	slbo	37889	CG4354	292.987	-2.02353	0.17049	1.72e-32	8.41e-31
FBgn0005640	Eip63E	38433	CG10579	499.846	1.17958	0.187088	2.88e-10	2.73e-09
FBgn0005642	wdn	43398	CG1454	78.1094	0.0603548	0.273406	0.825286	0.883202
FBgn0005648	Pabp2	35788	CG2163	130.252	0.625317	0.23571	0.00798033	0.0202497
FBgn0005649	Rox8	42848	CG5422	877.468	-1.01441	0.187004	5.81e-08	3.97e-07
FBgn0005654	Orc3	36454	CG4088	18.1262	0.75628	0.470904	0.10827	0.189596
FBgn0005655	PCNA	37290	CG9193	1.69754	0.919528	0.837678	0.272331	0.396233
FBgn0005658	Ets65A	38700	CG7018	11.4871	-1.27253	0.561884	0.0235283	0.0521981
FBgn0005659	Ets98B	43334	CG5583	70.2848	-0.770343	0.337896	0.0226182	0.0504468
FBgn0005660	Ets21C	33229	CG2914	15.6475	0.464567	0.683781	0.496879	0.624935
FBgn0005664	Crys	34604	CG16963	0	NA	NA	NA	NA
FBgn0005666	bt	43814	CG32019	161426	0.467292	0.162295	0.00398583	0.0108944
FBgn0005670	Cyp4d1	31188	CG3656	6.14305	0.0268562	0.671834	0.968113	0.979522
FBgn0005671	Vha55	41550	CG17369	7843.41	-1.01478	0.231554	1.17e-05	5.64e-05
FBgn0005672	spi	35253	CG10334	439.732	-0.215267	0.18978	0.256669	0.378408
FBgn0005674	GluProRS	42834	CG5394	5144.96	3.40231	0.182906	3.13e-77	6.19e-75
FBgn0005677	dac	34982	CG4952	6.16496	-0.456329	0.7009	0.515007	0.640988
FBgn0005683	pie	44315	CG5354	6.27864	1.64883	0.699208	0.0183671	0.0422567
FBgn0005694	Aef1	40370	CG5683	308.303	0.0781191	0.179579	0.663554	0.762988
FBgn0005695	gcl	35864	CG8411	626.325	0.116031	0.170757	0.496817	0.624929
FBgn0005696	DNApol-alpha73	43278	CG5923	3.3549	0.51819	0.780109	0.506528	0.633356
FBgn0005771	noc	34847	CG4491	517.247	-1.7274	0.157995	7.99e-28	2.94e-26
FBgn0005775	Con	38590	CG7503	33.8453	-1.06258	0.391983	0.00671265	0.0173406
FBgn0005777	PpD3	49779	CG8402	226.875	0.803209	0.186025	1.58e-05	7.41e-05
FBgn0005778	PpD5	44148	CG10138	0	NA	NA	NA	NA
FBgn0005779	PpD6	49780	CG8822	0	NA	NA	NA	NA
FBgn0008635	betaCOP	32820	CG6223	591.677	0.785123	0.189303	3.36e-05	0.000148117
FBgn0008636	hbn	47894	CG33152	0.192486	0.162888	0.590903	0.78281	NA
FBgn0008646	E5	45396	CG9930	1.58072	-0.303916	0.831253	0.714655	0.801359
FBgn0008651	lbl	42541	CG6570	0.658927	0.262366	0.739379	0.722705	NA
FBgn0010014	CanB	44317	CG4209	43.1307	-0.109748	0.337	0.744681	0.823862
FBgn0010015	CanA1	43670	CG1455	2031.5	-0.610656	0.214902	0.0044895	0.0121097
FBgn0010019	Cyp4g1	30986	CG3972	7129.8	-0.220781	0.795319	0.781319	0.852769
FBgn0010038	GstD2	48335	CG4181	28.0548	3.71634	0.570437	7.27e-11	7.38e-10
FBgn0010039	GstD3	48336	CG4381	98.6079	0.728581	0.400838	0.0691182	0.130677
FBgn0010040	GstD4	48337	CG11512	1.74773	1.19165	0.835419	0.15375	0.252412
FBgn0010041	GstD5	48338	CG12242	434.692	6.19402	0.399064	2.49e-54	2.6e-52
FBgn0010042	GstD6	48339	CG4423	4.39796	1.0842	0.784597	0.167015	0.270192
FBgn0010043	GstD7	48340	CG4371	2.78273	1.37989	0.828118	0.0956532	0.171341
FBgn0010044	GstD8	48341	CG4421	5.95695	3.14142	0.818304	0.000123569	0.000482774
FBgn0010051	Itpr	40664	CG1063	839.032	-0.773654	0.127589	1.33e-09	1.17e-08
FBgn0010052	Jhe	36780	CG8425	19.6237	-1.98436	0.584035	0.000679621	0.00225016
FBgn0010053	Jheh1	251984	CG15101	313.742	-0.753489	0.2016	0.000185823	0.000695029
FBgn0010078	RpL23	37628	CG3661	2800.9	0.525667	0.274204	0.0552297	0.108357
FBgn0010097	gammaTub37C	35199	CG17566	0.965654	0.60457	0.657755	0.358021	NA
FBgn0010100	mAcon1	44149	CG9244	253059	-0.160913	0.132442	0.224377	0.340022
FBgn0010105	comm	39717	CG17943	27.3789	-0.841966	0.3814	0.0272743	0.0590744
FBgn0010109	dpn	35800	CG8704	0.305499	-0.0929258	0.590723	0.875002	NA
FBgn0010113	hdc	43604	CG15532	164.601	0.60402	0.256728	0.0186345	0.0427184
FBgn0010114	hig	35949	CG2040	210.617	-0.943587	0.202838	3.29e-06	1.72e-05
FBgn0010173	RpA-70	40972	CG9633	1677.32	2.66199	0.14695	2.43e-73	4.26e-71
FBgn0010194	Wnt5	32838	CG6407	11.3958	-0.784178	0.561855	0.162807	0.264446
FBgn0010197	Gyc32E	34553	CG33114	4.02758	0.470408	0.757534	0.534618	0.658523
FBgn0010198	RpS15Aa	44150	CG2033	5820.59	0.513734	0.134081	0.000127354	0.000496851
FBgn0010213	Sod2	36878	CG8905	10108.5	-0.707823	0.157248	6.75e-06	3.39e-05
FBgn0010215	alpha-Cat	40517	CG17947	917.877	-0.102575	0.15811	0.516496	0.642489
FBgn0010217	ATPsynbeta	43829	CG11154	788462	-0.248705	0.153575	0.105353	0.185686
FBgn0010220	Dbp45A	35917	CG12759	168.814	1.25709	0.231274	5.46e-08	3.76e-07
FBgn0010222	Nmdmc	47895	CG18466	351.504	1.55263	0.194936	1.65e-15	2.67e-14
FBgn0010223	Galphaf	39861	CG12232	22.7855	0.237208	0.654879	0.71719	0.802925
FBgn0010225	Gel	46008	CG1106	1631.57	-0.577444	0.133513	1.53e-05	7.21e-05
FBgn0010226	GstS1	36927	CG8938	96126.3	1.36151	0.179803	3.67e-14	5.24e-13
FBgn0010228	HmgZ	37480	CG17921	3077.49	-0.962269	0.116831	1.77e-16	3.05e-15
FBgn0010235	Klc	39445	CG5433	660.846	-0.138234	0.137406	0.314404	0.442012
FBgn0010238	Lac	36363	CG12369	225.18	-0.564221	0.25854	0.0290846	0.0624728
FBgn0010240	Lcch3	32554	CG17336	20.4903	-1.26253	0.477286	0.00816365	0.0206571
FBgn0010241	Mdr50	36582	CG8523	28.5112	0.130969	0.715724	0.854807	0.904556
FBgn0010246	Myo61F	38153	CG9155	189.769	0.315786	0.374024	0.398506	0.529612
FBgn0010247	Parp	3355109	CG40411	180.986	-0.315771	0.212163	0.13666	0.229554
FBgn0010258	Rbp4	41668	CG9654	7.89839	0.508592	0.687668	0.459549	0.590554
FBgn0010263	Rbp9	33498	CG3151	4615.35	0.352592	0.129729	0.00656948	0.0170132
FBgn0010265	RpS13	34149	CG13389	7698.25	0.814706	0.149332	4.88e-08	3.39e-07
FBgn0010269	Dsor1	31872	CG15793	148.776	0.886863	0.205023	1.52e-05	7.2e-05
FBgn0010278	Ssrp	37767	CG4817	1519.23	5.06068	0.209959	2.32e-128	1.48e-125
FBgn0010280	Taf4	39765	CG5444	778.072	0.0347967	0.144208	0.809327	0.872357
FBgn0010282	TfIIFalpha	40790	CG10281	654.844	1.48535	0.176581	4.04e-17	7.35e-16
FBgn0010287	Trf	34102	CG7562	4.30825	0.736533	0.779564	0.34476	0.474383
FBgn0010288	Uch	33397	CG4265	1907.79	2.58642	0.193616	1.06e-40	6.84e-39
FBgn0010292	bys	31701	CG1430	167.19	0.783364	0.231721	0.000723201	0.00237702
FBgn0010294	ng2	31298	CG14266	0	NA	NA	NA	NA
FBgn0010295	ng3	31299	CG10788	0	NA	NA	NA	NA
FBgn0010296	ng4	31301	CG10789	0	NA	NA	NA	NA
FBgn0010300	brat	35197	CG10719	113.792	-0.881284	0.228206	0.000112556	0.000443895
FBgn0010303	hep	32256	CG4353	475.845	-0.404835	0.176539	0.0218376	0.0489264
FBgn0010309	pigeon	35200	CG10739	42.6828	-0.743789	0.391378	0.0573758	0.111881
FBgn0010313	corto	40616	CG2530	172.347	-1.28711	0.199232	1.04e-10	1.05e-09
FBgn0010314	Cks30A	34250	CG3738	5.34762	-1.04882	0.73554	0.153893	0.252608
FBgn0010315	CycD	32551	CG9096	101.568	0.376495	0.236397	0.111241	0.193811
FBgn0010316	dap	36001	CG1772	137.374	-1.10349	0.263603	2.84e-05	0.000127039
FBgn0010317	CycJ	38428	CG10308	3.61247	-0.374985	0.788905	0.634556	0.739817
FBgn0010323	Gsc	33240	CG2851	0.415098	0.427569	0.683332	0.531504	NA
FBgn0010328	woc	47249	CG5965	374.113	-0.738956	0.168028	1.09e-05	5.28e-05
FBgn0010329	Tbh	31718	CG1543	33.7515	-0.207276	0.454211	0.648143	0.750507
FBgn0010333	Rac1	38146	CG2248	387.371	-0.0639101	0.148792	0.667539	0.765978
FBgn0010339	128up	36288	CG8340	192.873	1.62037	0.231786	2.73e-12	3.25e-11
FBgn0010340	140up	41720	CG9852	297.596	0.842187	0.17172	9.37e-07	5.33e-06
FBgn0010341	Cdc42	32981	CG12530	453.909	0.225732	0.155436	0.146431	0.243187
FBgn0010342	Map60	35991	CG1825	47.9044	-0.205709	0.314472	0.513021	0.639174
FBgn0010348	Arf79F	40506	CG8385	2067.9	0.738323	0.131551	1.99e-08	1.49e-07
FBgn0010350	Cds	43950	CG7962	1687.36	0.795293	0.147739	7.32e-08	4.94e-07
FBgn0010352	Nc73EF	39899	CG11661	108465	-0.162444	0.153233	0.289094	0.414796
FBgn0010355	Taf1	40813	CG17603	456.012	-0.923333	0.146695	3.09e-10	2.92e-09
FBgn0010356	Taf5	47900	CG7704	136.223	0.411074	0.219552	0.0611604	0.118054
FBgn0010357	betaTry	47901	CG18211	2908.68	-0.268993	0.520775	0.605489	0.717233
FBgn0010358	deltaTry	48343	CG12351	1.82513	0.105736	0.836348	0.899394	0.934906
FBgn0010359	gammaTry	36221	CG30028	9.07755	0.98237	0.636061	0.122478	0.209452
FBgn0010379	Akt1	41957	CG4006	2526.15	1.33816	0.209113	1.56e-10	1.55e-09
FBgn0010380	AP-1-2beta	32987	CG12532	858.844	0.47274	0.166856	0.00460823	0.0124054
FBgn0010382	CycE	34924	CG3938	8.22729	-0.245595	0.620081	0.692054	0.784641
FBgn0010383	Cyp18a1	32858	CG6816	224.943	-1.95006	0.218064	3.8e-19	8.23e-18
FBgn0010385	Def	36047	CG1385	9.14753	1.09166	0.742107	0.141285	0.235793
FBgn0010387	Acbp2	38784	CG8627	199.367	0.806855	0.800955	0.313759	0.441218
FBgn0010388	Dro	36635	CG10816	1.47893	0.521481	0.821116	0.525371	0.6501
FBgn0010389	htl	42160	CG7223	1006.35	-0.755604	0.193999	9.82e-05	0.000391426
FBgn0010391	SrpRalpha	47251	CG2522	675.169	0.846665	0.171864	8.38e-07	4.8e-06
FBgn0010395	Itgbn	35368	CG1762	61.3311	0.10296	0.294754	0.726859	0.810412
FBgn0010397	LamC	36615	CG10119	116.632	0.34442	0.304221	0.257576	0.379437
FBgn0010398	Lrr47	34449	CG6098	38.7042	0.233445	0.343789	0.497116	0.625092
FBgn0010399	Nmdar1	40665	CG2902	51.8846	-0.937657	0.317378	0.00313289	0.00881115
FBgn0010401	Os-C	40942	CG3250	0.0962431	0.0540981	0.589869	0.926927	NA
FBgn0010403	Obp83b	40738	CG11422	0	NA	NA	NA	NA
FBgn0010406	RNaseX25	38885	CG8194	2049.12	-0.20414	0.169625	0.228791	0.345219
FBgn0010407	Ror	34367	CG4926	4.54529	-0.792293	0.773895	0.305942	0.43207
FBgn0010408	RpS9	39108	CG3395	3038.38	1.25362	0.270415	3.55e-06	1.84e-05
FBgn0010409	RpL18A	36985	CG6510	4427.47	0.983261	0.193567	3.78e-07	2.3e-06
FBgn0010411	RpS18	37292	CG8900	5114.43	1.51836	0.210047	4.88e-13	6.31e-12
FBgn0010412	RpS19a	32635	CG4464	1939.34	1.3321	0.226314	3.96e-09	3.21e-08
FBgn0010414	SerT	37895	CG4545	12.2093	-0.358187	0.527572	0.497179	0.625092
FBgn0010415	Sdc	37447	CG10497	1087.56	-0.431781	0.132626	0.00113143	0.00355036
FBgn0010416	TH1	32607	CG9984	96.9553	0.181764	0.260557	0.485429	0.614086
FBgn0010417	Taf6	40134	CG32211	216.53	1.08089	0.185574	5.73e-09	4.53e-08
FBgn0010421	TfIIFbeta	41290	CG6538	230.713	0.163632	0.182323	0.369462	0.500768
FBgn0010422	TfIIS	34883	CG3710	153.27	0.538844	0.238686	0.0239739	0.0530136
FBgn0010423	TpnC47D	36195	CG9073	14.8039	0.392285	0.608771	0.519323	0.6453
FBgn0010424	TpnC73F	39916	CG7930	97.7047	0.386817	0.366468	0.291185	0.417024
FBgn0010425	epsilonTry	49080	CG18681	1031.47	-0.754151	0.551956	0.171837	0.276658
FBgn0010431	mtrm	38958	CG18543	2.08226	0.684379	0.832625	0.411104	0.542797
FBgn0010433	ato	40975	CG7508	0	NA	NA	NA	NA
FBgn0010434	cora	37205	CG11949	4766.33	0.118165	0.124476	0.34247	0.472189
FBgn0010435	emp	37999	CG2727	736.31	-0.409085	0.293626	0.163553	0.265301
FBgn0010438	mtSSB	41968	CG4337	21.9688	-0.0303993	0.437541	0.94461	0.963394
FBgn0010441	pll	43283	CG5974	63.352	0.110882	0.298972	0.710729	0.7989
FBgn0010452	trn	39491	CG11280	39.8913	0.303444	0.467289	0.516099	0.642126
FBgn0010453	Wnt4	34007	CG4698	8.17234	1.24577	0.68149	0.0675486	0.128065
FBgn0010470	Fkbp14	37449	CG9847	500.672	-0.163559	0.18668	0.380952	0.513016
FBgn0010473	tutl	46015	CG15427	332.874	-1.0093	0.210704	1.67e-06	9.13e-06
FBgn0010482	l(2)01289	46017	CG9432	38430.2	-0.532415	0.223197	0.0170604	0.0395907
FBgn0010488	NAT1	46020	CG3845	5380.25	0.296615	0.146045	0.0422559	0.0860713
FBgn0010497	dmGlut	47253	CG5304	192.237	0.37937	0.265061	0.152357	0.250616
FBgn0010501	Dcp-1	37729	CG5370	12.2713	0.533701	0.541321	0.324171	0.453396
FBgn0010504	kermit	46027	CG11546	191.074	1.43278	0.301877	2.07e-06	1.11e-05
FBgn0010516	wal	36252	CG8996	3665.02	-0.265919	0.153738	0.0836855	0.152772
FBgn0010520	Bka	46032	CG4539	36.8905	0.657727	0.356032	0.0646923	0.123599
FBgn0010531	Ccs	46035	CG17753	148.049	1.01044	0.207839	1.16e-06	6.53e-06
FBgn0010548	Aldh-III	45398	CG11140	748.258	0.00731665	0.14385	0.959435	0.973673
FBgn0010549	l(2)03659	47905	CG8799	1.93131	0.968597	0.739525	0.190279	0.299841
FBgn0010551	Phb2	46038	CG15081	1043	2.47913	0.217259	3.69e-30	1.58e-28
FBgn0010583	dock	33262	CG3727	501.072	1.04516	0.172437	1.35e-09	1.19e-08
FBgn0010590	Prosbeta1	46058	CG8392	1137.98	2.52433	0.175946	1.11e-46	9.35e-45
FBgn0010591	Sply	46059	CG8946	158.173	-0.0661845	0.226907	0.77053	0.844554
FBgn0010602	lwr	33226	CG3018	402.54	-0.129844	0.217629	0.550752	0.672997
FBgn0010607	l(2)05714	46066	CG8886	101.165	-0.169165	0.246683	0.492865	0.621108
FBgn0010611	Hmgs	44154	CG4311	1559.65	1.82798	0.212284	7.24e-18	1.42e-16
FBgn0010612	ATPsynG	46069	CG6105	42292.8	-0.273519	0.243501	0.261319	0.383909
FBgn0010620	CG10939	44155	CG10939	279.837	-0.399544	0.214147	0.0620769	0.119526
FBgn0010621	CCT5	36308	CG8439	265.551	2.18216	0.207487	7.21e-26	2.38e-24
FBgn0010622	DCTN3-p24	46074	CG9893	100.091	0.221658	0.227821	0.330579	0.460406
FBgn0010638	Sec61beta	46080	CG10130	88.0309	0.212948	0.299499	0.477075	0.606837
FBgn0010651	MFS14	46085	CG15095	2600.53	-1.07632	0.298006	0.000304139	0.00108459
FBgn0010660	Nup214	46091	CG3820	283.227	-1.16971	0.22146	1.28e-07	8.37e-07
FBgn0010741	Pfdn2	46121	CG6302	385.446	1.4757	0.169427	3.04e-18	6.14e-17
FBgn0010747	Srp54k	38593	CG4659	824.506	0.772787	0.144218	8.39e-08	5.61e-07
FBgn0010750	atms	40593	CG2503	251.203	0.759523	0.181652	2.9e-05	0.000129695
FBgn0010762	simj	39212	CG32067	698.329	-1.47582	0.156911	5.18e-21	1.27e-19
FBgn0010768	sqz	42300	CG5557	145.387	-1.23181	0.230797	9.44e-08	6.26e-07
FBgn0010770	ppan	42502	CG5786	52.6092	0.409597	0.315508	0.194214	0.30454
FBgn0010772	Xe7	40699	CG2179	1445.86	-0.537408	0.121868	1.03e-05	5.02e-05
FBgn0010774	Ref1	44029	CG1101	414.809	1.428	0.215542	3.47e-11	3.63e-10
FBgn0010786	l(3)02640	46140	CG9165	1334.28	-0.0866453	0.218902	0.692239	0.784769
FBgn0010803	TrpRS	45399	CG9735	302.31	1.86622	0.215935	5.5e-18	1.1e-16
FBgn0010808	Chchd3	43672	CG1715	6519.75	0.174564	0.195083	0.370883	0.502319
FBgn0010812	unc-45	44910	CG2708	1128.07	1.58024	0.144036	5.26e-28	1.96e-26
FBgn0010825	Gug	46156	CG6964	1138.88	-0.699262	0.139597	5.47e-07	3.22e-06
FBgn0010830	l(3)04053	46158	CG11238	131.099	0.42199	0.22989	0.0664148	0.126286
FBgn0010877	l(3)05822	47260	CG7129	1073.73	-0.708438	0.241998	0.00341753	0.00951813
FBgn0010894	sinu	46187	CG10624	191.307	-0.447685	0.203703	0.0279678	0.060396
FBgn0010905	Spn	46194	CG16757	630.931	0.93187	0.233884	6.77e-05	0.000280939
FBgn0010909	msn	44030	CG16973	951.297	-0.48372	0.155567	0.00187465	0.00556458
FBgn0010926	l(3)07882	46201	CG5824	124.262	0.805957	0.263123	0.00219102	0.0063937
FBgn0011016	SsRbeta	39768	CG5474	389.93	0.0306082	0.177043	0.862742	0.910118
FBgn0011020	Sas-4	40859	CG10061	41.947	-0.495547	0.347756	0.154162	0.252974
FBgn0011202	dia	35340	CG1768	351.253	0.0534753	0.201668	0.790882	0.859411
FBgn0011204	cue	38174	CG12086	7185.64	0.022841	0.212988	0.914598	0.945108
FBgn0011205	fbl	46234	CG5725	503.87	0.00407706	0.175229	0.981437	0.98805
FBgn0011206	bol	39049	CG4760	3416.33	-1.11065	0.174983	2.19e-10	2.12e-09
FBgn0011207	pelo	34286	CG3959	281.388	0.717712	0.167634	1.86e-05	8.64e-05
FBgn0011211	blw	37617	CG3612	192441	-0.25131	0.160334	0.117017	0.201732
FBgn0011217	eff	41785	CG7425	5349.39	-0.281503	0.128804	0.0288513	0.0620329
FBgn0011224	heph	48571	CG31000	563.012	-0.339984	0.219528	0.121453	0.20801
FBgn0011225	jar	42889	CG5695	427.222	-0.596808	0.181195	0.000988685	0.00315619
FBgn0011227	ox	45401	CG8764	19439.3	-0.148719	0.233169	0.523592	0.649073
FBgn0011230	poe	46243	CG14472	19609.4	0.375828	0.209576	0.0729281	0.136738
FBgn0011232	scat	47942	CG3766	206.931	-0.168452	0.178597	0.34558	0.475331
FBgn0011236	ken	37785	CG5575	78.5281	-0.350875	0.288242	0.223493	0.339249
FBgn0011239	ms(2)35Ci	49529	CG31733	0	NA	NA	NA	NA
FBgn0011244	Hsp60B	48572	CG2830	0	NA	NA	NA	NA
FBgn0011259	Sema1a	34192	CG18405	122.184	-0.879608	0.232458	0.000154365	0.00058768
FBgn0011260	Sema2a	36846	CG4700	247.252	-0.713521	0.213262	0.000820603	0.00265548
FBgn0011270	Pglym87	46246	CG17645	0	NA	NA	NA	NA
FBgn0011272	RpL13	34329	CG4651	1340.29	1.48714	0.252305	3.76e-09	3.08e-08
FBgn0011273	Acam	44913	CG17769	0	NA	NA	NA	NA
FBgn0011274	Dif	35045	CG6794	253.537	-0.683008	0.184413	0.000212486	0.000785472
FBgn0011276	HLH3B	31249	CG2655	0	NA	NA	NA	NA
FBgn0011277	HLH4C	31397	CG3052	0.829742	0.089179	0.751733	0.905568	NA
FBgn0011278	lbe	42542	CG6545	0	NA	NA	NA	NA
FBgn0011279	Obp69a	39411	CG10436	0.678473	0.0659423	0.68548	0.923363	NA
FBgn0011280	Obp19d	33040	CG1668	3.3125	-0.143358	0.825136	0.862071	0.90981
FBgn0011281	Obp83a	40737	CG11421	0	NA	NA	NA	NA
FBgn0011282	Obp84a	40874	CG1176	0	NA	NA	NA	NA
FBgn0011283	Obp28a	34031	CG6641	0.307693	-0.0725211	0.591006	0.902338	NA
FBgn0011284	RpS4	39484	CG11276	5981.67	0.140892	0.169936	0.407053	0.53856
FBgn0011286	RyR	49090	CG10844	24697.1	0.504095	0.154711	0.00112085	0.00352226
FBgn0011288	Snap25	3355084	CG40452	535.778	0.552595	0.168066	0.00100914	0.00321299
FBgn0011289	TfIIA-L	43284	CG5930	417.908	0.480673	0.169802	0.00464338	0.0124815
FBgn0011290	Taf12	41406	CG17358	161.335	0.429038	0.265456	0.106045	0.186543
FBgn0011291	Taf11	34293	CG4079	81.6519	-0.199572	0.245853	0.416933	0.548296
FBgn0011293	a10	39906	CG6642	0	NA	NA	NA	NA
FBgn0011294	a5	33317	CG5430	0	NA	NA	NA	NA
FBgn0011296	l(2)efl	37744	CG4533	265.376	1.00028	0.338982	0.00316923	0.00889725
FBgn0011297	Alg3	37754	CG4084	196.543	3.51934	0.257082	1.17e-42	8.22e-41
FBgn0011300	babo	35900	CG8224	827.314	-2.01551	0.158764	6.3e-37	3.72e-35
FBgn0011305	Rsf1	34370	CG5655	242.425	-0.00135734	0.182958	0.994081	0.99628
FBgn0011327	Uch-L5	39102	CG3431	121.364	1.55244	0.309406	5.24e-07	3.1e-06
FBgn0011335	vers	39374	CG6801	97.2875	-0.396834	0.235129	0.0914642	0.164951
FBgn0011336	Stt3B	43005	CG7748	788	1.24914	0.163218	1.96e-14	2.9e-13
FBgn0011361	ND-ACP	38154	CG9160	16290.2	0.218725	0.195791	0.263935	0.386969
FBgn0011455	ND-SGDH	46260	CG9762	18169.7	-0.587772	0.136269	1.61e-05	7.55e-05
FBgn0011474	PR-Set7	41743	CG3307	196.638	-0.339496	0.178956	0.0578163	0.112518
FBgn0011476	l(3)neo43	41851	CG14865	403.675	-2.26775	0.180684	3.93e-36	2.28e-34
FBgn0011481	Ssdp	42177	CG7187	719.725	-0.166669	0.141057	0.237375	0.355801
FBgn0011509	SrpRbeta	47283	CG33162	177.835	1.01181	0.197067	2.83e-07	1.75e-06
FBgn0011554	etaTry	36217	CG12386	3.32321	-0.150355	0.797989	0.850549	0.901937
FBgn0011555	thetaTry	36218	CG12385	0.774517	-0.815796	0.703717	0.246347	NA
FBgn0011556	zetaTry	36216	CG12387	0	NA	NA	NA	NA
FBgn0011559	Acp36DE	35096	CG7157	0	NA	NA	NA	NA
FBgn0011566	Smyd3	44554	CG13761	153.301	-1.16944	0.305432	0.000128762	0.000501804
FBgn0011569	can	45432	CG6577	0.724727	-0.4859	0.747015	0.515398	NA
FBgn0011570	cpb	33346	CG17158	192.195	0.640783	0.20118	0.00144694	0.00443172
FBgn0011573	Cdc37	38232	CG12019	184.267	0.539469	0.204504	0.00834115	0.0210377
FBgn0011576	Cyp4d2	31192	CG3466	195.253	-0.156737	0.183888	0.39402	0.525731
FBgn0011581	Ms	44324	CG6440	0.852514	-0.25807	0.766729	0.736429	NA
FBgn0011582	Dop1R1	41726	CG9652	14.6751	-0.60297	0.528593	0.253991	0.375122
FBgn0011584	Trp1	34333	CG4758	1145.48	0.0295797	0.129848	0.8198	0.880277
FBgn0011586	e(r)	43951	CG1871	327.944	0.50784	0.169535	0.00274	0.00781944
FBgn0011589	Elk	37047	CG5076	21.2308	-0.511407	0.450359	0.256143	0.377684
FBgn0011591	fng	40314	CG10580	159.087	-1.09909	0.199815	3.79e-08	2.68e-07
FBgn0011592	fra	36377	CG8581	49.3755	-0.418328	0.308977	0.175764	0.281912
FBgn0011596	fzo	42745	CG4568	1.45042	0.190881	0.836558	0.81951	0.880053
FBgn0011603	ine	33659	CG15444	894.18	-0.254564	0.169361	0.132818	0.22423
FBgn0011604	Iswi	36390	CG8625	129.28	0.0852483	0.244742	0.727601	0.810906
FBgn0011606	Klp3A	31240	CG8590	9.14307	0.377282	0.641958	0.55673	0.677409
FBgn0011638	La	35305	CG10922	513.841	2.44118	0.170716	2.2e-46	1.82e-44
FBgn0011640	lark	38811	CG8597	314.825	0.0629933	0.180446	0.727016	0.810445
FBgn0011642	Zyx	317824	CG32018	349.976	-1.09456	0.175095	4.07e-10	3.78e-09
FBgn0011648	Mad	33529	CG12399	628.632	0.186228	0.173955	0.284371	0.410347
FBgn0011653	mas	38499	CG15002	0	NA	NA	NA	NA
FBgn0011655	Med	43725	CG1775	156.999	0.59421	0.21092	0.00484398	0.0129662
FBgn0011656	Mef2	36032	CG1429	2599.95	-0.934907	0.129128	4.48e-13	5.82e-12
FBgn0011659	Mlh1	35796	CG11482	14.6472	-0.131246	0.535679	0.80645	0.870291
FBgn0011660	Pms2	36705	CG8169	27.7678	-0.622224	0.408611	0.127814	0.217298
FBgn0011661	Moe	31816	CG10701	849.702	-0.293207	0.173476	0.090993	0.16421
FBgn0011666	msi	43087	CG5099	172.977	-1.25936	0.233338	6.77e-08	4.58e-07
FBgn0011668	Mst57Da	47954	CG9074	0	NA	NA	NA	NA
FBgn0011669	Mst57Db	43122	CG5016	0	NA	NA	NA	NA
FBgn0011670	Mst57Dc	43121	CG4986	0	NA	NA	NA	NA
FBgn0011672	Mvl	42490	CG3671	704.299	-0.698313	0.160803	1.41e-05	6.69e-05
FBgn0011674	insc	37355	CG11312	57.336	-0.962468	0.330421	0.00358148	0.00991884
FBgn0011676	Nos	34495	CG6713	16.0426	-0.077276	0.530258	0.884132	0.924788
FBgn0011692	pav	38515	CG1258	6.20177	2.85354	0.781474	0.000260734	0.000944986
FBgn0011693	Pdh	39812	CG4899	0.14675	-0.223969	0.589869	0.704174	NA
FBgn0011694	EbpII	326108	CG2665	0	NA	NA	NA	NA
FBgn0011695	EbpIII	49821	CG11390	1530.79	0.211677	0.668922	0.751665	0.829647
FBgn0011701	repo	47285	CG31240	69.1485	-0.996699	0.269114	0.000212532	0.000785472
FBgn0011703	RnrL	34392	CG5371	50.0688	2.65375	0.372458	1.04e-12	1.29e-11
FBgn0011704	RnrS	36280	CG8975	14.6389	1.25731	0.538165	0.0194757	0.0443289
FBgn0011705	rost	34222	CG9552	372.496	-0.687344	0.157456	1.27e-05	6.07e-05
FBgn0011706	rpr	40015	CG4319	11.5751	-0.423119	0.539355	0.432752	0.56466
FBgn0011708	Syx5	34966	CG4214	503.341	-0.408602	0.143299	0.00435268	0.0117904
FBgn0011710	2001-09-01	33114	CG1403	96.1658	0.214459	0.271816	0.430118	0.562101
FBgn0011715	Snr1	40657	CG1064	103.581	0.0869206	0.24369	0.721327	0.806146
FBgn0011722	Tig	33896	CG11527	171.777	-1.34668	0.259272	2.06e-07	1.3e-06
FBgn0011723	byn	39349	CG7260	0	NA	NA	NA	NA
FBgn0011725	twin	42880	CG31137	550.048	0.0178109	0.182633	0.922311	0.950459
FBgn0011726	tsr	37841	CG4254	933.013	1.49831	0.169747	1.08e-18	2.24e-17
FBgn0011737	Wee1	33965	CG4488	63.9254	0.164386	0.274139	0.548744	0.67092
FBgn0011739	wts	43651	CG12072	677.767	-0.567238	0.149409	0.000146725	0.000563525
FBgn0011740	alpha-Man-IIa	41126	CG18802	223.524	0.0473046	0.184789	0.797956	0.864678
FBgn0011741	Arp6	32514	CG11678	298.1	0.787722	0.1861	2.31e-05	0.000105626
FBgn0011742	Arp2	32623	CG9901	173.511	-0.399429	0.25379	0.115521	0.199628
FBgn0011743	Arp53D	36879	CG5409	0	NA	NA	NA	NA
FBgn0011745	Arp1	41566	CG6174	619.52	-0.063282	0.155053	0.683178	0.778038
FBgn0011746	ana	35913	CG8084	29.0921	-0.89903	0.423714	0.0338559	0.0710922
FBgn0011747	Ank	43770	CG1651	4079.34	-0.759971	0.149404	3.64e-07	2.22e-06
FBgn0011754	PhKgamma	32120	CG1830	8448.54	-0.803871	0.143163	1.96e-08	1.47e-07
FBgn0011758	B-H1	32724	CG5529	0.883475	-0.474436	0.816727	0.561309	NA
FBgn0011760	ctp	31405	CG6998	2885.32	0.96482	0.162139	2.67e-09	2.24e-08
FBgn0011761	dhd	31444	CG4193	16.9952	0.578753	0.626369	NA	NA
FBgn0011762	DNApol-alpha50	38942	CG7108	64.2626	-0.943495	0.324855	0.00368007	0.0101634
FBgn0011763	Dp	36461	CG4654	908.165	-0.574082	0.146517	8.92e-05	0.000359013
FBgn0011766	E2f1	42550	CG6376	586.381	-0.365239	0.195805	0.0621374	0.119621
FBgn0011768	Fdh	41311	CG6598	353.02	1.5414	0.215609	8.74e-13	1.09e-11
FBgn0011769	Fdx1	39070	CG4205	256.3	1.54717	0.197253	4.38e-15	6.85e-14
FBgn0011770	Gip	31960	CG2227	170.857	0.435831	0.234424	0.0630045	0.120926
FBgn0011771	Hem	40462	CG5837	165.572	-0.101751	0.209472	0.627143	0.734007
FBgn0011774	Irbp	117419	CG5247	70.3488	1.23933	0.310354	6.52e-05	0.000271355
FBgn0011785	BRWD3	42898	CG31132	674.056	-0.384854	0.150567	0.0105874	0.0259681
FBgn0011787	mRpL12	44326	CG5012	139.173	2.35553	0.3501	1.72e-11	1.86e-10
FBgn0011802	Gem3	39195	CG6539	76.8584	0.682307	0.289246	0.0183284	0.0421991
FBgn0011812	Lcp1Psi	3772468	CR30367	0	NA	NA	NA	NA
FBgn0011817	nmo	38890	CG7892	148.143	-0.70555	0.237672	0.00299177	0.00846462
FBgn0011818	oaf	33435	CG9884	210.963	-0.542586	0.221238	0.0141867	0.0335112
FBgn0011822	Pgcl	30984	CG13374	0.160942	0.0540981	0.589869	0.926927	NA
FBgn0011824	CG4038	37397	CG4038	81.6611	1.63832	0.276149	2.98e-09	2.47e-08
FBgn0011826	Pp2B-14D	32624	CG9842	264.168	-1.6125	0.170156	2.63e-21	6.64e-20
FBgn0011828	Pxn	38326	CG12002	301.595	-0.555136	0.204417	0.00661347	0.0171129
FBgn0011829	Ret	43875	CG14396	12.3906	0.214215	0.525691	0.683647	0.778192
FBgn0011832	Ser12	33406	CG17240	0	NA	NA	NA	NA
FBgn0011834	Ser6	33073	CG2071	0.270284	-0.223969	0.589869	0.704174	NA
FBgn0011836	Taf2	39164	CG6711	89.8507	1.00735	0.274291	0.000240139	0.000877363
FBgn0011837	Tis11	32222	CG4070	344.306	-0.433847	0.179293	0.0155308	0.0363701
FBgn0011840	tRNA:Ala-AGC-2-3	3771940	CR31574	0	NA	NA	NA	NA
FBgn0011844	tRNA:Asp-GTC-1-10	3772471	CR32125	0	NA	NA	NA	NA
FBgn0011845	tRNA:Asp-GTC-1-11	3772068	CR31540	0	NA	NA	NA	NA
FBgn0011848	tRNA:Glu-TTC-1-6	3772441	CR30453	0	NA	NA	NA	NA
FBgn0011849	tRNA:Glu-TTC-1-5	3772147	CR30455	0	NA	NA	NA	NA
FBgn0011850	tRNA:Glu-TTC-1-4	3772503	CR30451	0	NA	NA	NA	NA
FBgn0011851	tRNA:Glu-CTC-3-4	3772169	CR32327	0.589138	0.107946	0.715946	0.880154	NA
FBgn0011852	tRNA:Glu-CTC-3-5	3772190	CR32326	0.318855	0.212457	0.591551	0.719481	NA
FBgn0011853	tRNA:Glu-CTC-3-6	3771931	CR32325	0	NA	NA	NA	NA
FBgn0011854	tRNA:Glu-CTC-3-8	3772079	CR32323	0	NA	NA	NA	NA
FBgn0011855	tRNA:Glu-CTC-3-9	3771795	CR32322	0	NA	NA	NA	NA
FBgn0011858	tRNA:Phe-GAA-1-8	3771844	CR31586	0	NA	NA	NA	NA
FBgn0011859	tRNA:Gly-GCC-1-1	3771881	CR31667	0	NA	NA	NA	NA
FBgn0011860	tRNA:Gly-GCC-1-2	3772114	CR31945	0	NA	NA	NA	NA
FBgn0011861	tRNA:Gly-GCC-1-3	3772195	CR31903	0	NA	NA	NA	NA
FBgn0011862	tRNA:Gly-GCC-1-4	3772279	CR31977	0	NA	NA	NA	NA
FBgn0011863	tRNA:Gly-GCC-1-5	3772636	CR31978	0	NA	NA	NA	NA
FBgn0011864	tRNA:Gly-GCC-1-6	3771867	CR31982	0	NA	NA	NA	NA
FBgn0011865	tRNA:Gly-GCC-1-7	3772021	CR31981	0	NA	NA	NA	NA
FBgn0011866	tRNA:Gly-GCC-2-1	3772331	CR31980	0	NA	NA	NA	NA
FBgn0011867	tRNA:Gly-GCC-1-8	3771882	CR30236	0	NA	NA	NA	NA
FBgn0011868	tRNA:Gly-GCC-1-9	3772072	CR30228	0	NA	NA	NA	NA
FBgn0011869	tRNA:Gly-GCC-1-10	3772187	CR30214	0	NA	NA	NA	NA
FBgn0011870	tRNA:Gly-GCC-1-11	3772202	CR30138	0.14675	-0.223969	0.589869	0.704174	NA
FBgn0011871	tRNA:Gly-GCC-1-12	3772544	CR30207	0	NA	NA	NA	NA
FBgn0011872	tRNA:Gly-GCC-1-13	3771868	CR30210	0	NA	NA	NA	NA
FBgn0011877	tRNA:His-GTG-2-1Psi	3772656	CR30253	0	NA	NA	NA	NA
FBgn0011878	tRNA:His-GTG-1-4	3772362	CR30252	0.209255	-0.223969	0.589869	0.704174	NA
FBgn0011879	tRNA:Ala-TGC-2-1	3772554	CR30233	0	NA	NA	NA	NA
FBgn0011880	tRNA:Ile-AAT-1-1	3771805	CR30313	0	NA	NA	NA	NA
FBgn0011881	tRNA:Ile-AAT-1-3	3772043	CR32842	0	NA	NA	NA	NA
FBgn0011882	tRNA:Ile-AAT-1-4	3772486	CR30244	0	NA	NA	NA	NA
FBgn0011883	tRNA:Ile-AAT-1-5	3771731	CR30521	0	NA	NA	NA	NA
FBgn0011884	tRNA:Ile-AAT-1-6	3772177	CR30246	0	NA	NA	NA	NA
FBgn0011885	tRNA:Ile-AAT-1-7	3772404	CR30247	0	NA	NA	NA	NA
FBgn0011887	tRNA:Lys-CTT-1-4	3772588	CR30312	0	NA	NA	NA	NA
FBgn0011888	tRNA:Lys-CTT-1-3	3772622	CR30516	0	NA	NA	NA	NA
FBgn0011889	tRNA:Lys-CTT-1-2	3772394	CR30517	0.209255	-0.223969	0.589869	0.704174	NA
FBgn0011890	tRNA:Lys-CTT-1-5	3772118	CR30515	0	NA	NA	NA	NA
FBgn0011891	tRNA:Lys-CTT-1-1	3772431	CR32837	0.0962431	0.0540981	0.589869	0.926927	NA
FBgn0011892	tRNA:Lys-CTT-1-6	3772507	CR30300	0	NA	NA	NA	NA
FBgn0011893	tRNA:Lys-CTT-1-7	3771775	CR30301	0	NA	NA	NA	NA
FBgn0011894	tRNA:Lys-CTT-1-8	3772161	CR30302	0.14675	-0.223969	0.589869	0.704174	NA
FBgn0011895	tRNA:Lys-CTT-1-9	3772460	CR30303	0.157912	0.0540981	0.589869	0.926927	NA
FBgn0011896	tRNA:Lys-CTT-1-10	3772444	CR30507	0	NA	NA	NA	NA
FBgn0011897	tRNA:Lys-CTT-1-11	3772368	CR30520	0	NA	NA	NA	NA
FBgn0011902	tRNA:Lys-TTT-1-1	3772008	CR31899	0	NA	NA	NA	NA
FBgn0011904	tRNA:Lys-TTT-2-4	3772033	CR31486	0	NA	NA	NA	NA
FBgn0011905	tRNA:Lys-TTT-2-5	3772413	CR31197	0	NA	NA	NA	NA
FBgn0011906	tRNA:Leu-CAG-1-1	3772026	CR30292	0	NA	NA	NA	NA
FBgn0011909	tRNA:Leu-CAA-2-1	3772242	CR32841	0.209255	-0.223969	0.589869	0.704174	NA
FBgn0011910	tRNA:Leu-CAA-1-1	3772659	CR30508	0	NA	NA	NA	NA
FBgn0011915	tRNA:Met-CAT-1-1	3771971	CR30255	0	NA	NA	NA	NA
FBgn0011916	tRNA:Met-CAT-1-2	3772623	CR32844	0	NA	NA	NA	NA
FBgn0011919	tRNA:Met-CAT-1-5	3772318	CR31310	0	NA	NA	NA	NA
FBgn0011921	tRNA:iMet-CAT-2-1	3771776	CR30003	0	NA	NA	NA	NA
FBgn0011927	tRNA:iMet-CAT-1-4	3772366	CR32142	0	NA	NA	NA	NA
FBgn0011928	tRNA:iMet-CAT-1-5	3772090	CR32144	0	NA	NA	NA	NA
FBgn0011931	tRNA:Asn-GTT-1-6	3772465	CR30510	0	NA	NA	NA	NA
FBgn0011932	tRNA:Asn-GTT-1-5	3772122	CR30511	0	NA	NA	NA	NA
FBgn0011933	tRNA:Asn-GTT-1-4	3771793	CR30518	0	NA	NA	NA	NA
FBgn0011934	tRNA:Asn-GTT-1-8	3772718	CR30319	0	NA	NA	NA	NA
FBgn0011935	tRNA:Asn-GTT-1-7	3772433	CR30519	0	NA	NA	NA	NA
FBgn0011936	tRNA:Asn-GTT-1-3	3885600	CR33973	0	NA	NA	NA	NA
FBgn0011937	tRNA:Asn-GTT-1-2	3885657	CR33972	0	NA	NA	NA	NA
FBgn0011938	tRNA:Asn-GTT-1-1	3772214	CR30513	0.0962431	0.0540981	0.589869	0.926927	NA
FBgn0011944	tRNA:Pro-TGG-1-1	3771727	CR31567	0	NA	NA	NA	NA
FBgn0011945	tRNA:Pro-TGG-1-2	3772717	CR31571	0	NA	NA	NA	NA
FBgn0011948	tRNA:Arg-TCG-3-1	3772095	CR32622	0	NA	NA	NA	NA
FBgn0011949	tRNA:Arg-TCG-3-2	3772369	CR32620	0	NA	NA	NA	NA
FBgn0011950	tRNA:Arg-TCG-3-3	3772584	CR32619	0	NA	NA	NA	NA
FBgn0011951	tRNA:Arg-TCG-3-4	3771747	CR32617	0	NA	NA	NA	NA
FBgn0011952	tRNA:Arg-TCG-2-1	3772515	CR32624	0	NA	NA	NA	NA
FBgn0011953	tRNA:Arg-TCG-1-1	3772710	CR32610	0	NA	NA	NA	NA
FBgn0011954	tRNA:Arg-TCG-2-2	3772356	CR32526	0	NA	NA	NA	NA
FBgn0011955	tRNA:Arg-ACG-1-5	3772473	CR30514	0	NA	NA	NA	NA
FBgn0011956	tRNA:Arg-ACG-1-3	3772020	CR30314	0	NA	NA	NA	NA
FBgn0011957	tRNA:Arg-ACG-1-2	3772564	CR30512	0	NA	NA	NA	NA
FBgn0011958	tRNA:Arg-ACG-1-1	3772022	CR30304	0	NA	NA	NA	NA
FBgn0011959	tRNA:Arg-ACG-1-10	3772533	CR31581	0	NA	NA	NA	NA
FBgn0011960	tRNA:Arg-ACG-1-9	3772310	CR31566	0	NA	NA	NA	NA
FBgn0011961	tRNA:Arg-ACG-1-8	3771986	CR31582	0	NA	NA	NA	NA
FBgn0011962	tRNA:Arg-ACG-1-7	3772045	CR31585	0	NA	NA	NA	NA
FBgn0011963	tRNA:Arg-ACG-1-6	3771761	CR31584	0	NA	NA	NA	NA
FBgn0011965	tRNA:Arg-TCG-4-1	3772491	CR31593	0	NA	NA	NA	NA
FBgn0011966	tRNA:Arg-TCG-2-3	3772599	CR31443	0	NA	NA	NA	NA
FBgn0011970	tRNA:Ser-GCT-2-1	3771926	CR31396	0	NA	NA	NA	NA
FBgn0011971	tRNA:Ser-GCT-2-2	3772707	CR31476	0	NA	NA	NA	NA
FBgn0011974	tRNA:Ser-AGA-1-1	3772261	CR32615	0	NA	NA	NA	NA
FBgn0011975	tRNA:Ser-CGA-1-1	3772663	CR32621	0	NA	NA	NA	NA
FBgn0011976	tRNA:Ser-CGA-1-2	3771956	CR32623	0	NA	NA	NA	NA
FBgn0011977	tRNA:Ser-CGA-1-3	3772434	CR32608	0	NA	NA	NA	NA
FBgn0011980	tRNA:Ser-AGA-3-1	3772029	CR32612	0	NA	NA	NA	NA
FBgn0011981	tRNA:Ser-AGA-3-2	3771874	CR32618	0	NA	NA	NA	NA
FBgn0011982	tRNA:Ser-AGA-2-1	3772164	CR32607	0.14675	-0.223969	0.589869	0.704174	NA
FBgn0011983	tRNA:Ser-AGA-2-2	3772135	CR32609	0	NA	NA	NA	NA
FBgn0011984	tRNA:Ser-AGA-2-4	3772357	CR31951	0	NA	NA	NA	NA
FBgn0011985	tRNA:Ser-AGA-2-3	3772233	CR31734	0	NA	NA	NA	NA
FBgn0011986	tRNA:Ser-AGA-2-5	3771781	CR32419	0	NA	NA	NA	NA
FBgn0011987	tRNA:SeC-TCA-1-1	3771925	CR30024	0.157912	0.0540981	0.589869	0.926927	NA
FBgn0011993	tRNA:Thr-AGT-1-5	3772577	CR31589	0	NA	NA	NA	NA
FBgn0011994	tRNA:Thr-AGT-1-6	3772258	CR31590	0	NA	NA	NA	NA
FBgn0011998	tRNA:Val-CAC-2-2	3772617	CR31592	0	NA	NA	NA	NA
FBgn0011999	tRNA:Val-CAC-2-1	3772391	CR31512	0	NA	NA	NA	NA
FBgn0012000	tRNA:Val-CAC-2-3	3772000	CR31500	0	NA	NA	NA	NA
FBgn0012001	tRNA:Val-CAC-2-4	3771850	CR31502	0	NA	NA	NA	NA
FBgn0012002	tRNA:Val-CAC-1-1	3772508	CR31572	0	NA	NA	NA	NA
FBgn0012003	tRNA:Val-CAC-2-5	3771822	CR31214	0	NA	NA	NA	NA
FBgn0012004	tRNA:Val-CAC-2-6	3772201	CR31430	0	NA	NA	NA	NA
FBgn0012009	tRNA:Val-AAC-2-4	3772587	CR32122	0	NA	NA	NA	NA
FBgn0012010	tRNA:Val-AAC-2-3	3771815	CR32124	0	NA	NA	NA	NA
FBgn0012011	tRNA:Val-AAC-1-1	3771990	CR31587	0	NA	NA	NA	NA
FBgn0012016	tRNA:Tyr-GTA-1-3	3772635	CR31987	0	NA	NA	NA	NA
FBgn0012017	tRNA:Tyr-GTA-1-2	3772347	CR31986	0	NA	NA	NA	NA
FBgn0012018	tRNA:Tyr-GTA-1-9	3771919	CR31905	0.304662	-0.0725211	0.591006	0.902338	NA
FBgn0012024	tRNA:Tyr-GTA-1-8	3772335	CR31435	0	NA	NA	NA	NA
FBgn0012025	tRNA:Tyr-GTA-1-7	3772127	CR31433	0	NA	NA	NA	NA
FBgn0012026	tRNA:Tyr-GTA-1-6	3772062	CR31434	0	NA	NA	NA	NA
FBgn0012027	tRNA:Tyr-GTA-1-5	3772598	CR31552	0.0962431	0.0540981	0.589869	0.926927	NA
FBgn0012028	tRNA:Tyr-GTA-1-4	3772373	CR31387	0	NA	NA	NA	NA
FBgn0012034	AcCoAS	40348	CG9390	1454.15	0.880322	0.181182	1.18e-06	6.62e-06
FBgn0012036	Aldh	34256	CG3752	14484.5	-0.585902	0.16107	0.000275236	0.00099094
FBgn0012037	Ance	34805	CG8827	448.787	0.248657	0.236826	0.293738	0.419699
FBgn0012042	AttA	36636	CG10146	5.99429	1.15468	0.779156	0.13835	0.231999
FBgn0012051	CalpA	37232	CG7563	639.588	0.0138156	0.161641	0.931887	0.956158
FBgn0012058	Cdc27	38798	CG8610	517.763	-0.333426	0.141359	0.0183383	0.0422083
FBgn0012344	Dh44	41170	CG8348	11.4019	-0.416447	0.618328	0.500626	0.627832
FBgn0013263	Trl	2768981	CG33261	1642.31	-0.74513	0.142075	1.57e-07	1.01e-06
FBgn0013269	Fkbp39	41860	CG6226	205.856	1.39719	0.190811	2.44e-13	3.24e-12
FBgn0013272	Gp150	37549	CG5820	4792.68	-0.690373	0.114483	1.64e-09	1.42e-08
FBgn0013275	Hsp70Aa	48581	CG31366	285.927	4.47148	0.714138	3.82e-10	3.56e-09
FBgn0013276	Hsp70Ab	44920	CG18743	483.219	5.17612	0.581011	5.16e-19	1.1e-17
FBgn0013277	Hsp70Ba	44921	CG31449	93.6623	3.02692	0.354206	1.28e-17	2.43e-16
FBgn0013278	Hsp70Bb	48582	CG31359	3769.63	8.49239	0.285382	1.37e-194	3.72e-191
FBgn0013279	Hsp70Bc	48583	CG6489	59.2122	4.53254	0.526824	7.73e-18	1.51e-16
FBgn0013300	ProtA	34866	CG4479	0	NA	NA	NA	NA
FBgn0013301	ProtB	34867	CG4478	0	NA	NA	NA	NA
FBgn0013303	Nca	40186	CG7641	525.988	-0.187047	0.176789	0.290045	0.41573
FBgn0013305	Nmda1	36419	CG3798	2291.05	0.31769	0.167535	0.0579249	0.112689
FBgn0013307	Odc1	35766	CG8721	41.0323	-0.714849	0.385428	0.0636409	0.121954
FBgn0013308	Odc2	35767	CG8719	8.35077	-0.388348	0.635451	0.541109	0.664124
FBgn0013323	Ptth	33238	CG13687	13.8322	2.03994	0.604443	0.000738404	0.00241974
FBgn0013325	RpL11	37235	CG7726	2788.58	0.752438	0.236273	0.00144947	0.00443481
FBgn0013334	Sap47	41938	CG8884	1898.37	-0.765067	0.169459	6.34e-06	3.19e-05
FBgn0013342	nSyb	38196	CG17248	469.412	-0.874685	0.197097	9.09e-06	4.45e-05
FBgn0013343	Syx1A	42854	CG31136	397.95	-0.267592	0.181665	0.140751	0.235263
FBgn0013347	TfIIA-S	42822	CG5163	601.706	0.0283498	0.162245	0.861289	0.909263
FBgn0013348	TpnC41C	35473	CG2981	2647.79	0.412096	0.256406	0.108011	0.189345
FBgn0013432	bcn92	31186	CG3717	435.698	3.21183	0.217871	3.47e-49	3.17e-47
FBgn0013433	beat-Ia	34947	CG4846	18.7079	-0.80186	0.454347	0.0775867	0.14391
FBgn0013435	Cdc2rk	36051	CG1362	59.4784	0.0178056	0.29041	0.951111	0.968027
FBgn0013467	igl	36681	CG18285	108.849	-0.756742	0.26577	0.00440842	0.0119265
FBgn0013469	klu	39228	CG12296	17.8279	-0.39577	0.462072	0.391715	0.523233
FBgn0013531	MED20	43952	CG18780	42.8791	0.6928	0.345151	0.0447246	0.0905738
FBgn0013548	l(2)dtl	46326	CG11295	9.39223	-0.718205	0.615403	0.243191	0.363016
FBgn0013563	Pex1	45460	CG6760	320.039	0.471546	0.317906	0.137998	0.23148
FBgn0013576	mtd	45467	CG32464	3241.1	-0.331863	0.134385	0.0135303	0.0321493
FBgn0013672	ATP6	19893539	CG34073	2.06438e+06	-0.118661	0.17342	0.493821	0.622025
FBgn0013673	ATP8	19893538	CG34072	218243	-0.425172	0.193589	0.0280732	0.0605754
FBgn0013674	COX1	19893533	CG34067	5.58614e+06	-0.493517	0.14957	0.000968293	0.00309655
FBgn0013675	COX2	19893535	CG34069	994917	-0.0844442	0.133364	0.526613	0.651036
FBgn0013676	COX3	19893540	CG34074	2.78357e+06	-0.537687	0.128315	2.78e-05	0.000124818
FBgn0013678	CYTB	19893556	CG34090	2.75762e+06	-0.534932	0.166791	0.00134039	0.00413098
FBgn0013679	ND1	19893558	CG34092	1.07478e+06	-0.365071	0.144289	0.0114019	0.0277221
FBgn0013680	ND2	19893529	CG34063	9657.01	1.49564	0.316974	2.38e-06	1.26e-05
FBgn0013681	ND3	19893542	CG34076	98618.5	1.20832	0.155935	9.27e-15	1.41e-13
FBgn0013683	ND4L	19893552	CG34086	5839.06	-0.876036	0.169869	2.51e-07	1.56e-06
FBgn0013684	ND5	19893549	CG34083	1.10964e+06	-0.838485	0.131782	1.98e-10	1.93e-09
FBgn0013685	ND6	19893555	CG34089	2728.3	0.864115	0.156683	3.49e-08	2.48e-07
FBgn0013686	lrRNA	19893560	CR34094	1.71765e+07	-1.96598	0.179785	7.83e-28	2.88e-26
FBgn0013688	srRNA	19893562	CR34096	128960	-3.16348	0.1109	5.64e-179	1.23e-175
FBgn0013689	trnA	19893543	CR34077	4300.53	2.38857	0.208215	1.83e-30	8.13e-29
FBgn0013690	trnC	19893531	CR34065	55.3064	3.40835	0.396322	7.98e-18	1.56e-16
FBgn0013691	trnD	19893537	CR34071	930.383	-0.453508	0.215251	0.0351277	0.073358
FBgn0013692	trnE	19893547	CR34081	9.74482	0.795518	0.630116	0.206771	0.319592
FBgn0013693	trnF	19893548	CR34082	618.242	-1.45484	0.33005	1.04e-05	5.06e-05
FBgn0013694	trnG	19893541	CR34075	15304.7	-0.199338	0.221834	0.368871	0.500154
FBgn0013695	trnH	19893550	CR34084	2180.37	-1.51207	0.182012	9.77e-17	1.73e-15
FBgn0013696	trnI	19893563	CR34060	19.175	2.95728	0.619774	1.83e-06	9.93e-06
FBgn0013697	trnK	19893536	CR34070	8955.02	-0.35421	0.286856	0.216904	0.331469
FBgn0013698	trnL2	19893559	CR34093	85738.4	-1.80128	0.306929	4.39e-09	3.54e-08
FBgn0013699	trnL1	19893534	CR34068	1905.8	2.00327	0.249433	9.65e-16	1.59e-14
FBgn0013700	trnM	19893528	CR34062	2238.23	0.64726	0.284924	0.0231051	0.051394
FBgn0013701	trnN	19893545	CR34079	168.251	1.58029	0.306725	2.58e-07	1.6e-06
FBgn0013702	trnP	19893554	CR34088	35.8895	3.61759	0.515979	2.36e-12	2.82e-11
FBgn0013703	trnQ	19893527	CR34061	40.3696	-0.564197	0.370792	0.128109	0.217627
FBgn0013704	trnR	19893544	CR34078	2026.73	1.65754	0.230186	5.98e-13	7.65e-12
FBgn0013705	trnS2	19893546	CR34080	132.407	1.67543	0.320973	1.79e-07	1.15e-06
FBgn0013706	trnS1	19893557	CR34091	6015.04	-1.0408	0.27263	0.000134735	0.000520972
FBgn0013707	trnT	19893553	CR34087	81.5615	1.00736	0.306428	0.00101113	0.00321838
FBgn0013708	trnV	19893561	CR34095	1688.74	2.02204	0.21055	7.72e-22	2e-20
FBgn0013709	trnW	19893530	CR34064	1125	4.8491	0.22412	8.21e-104	3.19e-101
FBgn0013710	trnY	19893532	CR34066	104.867	3.65606	0.311144	7.03e-32	3.32e-30
FBgn0013717	not	40030	CG4166	28.7925	0.130341	0.41452	0.753189	0.831076
FBgn0013718	nuf	39572	CG33991	3424.61	-0.718434	0.150227	1.73e-06	9.46e-06
FBgn0013720	pck	31101	CG14779	85.0194	-0.282528	0.247516	0.253681	0.374816
FBgn0013725	phyl	36606	CG10108	9.44348	-0.0837379	0.617992	0.892217	0.930112
FBgn0013726	pnut	35801	CG8705	127.042	-0.557079	0.238067	0.0192832	0.0439552
FBgn0013732	sced	35564	CG3273	33.4309	1.0657	0.452373	0.0184823	0.04245
FBgn0013733	shot	36542	CG18076	6913.16	-0.818014	0.15274	8.53e-08	5.68e-07
FBgn0013746	alien	34225	CG9556	489.995	0.518947	0.189835	0.00626332	0.0162882
FBgn0013749	Arf102F	43823	CG11027	731.902	-0.556159	0.138363	5.83e-05	0.000245721
FBgn0013750	Arf51F	36699	CG8156	800.358	-0.708933	0.132628	9.03e-08	6e-07
FBgn0013751	Awh	38451	CG1072	84.3553	-1.26368	0.277499	5.27e-06	2.68e-05
FBgn0013753	Bgb	38198	CG7959	28.3009	-0.442866	0.375066	0.237695	0.356182
FBgn0013755	Bro	38202	CG7960	0	NA	NA	NA	NA
FBgn0013756	Mtor	36264	CG8274	166.598	0.136856	0.198695	0.490965	0.619432
FBgn0013759	CASK	42567	CG6703	592.879	-0.513164	0.185518	0.00567282	0.0149131
FBgn0013762	Cdk5	36727	CG8203	180.332	0.489575	0.1972	0.0130414	0.0311714
FBgn0013763	Idgf6	36868	CG5210	977.023	-0.803937	0.148706	6.44e-08	4.37e-07
FBgn0013764	Chi	37837	CG3924	125.67	0.799074	0.260003	0.00211684	0.00619719
FBgn0013765	cnn	36491	CG4832	1404.64	-0.366373	0.158045	0.0204404	0.0462246
FBgn0013767	Crz	41742	CG3302	0.563784	-0.591788	0.663066	0.372124	NA
FBgn0013770	Cp1	36546	CG6692	8230.05	0.1298	0.156885	0.408034	0.539727
FBgn0013771	Cyp6a9	36663	CG10246	411.238	-0.408705	0.163029	0.0121779	0.0293073
FBgn0013772	Cyp6a8	36666	CG10248	48.8262	-0.128994	0.343948	0.707632	0.796736
FBgn0013773	Cyp6a22	49847	CG10240	35.7503	-0.620835	0.369087	0.0925526	0.166638
FBgn0013799	Deaf1	40164	CG8567	223.713	0.214716	0.191623	0.262496	0.385327
FBgn0013810	Dhc36C	35061	CG5526	18.2386	0.433068	0.481554	0.368485	0.499723
FBgn0013811	Dhc62B	38226	CG15804	5.60976	-0.476944	0.705804	0.499202	0.626698
FBgn0013812	Dhc93AB	42485	CG3723	9.85423	-0.214218	0.65922	0.745213	0.824367
FBgn0013813	Dhc98D	43379	CG1842	1.15376	-0.719519	0.829919	0.385956	NA
FBgn0013949	Elal	42970	CG7021	148.499	-1.34852	0.275739	1.01e-06	5.71e-06
FBgn0013953	Esp	42962	CG7005	7.75786	0.136128	0.713095	0.848606	0.901064
FBgn0013954	Fkbp12	37214	CG11001	193.36	0.694624	0.259065	0.00733432	0.0187343
FBgn0013972	Gycalpha99B	43493	CG1912	32.6876	-0.488361	0.422702	0.247955	0.368626
FBgn0013973	Gycbeta100B	43682	CG1470	44.1812	-0.948433	0.324702	0.00348978	0.0096871
FBgn0013981	His4r	41773	CG3379	2283.87	-0.58746	0.156034	0.000166585	0.000628263
FBgn0013983	imd	44339	CG5576	38.7648	-0.18032	0.368613	0.624711	0.732106
FBgn0013987	MAPk-Ak2	44573	CG3086	925.914	1.12899	0.147117	1.67e-14	2.48e-13
FBgn0013995	Calx	42481	CG5685	1163.31	-1.24824	0.216342	7.94e-09	6.2e-08
FBgn0013997	Nrx-IV	39387	CG6827	409.301	-0.15005	0.184423	0.415863	0.547551
FBgn0014000	Hf	44038	CG10658	123.752	-1.09829	0.226873	1.29e-06	7.2e-06
FBgn0014002	NA	39651	CG6988	1457.09	-0.173768	0.140099	0.214855	0.329356
FBgn0014006	Ask1	42366	CG4720	1442.92	-0.148715	0.173093	0.390251	0.521996
FBgn0014007	Ptp69D	39443	CG10975	226.015	0.506174	0.182044	0.00542745	0.0143374
FBgn0014009	Rab2	35577	CG3269	1929.68	-0.330011	0.140029	0.0184362	0.0423712
FBgn0014010	Rab5	33418	CG3664	1412.91	0.3449	0.141603	0.0148637	0.0349584
FBgn0014011	Rac2	38831	CG8556	788.727	-0.2894	0.165379	0.0801322	0.147549
FBgn0014018	Rel	41087	CG11992	677.872	0.222833	0.17653	0.206841	0.31964
FBgn0014019	Rh5	34615	CG5279	2.31377	-0.542579	0.816857	0.506545	0.633356
FBgn0014020	Rho1	36775	CG8416	3024.65	0.538671	0.12916	3.04e-05	0.000135339
FBgn0014022	Rlb1	41139	CG8161	110.737	0.666778	0.26937	0.0133117	0.0317199
FBgn0014023	mRpL47	41141	CG9378	337.422	1.0904	0.196622	2.93e-08	2.12e-07
FBgn0014024	Rnp4F	31448	CG3312	335.152	0.481531	0.161523	0.0028712	0.00814681
FBgn0014026	RpL7A	31588	CG3314	8565.32	1.71294	0.181942	4.74e-21	1.17e-19
FBgn0014028	SdhB	35590	CG3283	8675.78	-0.0648556	0.268805	0.809343	0.872357
FBgn0014029	2002-09-01	42438	CG4173	121.176	0.649376	0.258764	0.0120893	0.0291135
FBgn0014031	Spat	31587	CG3926	127.029	0.393614	0.251676	0.117824	0.202835
FBgn0014032	Sptr	31781	CG12117	125.025	1.30381	0.236003	3.3e-08	2.37e-07
FBgn0014033	Sr-CI	33621	CG4099	261.438	-0.386599	0.201047	0.0544894	0.107078
FBgn0014037	Su(Tpl)	40171	CG32217	2862.66	0.0657945	0.165097	0.690246	0.78349
FBgn0014073	Tie	38559	CG7525	126.979	-0.316338	0.210175	0.132295	0.223568
FBgn0014075	Uggt	40055	CG6850	364.3	0.0369234	0.164299	0.822188	0.88129
FBgn0014076	Vm32E	34558	CG16874	0.14675	-0.223969	0.589869	0.704174	NA
FBgn0014092	CG4278	34970	CG4278	114.285	1.34904	0.315746	1.93e-05	8.97e-05
FBgn0014127	barr	35287	CG10726	39.8207	0.460391	0.400239	0.250024	0.370621
FBgn0014133	bif	32119	CG1822	145.677	-0.426634	0.296193	0.149756	0.247196
FBgn0014135	bnl	42356	CG4608	153.512	-0.0921235	0.256309	0.719278	0.804931
FBgn0014141	cher	42066	CG3937	2265.19	-1.63298	0.197187	1.22e-16	2.12e-15
FBgn0014143	croc	40374	CG5069	2.79052	-0.231465	0.82332	0.778606	0.850661
FBgn0014163	fax	39826	CG4609	1781.7	-0.785226	0.207023	0.000148868	0.000569743
FBgn0014179	gcm	34277	CG12245	0	NA	NA	NA	NA
FBgn0014184	Oda	36307	CG16747	27524.4	-0.803621	0.16223	7.29e-07	4.2e-06
FBgn0014189	Hel25E	33781	CG7269	584.513	2.57043	0.191517	4.53e-41	3e-39
FBgn0014269	prod	37187	CG18608	138.511	0.215771	0.219565	0.325746	0.455131
FBgn0014340	mof	31518	CG3025	25.6152	0.356089	0.401838	0.375537	0.507735
FBgn0014342	mia	40667	CG10390	57.8354	0.171077	0.32443	0.597975	0.711589
FBgn0014343	mirr	39441	CG10601	108.076	0.216145	0.403422	0.592111	0.706834
FBgn0014366	noi	40678	CG2925	184.46	1.20727	0.219741	3.93e-08	2.77e-07
FBgn0014368	nol	64867	CG32077	6.29883	2.8616	0.788125	0.000282444	0.00101354
FBgn0014380	RhoL	41136	CG9366	400.989	-0.297686	0.182382	0.102634	0.18172
FBgn0014388	sty	38424	CG1921	527.348	-1.39548	0.220754	2.59e-10	2.47e-09
FBgn0014391	sun	44046	CG9032	24889.9	0.0983557	0.228514	0.666894	0.765709
FBgn0014395	tilB	33130	CG14620	4.85381	-0.529535	0.749511	0.479873	0.609397
FBgn0014396	tim	33571	CG3234	327.772	-1.23058	0.205658	2.18e-09	1.85e-08
FBgn0014411	Vps26	31144	CG14804	891.038	0.113869	0.147778	0.440981	0.573127
FBgn0014417	CG13397	46386	CG13397	54.88	-0.357886	0.303184	0.237832	0.356251
FBgn0014427	CG11899	46391	CG11899	226.85	1.19488	0.26544	6.75e-06	3.39e-05
FBgn0014454	Acp1	34052	CG7216	101.493	-0.0321214	0.487943	0.947513	0.96563
FBgn0014455	Ahcy	32471	CG11654	261.313	2.52169	0.268827	6.57e-21	1.6e-19
FBgn0014464	Cp7Fa	3885650	CG33962	0.880445	-0.477591	0.816633	0.558663	NA
FBgn0014465	Cp7Fb	31785	CG15350	1.06501	-0.466398	0.774624	0.547111	NA
FBgn0014466	Cp7Fc	31786	CG15351	0	NA	NA	NA	NA
FBgn0014469	Cyp4e2	35822	CG2060	500.928	-0.938518	0.202598	3.61e-06	1.87e-05
FBgn0014848	Eig71Eh	39709	CG7594	0	NA	NA	NA	NA
FBgn0014849	Eig71Ei	39710	CG7327	0	NA	NA	NA	NA
FBgn0014850	Eig71Ej	39711	CG7588	0	NA	NA	NA	NA
FBgn0014851	Eig71Ek	39712	CG7325	0	NA	NA	NA	NA
FBgn0014857	His3.3A	33736	CG5825	295.738	0.613359	0.210042	0.00349844	0.00970867
FBgn0014859	Hr38	35332	CG1864	1776.2	0.690455	0.258013	0.00744957	0.0190183
FBgn0014861	Mcm2	40973	CG7538	12.3618	0.447086	0.564334	0.428222	0.560027
FBgn0014863	Mlp84B	40849	CG1019	1134.63	-0.210611	0.176442	0.232612	0.350061
FBgn0014865	Mtk	36708	CG8175	6.41991	-1.33875	0.734533	0.0683656	0.129457
FBgn0014868	Ost48	31849	CG9022	192.836	1.37245	0.30284	5.84e-06	2.95e-05
FBgn0014869	Pglym78	43447	CG1721	14412.4	-0.714325	0.274852	0.00935117	0.0232933
FBgn0014870	Psi	36889	CG8912	395.088	0.343407	0.169477	0.0427371	0.08697
FBgn0014877	Roe1	36508	CG6155	673.594	0.720386	0.181786	7.41e-05	0.000303899
FBgn0014879	Set	41844	CG4299	176.532	1.75427	0.240048	2.71e-13	3.59e-12
FBgn0014903	CG14630	44620	CG14630	86.443	1.29448	0.381644	0.000694227	0.00229433
FBgn0014906	Hydr2	33532	CG3488	247.296	-0.805586	0.16896	1.86e-06	1.01e-05
FBgn0014930	CG2846	40936	CG2846	109.567	0.503292	0.229467	0.028285	0.06096
FBgn0014931	CG2678	40937	CG2678	7.38808	-0.0307279	0.6288	0.961025	0.97465
FBgn0014949	btn	42664	CG5264	0	NA	NA	NA	NA
FBgn0015000	betaggt-I	33704	CG3469	266.025	0.354873	0.376557	0.34598	0.475761
FBgn0015001	iotaTry	36223	CG7754	0.315824	0.212457	0.591551	0.719481	NA
FBgn0015008	Actn3	44964	CG8953	0	NA	NA	NA	NA
FBgn0015010	Ag5r	44631	CG9538	7407.56	-0.450768	0.2041	0.027205	0.0589643
FBgn0015011	AhcyL2	42043	CG8956	105.826	-0.246308	0.285809	0.388802	0.520493
FBgn0015019	CCT3	42029	CG8977	138.146	1.8934	0.296531	1.71e-10	1.68e-09
FBgn0015024	CkIalpha	32221	CG2028	4943.75	-0.421232	0.167363	0.0118398	0.0285889
FBgn0015025	CkIIalpha-i1	39721	CG6215	55.6087	0.501737	0.294707	0.088663	0.160672
FBgn0015031	cype	46040	CG14028	13884.5	-0.0412444	0.284912	0.884899	0.925323
FBgn0015032	Cyp4c3	43663	CG1438	0.157912	0.0540981	0.589869	0.926927	NA
FBgn0015033	Cyp4d8	38841	CG4321	29.1298	-0.897777	0.46099	0.0514751	0.102003
FBgn0015034	Cyp4e1	44632	CG2062	585.547	-1.49617	0.192874	8.68e-15	1.33e-13
FBgn0015035	Cyp4e3	34291	CG4105	54.0993	1.29598	0.547802	0.0179917	0.0415338
FBgn0015036	Cyp4ae1	31193	CG10755	1141.27	-1.35052	0.162949	1.15e-16	2.02e-15
FBgn0015037	Cyp4p1	45524	CG10842	178.635	-1.45095	0.200141	4.18e-13	5.46e-12
FBgn0015038	Cyp9b1	35634	CG4485	57.2115	-0.688502	0.350854	0.049721	0.0990321
FBgn0015039	Cyp9b2	35635	CG4486	320.196	-0.700889	0.214596	0.00109044	0.00343861
FBgn0015040	Cyp9c1	37941	CG3616	99.5215	1.53114	0.276393	3.03e-08	2.19e-07
FBgn0015075	Ddx1	40457	CG9054	162.206	1.5651	0.246981	2.34e-10	2.25e-09
FBgn0015218	eIF4E1	45525	CG4035	968.018	0.617133	0.123545	5.88e-07	3.44e-06
FBgn0015221	Fer2LCH	44965	CG1469	15286.9	1.7499	0.21535	4.44e-16	7.44e-15
FBgn0015222	Fer1HCH	46415	CG2216	21605.1	1.75451	0.210041	6.64e-17	1.19e-15
FBgn0015229	glec	42571	CG6575	415.646	-0.587294	0.188959	0.00188328	0.00558562
FBgn0015230	Glut3	42036	CG3853	0	NA	NA	NA	NA
FBgn0015239	Hr78	40378	CG7199	502.891	-0.200612	0.176945	0.256898	0.378541
FBgn0015240	Hr96	42993	CG11783	125.145	0.360669	0.226311	0.111006	0.193486
FBgn0015245	Hsp60A	32045	CG12101	500.793	2.26867	0.282893	1.06e-15	1.74e-14
FBgn0015247	Diap2	36748	CG8293	1668.68	-0.732654	0.128299	1.13e-08	8.63e-08
FBgn0015268	Nap1	37798	CG5330	1432.4	0.624025	0.178097	0.000458567	0.00157188
FBgn0015269	Nf1	43149	CG8318	2084.57	-0.0703307	0.221847	0.751226	0.829246
FBgn0015270	Orc2	41703	CG3041	1.40321	1.44593	0.820434	0.0780027	0.144484
FBgn0015271	Orc5	34794	CG7833	22.0899	0.12782	0.478678	0.789447	0.85828
FBgn0015277	Pi3K59F	37733	CG5373	359.313	-0.345935	0.172113	0.0444386	0.090028
FBgn0015278	Pi3K68D	39329	CG11621	804.681	-0.74897	0.192758	0.000102103	0.000405616
FBgn0015279	Pi3K92E	42446	CG4141	1040.41	0.0657303	0.154132	0.669776	0.767627
FBgn0015282	Rpt2	42828	CG5289	1449.66	3.02772	0.219655	3.18e-43	2.35e-41
FBgn0015283	Rpn10	40388	CG7619	4661.89	3.39156	0.170209	2.43e-88	6.78e-86
FBgn0015286	Rala	31332	CG2849	273.231	0.206045	0.172477	0.232234	0.34954
FBgn0015288	RpL22	31022	CG7434	2981.54	0.936569	0.122955	2.59e-14	3.77e-13
FBgn0015295	Shark	44353	CG18247	138.648	-0.0612417	0.208391	0.768851	0.843478
FBgn0015296	Shc	44052	CG3715	119.746	0.0179558	0.225099	0.936421	0.958098
FBgn0015298	Srp19	38815	CG4457	152.068	0.856893	0.219098	9.19e-05	0.000368371
FBgn0015299	Ssb-c31a	34120	CG8396	107.557	0.0568628	0.241325	0.813722	0.875071
FBgn0015300	Ssl	37909	CG13591	0.0962431	0.0540981	0.589869	0.926927	NA
FBgn0015316	Try29F	34226	CG9564	12.0488	0.720924	0.55058	0.190402	0.299959
FBgn0015320	Ubc2	34487	CG6720	264.926	0.712447	0.18809	0.000151993	0.000580683
FBgn0015321	Ubc4	39133	CG8284	566.778	-0.187965	0.151759	0.215501	0.329835
FBgn0015331	abs	40530	CG14637	103.349	0.258474	0.249033	0.299312	0.425414
FBgn0015336	CG15865	32641	CG15865	89.5872	1.30435	0.740017	0.0779697	0.144448
FBgn0015338	CG5861	34965	CG5861	134.073	0.0146539	0.227954	0.948744	0.966341
FBgn0015351	CG14906	42030	CG14906	206.373	3.31015	0.23409	2.14e-45	1.72e-43
FBgn0015359	CG2034	38287	CG2034	220.953	-0.589328	0.294737	0.0455537	0.0920129
FBgn0015360	oxt	38288	CG32300	222.51	-0.0345398	0.194085	0.858752	0.907693
FBgn0015371	chn	36678	CG11798	83.6888	-0.833001	0.254598	0.00106855	0.00337743
FBgn0015372	RabX1	44172	CG3870	153.508	0.114268	0.2358	0.627964	0.734651
FBgn0015376	cutlet	44637	CG33122	27.4908	0.53212	0.411924	0.196429	0.307041
FBgn0015379	dod	33111	CG17051	43.9269	0.777242	0.356289	0.0291472	0.0625948
FBgn0015380	drl	44355	CG17348	32.3275	-0.375769	0.375025	0.316352	0.444405
FBgn0015381	dsf	33823	CG9019	0	NA	NA	NA	NA
FBgn0015391	glu	35001	CG11397	98.7596	-0.682106	0.228226	0.00280139	0.0079758
FBgn0015393	NA	44173	CG3949	26.4461	1.14904	0.485884	0.0180374	0.0416215
FBgn0015396	jumu	41265	CG4029	43.606	-1.02157	0.41305	0.0133895	0.0318635
FBgn0015399	kek1	34688	CG12283	33.8172	-0.748082	0.356052	0.035637	0.0742444
FBgn0015400	kek2	34582	CG4977	34.3853	-0.819926	0.401898	0.0413369	0.0845001
FBgn0015402	ksr	40660	CG2899	205.886	0.0939582	0.203668	0.644562	0.747635
FBgn0015477	Rme-8	35939	CG8014	598.316	0.20526	0.152327	0.17782	0.284622
FBgn0015509	Cul1	35742	CG1877	2336.63	0.0733771	0.13896	0.597467	0.711123
FBgn0015513	mbc	42817	CG10379	706.636	-0.768577	0.149042	2.51e-07	1.56e-06
FBgn0015519	nAChRalpha3	31767	CG2302	47.9696	-0.473478	0.357152	0.184937	0.29308
FBgn0015520	nonA-l	42026	CG10328	28.2541	-0.600623	0.399672	0.132893	0.224267
FBgn0015521	RpS21	33487	CG2986	1068.2	1.36028	0.330656	3.89e-05	0.00016879
FBgn0015522	olf186-M	37039	CG14489	83.0452	-0.204338	0.290251	0.48143	0.610519
FBgn0015524	otp	37364	CG10036	4.19011	-0.417413	0.763857	0.584753	0.701086
FBgn0015527	peng	33112	CG1685	257.766	1.63336	0.19981	2.97e-16	5.01e-15
FBgn0015543	snoRNA:Me28S-A1322	3772621	CR32905	38.6931	2.15955	0.435507	7.1e-07	4.1e-06
FBgn0015544	spag	43958	CG13570	208.929	0.535674	0.208695	0.0102647	0.0252793
FBgn0015546	spel1	34842	CG4215	73.4016	0.108617	0.296335	0.713965	0.800852
FBgn0015550	tap	39935	CG7659	0.565261	-0.619524	0.663951	0.350775	NA
FBgn0015553	tos	35119	CG10387	8.44136	0.68542	0.645368	0.288209	0.414072
FBgn0015558	tty	33109	CG1693	68.5121	-0.966199	0.303589	0.00145964	0.00445429
FBgn0015561	unpg	35942	CG1650	45.8732	-0.0947898	0.324219	0.770009	0.844153
FBgn0015568	alpha-Est1	40909	CG1031	76.9652	0.879981	0.263663	0.000845306	0.00272569
FBgn0015569	alpha-Est10	40896	CG1131	51.0239	0.296719	0.411351	0.470708	0.601552
FBgn0015570	alpha-Est2	40908	CG2505	98.6335	-0.873887	0.385352	0.0233435	0.0518517
FBgn0015571	alpha-Est3	40907	CG1257	1260.16	-0.129071	0.158839	0.416455	0.548066
FBgn0015572	alpha-Est4	40906	CG1082	102.022	-0.669951	0.241595	0.00555363	0.0146351
FBgn0015574	alpha-Est6	40902	CG1108	0.288729	0.236271	0.591838	0.689734	NA
FBgn0015575	alpha-Est7	40901	CG1112	786.528	-0.434026	0.156294	0.00548655	0.0144809
FBgn0015576	alpha-Est8	40899	CG1121	257.381	-1.27667	0.18661	7.84e-12	8.83e-11
FBgn0015577	alpha-Est9	40897	CG1128	912.477	0.238736	0.196427	0.224218	0.339922
FBgn0015582	dare	36203	CG12390	155.278	-1.72357	0.233466	1.55e-13	2.1e-12
FBgn0015583	Acp29AB	34162	CG17797	0	NA	NA	NA	NA
FBgn0015584	Acp53Ea	36874	CG8622	0.209255	-0.223969	0.589869	0.704174	NA
FBgn0015585	Acp63F	38448	CG10852	0.733695	-0.245808	0.77758	0.751912	NA
FBgn0015586	Acp76A	40078	CG3801	0	NA	NA	NA	NA
FBgn0015589	Apc	44642	CG1451	334.677	0.0126808	0.155692	0.935086	0.957566
FBgn0015591	AstA	42947	CG13633	38.2856	-0.195882	0.493538	0.691446	0.784337
FBgn0015600	toc	33526	CG9660	891.646	-0.397419	0.153916	0.00982138	0.0243197
FBgn0015602	BEAF-32	36645	CG10159	203.139	0.603214	0.197048	0.00220412	0.00642678
FBgn0015609	CadN	35070	CG7100	207.586	0.121959	0.184586	0.508796	0.63544
FBgn0015614	CanB2	46456	CG11217	1897.54	0.0538741	0.128767	0.675666	0.772261
FBgn0015615	SMC3	32627	CG9802	224.056	-0.843757	0.199288	2.3e-05	0.000105166
FBgn0015618	Cdk8	39157	CG10572	25.8475	-0.00890896	0.411598	0.982731	0.988787
FBgn0015621	Clp	33259	CG3642	11.1598	1.04449	0.559105	0.0617419	0.118986
FBgn0015622	Cnx99A	44643	CG11958	641.027	-0.147053	0.151218	0.330823	0.460686
FBgn0015623	Cpr	33883	CG11567	1893.57	-0.669104	0.176461	0.000149566	0.000572212
FBgn0015625	CycB3	42971	CG5814	3.89728	1.00778	0.807261	0.211886	0.325631
FBgn0015663	Ugt36A1	44058	CG2788	488.621	1.0971	0.172946	2.24e-10	2.17e-09
FBgn0015664	Dref	34328	CG5838	330.456	-0.474691	0.164922	0.00399846	0.0109262
FBgn0015714	Cyp6a17	45556	CG10241	25.267	-0.278808	0.454351	0.539453	0.662765
FBgn0015721	ktub	37400	CG9398	7.17102	-0.662864	0.663084	0.317471	0.445516
FBgn0015737	Hmu	43294	CG3373	240.373	0.0850564	0.312459	0.785456	0.855269
FBgn0015754	Lis-1	36791	CG8440	2991.01	-0.466193	0.128167	0.000275407	0.00099123
FBgn0015756	RpL9	34526	CG6141	5747.21	1.24892	0.174038	7.17e-13	9.07e-12
FBgn0015765	p38a	42866	CG5475	256.312	0.853723	0.215894	7.67e-05	0.000314379
FBgn0015766	Msr-110	38629	CG10596	2734.68	-0.886421	0.281856	0.00166118	0.0049964
FBgn0015770	MstProx	40890	CG1149	0	NA	NA	NA	NA
FBgn0015772	Nak	35154	CG10637	2535.57	-0.174616	0.182461	0.338564	0.468356
FBgn0015773	NetA	32398	CG18657	62.3387	0.872533	0.313543	0.00538884	0.0142492
FBgn0015774	NetB	32400	CG10521	115.169	0.000773335	0.229169	0.997308	0.998318
FBgn0015776	nrv1	33952	CG9258	13035.1	-0.560975	0.15042	0.000191952	0.000715986
FBgn0015777	nrv2	33953	CG9261	6325.33	-1.59326	0.218747	3.25e-13	4.28e-12
FBgn0015778	rin	47998	CG9412	1204.69	0.623229	0.130383	1.75e-06	9.56e-06
FBgn0015781	P5cr	42284	CG6009	312.34	0.803121	0.182336	1.06e-05	5.13e-05
FBgn0015789	Rab10	33025	CG17060	1854.17	-1.03002	0.151743	1.14e-11	1.25e-10
FBgn0015790	Rab11	42501	CG5771	1112.9	0.14764	0.130589	0.258235	0.380305
FBgn0015791	Rab14	34840	CG4212	813.977	-0.751722	0.189177	7.08e-05	0.000292186
FBgn0015793	Rab19	38930	CG7062	276.29	-0.302436	0.215439	0.160375	0.261355
FBgn0015794	Rab18	44360	CG3129	652.648	0.0373252	0.159415	0.814877	0.876029
FBgn0015795	Rab7	42841	CG5915	8980.54	0.98697	0.222183	8.91e-06	4.37e-05
FBgn0015797	Rab6	34636	CG6601	202.617	0.128474	0.189253	0.497234	0.625092
FBgn0015799	Rbf	31027	CG7413	245.423	0.0680262	0.179992	0.705475	0.795325
FBgn0015801	Reg-5	37968	CG2928	110.734	-0.401339	0.276823	0.147113	0.243687
FBgn0015803	RtGEF	35306	CG10043	1053.78	0.215997	0.1445	0.13497	0.227124
FBgn0015805	HDAC1	38565	CG7471	133.453	-0.315705	0.251861	0.210029	0.323324
FBgn0015808	ScpX	44183	CG17320	288.622	0.300537	0.172919	0.0822063	0.150476
FBgn0015818	Spx	31558	CG3780	33.8151	0.590728	0.405925	0.145596	0.241998
FBgn0015828	TfIIEalpha	39313	CG10415	139.936	0.758951	0.242461	0.0017469	0.00522675
FBgn0015829	TfIIEbeta	38527	CG1276	188.018	-0.333086	0.185082	0.0719131	0.135068
FBgn0015831	Rtnl2	40903	CG1279	2.48001	-1.28655	0.828002	0.120232	0.206359
FBgn0015834	eIF3i	33710	CG8882	1220.54	1.48821	0.167222	5.6e-19	1.19e-17
FBgn0015838	Vang	35922	CG8075	102.269	-0.235631	0.225052	0.295097	0.421019
FBgn0015872	Drip	36236	CG9023	1375.87	-0.314816	0.170041	0.0641096	0.122658
FBgn0015903	apt	37734	CG5393	224.416	-1.51754	0.254864	2.61e-09	2.19e-08
FBgn0015904	ara	39439	CG10571	91.3295	0.717209	0.782483	0.359363	0.490257
FBgn0015905	ast	33282	CG4426	134.89	1.48127	0.246389	1.83e-09	1.57e-08
FBgn0015919	caup	39440	CG10605	142.45	0.973843	0.703793	0.166448	0.269408
FBgn0015924	crq	33219	CG4280	1240.37	0.070518	0.139927	0.614288	0.723884
FBgn0015925	csul	36809	CG3730	57.6787	-0.389424	0.296318	0.188775	0.298076
FBgn0015926	dah	32459	CG6157	0.192486	0.162888	0.590903	0.78281	NA
FBgn0015929	dpa	35679	CG1616	62.497	0.493201	0.309055	0.110525	0.19283
FBgn0015946	grim	40014	CG4345	0.52811	0.103895	0.705773	0.882968	NA
FBgn0015949	hrg	49636	CG9854	756.804	-0.276918	0.143075	0.0529318	0.104395
FBgn0016013	Faa	45577	CG14993	52.4477	1.1401	0.369658	0.00204109	0.00600616
FBgn0016031	lama	38610	CG10645	7033.68	-1.23744	0.172471	7.24e-13	9.14e-12
FBgn0016032	lbm	35623	CG2374	94.8646	-0.809866	0.283087	0.0042252	0.0114737
FBgn0016034	mael	40489	CG11254	3.86153	-0.401299	0.757503	0.596274	0.709974
FBgn0016036	mei-P22	38797	CG14827	1.7009	0.161874	0.838442	0.846908	0.899607
FBgn0016038	Vsp37A	31006	CG17828	440.068	0.431492	0.154901	0.00534286	0.0141479
FBgn0016041	Tom40	44978	CG12157	324.162	0.711426	0.211664	0.000776317	0.002531
FBgn0016047	nompA	45587	CG13207	0.957199	-0.714732	0.779795	0.359371	NA
FBgn0016053	pgc	5740599	CG32885	3.16409	0.602046	0.823939	0.464967	0.596107
FBgn0016054	phr6-4	35322	CG2488	9.15561	0.710478	0.622757	0.253929	0.37508
FBgn0016059	Sema1b	37007	CG6446	2711.58	-2.50972	0.168144	2.23e-50	2.07e-48
FBgn0016061	side	43300	CG31062	108.451	0.747658	0.252328	0.00304614	0.00858688
FBgn0016070	smg	39034	CG5263	480.146	-0.387401	0.166382	0.0198918	0.0451532
FBgn0016075	vkg	33726	CG16858	1111.59	-0.218676	0.258564	0.397701	0.528889
FBgn0016076	vri	33759	CG14029	1444.69	-0.767802	0.211094	0.000275564	0.000991464
FBgn0016078	wun	35966	CG8804	275.584	0.842261	0.207026	4.73e-05	0.000202254
FBgn0016080	NA	44660	CG32561	16.4157	2.3734	0.571139	3.24e-05	0.000143541
FBgn0016081	fry	39122	CG32045	2706.54	0.29432	0.126144	0.0196373	0.0446313
FBgn0016119	ATPsynCF6	42759	CG4412	58995.9	-0.0588327	0.174901	0.736586	0.817819
FBgn0016120	ATPsynD	42291	CG6030	33316.5	-0.113239	0.191002	0.553269	0.674708
FBgn0016122	Acer	34189	CG10593	278.944	-1.4153	0.253045	2.23e-08	1.65e-07
FBgn0016123	Alp4	43671	CG1462	83.8914	-1.05638	0.250599	2.49e-05	0.000113088
FBgn0016126	CaMKI	43792	CG1495	1113.52	-0.969411	0.141258	6.76e-12	7.67e-11
FBgn0016131	Cdk4	36854	CG5072	116.772	0.710878	0.254567	0.00523019	0.013877
FBgn0016641	PTP-ER	37461	CG9856	824.968	0.0746131	0.146943	0.611614	0.721815
FBgn0016650	Lgr1	42133	CG7665	116.819	-1.09817	0.31961	0.000590416	0.00198013
FBgn0016660	H15	33769	CG6604	4.47942	-0.352015	0.786572	0.654493	0.756177
FBgn0016672	Ipp	41701	CG3028	203.28	-0.202661	0.238532	0.395539	0.527111
FBgn0016675	Lectin-galC1	35216	CG9976	42.3035	0.307482	0.59902	0.607736	0.71919
FBgn0016684	NaPi-T	36651	CG10207	109.691	-0.518783	0.402597	0.19754	0.308379
FBgn0016685	Nlp	43560	CG7917	273.292	1.60267	0.218034	1.97e-13	2.65e-12
FBgn0016687	Nurf-38	37922	CG4634	1397.66	0.336701	0.131525	0.0104682	0.025728
FBgn0016691	ATPsynO	41845	CG4307	44794.8	-0.00378103	0.226533	0.986683	0.990967
FBgn0016693	Past1	41569	CG6148	645.743	0.448214	0.174087	0.0100338	0.0247835
FBgn0016694	Pdp1	45588	CG17888	4261.54	-1.01905	0.213986	1.91e-06	1.03e-05
FBgn0016696	Pitslre	40292	CG4268	2643.83	-1.11185	0.145395	2.06e-14	3.03e-13
FBgn0016697	Prosalpha5	36951	CG10938	5058.09	4.10077	0.19014	3.66e-103	1.37e-100
FBgn0016698	Ptpa	33555	CG3289	413.631	0.317641	0.192346	0.0986564	0.175966
FBgn0016701	Rab4	36992	CG4921	682.363	-0.474885	0.139428	0.000659368	0.00219111
FBgn0016715	Reg-2	38075	CG3200	53.5616	1.07876	0.361671	0.00285708	0.00811522
FBgn0016726	RpL29	37430	CG10071	3013.57	0.053845	0.16784	0.748353	0.826915
FBgn0016754	sba	42824	CG13598	284.285	-0.308843	0.173301	0.0747297	0.139587
FBgn0016756	Usp47	38644	CG5486	4837.92	0.753219	0.192596	9.2e-05	0.000368418
FBgn0016762	angel	37748	CG12273	72.7268	0.391876	0.317008	0.216396	0.331018
FBgn0016794	dos	38321	CG1044	72.5475	-0.437267	0.261926	0.095032	0.170396
FBgn0016797	fz2	40090	CG9739	324.497	-0.743414	0.194926	0.000136826	0.000528306
FBgn0016917	Stat92E	42428	CG4257	4339.04	-0.435423	0.15786	0.00581058	0.0152311
FBgn0016919	nompB	35414	CG12548	0.370198	-0.0759814	0.601758	0.899522	NA
FBgn0016920	nompC	33768	CG11020	80.4508	1.65148	0.341575	1.33e-06	7.42e-06
FBgn0016926	Pino	33288	CG4710	4188.39	-0.320551	0.233213	0.169286	0.273278
FBgn0016930	Dyrk2	34831	CG4551	1077.75	-1.44344	0.204718	1.78e-12	2.13e-11
FBgn0016970	l(2)k10201	48373	CG13951	82.925	1.3369	0.302447	9.86e-06	4.8e-05
FBgn0016974	swaPsi	3771807	CR32747	0.466441	0.0491601	0.694412	0.943562	NA
FBgn0016975	stnB	4379834	CG12473	345.415	-0.88725	0.210967	2.6e-05	0.000117506
FBgn0016976	stnA	3355164	CG12500	345.415	-0.88725	0.210967	2.6e-05	0.000117506
FBgn0016977	spen	44205	CG18497	2067.86	-1.23521	0.156455	2.9e-15	4.59e-14
FBgn0016978	snRNP-U1-70K	33982	CG8749	147.562	0.934053	0.232414	5.85e-05	0.000246023
FBgn0016983	smid	38824	CG8571	873.943	1.83149	0.203722	2.47e-19	5.44e-18
FBgn0016984	sktl	37356	CG9985	304.86	-0.214558	0.171241	0.210223	0.323532
FBgn0017414	cag	36157	CG12346	75.3739	-0.75951	0.282412	0.00715868	0.018349
FBgn0017418	ari-1	32796	CG5659	8330.22	-1.62875	0.182711	4.91e-19	1.05e-17
FBgn0017424	asRNA:CR11538	26067081	CR11538	2.22752	1.52177	0.838105	0.0694128	0.131074
FBgn0017429	CG5989	38984	CG5989	567.936	0.471639	0.1533	0.00209393	0.00614501
FBgn0017430	Nelf-E	38982	CG5994	51.7792	0.552716	0.308348	0.0730514	0.136923
FBgn0017448	CG2187	43743	CG2187	26.4915	-1.1537	0.659731	0.0803361	0.14784
FBgn0017456	Ubc84D	40900	CG12799	4.20549	-0.923149	0.785437	0.239862	0.358886
FBgn0017457	U2af38	33201	CG3582	100.85	1.29605	0.26819	1.35e-06	7.5e-06
FBgn0017482	T3dh	37551	CG3425	389.353	2.47264	0.188369	2.32e-39	1.47e-37
FBgn0017545	RpS3A	43768	CG2168	25545.6	1.62201	0.114964	3.35e-45	2.68e-43
FBgn0017550	Rga	40683	CG2161	688.677	-0.183111	0.162737	0.260506	0.382975
FBgn0017551	Rca1	33959	CG10800	14.4079	0.0529368	0.53026	0.920478	0.949357
FBgn0017556	Prosalpha4T2	37910	CG4569	0	NA	NA	NA	NA
FBgn0017558	Pdk	35970	CG8808	860.395	-0.305607	0.141685	0.0310099	0.0660731
FBgn0017561	Ork1	32020	CG1615	36.1613	-1.94865	0.377232	2.4e-07	1.5e-06
FBgn0017566	ND-75	31762	CG2286	17916.9	0.373046	0.196159	0.0572032	0.111604
FBgn0017567	ND-23	44207	CG3944	13551.6	-0.289213	0.177607	0.103443	0.182913
FBgn0017572	Mo25	39858	CG4083	907.592	0.205096	0.14796	0.165698	0.26834
FBgn0017577	Mcm5	41296	CG4082	4.60837	1.29601	0.797116	0.103976	0.183736
FBgn0017578	Max	40095	CG9648	226.759	-0.647238	0.176612	0.000247582	0.000901527
FBgn0017579	RpL14	38983	CG6253	4050.32	1.36903	0.247579	3.21e-08	2.31e-07
FBgn0017581	Lk6	44672	CG17342	25338.6	0.911425	0.226766	5.84e-05	0.000245919
FBgn0017590	klg	42707	CG6669	50.8465	-0.974462	0.339818	0.00413597	0.0112539
FBgn0019624	COX5A	41432	CG14724	23449.2	-0.443457	0.205339	0.0308013	0.0657188
FBgn0019637	Atu	40684	CG1433	125.745	1.02167	0.233858	1.25e-05	5.99e-05
FBgn0019643	AANAT1	37867	CG3318	1554.78	-0.900117	0.177246	3.81e-07	2.31e-06
FBgn0019644	ATPsynB	39143	CG8189	24567.9	-0.114813	0.211838	0.58783	0.703675
FBgn0019650	toy	43833	CG11186	9.81129	-0.901184	0.621323	0.146939	0.24351
FBgn0019660	lncRNA:roX2	3772415	CR32665	0	NA	NA	NA	NA
FBgn0019661	lncRNA:roX1	3772376	CR32777	20.1893	-1.32249	0.488712	0.00680851	0.0175716
FBgn0019662	qm	38816	CG8593	390.269	0.717713	0.15506	3.68e-06	1.91e-05
FBgn0019686	lok	35288	CG10895	28.4599	0.496725	0.505814	0.326085	0.455546
FBgn0019809	gcm2	34280	CG3858	0	NA	NA	NA	NA
FBgn0019828	dj	40838	CG1980	0	NA	NA	NA	NA
FBgn0019830	colt	33470	CG3057	1953.14	0.732109	0.131984	2.91e-08	2.11e-07
FBgn0019890	Smg5	34804	CG8954	7389.63	-1.03605	0.190391	5.28e-08	3.65e-07
FBgn0019925	Surf4	41864	CG6202	769.447	-0.163922	0.17447	0.347453	0.477423
FBgn0019928	Ser8	36489	CG4812	0	NA	NA	NA	NA
FBgn0019929	Ser7	31917	CG2045	33.6989	-1.33051	0.381467	0.000486865	0.00165998
FBgn0019932	SamDC	34396	CG5029	242.173	-0.077669	0.203307	0.70244	0.792796
FBgn0019936	RpS20	42464	CG15693	3562.41	1.00349	0.209796	1.73e-06	9.42e-06
FBgn0019938	RpI1	36617	CG10122	431.862	2.5336	0.195409	1.92e-38	1.18e-36
FBgn0019940	Rh6	41889	CG5192	0.452249	-0.339881	0.691347	0.622987	NA
FBgn0019949	Cdk9	37586	CG5179	233.32	0.66299	0.182342	0.00027693	0.000995722
FBgn0019952	Orct	42891	CG6331	98.7138	-0.277979	0.294202	0.344731	0.474383
FBgn0019957	ND-42	42591	CG6343	26455.6	-0.132323	0.118909	0.265788	0.389109
FBgn0019960	Mitofilin	42587	CG6455	8660.02	0.693753	0.166333	3.03e-05	0.000135223
FBgn0019968	Khc-73	36718	CG8183	1679.31	-0.410164	0.159029	0.00990376	0.0245014
FBgn0019972	Drice	43514	CG7788	72.1355	-0.0552035	0.293844	0.850981	0.902088
FBgn0019982	Gs1l	33653	CG15441	1665.41	-1.16034	0.163781	1.39e-12	1.71e-11
FBgn0019985	mGluR	43838	CG11144	70.5491	-1.14361	0.368817	0.00193037	0.00571438
FBgn0019990	Gcn2	43709	CG1609	331.363	1.30603	0.178586	2.61e-13	3.46e-12
FBgn0020018	Ppox	42939	CG5796	105.714	0.435356	0.231919	0.0604918	0.117012
FBgn0020224	Cbl	38961	CG7037	626.408	-1.12357	0.167842	2.17e-11	2.31e-10
FBgn0020235	ATPsyngamma	43507	CG7610	64251.6	-0.0159227	0.184596	0.931262	0.955607
FBgn0020236	ATPCL	36760	CG8322	1386.31	0.59744	0.241383	0.0133211	0.0317353
FBgn0020238	14-3-3epsilon	42186	CG31196	919.514	-0.597553	0.173587	0.000576613	0.00193809
FBgn0020248	stet	38169	CG33166	6.69629	0.23882	0.744032	0.748226	0.826858
FBgn0020249	stck	40999	CG7954	948.793	0.358792	0.138164	0.00940826	0.0234087
FBgn0020251	sfl	38736	CG8339	683.038	-0.884189	0.204429	1.52e-05	7.21e-05
FBgn0020255	Ran	44072	CG1404	1351.36	0.257964	0.136167	0.058162	0.113075
FBgn0020257	Ppa	37602	CG9952	70.6599	-0.563405	0.292046	0.0537105	0.105739
FBgn0020258	ppk	34843	CG3478	3.51628	0.0872964	0.799794	0.913085	0.943992
FBgn0020261	pcm	32935	CG3291	299.226	1.81007	0.253632	9.57e-13	1.19e-11
FBgn0020269	mspo	36632	CG10145	47.457	0.163497	0.319939	0.609332	0.720608
FBgn0020270	mre11	34565	CG16928	182.071	-0.61914	0.225733	0.00609194	0.0158805
FBgn0020272	mst	33119	CG1424	19.7499	1.02513	0.474585	0.030769	0.0656626
FBgn0020277	lush	40136	CG8807	1.3196	-0.123445	0.837694	0.882846	0.923976
FBgn0020278	loco	42672	CG5248	105.939	-0.42891	0.249551	0.0856648	0.156019
FBgn0020279	lig	35771	CG8715	876.132	0.740464	0.146807	4.56e-07	2.73e-06
FBgn0020280	laf	40606	CG14660	0.315824	0.212457	0.591551	0.719481	NA
FBgn0020294	ko	40330	CG10573	716.466	-1.30139	0.249825	1.9e-07	1.21e-06
FBgn0020299	stumps	41770	CG31317	1650.76	-1.27806	0.132341	4.58e-22	1.21e-20
FBgn0020300	geko	50263	CG13695	17.0978	0.4054	0.547187	0.458766	0.590176
FBgn0020304	drongo	33263	CG3365	2150.41	-1.12312	0.136766	2.18e-16	3.7e-15
FBgn0020305	dbe	33269	CG4258	95.1593	1.0752	0.27487	9.17e-05	0.000367612
FBgn0020306	dom	45655	CG9696	1063.47	-0.0464862	0.134249	0.72914	0.81204
FBgn0020307	dve	37546	CG5799	130.818	1.16518	0.466759	0.0125488	0.0300866
FBgn0020309	crol	34592	CG14938	1964.16	-0.612369	0.149101	4.01e-05	0.000173438
FBgn0020312	Tmtc3	37401	CG4050	73.8997	-0.288137	0.307027	0.348	0.477935
FBgn0020369	Rpt6	33105	CG1489	6808.86	3.5138	0.176455	3.12e-88	8.28e-86
FBgn0020370	TppII	36444	CG3991	1657.24	1.14292	0.138451	1.52e-16	2.62e-15
FBgn0020371	Tim17b2	44381	CG15257	0	NA	NA	NA	NA
FBgn0020372	TM4SF	37786	CG11303	139.016	-0.915435	0.237292	0.000114391	0.000450642
FBgn0020376	Sr-CIII	44382	CG31962	0.270284	-0.223969	0.589869	0.704174	NA
FBgn0020377	Sr-CII	44219	CG8856	0	NA	NA	NA	NA
FBgn0020378	Sp1	31913	CG1343	19.3283	-1.74888	0.487086	0.000330046	0.00116588
FBgn0020379	Rfx	41266	CG6312	292.815	0.187341	0.240545	0.436086	0.567944
FBgn0020381	Dredd	31011	CG7486	309.352	-0.150303	0.169938	0.376448	0.508715
FBgn0020385	pug	41279	CG4067	1165.98	1.00654	0.158107	1.94e-10	1.89e-09
FBgn0020386	Pdk1	38017	CG1210	3799.01	-0.4699	0.1483	0.00153182	0.00464329
FBgn0020388	Gcn5	39431	CG4107	1400.34	2.35058	0.205165	2.17e-30	9.51e-29
FBgn0020389	Papss	40167	CG8363	74.8946	0.0670152	0.270657	0.804443	0.869022
FBgn0020391	Nrk	36445	CG4007	165.332	-0.491286	0.20736	0.0178245	0.0412002
FBgn0020392	Nmt	38909	CG7436	141.213	2.11821	0.252229	4.54e-17	8.23e-16
FBgn0020399	Mst89B	41972	CG6864	2.47091	0.793238	0.833098	0.341019	0.471022
FBgn0020407	asun	41971	CG6814	73.0822	0.291545	0.289762	0.314342	0.441981
FBgn0020412	JIL-1	39241	CG6297	426.132	0.0749047	0.157801	0.635016	0.740115
FBgn0020414	Idgf3	34981	CG4559	2012.73	-0.27383	0.221066	0.215465	0.329835
FBgn0020415	Idgf2	34979	CG4475	994.968	-0.746158	0.155559	1.61e-06	8.88e-06
FBgn0020416	Idgf1	34978	CG4472	960.688	-1.33285	0.221157	1.67e-09	1.44e-08
FBgn0020429	GluRIIB	33789	CG7234	1.93305	-0.740165	0.834055	0.374848	0.506931
FBgn0020440	Fak	37233	CG10023	723.797	-0.194917	0.144716	0.178017	0.284833
FBgn0020443	eRF3	34658	CG6382	833.36	1.89075	0.176948	1.19e-26	4.18e-25
FBgn0020445	E23	43895	CG3327	106.276	-1.18301	0.227376	1.96e-07	1.25e-06
FBgn0020493	Dad	42059	CG5201	958.999	-0.81657	0.184195	9.29e-06	4.54e-05
FBgn0020496	CtBP	41602	CG7583	1550.4	-1.27391	0.203529	3.87e-10	3.6e-09
FBgn0020497	emb	34167	CG13387	889.157	0.926808	0.153908	1.72e-09	1.48e-08
FBgn0020503	CLIP-190	35042	CG5020	1547.95	-0.217846	0.127103	0.0865429	0.157565
FBgn0020506	Amyrel	36863	CG8221	0	NA	NA	NA	NA
FBgn0020508	Ag5r2	44079	CG9540	0	NA	NA	NA	NA
FBgn0020509	Acp62F	38340	CG1262	0	NA	NA	NA	NA
FBgn0020510	Abi	41718	CG9749	140.768	-0.104743	0.23118	0.650492	0.752345
FBgn0020513	Paics	32228	CG3989	669.509	1.51831	0.195376	7.77e-15	1.2e-13
FBgn0020518	snoRNA:Me28S-G764	3771811	CR32907	2.76661	0.61547	0.804117	0.444034	0.575994
FBgn0020521	pio	37929	CG3541	388.343	-0.525885	0.185934	0.00467908	0.012565
FBgn0020545	kraken	33265	CG3943	209.489	1.44871	0.280173	2.33e-07	1.46e-06
FBgn0020546	lncRNA:iab4	3772110	CR31271	0.192486	0.162888	0.590903	0.78281	NA
FBgn0020556	lncRNA:bxd	3772220	CR31273	0.0962431	0.0540981	0.589869	0.926927	NA
FBgn0020616	SA	33974	CG3423	396.447	-0.317276	0.168127	0.0591434	0.114649
FBgn0020617	Rx	37367	CG10052	0	NA	NA	NA	NA
FBgn0020618	Rack1	34070	CG7111	5246.9	0.634312	0.205901	0.0020654	0.00606785
FBgn0020620	RN-tre	36554	CG8085	372.751	-0.131159	0.19523	0.501702	0.628978
FBgn0020621	Pkn	35950	CG2049	1483.09	0.0138712	0.178882	0.938191	0.959536
FBgn0020622	Pi3K21B	33203	CG2699	200.487	-0.0860382	0.186057	0.643774	0.746879
FBgn0020626	Osbp	42985	CG6708	1113.54	0.535587	0.142045	0.000162901	0.000616507
FBgn0020633	Mcm7	39014	CG4978	15.7722	2.57832	0.56328	4.71e-06	2.4e-05
FBgn0020637	Lcp65Ag2	38702	CG10534	0	NA	NA	NA	NA
FBgn0020638	Lcp65Ag1	38703	CG10530	0	NA	NA	NA	NA
FBgn0020639	Lcp65Af	45017	CG10533	0	NA	NA	NA	NA
FBgn0020640	Lcp65Ae	45018	CG10529	0	NA	NA	NA	NA
FBgn0020641	Lcp65Ad	38707	CG6955	0.14675	-0.223969	0.589869	0.704174	NA
FBgn0020642	Lcp65Ac	38708	CG6956	0	NA	NA	NA	NA
FBgn0020643	Lcp65Ab2	48381	CG18773	0	NA	NA	NA	NA
FBgn0020644	Lcp65Ab1	48382	CG32400	0	NA	NA	NA	NA
FBgn0020645	Lcp65Aa	38709	CG7287	0	NA	NA	NA	NA
FBgn0020646	Lcp65APsi	3771993	CR18775	0	NA	NA	NA	NA
FBgn0020647	KrT95D	42843	CG5405	7777.31	-0.272293	0.199307	0.171877	0.276658
FBgn0020653	Trxr-1	31760	CG2151	3314.31	1.54767	0.189885	3.62e-16	6.11e-15
FBgn0020655	ArfGAP1	39417	CG4237	140.892	0.271459	0.225	0.22763	0.343752
FBgn0020660	eIF4B	3355041	CG10837	32.8958	0.168002	0.369786	0.649596	0.751609
FBgn0020762	Atet	33636	CG2969	839	0.648294	0.157596	3.89e-05	0.00016879
FBgn0020764	Alas	37815	CG3017	8196.66	-1.65304	0.181386	7.98e-20	1.82e-18
FBgn0020765	Acp65Aa	38710	CG10297	7.12589	-0.580092	0.809497	0.473616	0.604105
FBgn0020767	Spred	36643	CG10155	352.556	-0.986728	0.15587	2.44e-10	2.34e-09
FBgn0020880	CG7179	34059	CG7179	18.1814	-0.552121	0.469064	0.239168	0.357995
FBgn0020887	Su(z)12	48071	CG8013	235.381	-0.742106	0.193606	0.000126548	0.000493884
FBgn0020906	Jon25Bi	33708	CG8867	399.082	1.32924	0.395391	0.00077423	0.00252556
FBgn0020907	Scp2	42015	CG14904	247.749	-0.779643	0.246626	0.00157101	0.00474619
FBgn0020908	Scp1	3355102	CG15848	79651.3	-1.11667	0.265332	2.57e-05	0.000116176
FBgn0020909	Rtc1	32338	CG11130	70.4809	1.20956	0.2905	3.13e-05	0.000138896
FBgn0020910	RpL3	41347	CG4863	9966.06	0.8153	0.2069	8.13e-05	0.000330181
FBgn0020912	Ptx1	43664	CG1447	8.66044	-0.365985	0.747952	0.624617	0.732076
FBgn0020930	Dgkepsilon	36408	CG8657	510.493	0.692571	0.144522	1.65e-06	9.05e-06
FBgn0021738	Crg-1	43900	CG32788	2.64604	-0.0636992	0.80762	0.937134	0.958737
FBgn0021742	C901	32032	CG1567	0.270284	-0.223969	0.589869	0.704174	NA
FBgn0021750	SerRS-m	41862	CG4938	220.233	1.93965	0.204426	2.35e-21	5.98e-20
FBgn0021760	chb	43901	CG32435	634.956	-0.326275	0.145523	0.0249558	0.0548392
FBgn0021761	Nup154	34527	CG4579	283.806	0.83377	0.171119	1.1e-06	6.21e-06
FBgn0021764	sdk	31017	CG5227	193.051	-0.808908	0.205751	8.44e-05	0.000341488
FBgn0021765	scu	32789	CG7113	150.955	0.630313	0.276697	0.0227273	0.0506588
FBgn0021767	org-1	31778	CG11202	116.847	-0.330785	0.259783	0.202907	0.314992
FBgn0021768	nudC	39879	CG9710	131.895	1.26354	0.226116	2.3e-08	1.69e-07
FBgn0021776	mira	42379	CG12249	4.03918	-0.49041	0.738737	0.506787	0.633586
FBgn0021795	Tapdelta	45680	CG9035	197.734	0.639623	0.248289	0.00999148	0.0246925
FBgn0021796	Tor	47396	CG5092	814.993	-0.614113	0.150256	4.37e-05	0.00018771
FBgn0021800	Reph	47399	CG3920	144.846	-0.747538	0.232374	0.00129557	0.0040133
FBgn0021814	Vps28	47408	CG12770	306.071	0.542104	0.193376	0.00505712	0.0134836
FBgn0021818	NA	36952	CG6556	352.563	0.624867	0.157161	7.01e-05	0.000289795
FBgn0021825	DCTN2-p50	44086	CG8269	199.771	-1.68798	0.234538	6.15e-13	7.85e-12
FBgn0021847	Ttc7	48387	CG8325	534.246	-0.152203	0.155486	0.327637	0.457363
FBgn0021856	l(2)k14505	35399	CG8674	377.515	-1.96463	0.166318	3.36e-32	1.63e-30
FBgn0021872	Xbp1	44226	CG9415	8605.03	1.95935	0.130782	9.66e-51	9.14e-49
FBgn0021874	Nle	33234	CG2863	111.21	0.922101	0.299769	0.00209774	0.00615455
FBgn0021875	Zfrp8	45021	CG3260	75.9303	0.247349	0.275055	0.368508	0.499723
FBgn0021895	ytr	47457	CG18426	493.81	0.955934	0.163389	4.9e-09	3.9e-08
FBgn0021906	RFeSP	44390	CG7361	11316.7	0.329058	0.278773	0.237848	0.356251
FBgn0021944	Coprox	44701	CG3433	160.015	2.94149	0.264529	1.01e-28	3.91e-27
FBgn0021967	ND-PDSW	44228	CG8844	10034.7	0.555194	0.200411	0.00560088	0.0147418
FBgn0021979	l(2)k09913	37661	CG3082	2190.68	1.62232	0.171729	3.49e-21	8.78e-20
FBgn0021995	Rs1	44087	CG2173	384.782	1.57509	0.199603	3e-15	4.72e-14
FBgn0022023	eIF3h	45682	CG9124	1475.09	0.861909	0.152729	1.67e-08	1.25e-07
FBgn0022027	Vps25	35847	CG14750	102.018	-1.63249	0.272611	2.12e-09	1.8e-08
FBgn0022029	l(2)k01209	36953	CG4798	1093.74	1.35853	0.546646	0.0129475	0.0309674
FBgn0022069	Nnp-1	44391	CG12396	91.966	1.54454	0.284082	5.42e-08	3.74e-07
FBgn0022097	Vha36-1	44702	CG8186	2001.97	-0.590427	0.195158	0.00248316	0.00716456
FBgn0022153	l(2)k05819	33644	CG3054	470.501	0.0445562	0.163515	0.785246	0.855269
FBgn0022160	Gpo1	47611	CG8256	64448.1	0.13697	0.1894	0.46957	0.60046
FBgn0022213	Cse1	35016	CG13281	206.218	2.07916	0.231323	2.51e-19	5.52e-18
FBgn0022224	ubl	35592	CG3450	111.586	0.241453	0.260114	0.353274	0.483832
[truncated: 15,495 more rows]

## Sheet: OXPHOS Genes
FlybaseID	Symbol	EntrezID	GeneID	baseMean	log2FoldChange	lfcSE	pvalue	padj	Complex	Classification
FBgn0001989	ND-B17	34925	CG13240	2330	0.067036	0.298456	0.822283	0.88129	COMPLEX I	Structural subunit
FBgn0011361	ND-ACP	38154	CG9160	16290.2	0.218725	0.195791	0.263935	0.386969	COMPLEX I	Structural subunit
FBgn0011455	ND-SGDH	46260	CG9762	18169.7	-0.587772	0.136269	1.61e-05	7.55e-05	COMPLEX I	Structural subunit
FBgn0017566	ND-75	31762	CG2286	17916.9	0.373046	0.196159	0.0572032	0.111604	COMPLEX I	Structural subunit
FBgn0017567	ND-23	44207	CG3944	13551.6	-0.289213	0.177607	0.103443	0.182913	COMPLEX I	Structural subunit
FBgn0019957	ND-42	42591	CG6343	26455.6	-0.132323	0.118909	0.265788	0.389109	COMPLEX I	Structural subunit
FBgn0021967	ND-PDSW	44228	CG8844	10034.7	0.555194	0.200411	0.00560088	0.0147418	COMPLEX I	Structural subunit
FBgn0025839	ND-B14.5A	31190	CG3621	2048.81	0.348769	0.294999	0.237097	0.35563	COMPLEX I	Structural subunit
FBgn0029868	ND-B16.6	31578	CG3446	10495.4	0.0278027	0.204883	0.892058	0.930112	COMPLEX I	Structural subunit
FBgn0029888	ND-ASHI	31604	CG3192	8327.41	0.0927436	0.216107	0.667811	0.766101	COMPLEX I	Structural subunit
FBgn0029971	ND-MNLL	31697	CG18624	14262.8	0.176973	0.170473	0.299212	0.425328	COMPLEX I	Structural subunit
FBgn0030605	ND-B18	32434	CG5548	2277.82	-0.303945	0.307828	0.323453	0.452648	COMPLEX I	Structural subunit
FBgn0030718	ND-20	32565	CG9172	17108.6	-0.282578	0.145699	0.0524445	0.10364	COMPLEX I	Structural subunit
FBgn0030853	ND-24	32740	CG5703	14752.6	0.171067	0.222582	0.442157	0.574242	COMPLEX I	Structural subunit
FBgn0031021	ND-18	32936	CG12203	2613.08	0.247412	0.28396	0.383594	0.515744	COMPLEX I	Structural subunit
FBgn0031228	ND-15	33179	CG11455	16273	-0.837372	0.140811	2.73e-09	2.28e-08	COMPLEX I	Structural subunit
FBgn0031436	ND-B17.2	33443	CG3214	30401.4	-0.945634	0.119766	2.89e-15	4.57e-14	COMPLEX I	Structural subunit
FBgn0031505	ND-B14.5B	33528	CG12400	10372.9	-0.2578	0.202703	0.203441	0.315732	COMPLEX I	Structural subunit
FBgn0031684	ND-13A	33744	CG8680	9401.82	-0.0300686	0.143023	0.833484	0.889319	COMPLEX I	Structural subunit
FBgn0031771	ND-51	33852	CG9140	47821.4	-0.0740801	0.13272	0.576729	0.693593	COMPLEX I	Structural subunit
FBgn0032511	ND-B22	34747	CG9306	9186.68	-0.0167731	0.201294	0.933592	0.956892	COMPLEX I	Structural subunit
FBgn0033570	ND-B14	36159	CG7712	3767.64	-2.28346	0.212931	7.85e-27	2.8e-25	COMPLEX I	Structural subunit
FBgn0033961	ND-B15	36640	CG12859	1959.39	-1.04698	0.294163	0.000371998	0.00129722	COMPLEX I	Structural subunit
FBgn0034576	ND-B14.7	37385	CG9350	11785.8	-0.319046	0.221523	0.1498	0.247196	COMPLEX I	Structural subunit
FBgn0034645	ND-B12	37466	CG10320	8839.98	0.0241079	0.269139	0.928626	0.954433	COMPLEX I	Structural subunit
FBgn0035046	ND-19	37946	CG3683	12828.6	0.0239399	0.21166	0.909947	0.942003	COMPLEX I	Structural subunit
FBgn0037001	ND-39	40272	CG6020	31320	0.414951	0.178302	0.0199531	0.0452662	COMPLEX I	Structural subunit
FBgn0039909	ND-49	43798	CG1970	72754.4	0.0707411	0.134365	0.59855	0.711961	COMPLEX I	Structural subunit
FBgn0040705	ND-B8	50178	CG15434	3674	-0.487565	0.228694	0.0330104	0.069599	COMPLEX I	Structural subunit
FBgn0047038	ND-13B	39214	CG6463	11262.5	-0.072185	0.211286	0.732617	0.81466	COMPLEX I	Structural subunit
FBgn0058002	ND-AGGG	3355155	CG40002	20113.3	-1.05044	0.165086	1.98e-10	1.93e-09	COMPLEX I	Structural subunit
FBgn0085468	ND-MWFE	5740593	CG34439	12574.2	-0.318035	0.197016	0.106472	0.187113	COMPLEX I	Structural subunit
FBgn0085736	CG40472	8673970	CG40472	1700.46	-1.1157	0.16947	4.6e-11	4.76e-10	COMPLEX I	Structural subunit
FBgn0266582	ND-30	38378	CG12079	13292.8	-0.114234	0.201635	0.571029	0.688675	COMPLEX I	Structural subunit
FBgn0030292	CG11752	32076	CG11752	1028.8	0.194566	0.319078	0.542012	0.664932	COMPLEX I	Structural subunit
FBgn0027785	NP15.6	42282	CG6008	5742.65	0.0626282	0.268625	0.81565	0.876587	COMPLEX I	Structural subunit
FBgn0014028	SdhB	35590	CG3283	8675.78	-0.0648556	0.268805	0.809343	0.872357	COMPLEX II	Structural subunit
FBgn0037873	SdhC	41340	CG6666	20873.1	-0.491067	0.17804	0.00581225	0.0152318	COMPLEX II	Structural subunit
FBgn0039112	SdhD	42808	CG10219	10412.4	-0.310518	0.201251	0.122845	0.209982	COMPLEX II	Structural subunit
FBgn0261439	SdhA	37228	CG17246	54678.7	0.0864025	0.142044	0.543001	0.665846	COMPLEX II	Structural subunit
FBgn0011227	ox	45401	CG8764	19439.3	-0.148719	0.233169	0.523592	0.649073	COMPLEX III	Structural subunit
FBgn0021906	RFeSP	44390	CG7361	11316.7	0.329058	0.278773	0.237848	0.356251	COMPLEX III	Structural subunit
FBgn0030733	UQCR-14	32586	CG3560	72729.8	-0.307331	0.128318	0.0166168	0.0386634	COMPLEX III	Structural subunit
FBgn0034245	UQCR-6.4	36991	CG14482	14879.9	-0.23958	0.239378	0.316903	0.444985	COMPLEX III	Structural subunit
FBgn0035600	Cyt-c1	38612	CG4769	46354.3	-0.0982498	0.170337	0.564077	0.682985	COMPLEX III	Structural subunit
FBgn0036728	UQCR-Q	39950	CG7580	15057	-0.0473348	0.274536	0.863109	0.910418	COMPLEX III	Structural subunit
FBgn0038271	UQCR-C1	41800	CG3731	59263	0.346711	0.186822	0.0634767	0.121713	COMPLEX III	Structural subunit
FBgn0250814	UQCR-C2	39846	CG4169	5407.76	-4.8192	0.296096	1.47e-59	1.75e-57	COMPLEX III	Structural subunit
FBgn0260008	UQCR-11	5740185	CG41623	26305.4	-0.606879	0.17902	0.000698893	0.00230484	COMPLEX III	Structural subunit
FBgn0015031	cype	46040	CG14028	13884.5	-0.0412444	0.284912	0.884899	0.925323	COMPLEX IV	Structural subunit
FBgn0019624	COX5A	41432	CG14724	23449.2	-0.443457	0.205339	0.0308013	0.0657188	COMPLEX IV	Structural subunit
FBgn0031066	COX6B	32989	CG14235	46078.6	-0.417423	0.202456	0.0392273	0.0807036	COMPLEX IV	Structural subunit
FBgn0031830	COX5B	33918	CG11015	26086	-0.837243	0.220619	0.000147661	0.000566121	COMPLEX IV	Structural subunit
FBgn0032833	COX4	35279	CG10664	24356.4	-0.07697	0.209102	0.712801	0.800153	COMPLEX IV	Structural subunit
FBgn0034877	levy	37728	CG17280	8548.21	0.344121	0.2943	0.242288	0.361917	COMPLEX IV	Structural subunit
FBgn0040529	COX7A	50002	CG9603	209.913	-0.0223161	0.26164	0.932028	0.956213	COMPLEX IV	Structural subunit
FBgn0040773	COX7C	50246	CG2249	47649.9	-0.378902	0.185607	0.0412095	0.0842872	COMPLEX IV	Structural subunit
FBgn0263911	COX8	40390	CG7181	5615.48	-0.103498	0.301698	0.73156	0.814068	COMPLEX IV	Structural subunit
FBgn0052230	ND-MLRQ	317928	CG32230	55928.9	-0.380795	0.178663	0.0330598	0.0696626	COMPLEX IV	Structural subunit
FBgn0010217	ATPsynbeta	43829	CG11154	788462	-0.248705	0.153575	0.105353	0.185686	COMPLEX V	Structural subunit
FBgn0010612	ATPsynG	46069	CG6105	42292.8	-0.273519	0.243501	0.261319	0.383909	COMPLEX V	Structural subunit
FBgn0011211	blw	37617	CG3612	192441	-0.25131	0.160334	0.117017	0.201732	COMPLEX V	Structural subunit
FBgn0014391	sun	44046	CG9032	24889.9	0.0983557	0.228514	0.666894	0.765709	COMPLEX V	Structural subunit
FBgn0016119	ATPsynCF6	42759	CG4412	58995.9	-0.0588327	0.174901	0.736586	0.817819	COMPLEX V	Structural subunit
FBgn0016120	ATPsynD	42291	CG6030	33316.5	-0.113239	0.191002	0.553269	0.674708	COMPLEX V	Structural subunit
FBgn0016691	ATPsynO	41845	CG4307	44794.8	-0.00378103	0.226533	0.986683	0.990967	COMPLEX V	Structural subunit
FBgn0019644	ATPsynB	39143	CG8189	24567.9	-0.114813	0.211838	0.58783	0.703675	COMPLEX V	Structural subunit
FBgn0020235	ATPsyngamma	43507	CG7610	64251.6	-0.0159227	0.184596	0.931262	0.955607	COMPLEX V	Structural subunit
FBgn0028342	ATPsyndelta	31950	CG2968	19948	0.0289428	0.264741	0.912945	0.943992	COMPLEX V	Structural subunit
FBgn0035032	ATPsynF	37931	CG4692	8851.53	-0.280048	0.261873	0.284888	0.410752	COMPLEX V	Structural subunit
FBgn0038224	ATPsynE	41745	CG3321	16159.8	0.279234	0.265814	0.293494	0.419559	COMPLEX V	Structural subunit
FBgn0039830	ATPsynC	43693	CG1746	431681	-0.141794	0.140203	0.311851	0.438933	COMPLEX V	Structural subunit
FBgn0083167	Neb-cGP	50417	CG15304	25548.2	-0.282773	0.233033	0.224958	0.340821	COMPLEX V	Structural subunit
FBgn0030352	sicily	32151	CG15738	410.425	0.699385	0.172283	4.92e-05	0.000209687	COMPLEX I	Assembly factor
FBgn0032986	CG3262	35452	CG3262	1332.38	-0.781424	0.179237	1.3e-05	6.22e-05	COMPLEX I	Assembly factor
FBgn0033093	CG3270	35575	CG3270	40.2933	-0.815291	0.544777	0.134508	0.2265	COMPLEX I	Assembly factor
FBgn0033891	CG8067	36552	CG8067	536.693	1.27015	0.182376	3.3e-12	3.88e-11	COMPLEX I	Assembly factor
FBgn0034919	CG5569	37783	CG5569	485.119	0.0118438	0.194631	0.951477	0.968218	COMPLEX I	Assembly factor
FBgn0037777	CG11722	41227	CG11722	210.776	0.293421	0.243085	0.227404	0.343555	COMPLEX I	Assembly factor
FBgn0037880	CG17726	41349	CG17726	678.51	-0.0252829	0.184109	0.890774	0.929588	COMPLEX I	Assembly factor
FBgn0039689	CIA30	43503	CG7598	1586.67	0.0958707	0.128168	0.454454	0.586953	COMPLEX I	Assembly factor
FBgn0002021	l(2)37Bb		CG10655	560.095	2.48392	0.184023	1.61e-41	1.1e-39	COMPLEX I	Assembly factor
FBgn0032033	CG13392		CG13392	121.787	0.622356	0.218983	0.00448277	0.0120946	COMPLEX I	Assembly factor
FBgn0263051	CG43346		CG43346	521.185	0.0635493	0.222072	0.774751	0.847557	COMPLEX I	Assembly factor
FBgn0259726	CG42380		CG42380	3175.88	0.47201	0.159064	0.00300307	0.00848775	COMPLEX I	Assembly factor
FBgn0028844	CG15283	50454	CG15283	0	NA	NA	NA	NA	COMPLEX II	Assembly factor
FBgn0031971	Sirup	34089	CG7224	400.978	-0.642023	0.287816	0.0257029	0.0562648	COMPLEX II	Assembly factor
FBgn0038437	Sdhaf3	42004	CG14898	161.671	0.289089	0.229971	0.20873	0.32178	COMPLEX II	Assembly factor
FBgn0033274	CG14757	35797	CG14757	6772.63	-0.34555	0.110219	0.00171776	0.00515233	COMPLEX II	Assembly factor
FBgn0033523	CG12895	36103	CG12895	713.744	0.581983	0.152399	0.000134088	0.000518961	COMPLEX II	Assembly factor
FBgn0032195	CG4908	34360	CG4908	91.9739	-0.519833	0.267849	0.0522864	0.103384	COMPLEX III	Assembly factor
FBgn0032744	Ttc19	35172	CG15173	1145.87	0.616222	0.139125	9.46e-06	4.61e-05	COMPLEX III	Assembly factor
FBgn0035722	CG10075	38758	CG10075	974.525	0.0532847	0.137225	0.697792	0.789254	COMPLEX III	Assembly factor
FBgn0037890	CG17734	41359	CG17734	4509.18	-0.757292	0.213003	0.000377532	0.00131441	COMPLEX III	Assembly factor
FBgn0287589	CG46459		CG46459	NA	NA	NA	NA	NA	COMPLEX III	Assembly factor
FBgn0259204	CG42308		CG42308	735.431	1.13546	0.239701	2.17e-06	1.16e-05	COMPLEX III	Assembly factor
FBgn0040715	CG15386		CG15386	914.739	0.168314	0.153813	0.273834	0.397953	COMPLEX III	Assembly factor
FBgn0002354	l(3)87Df	49762	CG7620	334.167	0.00282678	0.212367	0.98938	0.992991	COMPLEX IV	Assembly factor
FBgn0011476	l(3)neo43	41851	CG14865	403.675	-2.26775	0.180684	3.93e-36	2.28e-34	COMPLEX IV	Assembly factor
FBgn0029117	Surf1	44498	CG9943	356.711	-0.359504	0.174348	0.0392086	0.0806803	COMPLEX IV	Assembly factor
FBgn0030610	Cox17	32439	CG9065	646.471	1.36603	0.26423	2.34e-07	1.46e-06	COMPLEX IV	Assembly factor
FBgn0031247	CG11562	33200	CG11562	370.327	-0.942751	0.152609	6.51e-10	5.9e-09	COMPLEX IV	Assembly factor
FBgn0032222	Cox10	34394	CG5037	4957.05	-0.0970808	0.158332	0.539779	0.66309	COMPLEX IV	Assembly factor
FBgn0032595	CG17996	34998	CG17996	714.221	-2.48943	0.15774	4.15e-56	4.46e-54	COMPLEX IV	Assembly factor
FBgn0034578	CG15653	37388	CG15653	48.7853	2.20233	0.363743	1.41e-09	1.23e-08	COMPLEX IV	Assembly factor
FBgn0034938	CG3803	37809	CG3803	188.247	2.01122	0.203566	5.09e-23	1.44e-21	COMPLEX IV	Assembly factor
FBgn0035960	CG4942	39044	CG4942	175.396	1.81989	0.266563	8.65e-12	9.69e-11	COMPLEX IV	Assembly factor
FBgn0051648	CG31648	33776	CG31648	318.01	1.32237	0.191025	4.44e-12	5.13e-11	COMPLEX IV	Assembly factor
FBgn0261353	Ccdc56	39320	CG42630	2482.38	1.29338	0.121887	2.64e-26	8.89e-25	COMPLEX IV	Assembly factor
FBgn0262467	Scox	33711	CG8885	813.52	1.38421	0.147534	6.46e-21	1.58e-19	COMPLEX IV	Assembly factor
FBgn0265083	CG44194		CG44194	444.618	1.24777	0.2363	1.29e-07	8.42e-07	COMPLEX IV	Assembly factor
FBgn0040751	CG13018		CG13018	82.8758	0.348659	0.32284	0.280152	0.405174	COMPLEX IV	Assembly factor
FBgn0032205	CG4957		CG4957	250.117	0.9282	0.185146	5.35e-07	3.16e-06	COMPLEX IV	Assembly factor
FBgn0034248	CG14483		CG14483	2872.31	-0.609086	0.158202	0.000118096	0.000463726	COMPLEX IV	Assembly factor
FBgn0085271	CG34242		CG34242	650.935	-0.86017	0.200193	1.73e-05	8.09e-05	COMPLEX IV	Assembly factor
FBgn0260222	CG42496		CG42496	575.345	0.519611	0.141216	0.000233659	0.000857721	COMPLEX IV	Assembly factor
FBgn0259722	CG42376		CG42376	1427.45	-0.325715	0.139472	0.0195259	0.0443966	COMPLEX IV	Assembly factor
FBgn0051913	CG31913		CG31913	0.192486	0.162888	0.590903	0.78281	NA	COMPLEX IV	Assembly factor
FBgn0021856	l(2)k14505	35399	CG8674	377.515	-1.96463	0.166318	3.36e-32	1.63e-30	COMPLEX V	Assembly factor
FBgn0022344	CG10340	42020	CG10340	3834.83	0.0465987	0.124441	0.70806	0.79697	COMPLEX V	Assembly factor
FBgn0034081	CG10731	3772305	CG10731	717.427	0.696763	0.137902	4.36e-07	2.61e-06	COMPLEX V	Assembly factor
FBgn0035805	CG7506	38857	CG7506	517.449	0.288816	0.164486	0.0791104	0.146088	COMPLEX V	Assembly factor
FBgn0262515	VhaAC45	35944	CG8029	5032.91	-0.207029	0.203269	0.30844	0.435077	COMPLEX V	Assembly factor
FBgn0027615	OXA1L	39222	CG6404	409.431	1.6405	0.195827	5.42e-17	9.75e-16	COMPLEX V	Assembly factor
FBgn0032644	CG5131		CG5131	287.435	0.70383	0.164724	1.93e-05	8.96e-05	COMPLEX V	Assembly factor

## Sheet: DEGs
Flybase ID	Symbol	Entrez ID	Gene ID	baseMean	log2FoldChange	lfcSE	pvalue	padj
FBgn0034595	CG15657	37408	CG15657	2646.15	8.89992	0.410698	3.92e-104	1.58e-101
FBgn0013278	Hsp70Bb	48582	CG31359	3769.63	8.49239	0.285382	1.37e-194	3.72e-191
FBgn0001223	Hsp22	3772576	CG4460	17911	8.39755	0.169406	0	0
FBgn0001228	CG4456	3771872	CG4456	17911	8.39755	0.169406	0	0
FBgn0262820	CG43191	12798408	CG43191	720.763	8.08382	0.506803	2.82e-57	3.16e-55
FBgn0033926	Arc1	36595	CG12505	14049.6	7.14333	0.221465	3.01e-228	1.09e-224
FBgn0033927	CR10102	12798454	CR10102	748.423	6.84722	0.349426	1.68e-85	3.98e-83
FBgn0031276	CG12506	33249	CG12506	69.31	6.19693	0.621367	2e-23	5.78e-22
FBgn0010041	GstD5	48338	CG12242	434.692	6.19402	0.399064	2.49e-54	2.6e-52
FBgn0039137	CG13604	42840	CG13604	3666.19	6.05722	0.269192	4.01e-112	1.74e-109
FBgn0040725	CG13946	50198	CG13946	50.6115	6.04159	0.684304	1.06e-18	2.2e-17
FBgn0267986	lncRNA:CR46253	26067563	CR46253	403.151	5.79476	0.342791	4.16e-64	5.8e-62
FBgn0036806	Cyp12c1	40037	CG4120	1727.29	5.7413	0.325311	1.04e-69	1.69e-67
FBgn0036324	CG12520	39466	CG12520	57.6506	5.47849	0.568382	5.48e-22	1.43e-20
FBgn0037151	CG7130	40450	CG7130	202.685	5.47767	0.364786	5.76e-51	5.49e-49
FBgn0266633	asRNA:CR45140	19835896	CR45140	192.183	5.44877	0.351527	3.45e-54	3.58e-52
FBgn0036995	atk	40266	CG5195	73.3027	5.42096	0.585609	2.1e-20	4.96e-19
FBgn0259710	CG42364	7354408	CG42364	46.8329	5.28407	0.622966	2.21e-17	4.14e-16
FBgn0264987	lncRNA:CR44138	14462465	CR44138	67.3712	5.27425	0.537276	9.55e-23	2.65e-21
FBgn0037850	CG14695	41314	CG14695	149.314	5.21386	0.386393	1.7e-41	1.16e-39
FBgn0013276	Hsp70Ab	44920	CG18743	483.219	5.17612	0.581011	5.16e-19	1.1e-17
FBgn0046776	CR14033	10178827	CR14033	412.071	5.11343	0.273732	7.14e-78	1.46e-75
FBgn0010278	Ssrp	37767	CG4817	1519.23	5.06068	0.209959	2.32e-128	1.48e-125
FBgn0036565	CG5235	39758	CG5235	146.789	5.04496	0.41684	1.02e-33	5.26e-32
FBgn0262524	ver	39432	CG14121	157.998	5.0444	0.41064	1.1e-34	5.9e-33
FBgn0033928	Arc2	36597	CG13941	1209.27	4.98396	0.209046	1.24e-125	7.5e-123
FBgn0051874	Fum4	318995	CG31874	56.8874	4.92164	0.575853	1.27e-17	2.42e-16
FBgn0013709	trnW	19893530	CR34064	1125	4.8491	0.22412	8.21e-104	3.19e-101
FBgn0035300	CG1139	38264	CG1139	80.4966	4.66609	0.555492	4.47e-17	8.11e-16
FBgn0028519	NA	34822	CG4500	70.6803	4.65515	0.47028	4.22e-23	1.2e-21
FBgn0013279	Hsp70Bc	48583	CG6489	59.2122	4.53254	0.526824	7.73e-18	1.51e-16
FBgn0001217	Hsc70-2	41609	CG7756	60.3104	4.48469	0.461716	2.65e-22	7.15e-21
FBgn0013275	Hsp70Aa	48581	CG31366	285.927	4.47148	0.714138	3.82e-10	3.56e-09
FBgn0050382	CG30382	246582	CG30382	705.487	4.40089	0.238022	2.51e-76	4.71e-74
FBgn0261394	Prosalpha3	37378	CG9327	2237.45	4.39397	0.181776	4.34e-129	3.14e-126
FBgn0267798	lncRNA:CR46123	26067439	CR46123	13.3654	4.37228	0.756258	7.41e-09	5.8e-08
FBgn0038455	CG14907	42031	CG14907	1019.67	4.37096	0.215741	2.89e-91	8.97e-89
FBgn0003067	Pepck1	37131	CG17725	3328.88	4.36426	0.309984	5.11e-45	4.03e-43
FBgn0266488	CG45087	19834964	CG45087	3328.88	4.36426	0.309984	5.11e-45	4.03e-43
FBgn0265053	asRNA:CR44168	14462626	CR44168	17.6769	4.31929	0.702601	7.87e-10	7.06e-09
FBgn0004066	Prosalpha4	32584	CG3422	1993.85	4.30109	0.18959	6.12e-114	2.77e-111
FBgn0032596	Prosbeta4	34999	CG17331	2743.52	4.2674	0.157327	5.08e-162	7.88e-159
FBgn0037345	Rev7	40677	CG2948	183.972	4.23096	0.349095	8.29e-34	4.32e-32
FBgn0028684	Rpt5	42805	CG10370	4187.21	4.19229	0.149564	6.98e-173	1.26e-169
FBgn0250843	Prosalpha6	34359	CG4904	1622.99	4.15614	0.197503	2.63e-98	9.21e-96
FBgn0263121	Prosalpha1	45780	CG18495	253.445	4.12761	0.285436	2.15e-47	1.82e-45
FBgn0266705	asRNA:CR45195	19835089	CR45195	21.9186	4.11173	0.631043	7.23e-11	7.34e-10
FBgn0016697	Prosalpha5	36951	CG10938	5058.09	4.10077	0.19014	3.66e-103	1.37e-100
FBgn0267793	lncRNA:CR45232	19835232	CR45232	21.8772	4.04895	0.646071	3.68e-10	3.44e-09
FBgn0023174	Prosbeta2	39628	CG3329	4633.57	4.04815	0.203384	3.76e-88	9.73e-86
FBgn0026380	Prosbeta3	41079	CG11981	4281.96	4.01205	0.201372	2.54e-88	6.91e-86
FBgn0286030	lncRNA:CR46350	NA	NA	9.875	4.00533	0.772883	2.19e-07	1.38e-06
FBgn0265295	asRNA:CR42871	10178937	CR42871	12.9242	3.99202	0.721429	3.14e-08	2.26e-07
FBgn0030257	SmydA-4	32034	CG11160	2566.97	3.95897	0.163861	5.79e-129	3.94e-126
FBgn0023175	Prosalpha7	36018	CG1519	3502.8	3.95541	0.195829	1.01e-90	2.9e-88
FBgn0002868	MtnA	41202	CG9470	3383.38	3.94143	0.572932	6.01e-12	6.89e-11
FBgn0028686	Rpt3	32047	CG16916	2923.39	3.93134	0.151313	8.03e-149	8.73e-146
FBgn0036240	CG6928	39367	CG6928	509.42	3.92237	0.313388	6.1e-36	3.47e-34
FBgn0032699	CG10383	35123	CG10383	17131	3.88416	0.511226	3.01e-14	4.35e-13
FBgn0250746	Prosbeta7	40639	CG12000	4198.11	3.87568	0.197038	3.92e-86	9.69e-84
FBgn0032216	Usp14	34387	CG5384	1970	3.87364	0.169338	8.2e-116	4.25e-113
FBgn0028675	Sur	34350	CG5772	732.082	3.85673	0.337689	3.29e-30	1.43e-28
FBgn0086917	spok	5740359	CG41624	14.2458	3.84126	0.755188	3.65e-07	2.22e-06
FBgn0259708	CG42362	7354407	CG42362	481.508	3.83492	0.278441	3.71e-43	2.69e-41
FBgn0259709	CG42363	7354406	CG42363	481.508	3.83492	0.278441	3.71e-43	2.69e-41
FBgn0039788	Rpt6R	43635	CG2241	14.8247	3.83308	0.693451	3.25e-08	2.33e-07
FBgn0263997	CG43740	31962	CG43740	62.1182	3.83153	0.507501	4.36e-14	6.16e-13
FBgn0034784	CG9826	37625	CG9826	27.663	3.82081	0.553433	5.06e-12	5.83e-11
FBgn0028687	Rpt1	35701	CG1341	3730.61	3.81778	0.146092	1.55e-150	1.87e-147
FBgn0034850	CG9875	37698	CG9875	20.0867	3.7861	0.608644	4.95e-10	4.57e-09
FBgn0267278	asRNA:CR45714	19835811	CR45714	8.81291	3.77575	0.787623	1.64e-06	8.98e-06
FBgn0052195	CG32195	317907	CG32195	516.907	3.76966	0.269885	2.46e-44	1.88e-42
FBgn0038074	Gnmt	41561	CG6188	24.4101	3.75375	0.596966	3.21e-10	3.03e-09
FBgn0037071	CG7632	40357	CG7632	4302.65	3.71674	0.220735	1.28e-63	1.72e-61
FBgn0010038	GstD2	48335	CG4181	28.0548	3.71634	0.570437	7.27e-11	7.38e-10
FBgn0028692	Rpn2	43449	CG11888	10019.6	3.71293	0.147757	2.42e-139	2.4e-136
FBgn0032013	Scgalpha	34135	CG7851	208.954	3.71211	0.242855	9.58e-53	9.55e-51
FBgn0264267	asRNA:CR43767	14462658	CR43767	8.62079	3.69948	0.792507	3.04e-06	1.59e-05
FBgn0267481	asRNA:CR45831	26067159	CR45831	13.2832	3.69621	0.698527	1.21e-07	7.97e-07
FBgn0013710	trnY	19893532	CR34066	104.867	3.65606	0.311144	7.03e-32	3.32e-30
FBgn0037580	DppIII	40996	CG7415	3349.45	3.64615	0.170658	2.81e-101	1.02e-98
FBgn0052205	hpRNA:CR32205	3772102	CR32205	37.2307	3.64251	0.477878	2.49e-14	3.63e-13
FBgn0034276	Sardh	37026	CG6385	49.1239	3.63908	0.482409	4.57e-14	6.46e-13
FBgn0031277	CG13947	33250	CG13947	1546.95	3.63676	0.317107	1.9e-30	8.39e-29
FBgn0029766	CG15784	31461	CG15784	944.578	3.63577	0.212338	1.01e-65	1.48e-63
FBgn0013702	trnP	19893554	CR34088	35.8895	3.61759	0.515979	2.36e-12	2.82e-11
FBgn0052207	hpRNA:CR32207	10178801	CR32207	47.4908	3.61076	0.452265	1.42e-15	2.3e-14
FBgn0032781	RtcB	35220	CG9987	220.556	3.602	0.245374	8.71e-49	7.83e-47
FBgn0036996	mag	40267	CG5932	9.68335	3.58999	0.805262	8.27e-06	4.08e-05
FBgn0028685	Rpt4	31567	CG3455	4735.86	3.58028	0.175714	2.75e-92	9.07e-90
FBgn0038893	Archease	42551	CG6353	826.686	3.54802	0.244475	1.01e-47	8.81e-46
FBgn0031777	CG9154	33858	CG9154	287.838	3.54779	0.293223	1.07e-33	5.46e-32
FBgn0085452	CG34423	5740313	CG34423	1594.4	3.53842	0.247771	2.87e-46	2.37e-44
FBgn0267073	lncRNA:CR45517	19834818	CR45517	325.27	3.53625	0.222135	4.65e-57	5.16e-55
FBgn0011297	Alg3	37754	CG4084	196.543	3.51934	0.257082	1.17e-42	8.22e-41
FBgn0020369	Rpt6	33105	CG1489	6808.86	3.5138	0.176455	3.12e-88	8.28e-86
FBgn0262620	lncRNA:CR43144	19834780	CR43144	26.2371	3.5112	0.528153	2.97e-11	3.12e-10
FBgn0028690	Rpn5	40717	CG1100	3550.64	3.50344	0.133748	3.09e-151	4.2e-148
FBgn0262811	CG43182	12798293	CG43182	6.77683	3.49293	0.798354	1.21e-05	5.82e-05
FBgn0034451	TBCB	37244	CG11242	216.499	3.49033	0.240245	8.03e-48	7.1e-46
FBgn0031070	CG12702	32993	CG12702	8.97036	3.48607	0.75133	3.49e-06	1.81e-05
FBgn0002284	Prosbeta6	39855	CG4097	1659.67	3.47228	0.187764	2.36e-76	4.51e-74
FBgn0036377	CG10710	39525	CG10710	368.565	3.46335	0.257744	3.66e-41	2.46e-39
FBgn0260962	pic	41611	CG7769	1760.4	3.46278	0.205951	1.94e-63	2.57e-61
FBgn0061476	Zwilch	59247	CG18729	13.6316	3.4613	0.679449	3.5e-07	2.14e-06
FBgn0037378	PSMG1	40719	CG2046	564.494	3.43204	0.184882	6.35e-77	1.23e-74
FBgn0031895	CG4497	34001	CG4497	1695.51	3.42605	0.141684	3.53e-129	2.74e-126
FBgn0262732	mbf1	39842	CG4143	1066.23	3.4209	0.19399	1.34e-69	2.14e-67
FBgn0013690	trnC	19893531	CR34065	55.3064	3.40835	0.396322	7.98e-18	1.56e-16
FBgn0005674	GluProRS	42834	CG5394	5144.96	3.40231	0.182906	3.13e-77	6.19e-75
FBgn0034259	P32	37006	CG6459	835.318	3.40106	0.205299	1.22e-61	1.54e-59
FBgn0028694	Rpn11	33738	CG18174	912.957	3.39831	0.210488	1.23e-58	1.44e-56
FBgn0015283	Rpn10	40388	CG7619	4661.89	3.39156	0.170209	2.43e-88	6.78e-86
FBgn0261396	Rpn3	35176	CG42641	1844.43	3.39063	0.1618	1.66e-97	5.66e-95
FBgn0250904	CG34434	31472	CG34434	6.53926	3.38832	0.804501	2.53e-05	0.000114772
FBgn0004926	eIF2beta	39433	CG4153	1265.51	3.38377	0.193842	3.08e-68	4.65e-66
FBgn0051467	CG31467	318751	CG31467	37.4059	3.36517	0.450625	8.16e-14	1.13e-12
FBgn0259711	CG42365	37469	CG42365	244.481	3.35191	0.285116	6.55e-32	3.11e-30
FBgn0266899	lncRNA:CR45359	19834800	CR45359	37.914	3.33556	0.48872	8.79e-12	9.81e-11
FBgn0264469	asRNA:CR43877	14462903	CR43877	6.03237	3.32275	0.806407	3.78e-05	0.000164598
FBgn0002869	MtnB	42424	CG4312	6.69878	3.32196	0.809831	4.1e-05	0.000177048
FBgn0033179	p47	35674	CG11139	566.209	3.31674	0.188401	2.27e-69	3.52e-67
FBgn0035631	Txl	38646	CG5495	1885.99	3.31231	0.145778	2.73e-114	1.35e-111
FBgn0015351	CG14906	42030	CG14906	206.373	3.31015	0.23409	2.14e-45	1.72e-43
FBgn0031489	CG17224	33510	CG17224	412.521	3.30869	0.199439	8.23e-62	1.07e-59
FBgn0028997	nmdyn-D7	41174	CG8362	26.2514	3.29683	0.64016	2.6e-07	1.62e-06
FBgn0261016	clos	5740204	CG42600	22.3905	3.28964	0.715948	4.33e-06	2.22e-05
FBgn0030241	feo	32015	CG11207	8.15392	3.27358	0.755903	1.49e-05	7.05e-05
FBgn0062928	hpRNA:CR33940	3771790	CR33940	423.776	3.26532	0.223382	2.17e-48	1.93e-46
FBgn0053503	Cyp12d1-d	2768720	CG33503	5.88032	3.26123	0.810255	5.7e-05	0.000240634
FBgn0053509	CG33509	3346225	CG33509	17.922	3.25514	0.599281	5.58e-08	3.83e-07
FBgn0036997	CG5955	40268	CG5955	199.596	3.25396	0.328849	4.38e-23	1.24e-21
FBgn0267450	asRNA:CR45800	26067130	CR45800	5.75273	3.23862	0.810518	6.45e-05	0.000269086
FBgn0013432	bcn92	31186	CG3717	435.698	3.21183	0.217871	3.47e-49	3.17e-47
FBgn0266421	RPA3	32113	CG15220	78.3757	3.19347	0.32373	5.93e-23	1.66e-21
FBgn0035402	Usp5	38375	CG12082	413.873	3.18509	0.200353	6.61e-57	7.26e-55
FBgn0051092	LpR2	43105	CG31092	5720.03	3.16723	0.156606	5.99e-91	1.76e-88
FBgn0000557	eEF1alpha2	43736	CG1873	6420.2	3.16282	0.137466	3.88e-117	2.11e-114
FBgn0033945	CG12868	36620	CG12868	785.811	3.1592	0.264583	7.3e-33	3.62e-31
FBgn0028693	Rpn12	39845	CG4157	1858.01	3.15871	0.163306	2.37e-83	5.15e-81
FBgn0051157	CG31157	318608	CG31157	31.0036	3.15576	0.567647	2.71e-08	1.97e-07
FBgn0040493	grsm	41587	CG7340	1393.35	3.1512	0.184692	2.85e-65	4.08e-63
FBgn0261014	NA	36040	CG2331	9189.58	3.14463	0.12594	1.32e-137	1.19e-134
FBgn0266666	Sem1	50428	CG13779	629.544	3.14456	0.18304	3.77e-66	5.62e-64
FBgn0010044	GstD8	48341	CG4421	5.95695	3.14142	0.818304	0.000123569	0.000482774
FBgn0035830	CG8209	38888	CG8209	600.831	3.141	0.189434	9.56e-62	1.22e-59
FBgn0032105	borr	34245	CG4454	9.22122	3.1404	0.738977	2.14e-05	9.87e-05
FBgn0003996	w	31271	CG2759	13160.6	3.13864	0.13254	5.69e-124	3.26e-121
FBgn0031038	Tyler	3772349	CG14208	238.115	3.12448	0.250718	1.2e-35	6.67e-34
FBgn0031039	Shawn	3772641	CG14209	238.115	3.12448	0.250718	1.2e-35	6.67e-34
FBgn0085453	Mthfs	37699	CG34424	56.106	3.12425	0.380329	2.13e-16	3.63e-15
FBgn0030026	sni	31761	CG10964	526.277	3.11757	0.222368	1.18e-44	9.22e-43
FBgn0035996	CG3448	39094	CG3448	196.218	3.11334	0.22733	1.08e-42	7.65e-41
FBgn0250907	Cht10	3355116	CG18140	123.999	3.09653	0.295365	1.03e-25	3.35e-24
FBgn0028691	Rpn9	42802	CG10230	2898.64	3.0941	0.157984	2.08e-85	4.72e-83
FBgn0029134	Prosbeta5	45269	CG12323	6096.6	3.07829	0.212667	1.75e-47	1.5e-45
FBgn0028689	Rpn6	36638	CG10149	3229.04	3.07337	0.123826	5.43e-136	4.54e-133
FBgn0033235	CG8728	35748	CG8728	556.91	3.05753	0.173472	1.57e-69	2.47e-67
FBgn0032811	CG10268	35255	CG10268	55.2602	3.0489	0.415413	2.14e-13	2.87e-12
FBgn0035374	mRpS35	38345	CG2101	351.239	3.04165	0.190251	1.56e-57	1.79e-55
FBgn0036489	CG7011	39657	CG7011	219.634	3.03238	0.241837	4.57e-36	2.63e-34
FBgn0015282	Rpt2	42828	CG5289	1449.66	3.02772	0.219655	3.18e-43	2.35e-41
FBgn0013277	Hsp70Ba	44921	CG31449	93.6623	3.02692	0.354206	1.28e-17	2.43e-16
FBgn0051354	Hsp70Bbb	50022	CG5834	22.678	3.02684	0.590757	3e-07	1.85e-06
FBgn0032884	Pomp	35342	CG9324	1423.46	3.02471	0.195623	6.27e-54	6.31e-52
FBgn0032228	CG5367	34401	CG5367	25.476	3.00993	0.52429	9.41e-09	7.28e-08
FBgn0267230	lncRNA:CR45670	19835757	CR45670	20.0724	3.00447	0.572554	1.54e-07	9.98e-07
FBgn0028688	Rpn7	42641	CG5378	2379.04	2.97995	0.131203	3.37e-114	1.59e-111
FBgn0266570	NO66	31374	CG2982	728.427	2.97238	0.197378	3e-51	2.91e-49
FBgn0036186	CG6071	39308	CG6071	10.0745	2.96394	0.705886	2.68e-05	0.00012061
FBgn0013696	trnI	19893563	CR34060	19.175	2.95728	0.619774	1.83e-06	9.93e-06
FBgn0037010	NA	40281	CG4825	938.02	2.94706	0.165158	3.23e-71	5.4e-69
FBgn0021944	Coprox	44701	CG3433	160.015	2.94149	0.264529	1.01e-28	3.91e-27
FBgn0025885	Inos	35671	CG11143	3965.34	2.91931	0.201395	1.29e-47	1.12e-45
FBgn0040290	RecQ4	53438	CG7487	27.3997	2.91465	0.497609	4.7e-09	3.77e-08
FBgn0266268	FeCH	43757	CG2098	1092.18	2.90612	0.207458	1.39e-44	1.08e-42
FBgn0039752	CG15530	43589	CG15530	139.118	2.89623	0.307365	4.39e-21	1.09e-19
FBgn0034354	GstE11	37128	CG5224	173.515	2.86065	0.283755	6.68e-24	1.99e-22
FBgn0011692	pav	38515	CG1258	6.20177	2.85354	0.781474	0.000260734	0.000944986
FBgn0264679	asRNA:CR43964	14462604	CR43964	179.741	2.83681	0.319158	6.2e-19	1.31e-17
FBgn0051133	Slimp	318604	CG31133	88.3987	2.83651	0.306376	2.08e-20	4.91e-19
FBgn0285991	hpRNA:CR18854	NA	NA	12647.6	2.83224	0.191061	1.03e-49	9.48e-48
FBgn0038257	smp-30	41786	CG7390	403.242	2.82537	0.397731	1.21e-12	1.49e-11
FBgn0260747	Chchd2	32701	CG5010	7291.28	2.82399	0.156295	5.65e-73	9.76e-71
FBgn0037742	Rpt3R	41190	CG9475	8.76246	2.82356	0.712361	7.38e-05	0.000303184
FBgn0037901	Exd2	41374	CG6744	698.484	2.81731	0.191303	4.33e-49	3.92e-47
FBgn0030836	CG8664	32719	CG8664	24.8824	2.81082	0.699352	5.84e-05	0.000245919
FBgn0039241	CG11089	42973	CG11089	450.097	2.80938	0.250395	3.26e-29	1.32e-27
FBgn0266900	lncRNA:CR45360	19835874	CR45360	24.7418	2.78726	0.620781	7.12e-06	3.56e-05
FBgn0052865	lncRNA:alphagamma-element:CR32865	3772597	CR32865	29.5718	2.78416	0.458578	1.27e-09	1.12e-08
FBgn0053307	CG33307	2768914	CG33307	599.279	2.78312	0.178187	5.4e-55	5.76e-53
FBgn0036556	hzg	39748	CG5830	5358.74	2.77688	0.154543	3.45e-72	5.85e-70
FBgn0266901	lncRNA:CR45361	19834877	CR45361	143.165	2.76915	0.345298	1.06e-15	1.74e-14
FBgn0030217	CG2124	31989	CG2124	56.4659	2.75928	0.363168	3.01e-14	4.35e-13
FBgn0038951	CG5380	42619	CG5380	48.0611	2.75789	0.414205	2.77e-11	2.92e-10
FBgn0028695	Rpn1	40174	CG7762	2831.84	2.75295	0.142776	7.66e-83	1.63e-80
FBgn0037974	CG12224	41453	CG12224	80.9298	2.74618	0.483729	1.37e-08	1.04e-07
FBgn0086907	Cyt-c-d	34995	CG13263	21.8736	2.73874	0.527547	2.09e-07	1.32e-06
FBgn0035942	ValRS-m	39023	CG5660	78.9102	2.73773	0.309828	9.9e-19	2.07e-17
FBgn0002787	Rpn8	37894	CG3416	2471.04	2.72722	0.16184	1.03e-63	1.39e-61
FBgn0033809	CG4630	36458	CG4630	243.496	2.7168	0.202944	7.21e-41	4.72e-39
FBgn0261113	Xrp1	42267	CG17836	15894.5	2.712	0.134089	5.85e-91	1.76e-88
FBgn0041004	CG17715	3355129	CG17715	330.655	2.70921	0.20211	5.68e-41	3.75e-39
FBgn0051759	CG31759	326158	CG31759	122.487	2.70284	0.300254	2.22e-19	4.9e-18
FBgn0051292	CR31292	10178952	CR31292	8.71995	2.7015	0.715298	0.000158893	0.000603227
FBgn0035438	PHGPx	38413	CG12013	9942.1	2.69966	0.148939	1.99e-73	3.55e-71
FBgn0001149	GstD1	41503	CG10045	5103.88	2.68467	0.272095	5.8e-23	1.64e-21
FBgn0263599	l(3)72Ab	39737	CG5931	1861.71	2.68415	0.191976	2.02e-44	1.55e-42
FBgn0262007	CG42825	39179	CG42825	55.1378	2.67932	0.530088	4.32e-07	2.59e-06
FBgn0034915	eIF6	37776	CG17611	257.288	2.6686	0.234986	6.89e-30	2.88e-28
FBgn0260795	NaPi-III	39255	CG42575	856.346	2.66636	0.213183	6.8e-36	3.85e-34
FBgn0033427	Smyd4-1	35985	CG1868	123.039	2.664	0.298191	4.11e-19	8.87e-18
FBgn0040942	CG12643	50416	CG12643	187.475	2.662	0.284988	9.57e-21	2.3e-19
FBgn0010173	RpA-70	40972	CG9633	1677.32	2.66199	0.14695	2.43e-73	4.26e-71
FBgn0011703	RnrL	34392	CG5371	50.0688	2.65375	0.372458	1.04e-12	1.29e-11
FBgn0039360	CLS	43104	CG4774	4277.55	2.628	0.134162	1.95e-85	4.51e-83
FBgn0030510	CG12177	32326	CG12177	322.955	2.62778	0.249998	7.67e-26	2.53e-24
FBgn0052675	Tango5	326232	CG32675	1160.75	2.61614	0.259962	8.01e-24	2.37e-22
FBgn0038653	Octalpha2R	42258	CG18208	528.752	2.60111	0.290759	3.69e-19	8e-18
FBgn0010288	Uch	33397	CG4265	1907.79	2.58642	0.193616	1.06e-40	6.84e-39
FBgn0027084	LysRS	31904	CG12141	337.121	2.58262	0.202957	4.3e-37	2.55e-35
FBgn0051897	CG31897	319011	CG31897	21.9498	2.58043	0.509964	4.19e-07	2.52e-06
FBgn0038020	GstD9	41502	CG10091	555.929	2.57878	0.206917	1.19e-35	6.67e-34
FBgn0020633	Mcm7	39014	CG4978	15.7722	2.57832	0.56328	4.71e-06	2.4e-05
FBgn0014189	Hel25E	33781	CG7269	584.513	2.57043	0.191517	4.53e-41	3e-39
FBgn0033471	CG12134	36038	CG12134	77.4562	2.56438	0.309514	1.18e-16	2.06e-15
FBgn0031263	Tspo	33231	CG2789	663.19	2.5641	0.249213	7.92e-25	2.48e-23
FBgn0066101	LpR1	2768687	CG31094	6454.51	2.56101	0.228237	3.22e-29	1.31e-27
FBgn0037167	CG11425	40472	CG11425	47.0618	2.55124	0.449924	1.42e-08	1.08e-07
FBgn0033816	CG4679	36466	CG4679	408.676	2.54872	0.206047	3.82e-35	2.07e-33
FBgn0034098	krimp	36804	CG15707	8.595	2.54608	0.687367	0.000212138	0.000784551
FBgn0031634	Ir25a	33683	CG15627	280.63	2.54444	0.221021	1.15e-30	5.17e-29
FBgn0284256	bsf	NA	CG10302	1606.06	2.54412	0.195253	8.27e-39	5.17e-37
FBgn0036990	mRpL15	40261	CG5219	170.547	2.54064	0.24474	3.03e-25	9.76e-24
FBgn0019938	RpI1	36617	CG10122	431.862	2.5336	0.195409	1.92e-38	1.18e-36
FBgn0037531	CG10445	40938	CG10445	14.8476	2.52969	0.585867	1.58e-05	7.41e-05
FBgn0266420	Ote	37090	CG5581	12.7677	2.52911	0.637341	7.24e-05	0.000297993
FBgn0264947	asRNA:CR44116	14462721	CR44116	21.7602	2.52794	0.56786	8.52e-06	4.19e-05
FBgn0010590	Prosbeta1	46058	CG8392	1137.98	2.52433	0.175946	1.11e-46	9.35e-45
FBgn0036552	CG17028	39741	CG17028	115.59	2.52185	0.25426	3.46e-23	9.88e-22
FBgn0014455	Ahcy	32471	CG11654	261.313	2.52169	0.268827	6.57e-21	1.6e-19
FBgn0053051	CG33051	39941	CG33051	69.0398	2.51226	0.313815	1.19e-15	1.94e-14
FBgn0002873	mud	44839	CG12047	12.6767	2.50315	0.63086	7.25e-05	0.000298371
FBgn0035266	Gk2	38221	CG7995	729.603	2.49656	0.201346	2.64e-35	1.45e-33
FBgn0034569	dgt3	37377	CG3221	25.4842	2.49298	0.547503	5.28e-06	2.68e-05
FBgn0037832	Desi	41292	CG14686	42.0778	2.49126	0.470526	1.19e-07	7.84e-07
FBgn0002021	l(2)37Bb	49427	CG10655	560.095	2.48392	0.184023	1.61e-41	1.1e-39
FBgn0010551	Phb2	46038	CG15081	1043	2.47913	0.217259	3.69e-30	1.58e-28
FBgn0001226	Hsp27	39078	CG4466	12.0968	2.47652	0.629076	8.26e-05	0.000334704
FBgn0017482	T3dh	37551	CG3425	389.353	2.47264	0.188369	2.32e-39	1.47e-37
FBgn0051278	CG31278	41282	CG31278	170.416	2.47167	0.223185	1.67e-28	6.34e-27
FBgn0003353	sei	37843	CG3182	172.623	2.4668	0.243824	4.64e-24	1.4e-22
FBgn0065047	snoRNA:U3:54Ab	3772551	CR33628	19	2.45921	0.648043	0.000147745	0.000566242
FBgn0038972	CG7054	42643	CG7054	331.975	2.45598	0.205828	8.04e-33	3.97e-31
FBgn0030460	Coq5	32272	CG2453	445.496	2.45429	0.18276	4.09e-41	2.73e-39
FBgn0036462	mRpL39	39627	CG17166	401.705	2.45167	0.189539	2.86e-38	1.75e-36
FBgn0036366	JMJD7	39514	CG10133	74.6515	2.45012	0.304176	7.95e-16	1.31e-14
FBgn0042182	CG18749	3771984	CG18749	351.334	2.44545	0.218061	3.46e-29	1.39e-27
FBgn0064126	CG33722	3772658	CG33722	351.334	2.44545	0.218061	3.46e-29	1.39e-27
FBgn0011638	La	35305	CG10922	513.841	2.44118	0.170716	2.2e-46	1.82e-44
FBgn0030628	CG9114	32460	CG9114	14.7139	2.43692	0.612551	6.94e-05	0.000287485
FBgn0052641	CG32641	318136	CG32641	500.785	2.43652	0.278848	2.38e-18	4.86e-17
FBgn0038577	CG12321	42174	CG12321	257.242	2.42725	0.268792	1.71e-19	3.81e-18
FBgn0029858	mldr	31568	CG15896	39.7295	2.41774	0.401307	1.69e-09	1.46e-08
FBgn0037728	p23	41173	CG16817	1457.48	2.41588	0.166526	1.09e-47	9.44e-46
FBgn0050000	GstT1	35995	CG30000	330.619	2.41282	0.214652	2.58e-29	1.05e-27
FBgn0037623	CG9801	41044	CG9801	343.012	2.40358	0.254507	3.59e-21	8.96e-20
FBgn0264481	asRNA:CR43889	14462887	CR43889	18.1174	2.39889	0.540745	9.15e-06	4.48e-05
FBgn0036277	CG10418	39408	CG10418	28.661	2.3971	0.452958	1.21e-07	7.95e-07
FBgn0264691	Lst8	31903	CG3004	204.682	2.39514	0.233346	1.02e-24	3.17e-23
FBgn0036833	CG3819	40069	CG3819	4298.49	2.39314	0.614691	9.89e-05	0.000393671
FBgn0039101	CG16710	42790	CG16710	12.5813	2.39265	0.601624	6.98e-05	0.000288996
FBgn0013689	trnA	19893543	CR34077	4300.53	2.38857	0.208215	1.83e-30	8.13e-29
FBgn0037936	CG6908	41410	CG6908	63.4004	2.38042	0.395617	1.78e-09	1.53e-08
FBgn0000079	Amy-p	47764	CG18730	2137.81	2.37699	0.540925	1.11e-05	5.36e-05
FBgn0038049	Srlp	41533	CG5844	300.781	2.37683	0.202166	6.51e-32	3.1e-30
FBgn0016080	NA	44660	CG32561	16.4157	2.3734	0.571139	3.24e-05	0.000143541
FBgn0036853	mRpL21	40091	CG9730	190.563	2.37004	0.230402	8.1e-25	2.53e-23
FBgn0033808	CG4627	36457	CG4627	64.4007	2.36078	0.415944	1.38e-08	1.05e-07
FBgn0011787	mRpL12	44326	CG5012	139.173	2.35553	0.3501	1.72e-11	1.86e-10
FBgn0032053	mRpL51	34186	CG13098	170.185	2.35172	0.260006	1.5e-19	3.37e-18
FBgn0020388	Gcn5	39431	CG4107	1400.34	2.35058	0.205165	2.17e-30	9.51e-29
FBgn0033886	Rpn13	36545	CG13349	1457.4	2.34533	0.178135	1.38e-39	8.76e-38
FBgn0262519	Mi-2	40170	CG8103	1612.89	2.344	0.163746	1.77e-46	1.48e-44
FBgn0031253	CG11885	33215	CG11885	105.958	2.34294	0.271358	5.92e-18	1.17e-16
FBgn0037555	Ada2b	40966	CG9638	323.885	2.34081	0.191029	1.61e-34	8.51e-33
FBgn0037045	CG10584	40324	CG10584	978.707	2.33533	0.150987	5.78e-54	5.88e-52
FBgn0040227	eIF3d1	42789	CG10161	1022.76	2.33318	0.191426	3.58e-34	1.88e-32
FBgn0033541	CG12934	36124	CG12934	35.5991	2.32957	0.627027	0.000202999	0.000754085
FBgn0002183	dre4	38248	CG1828	749.25	2.32866	0.220727	5.08e-26	1.7e-24
FBgn0037696	GstZ1	41132	CG9362	114.521	2.32564	0.26247	7.96e-19	1.68e-17
FBgn0036836	CG11619	40072	CG11619	757.999	2.32428	0.174075	1.15e-40	7.4e-39
FBgn0024289	Sodh-1	40836	CG1982	82.6066	2.31493	0.314004	1.68e-13	2.26e-12
FBgn0030349	CG10353	32148	CG10353	1317.54	2.31044	0.168595	9.6e-43	6.86e-41
FBgn0033518	Prx2540-2	36098	CG11765	163.139	2.30598	0.288811	1.41e-15	2.29e-14
FBgn0286042	sisRNA:CR46364	NA	NA	20.6339	2.30538	0.507936	5.66e-06	2.86e-05
FBgn0033205	CG2064	35708	CG2064	220.469	2.30249	0.231274	2.38e-23	6.87e-22
FBgn0033061	SmydA-5	35538	CG14590	347.625	2.29114	0.201572	6.15e-30	2.59e-28
FBgn0004463	RpIII128	36289	CG8344	231.491	2.29058	0.270275	2.35e-17	4.39e-16
FBgn0260817	gkt	33530	CG8825	154.374	2.28723	0.270608	2.86e-17	5.27e-16
FBgn0039300	RpS27	43039	CG10423	2461.99	2.28138	0.243192	6.54e-21	1.59e-19
FBgn0036488	CG6878	39656	CG6878	274.826	2.28089	0.254887	3.6e-19	7.84e-18
FBgn0003978	vls	35289	CG10728	41.2792	2.27957	0.381937	2.4e-09	2.02e-08
FBgn0015245	Hsp60A	32045	CG12101	500.793	2.26867	0.282893	1.06e-15	1.74e-14
FBgn0036290	CG10638	39424	CG10638	3786.75	2.25937	0.204247	1.92e-28	7.24e-27
FBgn0037372	CG2091	40711	CG2091	160.521	2.25793	0.232797	3.04e-22	8.18e-21
FBgn0004087	Dhfr	42003	CG14887	113.846	2.24851	0.262828	1.18e-17	2.26e-16
FBgn0040309	Jafrac1	53578	CG1633	4820.91	2.24486	0.148888	2.28e-51	2.23e-49
FBgn0032793	CG10189	35234	CG10189	272.065	2.24193	0.25484	1.4e-18	2.89e-17
FBgn0000008	a	43852	CG6741	72.4558	2.24138	0.362397	6.22e-10	5.64e-09
FBgn0031643	CG3008	33693	CG3008	5294.79	2.24034	0.190204	5.03e-32	2.43e-30
FBgn0038013	CG10038	41495	CG10038	203.523	2.23876	0.261843	1.23e-17	2.35e-16
FBgn0025391	Scgdelta	31129	CG14808	48.1407	2.23198	0.423305	1.34e-07	8.77e-07
FBgn0033428	Urod	35986	CG1818	505.538	2.23172	0.200616	9.55e-29	3.72e-27
FBgn0031974	CG12560	34092	CG12560	361.351	2.23171	0.189791	6.36e-32	3.05e-30
FBgn0058469	lncRNA:CR40469	5740321	CR40469	286.601	2.22678	0.320528	3.73e-12	4.36e-11
FBgn0284253	LeuRS	NA	NA	775.236	2.22122	0.164159	1.03e-41	7.07e-40
FBgn0264694	mgr	41365	CG6719	210.119	2.21224	0.241299	4.82e-20	1.11e-18
FBgn0033826	CG4734	36477	CG4734	16.5373	2.21054	0.572098	0.000111585	0.000440546
FBgn0000053	Gart	33986	CG31628	516.939	2.20349	0.271109	4.37e-16	7.34e-15
FBgn0034578	CG15653	37388	CG15653	48.7853	2.20233	0.363743	1.41e-09	1.23e-08
FBgn0039588	mIF2	43382	CG12413	86.6295	2.19347	0.288716	3.02e-14	4.35e-13
FBgn0035476	CG12766	38462	CG12766	51.6505	2.19028	0.459396	1.86e-06	1.01e-05
FBgn0027329	CCT6	32518	CG8231	420.529	2.18983	0.238267	3.9e-20	9.07e-19
FBgn0038344	obe	41891	CG5205	299.135	2.1842	0.225813	3.94e-22	1.05e-20
FBgn0010621	CCT5	36308	CG8439	265.551	2.18216	0.207487	7.21e-26	2.38e-24
FBgn0032393	Nfs1	34613	CG12264	2547.62	2.18011	0.184166	2.49e-32	1.21e-30
FBgn0032900	CG14401	35358	CG14401	679.341	2.1783	0.180768	1.93e-33	9.82e-32
FBgn0024314	Plap	43978	CG5105	366.635	2.17266	0.181269	4.22e-33	2.1e-31
FBgn0032168	CG13126	34323	CG13126	224.241	2.17264	0.240261	1.53e-19	3.42e-18
FBgn0031020	Naa15-16	32934	CG12202	264.402	2.17108	0.255756	2.09e-17	3.92e-16
FBgn0031894	CG4496	34000	CG4496	55.1623	2.16913	0.392974	3.39e-08	2.42e-07
FBgn0285951	mRpS34	NA	NA	210.759	2.16302	0.23589	4.75e-20	1.1e-18
FBgn0015543	snoRNA:Me28S-A1322	3772621	CR32905	38.6931	2.15955	0.435507	7.1e-07	4.1e-06
FBgn0260750	Mulk	326168	CG31873	119.488	2.14543	0.307521	3.03e-12	3.59e-11
FBgn0034312	CG10916	37081	CG10916	241.141	2.14456	0.220082	1.95e-22	5.3e-21
FBgn0032210	CYLD	34380	CG5603	3797.95	2.13092	0.152574	2.5e-44	1.9e-42
FBgn0038302	CG4210	41832	CG4210	196.44	2.12707	0.232411	5.58e-20	1.28e-18
FBgn0029892	CG3184	31608	CG3184	53.6113	2.12696	0.370888	9.77e-09	7.53e-08
FBgn0001224	Hsp23	39077	CG4463	34.9895	2.12388	0.546571	0.000101984	0.000405289
FBgn0261836	Msp300	3771968	CG42768	27246.2	2.12104	0.115218	1.11e-75	2.02e-73
FBgn0020392	Nmt	38909	CG7436	141.213	2.11821	0.252229	4.54e-17	8.23e-16
FBgn0027795	CG14785	31094	CG14785	19.2843	2.11677	0.510672	3.4e-05	0.000149459
FBgn0028983	Spn55B	49803	CG10913	190.798	2.11179	0.342192	6.77e-10	6.11e-09
FBgn0024491	Bin1	41965	CG6046	58.7053	2.10895	0.36819	1.02e-08	7.81e-08
FBgn0261380	mRpL37	41293	CG42632	342.025	2.10539	0.183507	1.8e-30	8.03e-29
FBgn0036566	ClC-c	39759	CG5284	4188.84	2.10396	0.224876	8.28e-21	2e-19
FBgn0003274	RpLP2	36855	CG4918	2469.84	2.10361	0.264753	1.93e-15	3.11e-14
FBgn0053303	CG33303	2768916	CG33303	394.256	2.09199	0.228327	5.08e-20	1.17e-18
FBgn0034817	Art7	37664	CG9882	174.285	2.09105	0.22373	9.07e-21	2.19e-19
FBgn0033089	CG17266	35571	CG17266	18.043	2.0877	0.514947	5.03e-05	0.000214073
FBgn0051249	CG31249	42129	CG31249	97.7473	2.08176	0.262842	2.37e-15	3.78e-14
FBgn0034908	CG5543	37768	CG5543	167.388	2.08123	0.220361	3.57e-21	8.93e-20
FBgn0036449	bmm	39611	CG5295	1351.42	2.08098	0.230064	1.49e-19	3.36e-18
FBgn0022213	Cse1	35016	CG13281	206.218	2.07916	0.231323	2.51e-19	5.52e-18
FBgn0036210	CG14130	39335	CG14130	443.226	2.07377	0.174167	1.09e-32	5.37e-31
FBgn0029813	AgmNAT	31512	CG15766	21.0055	2.0717	0.502285	3.71e-05	0.000162077
FBgn0035591	CG4611	38601	CG4611	154.681	2.06446	0.246492	5.51e-17	9.89e-16
FBgn0283525	l(2)10685	NA	NA	166.762	2.06441	0.216936	1.8e-21	4.59e-20
FBgn0051755	SoYb	34331	CG31755	35.8586	2.06298	0.403305	3.13e-07	1.93e-06
FBgn0052196	CG32196	317908	CG32196	95.7458	2.06265	0.26061	2.48e-15	3.94e-14
FBgn0032646	mEFTs	35060	CG6412	746.648	2.05938	0.148333	7.98e-44	5.95e-42
FBgn0267939	lncRNA:CR46219	26067530	CR46219	66.0041	2.05641	0.322509	1.81e-10	1.78e-09
FBgn0061469	Ube3a	39266	CG6190	776.859	2.05512	0.183635	4.5e-29	1.78e-27
FBgn0261609	eIF2alpha	32617	CG9946	944.241	2.05398	0.196749	1.63e-25	5.31e-24
FBgn0029689	CG6428	31351	CG6428	343.104	2.04898	0.229502	4.34e-19	9.31e-18
FBgn0031432	Cyp309a1	33438	CG9964	63.2762	2.04718	0.486422	2.57e-05	0.000116176
FBgn0034727	mRpS29	37563	CG3633	195.71	2.04467	0.211407	3.98e-22	1.05e-20
FBgn0037667	CG16734	41100	CG16734	38.2492	2.04284	0.418551	1.06e-06	5.97e-06
FBgn0085257	CG34228	5740377	CG34228	467.84	2.04119	0.177411	1.24e-30	5.57e-29
FBgn0037913	fabp	3772232	CG6783	1217.85	2.04019	0.216633	4.61e-21	1.14e-19
FBgn0037440	CRAT	40787	CG1041	2347.47	2.03861	0.17677	9.04e-31	4.11e-29
FBgn0053172	CG33172	32526	CG33172	54.5342	2.03417	0.337336	1.64e-09	1.42e-08
FBgn0002031	l(2)37Cc	49168	CG10691	379.062	2.0321	0.22974	9.14e-19	1.92e-17
FBgn0038035	NA	41518	CG17227	998.486	2.02625	0.195343	3.3e-25	1.06e-23
FBgn0034237	eIF3b	36981	CG4878	3115.56	2.02545	0.185546	9.65e-28	3.53e-26
FBgn0013708	trnV	19893561	CR34095	1688.74	2.02204	0.21055	7.72e-22	2e-20
FBgn0000426	SmF	36314	CG16792	17.3361	2.02096	0.525258	0.000119302	0.000467788
FBgn0030086	CCT2	31838	CG7033	345.056	2.02089	0.205822	9.36e-23	2.6e-21
FBgn0001225	Hsp26	39075	CG4183	48.7772	2.01922	0.367336	3.86e-08	2.73e-07
FBgn0022359	Sodh-2	41313	CG4649	53.7714	2.01748	0.342712	3.94e-09	3.2e-08
FBgn0263490	mld	2768685	CG34100	2851.35	2.01408	0.202826	3.08e-23	8.81e-22
FBgn0039627	CG11837	43429	CG11837	46.1048	2.01225	0.354245	1.34e-08	1.02e-07
FBgn0034938	CG3803	37809	CG3803	188.247	2.01122	0.203566	5.09e-23	1.44e-21
FBgn0030749	AnxB11	32612	CG9968	1036.18	2.0084	0.18915	2.46e-26	8.35e-25
FBgn0031851	Aatf	33943	CG11188	58.0707	2.00786	0.319394	3.25e-10	3.06e-09
FBgn0038953	CG18596	42622	CG18596	259.621	2.00592	0.181909	2.83e-28	1.06e-26
FBgn0051673	CG31673	35348	CG31673	336.533	2.00414	0.188722	2.42e-26	8.24e-25
FBgn0013699	trnL1	19893534	CR34068	1905.8	2.00327	0.249433	9.65e-16	1.59e-14
FBgn0000559	eEF2	35422	CG2238	69594.3	2.00118	0.174114	1.42e-30	6.36e-29
FBgn0250874	ttm50	31266	CG2713	430.949	2.0009	0.217691	3.88e-20	9.02e-19
FBgn0265935	coro	35596	CG9446	2760.07	2.00078	0.174492	1.95e-30	8.58e-29
FBgn0036053	iPLA2-VIA	39160	CG6718	3721.36	1.9995	0.175116	3.39e-30	1.46e-28
FBgn0035896	CG6983	38964	CG6983	940.554	1.99824	0.226584	1.16e-18	2.39e-17
FBgn0034986	mRpS17	37872	CG4326	602.938	1.99764	0.207167	5.28e-22	1.38e-20
FBgn0033454	CG1671	36019	CG1671	119.071	1.99592	0.268444	1.04e-13	1.43e-12
FBgn0037138	P5CDh1	40434	CG7145	5881.35	1.99569	0.118328	8.04e-64	1.11e-61
FBgn0036580	PDCD-5	39776	CG13072	169.751	1.9886	0.245223	5.09e-16	8.49e-15
FBgn0033905	CG18324	36568	CG18324	1815.64	1.98462	0.172211	9.95e-31	4.51e-29
FBgn0001230	Hsp68	42852	CG5436	62.4102	1.97805	0.368541	8e-08	5.37e-07
FBgn0261602	RpL8	44251	CG1263	1217.26	1.97801	0.358319	3.39e-08	2.42e-07
FBgn0040075	rept	40092	CG9750	186.119	1.9779	0.254996	8.73e-15	1.34e-13
FBgn0264748	CG44006	14462878	CG44006	52.0333	1.97647	0.415006	1.91e-06	1.03e-05
FBgn0032138	CG4364	34287	CG4364	1543.37	1.97597	0.176785	5.27e-29	2.08e-27
FBgn0034496	CG9143	37296	CG9143	139.938	1.97435	0.289513	9.13e-12	1.02e-10
FBgn0037632	CCT7	41054	CG8351	236.633	1.9711	0.290044	1.08e-11	1.18e-10
FBgn0034335	GstE1	37106	CG5164	273.283	1.97057	0.20861	3.51e-21	8.82e-20
FBgn0031418	CG3609	33421	CG3609	388.814	1.97023	0.215289	5.61e-20	1.28e-18
FBgn0038412	Zip89B	41975	CG6898	69.992	1.96668	0.440489	8.02e-06	3.97e-05
FBgn0028343	Ankle2	32732	CG8465	2508.04	1.964	0.184682	2.06e-26	7.18e-25
FBgn0032166	CG4619	34321	CG4619	1065.67	1.96116	0.162432	1.45e-33	7.42e-32
FBgn0032456	MRP	34686	CG6214	3980.58	1.96086	0.12599	1.29e-54	1.36e-52
FBgn0035393	CG16753	38365	CG16753	72.062	1.96071	0.305138	1.31e-10	1.31e-09
FBgn0021872	Xbp1	44226	CG9415	8605.03	1.95935	0.130782	9.66e-51	9.14e-49
FBgn0039846	PNPase	43710	CG11337	411.348	1.95883	0.1717	3.79e-30	1.62e-28
FBgn0260011	NimC4	34824	CG16876	126.871	1.95386	0.383726	3.55e-07	2.16e-06
FBgn0021750	SerRS-m	41862	CG4938	220.233	1.93965	0.204426	2.35e-21	5.98e-20
FBgn0023143	Uba1	35998	CG1782	1923	1.93658	0.148938	1.18e-38	7.35e-37
FBgn0030670	Pis	32506	CG9245	809.783	1.93306	0.144627	9.57e-41	6.23e-39
FBgn0037912	sea	3772221	CG6782	1123.41	1.93182	0.220165	1.72e-18	3.53e-17
FBgn0000078	Amy-d	36932	CG17876	9628.51	1.92948	0.329351	4.67e-09	3.75e-08
FBgn0031490	CG17264	33511	CG17264	37.7264	1.92947	0.40304	1.69e-06	9.25e-06
FBgn0001977	CIAPIN1	49424	CG4180	521.275	1.92229	0.208769	3.33e-20	7.77e-19
FBgn0031483	CG9641	33502	CG9641	99.5403	1.92187	0.258168	9.75e-14	1.34e-12
FBgn0032026	CG7627	34148	CG7627	1377.95	1.91894	0.19011	5.88e-24	1.77e-22
FBgn0050005	GstT2	246386	CG30005	149.927	1.91727	0.22717	3.18e-17	5.81e-16
FBgn0027086	IleRS	45785	CG11471	1227.38	1.9161	0.196841	2.15e-22	5.84e-21
FBgn0031068	Alr	32991	CG12534	368.38	1.91472	0.180951	3.63e-26	1.22e-24
FBgn0036136	Ufd1-like	39254	CG6233	1233.88	1.91368	0.157819	7.71e-34	4.03e-32
FBgn0002736	mago	37402	CG9401	239.478	1.91203	0.189628	6.56e-24	1.97e-22
FBgn0266599	Hsc70-4	41840	CG4264	4742.65	1.90971	0.17054	4.17e-29	1.67e-27
FBgn0036764	CG5535	39990	CG5535	100.329	1.90816	0.458881	3.21e-05	0.000142001
FBgn0085285	CG34256	5740297	CG34256	247.701	1.90678	0.232156	2.15e-16	3.66e-15
FBgn0037707	RnpS1	41147	CG16788	19.2042	1.90436	0.511629	0.000197533	0.000736043
FBgn0034936	Stoml2	37807	CG2970	1380.13	1.90412	0.151856	4.57e-36	2.63e-34
FBgn0085195	CG34166	5740596	CG34166	139.318	1.90087	0.260859	3.17e-13	4.18e-12
FBgn0261596	RpS24	37589	CG3751	3766.44	1.90005	0.256155	1.19e-13	1.63e-12
FBgn0030676	CG12379	32512	CG12379	61.2961	1.89595	0.323935	4.83e-09	3.85e-08
FBgn0032597	CG17904	35000	CG17904	858.141	1.89365	0.176686	8.41e-27	2.98e-25
FBgn0015019	CCT3	42029	CG8977	138.146	1.8934	0.296531	1.71e-10	1.68e-09
FBgn0031265	CG2794	33233	CG2794	62.2944	1.89126	0.322018	4.28e-09	3.45e-08
FBgn0038613	Vha100-4	42214	CG7678	30.4022	1.89096	0.426736	9.37e-06	4.57e-05
FBgn0020443	eRF3	34658	CG6382	833.36	1.89075	0.176948	1.19e-26	4.18e-25
FBgn0041342	Pcyt1	117353	CG1049	9309.48	1.8899	0.250693	4.75e-14	6.69e-13
FBgn0039175	beta-PheRS	42888	CG5706	260.504	1.88918	0.185193	1.96e-24	6.05e-23
FBgn0263740	eIF2gamma	41843	CG43665	680.107	1.88816	0.162226	2.61e-31	1.21e-29
FBgn0034362	CG5323	37137	CG5323	91.3196	1.88596	0.288366	6.15e-11	6.3e-10
FBgn0034258	eIF3c	37005	CG4954	2246.22	1.88232	0.174967	5.43e-27	1.94e-25
FBgn0037810	sle	41262	CG12819	61.5087	1.88199	0.31205	1.63e-09	1.41e-08
FBgn0002622	RpS3	42761	CG6779	4884.57	1.8806	0.2258	8.18e-17	1.45e-15
FBgn0002887	mus201	3772069	CG10890	176.908	1.87994	0.27912	1.64e-11	1.78e-10
FBgn0051087	CG31087	43062	CG31087	29.1108	1.87961	0.433467	1.45e-05	6.88e-05
FBgn0038234	mRpL11	41757	CG3351	63.4872	1.87917	0.311041	1.53e-09	1.33e-08
FBgn0034849	CG3500	37697	CG3500	251.774	1.87842	0.2168	4.54e-18	9.08e-17
FBgn0031670	SelT	33725	CG3887	576.57	1.87678	0.168207	6.58e-29	2.57e-27
FBgn0003268	rod	43719	CG1569	100.469	1.87506	0.260603	6.24e-13	7.96e-12
FBgn0038674	CG14285	42281	CG14285	382.979	1.87224	0.161107	3.22e-31	1.48e-29
FBgn0263755	Su(var)3-9	41483	CG43664	226.447	1.86978	0.211741	1.04e-18	2.18e-17
FBgn0003279	RpL4	43349	CG5502	2462.96	1.86806	0.24428	2.05e-14	3.03e-13
FBgn0259152	Clbn	43018	CG11847	1110.36	1.86706	0.15209	1.22e-34	6.49e-33
FBgn0010803	TrpRS	45399	CG9735	302.31	1.86622	0.215935	5.5e-18	1.1e-16
FBgn0036754	CG5589	39979	CG5589	28.1422	1.86303	0.414661	7.03e-06	3.51e-05
FBgn0031286	CG3862	33261	CG3862	396.405	1.8614	0.213531	2.85e-18	5.77e-17
FBgn0030391	Rab40	32195	CG1900	200.416	1.85692	0.234937	2.7e-15	4.29e-14
FBgn0036334	CG11267	39476	CG11267	251.32	1.85614	0.261136	1.18e-12	1.45e-11
FBgn0036992	Hpd	40263	CG11796	158.437	1.85513	0.352329	1.4e-07	9.12e-07
FBgn0033357	Tom7	35899	CG8226	1676.28	1.85497	0.202245	4.65e-20	1.08e-18
FBgn0000566	Eip55E	37143	CG5345	430.496	1.85193	0.182937	4.35e-24	1.32e-22
FBgn0031419	CG15390	33422	CG15390	28.8682	1.85092	0.415852	8.55e-06	4.21e-05
FBgn0027090	GlnRS	45786	CG10506	772.852	1.84936	0.200219	2.54e-20	5.97e-19
FBgn0031264	CG11835	33232	CG11835	583.549	1.84587	0.165415	6.47e-29	2.54e-27
FBgn0030631	CG6227	32464	CG6227	78.2528	1.84384	0.320067	8.37e-09	6.52e-08
FBgn0037251	CG9804	40565	CG9804	181.516	1.84148	0.229374	9.88e-16	1.62e-14
FBgn0037215	beta-Man	40524	CG12582	985.036	1.84097	0.161305	3.6e-30	1.55e-28
FBgn0028426	RNaseZ	36086	CG3298	199.398	1.83858	0.218192	3.56e-17	6.49e-16
FBgn0034893	mRpL43	37750	CG5479	69.8624	1.83262	0.353875	2.23e-07	1.4e-06
FBgn0029873	CG3918	31585	CG3918	86.8465	1.8322	0.278702	4.9e-11	5.04e-10
FBgn0016983	smid	38824	CG8571	873.943	1.83149	0.203722	2.47e-19	5.44e-18
FBgn0033918	CG8531	36584	CG8531	617.589	1.82902	0.220286	1.02e-16	1.78e-15
FBgn0034579	mRpL54	37389	CG9353	430.441	1.82861	0.201431	1.1e-19	2.49e-18
FBgn0010611	Hmgs	44154	CG4311	1559.65	1.82798	0.212284	7.24e-18	1.42e-16
FBgn0261608	RpL37A	44783	CG5827	1916.16	1.82361	0.268038	1.02e-11	1.13e-10
FBgn0036487	Prp31	39655	CG6876	513.551	1.82228	0.18934	6.31e-22	1.64e-20
FBgn0035960	CG4942	39044	CG4942	175.396	1.81989	0.266563	8.65e-12	9.69e-11
FBgn0086691	UK114	34897	CG15261	140.44	1.8191	0.254339	8.54e-13	1.07e-11
FBgn0039765	mRpS18C	43609	CG9688	232.824	1.81694	0.283118	1.38e-10	1.38e-09
FBgn0037801	CG3999	41253	CG3999	136.487	1.81447	0.36521	6.75e-07	3.93e-06
FBgn0261387	CG17528	3355134	CG17528	856.6	1.81129	0.22015	1.91e-16	3.28e-15
FBgn0020261	pcm	32935	CG3291	299.226	1.81007	0.253632	9.57e-13	1.19e-11
FBgn0028978	trbl	43999	CG5408	584.088	1.80872	0.158394	3.36e-30	1.45e-28
FBgn0284436	CCT8	NA	NA	361.707	1.80701	0.195041	1.95e-20	4.64e-19
FBgn0038426	mRpS33	41991	CG10406	485.453	1.80589	0.193818	1.19e-20	2.85e-19
FBgn0039385	CG5913	43132	CG5913	372.984	1.80516	0.237093	2.66e-14	3.87e-13
FBgn0261790	SmE	34080	CG18591	119.64	1.80152	0.233571	1.23e-14	1.85e-13
FBgn0026079	Nsun2	45064	CG6133	103.954	1.80136	0.290484	5.6e-10	5.13e-09
FBgn0034940	CG16787	37811	CG16787	542.549	1.79981	0.170781	5.73e-26	1.9e-24
FBgn0036187	RIOK1	39309	CG11660	95.8714	1.79907	0.287286	3.79e-10	3.54e-09
FBgn0000047	Act88F	41885	CG5178	204455	1.79845	0.20693	3.59e-18	7.23e-17
FBgn0038742	Arc42	42364	CG4703	478.343	1.79563	0.164751	1.16e-27	4.23e-26
FBgn0035807	CG7492	38859	CG7492	1533.14	1.79528	0.163618	5.19e-28	1.94e-26
FBgn0026751	XRCC1	31451	CG4208	68.0397	1.79502	0.306499	4.73e-09	3.78e-08
FBgn0038146	CG9799	41647	CG9799	299.125	1.79422	0.199301	2.21e-19	4.87e-18
FBgn0032242	CG5355	34421	CG5355	940.235	1.78964	0.15307	1.41e-31	6.56e-30
FBgn0030701	CG16952	32546	CG16952	449.231	1.78887	0.177279	6.08e-24	1.82e-22
FBgn0267347	squ	2768920	CG4711	44.5061	1.78868	0.374341	1.77e-06	9.64e-06
FBgn0039379	CG5886	43125	CG5886	93.6367	1.78491	0.354929	4.93e-07	2.93e-06
FBgn0263236	SP1029	53473	CG11956	253.646	1.78478	0.204018	2.17e-18	4.44e-17
FBgn0033799	GLaz	36447	CG4604	281.439	1.78222	0.215602	1.38e-16	2.4e-15
FBgn0034735	CG4610	37571	CG4610	798.943	1.77822	0.183374	3.1e-22	8.32e-21
FBgn0032587	CG5953	34985	CG5953	462.168	1.77334	0.277249	1.59e-10	1.57e-09
FBgn0030803	CG4880	32680	CG4880	19.4784	1.77245	0.48391	0.000249504	0.000907917
FBgn0026417	Hus1-like	40598	CG2525	102.332	1.76602	0.328113	7.35e-08	4.96e-07
FBgn0033672	rho-7	36281	CG8972	409.256	1.76601	0.175699	9.06e-24	2.67e-22
FBgn0083968	CG34132	4379884	CG34132	308.969	1.76472	0.299648	3.88e-09	3.16e-08
FBgn0033377	Pgm2a	35923	CG8073	532.726	1.76243	0.16332	3.79e-27	1.36e-25
FBgn0032329	Art8	34528	CG16840	47.4239	1.76179	0.354962	6.93e-07	4.02e-06
FBgn0037973	CG18547	41452	CG18547	137.346	1.76048	0.424089	3.31e-05	0.000145877
FBgn0037550	CG9667	40960	CG9667	65.8519	1.7599	0.290765	1.42e-09	1.25e-08
FBgn0015222	Fer1HCH	46415	CG2216	21605.1	1.75451	0.210041	6.64e-17	1.19e-15
FBgn0014879	Set	41844	CG4299	176.532	1.75427	0.240048	2.71e-13	3.59e-12
FBgn0035880	Culd	38946	CG17352	37.4691	1.75419	0.418686	2.79e-05	0.000125106
FBgn0035473	mge	38459	CG14981	762.839	1.75254	0.316135	2.96e-08	2.14e-07
FBgn0015221	Fer2LCH	44965	CG1469	15286.9	1.7499	0.21535	4.44e-16	7.44e-15
FBgn0031392	AIF	33390	CG7263	228.162	1.74718	0.240565	3.79e-13	4.97e-12
FBgn0032430	CG6388	34656	CG6388	142.15	1.74672	0.22921	2.52e-14	3.68e-13
FBgn0086613	Ino80	42314	CG31212	84.4971	1.7451	0.277643	3.27e-10	3.08e-09
FBgn0267511	28SrRNA-Psi:CR45851	26067179	CR45851	152.698	1.74505	0.295039	3.33e-09	2.74e-08
FBgn0027085	LeuRS-m	38581	CG7479	215.315	1.73978	0.198557	1.92e-18	3.93e-17
FBgn0260779	GatA	42283	CG6007	216.015	1.73805	0.249168	3.05e-12	3.62e-11
FBgn0039336	CG4553	43078	CG4553	233.758	1.73361	0.187389	2.22e-20	5.21e-19
FBgn0086134	Prosalpha2	41531	CG5266	1188.73	1.73238	0.207414	6.7e-17	1.2e-15
FBgn0033092	Rpp25	35574	CG9422	30.6128	1.72957	0.459644	0.000167991	0.000633346
FBgn0051390	MED7	41288	CG31390	143.711	1.72828	0.258736	2.39e-11	2.54e-10
FBgn0022942	Cbp80	44409	CG7035	297.709	1.72545	0.178675	4.59e-22	1.21e-20
FBgn0024352	Stip1	33202	CG2720	312.688	1.72501	0.222711	9.52e-15	1.45e-13
FBgn0026252	msk	44747	CG7935	1212.21	1.72329	0.151691	6.57e-30	2.76e-28
FBgn0052640	CG32640	318135	CG32640	29.2658	1.72252	0.458756	0.000173499	0.000652074
FBgn0260755	CG42553	38094	CG42553	479.055	1.71826	0.170621	7.45e-24	2.21e-22
FBgn0038961	CG13850	42630	CG13850	678.505	1.71404	0.1545	1.34e-28	5.17e-27
FBgn0037328	RpL35A	40654	CG2099	691.505	1.71307	0.337594	3.89e-07	2.35e-06
FBgn0014026	RpL7A	31588	CG3314	8565.32	1.71294	0.181942	4.74e-21	1.17e-19
FBgn0028648	mRpL50	38796	CG8612	124.027	1.71138	0.255899	2.27e-11	2.41e-10
FBgn0039537	CG5590	43325	CG5590	544.996	1.70964	0.220445	8.81e-15	1.35e-13
FBgn0031776	Pfdn1	33857	CG13993	108.802	1.70947	0.242191	1.68e-12	2.04e-11
FBgn0035760	CG8607	38805	CG8607	27.8744	1.70909	0.432336	7.71e-05	0.000315742
FBgn0026722	drosha	35747	CG8730	416.967	1.70814	0.227564	6.09e-14	8.54e-13
FBgn0026373	RpII33	34796	CG7885	52.0246	1.69988	0.323936	1.54e-07	9.98e-07
FBgn0000326	clt	117300	CG9858	649.364	1.69895	0.197513	7.85e-18	1.54e-16
FBgn0034113	CG8060	36824	CG8060	246.563	1.69811	0.194545	2.58e-18	5.25e-17
FBgn0050105	CG30105	246459	CG30105	31.5895	1.6981	0.415384	4.35e-05	0.000187192
FBgn0027093	ArgRS	32539	CG9020	401.578	1.69638	0.176094	5.78e-22	1.51e-20
FBgn0001978	stc	34888	CG3647	530.105	1.69586	0.155406	1e-27	3.67e-26
FBgn0031459	HINT1	33471	CG2862	498.506	1.69508	0.169441	1.46e-23	4.28e-22
FBgn0250868	CG42239	7354422	CG42239	99.9568	1.69182	0.25155	1.75e-11	1.89e-10
FBgn0051864	Qtzl	318990	CG31864	70.6446	1.69155	0.295113	9.93e-09	7.64e-08
FBgn0038196	CG9922	41708	CG9922	117.332	1.68821	0.257974	5.99e-11	6.14e-10
FBgn0265297	pAbp	37070	CG5119	10002.9	1.68726	0.148067	4.42e-30	1.88e-28
FBgn0262560	wcd	36831	CG7989	97.1416	1.68611	0.271264	5.11e-10	4.71e-09
FBgn0034923	Upf3	37792	CG11184	106.523	1.68513	0.281242	2.08e-09	1.77e-08
FBgn0036557	mRpS31	39749	CG5904	468.125	1.68436	0.192915	2.52e-18	5.15e-17
FBgn0037608	mRpL19	41028	CG8039	156.53	1.68235	0.297342	1.53e-08	1.16e-07
FBgn0031662	CG3792	33717	CG3792	356.957	1.68209	0.198779	2.63e-17	4.87e-16
FBgn0032602	ppk17	35006	CG13278	35.7756	1.67922	0.410112	4.23e-05	0.000182376
FBgn0033633	Smyd4-3	36234	CG7759	847.935	1.67914	0.159209	5.26e-26	1.75e-24
FBgn0000370	crc	47767	CG8669	8751.19	1.67842	0.124909	3.66e-41	2.46e-39
FBgn0263237	Cdk7	31441	CG3319	81.676	1.67677	0.292078	9.42e-09	7.28e-08
FBgn0013705	trnS2	19893546	CR34080	132.407	1.67543	0.320973	1.79e-07	1.15e-06
FBgn0000318	cl	43938	CG11024	1062.02	1.67492	0.151702	2.43e-28	9.13e-27
FBgn0038042	Scgbeta	41525	CG5657	30.4004	1.67486	0.419302	6.49e-05	0.000270326
FBgn0034422	CG7137	37204	CG7137	87.4145	1.67339	0.266694	3.51e-10	3.29e-09
FBgn0033528	trsn	36110	CG11761	111.976	1.67227	0.30071	2.68e-08	1.95e-07
FBgn0029783	Sirt4	31480	CG3187	886.376	1.6714	0.168711	3.88e-23	1.11e-21
FBgn0261373	CG33228	2768732	CG33228	313.494	1.67075	0.170318	1.02e-22	2.83e-21
FBgn0038473	Ns1	42060	CG3983	378.539	1.67058	0.22951	3.37e-13	4.43e-12
FBgn0032921	Mpp6	35382	CG9250	50.3073	1.67042	0.351691	2.04e-06	1.1e-05
FBgn0002590	RpS5a	32700	CG8922	5240.89	1.67014	0.200445	7.94e-17	1.41e-15
FBgn0036629	GluRS-m	39828	CG4573	31.1283	1.66837	0.395454	2.46e-05	0.000111653
FBgn0259113	DNApol-alpha180	42553	CG6349	35.5791	1.66828	0.436228	0.000131133	0.000509037
FBgn0037011	CG4858	40282	CG4858	837.5	1.66819	0.216015	1.14e-14	1.72e-13
FBgn0036691	beg	39910	CG7842	296.547	1.6673	0.203925	2.93e-16	4.96e-15
FBgn0264816	koko	14462485	CG44010	31.4812	1.66714	0.430306	0.000106926	0.000423689
FBgn0034793	asrij	37637	CG13533	523.226	1.65994	0.20533	6.26e-16	1.04e-14
FBgn0039274	CG11920	43009	CG11920	70.0591	1.65864	0.309604	8.45e-08	5.64e-07
FBgn0040349	CG3699	31046	CG3699	60.3506	1.65775	0.423646	9.11e-05	0.000365769
FBgn0013704	trnR	19893544	CR34078	2026.73	1.65754	0.230186	5.98e-13	7.65e-12
FBgn0002719	Men	47173	CG10120	14450.6	1.65341	0.203693	4.77e-16	7.98e-15
FBgn0030263	CG2076	32041	CG2076	5147.86	1.65323	0.177538	1.25e-20	2.99e-19
FBgn0037911	CG10898	41384	CG10898	134.973	1.65247	0.222987	1.26e-13	1.71e-12
FBgn0036774	mRpS26	40001	CG7354	46.1574	1.65164	0.393627	2.72e-05	0.00012204
FBgn0016920	nompC	33768	CG11020	80.4508	1.65148	0.341575	1.33e-06	7.42e-06
FBgn0037710	CG9393	41152	CG9393	243.53	1.65061	0.204167	6.24e-16	1.04e-14
FBgn0037382	Hpr1	40723	CG2031	192.53	1.64999	0.261547	2.82e-10	2.67e-09
FBgn0027547	CG1927	38262	CG1927	889.928	1.6493	0.176327	8.47e-21	2.05e-19
FBgn0038419	CG14879	41982	CG14879	272.946	1.64881	0.175793	6.64e-21	1.61e-19
FBgn0037312	CG11999	40637	CG11999	71.3957	1.64806	0.38774	2.13e-05	9.84e-05
FBgn0039252	CG11771	42984	CG11771	2350.03	1.64737	0.164772	1.56e-23	4.53e-22
FBgn0037656	CG11986	41083	CG11986	79.6071	1.64628	0.281397	4.9e-09	3.91e-08
FBgn0027945	ppl	40349	CG7758	321.16	1.64564	0.189356	3.6e-18	7.24e-17
FBgn0266810	asRNA:CR45272	19835694	CR45272	84.8404	1.64264	0.385219	2.01e-05	9.3e-05
FBgn0023517	Pgam5	31143	CG14816	95.8132	1.64198	0.276619	2.92e-09	2.43e-08
FBgn0027615	OXA1L	39222	CG6404	409.431	1.6405	0.195827	5.42e-17	9.75e-16
FBgn0050443	Opbp	246618	CG30443	232.475	1.63886	0.210081	6.14e-15	9.53e-14
FBgn0011824	CG4038	37397	CG4038	81.6611	1.63832	0.276149	2.98e-09	2.47e-08
FBgn0031008	CG8010	32921	CG8010	326.047	1.63822	0.206735	2.29e-15	3.66e-14
FBgn0035812	CG7457	38865	CG7457	234.504	1.63529	0.208017	3.8e-15	5.96e-14
FBgn0015527	peng	33112	CG1685	257.766	1.63336	0.19981	2.97e-16	5.01e-15
FBgn0085224	CG34195	37018	CG34195	56.5147	1.63092	0.336549	1.26e-06	7.03e-06
FBgn0025832	Fen1	36887	CG8648	34.6837	1.62931	0.412312	7.76e-05	0.000317502
FBgn0031161	CG15445	33094	CG15445	371.222	1.62906	0.163658	2.42e-23	6.96e-22
FBgn0037561	CG9630	40974	CG9630	129.544	1.62855	0.276654	3.94e-09	3.2e-08
FBgn0028436	ECSIT	40732	CG10610	283.484	1.62799	0.207795	4.7e-15	7.33e-14
FBgn0038474	mRpS11	42061	CG5184	270.598	1.62676	0.217327	7.14e-14	9.95e-13
FBgn0039406	RpL34a	43169	CG6090	669.157	1.62388	0.214426	3.64e-14	5.2e-13
FBgn0037606	CG8032	41026	CG8032	502.812	1.62342	0.18424	1.24e-18	2.55e-17
FBgn0021979	l(2)k09913	37661	CG3082	2190.68	1.62232	0.171729	3.49e-21	8.78e-20
FBgn0017545	RpS3A	43768	CG2168	25545.6	1.62201	0.114964	3.35e-45	2.68e-43
FBgn0086712	Egm	36242	CG9006	959.257	1.62103	0.148737	1.17e-27	4.24e-26
FBgn0010339	128up	36288	CG8340	192.873	1.62037	0.231786	2.73e-12	3.25e-11
FBgn0023530	CG3740	31119	CG3740	526.647	1.61933	0.169807	1.48e-21	3.81e-20
FBgn0038738	CG4572	42360	CG4572	788.306	1.61872	0.143224	1.28e-29	5.3e-28
FBgn0032640	Sgt	35052	CG5094	313.46	1.61772	0.181147	4.24e-19	9.14e-18
FBgn0030484	GstT4	32299	CG1681	394.485	1.61723	0.373905	1.52e-05	7.21e-05
FBgn0037070	CG11309	40356	CG11309	528.984	1.61648	0.160998	1.01e-23	2.97e-22
FBgn0027080	TyrRS	39829	CG4561	579.727	1.61319	0.188114	9.86e-18	1.91e-16
FBgn0034641	mahj	37462	CG10080	661.117	1.61292	0.178405	1.56e-19	3.48e-18
FBgn0029148	NHP2	44005	CG5258	117.314	1.61182	0.262966	8.82e-10	7.87e-09
FBgn0264695	Mhc	35007	CG17927	307747	1.60969	0.210281	1.93e-14	2.86e-13
FBgn0032292	EMC3	34479	CG6750	195.728	1.60737	0.22992	2.73e-12	3.25e-11
FBgn0001220	Hsc70-5	36583	CG8542	8347.73	1.60659	0.246148	6.71e-11	6.85e-10
FBgn0033810	CG4646	36459	CG4646	80.7564	1.60652	0.266469	1.65e-09	1.43e-08
FBgn0035524	CG11583	326206	CG11583	89.5111	1.60595	0.280748	1.06e-08	8.16e-08
FBgn0035464	PIG-B	38446	CG12006	226.393	1.60354	0.234866	8.64e-12	9.69e-11
FBgn0004403	RpS14a	47218	CG1524	3656.47	1.60274	0.25173	1.93e-10	1.88e-09
FBgn0016685	Nlp	43560	CG7917	273.292	1.60267	0.218034	1.97e-13	2.65e-12
FBgn0035422	RpL28	38397	CG12740	2220.6	1.59804	0.284677	1.98e-08	1.48e-07
FBgn0038585	Non3	42183	CG7993	118.365	1.59659	0.271157	3.91e-09	3.18e-08
FBgn0039868	CG11563	43735	CG11563	65.5046	1.59566	0.315833	4.37e-07	2.62e-06
FBgn0036696	Pop5	39915	CG14057	41.4987	1.59498	0.426035	0.000181275	0.000679188
FBgn0037135	CG7414	40431	CG7414	3085.92	1.5922	0.136135	1.34e-31	6.28e-30
FBgn0038680	Cyp12a5	42293	CG11821	1145.64	1.59208	0.246214	1e-10	1.01e-09
FBgn0036828	CG6841	40064	CG6841	162.092	1.59196	0.206085	1.12e-14	1.69e-13
FBgn0037874	Tctp	41341	CG4800	5657.2	1.59062	0.153636	4.05e-25	1.29e-23
FBgn0033475	CG12129	36044	CG12129	118.883	1.59051	0.260461	1.02e-09	9.04e-09
FBgn0030407	Fpgs	32212	CG2543	74.5779	1.59045	0.28783	3.28e-08	2.35e-07
FBgn0284230	CG46314	NA	NA	5925.34	1.58664	0.126374	3.73e-36	2.18e-34
FBgn0028473	Non1	35963	CG8801	4376.65	1.58543	0.168278	4.45e-21	1.1e-19
FBgn0037356	CG12170	40692	CG12170	338.442	1.58511	0.271285	5.13e-09	4.08e-08
FBgn0013701	trnN	19893545	CR34079	168.251	1.58029	0.306725	2.58e-07	1.6e-06
FBgn0010812	unc-45	44910	CG2708	1128.07	1.58024	0.144036	5.26e-28	1.96e-26
FBgn0260407	mRpS23	318977	CG31842	103.067	1.57875	0.249185	2.36e-10	2.27e-09
FBgn0025582	eIF3e	39877	CG9677	1301.28	1.5785	0.169327	1.14e-20	2.74e-19
FBgn0263120	Acsl	46068	CG8732	9809.85	1.57634	0.125904	5.79e-36	3.31e-34
FBgn0030003	CG2116	31735	CG2116	201.313	1.57609	0.258296	1.05e-09	9.3e-09
FBgn0039714	Zip99C	43533	CG7816	2816.74	1.57564	0.229313	6.37e-12	7.26e-11
FBgn0029176	eEF1gamma	44791	CG11901	4972.34	1.57545	0.190758	1.47e-16	2.54e-15
FBgn0021995	Rs1	44087	CG2173	384.782	1.57509	0.199603	3e-15	4.72e-14
FBgn0058006	CG40006	3355123	CG40006	74.5659	1.57434	0.313906	5.29e-07	3.13e-06
FBgn0030552	mRpL38	32375	CG15871	285.969	1.5733	0.174244	1.73e-19	3.83e-18
FBgn0034430	mip40	37215	CG15119	65.7614	1.57199	0.298567	1.4e-07	9.12e-07
FBgn0035590	Prpk	38600	CG10673	119.711	1.56763	0.293978	9.69e-08	6.41e-07
FBgn0015075	Ddx1	40457	CG9054	162.206	1.5651	0.246981	2.34e-10	2.25e-09
FBgn0027054	CSN4	35759	CG8725	460.691	1.56491	0.186639	5.09e-17	9.19e-16
FBgn0002069	AspRS	36420	CG3821	822.408	1.56453	0.18495	2.69e-17	4.99e-16
FBgn0035904	GstO3	38972	CG6776	583.475	1.56255	0.211657	1.55e-13	2.1e-12
FBgn0042712	HBS1	117365	CG1898	409.769	1.56144	0.180966	6.22e-18	1.23e-16
FBgn0030357	Sclp	32156	CG2471	2148.52	1.56026	0.310124	4.88e-07	2.91e-06
FBgn0032031	CG13390	34154	CG13390	159.139	1.55487	0.213642	3.39e-13	4.46e-12
FBgn0038683	CG11779	42298	CG11779	1092.91	1.55387	0.227087	7.78e-12	8.76e-11
FBgn0010222	Nmdmc	47895	CG18466	351.504	1.55263	0.194936	1.65e-15	2.67e-14
FBgn0011327	Uch-L5	39102	CG3431	121.364	1.55244	0.309406	5.24e-07	3.1e-06
FBgn0024556	mEFTu1	44438	CG6050	2540.83	1.54975	0.245372	2.69e-10	2.55e-09
FBgn0030692	mRpS30	32530	CG8470	909.259	1.54871	0.146647	4.53e-26	1.51e-24
FBgn0020653	Trxr-1	31760	CG2151	3314.31	1.54767	0.189885	3.62e-16	6.11e-15
FBgn0011769	Fdx1	39070	CG4205	256.3	1.54717	0.197253	4.38e-15	6.85e-14
FBgn0033247	Nup44A	35762	CG8722	199.853	1.54705	0.210927	2.22e-13	2.97e-12
FBgn0037653	Iru	41080	CG11982	880.932	1.54587	0.149399	4.31e-25	1.36e-23
FBgn0029755	Sas10	31447	CG4202	55.9974	1.54479	0.317267	1.12e-06	6.31e-06
FBgn0022069	Nnp-1	44391	CG12396	91.966	1.54454	0.284082	5.42e-08	3.74e-07
FBgn0035165	CG13887	38096	CG13887	994.58	1.54376	0.16966	9.11e-20	2.07e-18
FBgn0011768	Fdh	41311	CG6598	353.02	1.5414	0.215609	8.74e-13	1.09e-11
FBgn0034743	RpS16	37580	CG4046	2853.81	1.54107	0.282628	4.96e-08	3.44e-07
FBgn0033005	CG3107	35475	CG3107	1774.5	1.53921	0.130826	5.89e-32	2.83e-30
FBgn0266350	lncRNA:CR44999	19835087	CR44999	394.326	1.53912	0.269823	1.17e-08	8.94e-08
FBgn0262955	RpII140	41721	CG3180	961.953	1.53838	0.205057	6.28e-14	8.78e-13
FBgn0022959	yps	39377	CG5654	1711.13	1.53746	0.152964	9.09e-24	2.67e-22
FBgn0037838	TTLL15	41300	CG4089	52.9919	1.53622	0.331225	3.52e-06	1.83e-05
FBgn0034791	EMC8-9	37635	CG3501	105.681	1.53574	0.282536	5.46e-08	3.76e-07
FBgn0259238	CG42336	36205	CG42336	134.094	1.53474	0.244917	3.7e-10	3.45e-09
FBgn0036467	CG12310	39634	CG12310	198.304	1.5344	0.263318	5.64e-09	4.47e-08
FBgn0036096	CG8003	39210	CG8003	87.0711	1.5332	0.26041	3.92e-09	3.19e-08
FBgn0015040	Cyp9c1	37941	CG3616	99.5215	1.53114	0.276393	3.03e-08	2.19e-07
FBgn0086451	l(2)k09022	33960	CG10805	240.054	1.5299	0.218684	2.64e-12	3.14e-11
FBgn0086443	AsnRS	35194	CG10687	371.506	1.52945	0.204908	8.39e-14	1.16e-12
FBgn0030731	Mfe2	32582	CG3415	377.972	1.52629	0.203781	6.89e-14	9.62e-13
FBgn0030759	CG13014	32626	CG13014	38.8141	1.52423	0.367561	3.37e-05	0.000148356
FBgn0030966	shop	32878	CG7280	245.953	1.52339	0.192447	2.45e-15	3.91e-14
FBgn0037882	CG17187	41351	CG17187	56.3574	1.52337	0.312653	1.1e-06	6.21e-06
FBgn0033038	CG7791	35511	CG7791	934.651	1.52225	0.212375	7.62e-13	9.57e-12
FBgn0035592	CG10674	38602	CG10674	96.1616	1.51981	0.257649	3.66e-09	3.01e-08
FBgn0267519	28SrRNA-Psi:CR45859	26067187	CR45859	50.5355	1.519	0.38209	7.02e-05	0.000290233
FBgn0010411	RpS18	37292	CG8900	5114.43	1.51836	0.210047	4.88e-13	6.31e-12
FBgn0020513	Paics	32228	CG3989	669.509	1.51831	0.195376	7.77e-15	1.2e-13
FBgn0033547	CG12935	36134	CG12935	82.9542	1.51787	0.271144	2.17e-08	1.6e-07
FBgn0038275	CG3817	41805	CG3817	35.6133	1.51738	0.379379	6.34e-05	0.000265391
FBgn0035231	Pcyt2	38180	CG18330	423.748	1.51659	0.175943	6.71e-18	1.32e-16
FBgn0037275	CG14655	40594	CG14655	913.675	1.51327	0.162948	1.59e-20	3.78e-19
FBgn0039555	mRpS22	43345	CG12261	826.562	1.5124	0.145731	3.12e-25	1e-23
FBgn0001341	Mybbp1A	31010	CG6189	55.2952	1.51061	0.325505	3.47e-06	1.8e-05
FBgn0031114	cactin	33043	CG1676	198.934	1.51017	0.223135	1.31e-11	1.43e-10
FBgn0033571	Rpb5	36160	CG11979	216.292	1.50678	0.189151	1.64e-15	2.65e-14
FBgn0027495	Smyd4-4	36299	CG8378	461.846	1.50395	0.172992	3.51e-18	7.07e-17
FBgn0036018	CG3335	39119	CG3335	364.142	1.50387	0.255651	4.04e-09	3.27e-08
FBgn0037686	RpL34b	41120	CG9354	1417.51	1.50265	0.284339	1.26e-07	8.25e-07
FBgn0032724	CG10428	35150	CG10428	177.465	1.50144	0.236885	2.32e-10	2.23e-09
FBgn0026372	RpL23A	38208	CG7977	1918.56	1.50142	0.298753	5.02e-07	2.98e-06
FBgn0033351	AIMP1	35892	CG8235	239.054	1.4997	0.197467	3.09e-14	4.44e-13
FBgn0086130	Dbp21E2	33254	CG3561	182.17	1.49944	0.20786	5.45e-13	7.02e-12
FBgn0034707	MED16	37535	CG5465	90.9501	1.49898	0.27761	6.68e-08	4.52e-07
FBgn0011726	tsr	37841	CG4254	933.013	1.49831	0.169747	1.08e-18	2.24e-17
FBgn0261597	RpS26	35098	CG10305	1484.66	1.49813	0.324687	3.95e-06	2.04e-05
FBgn0037447	Neurochondrin	40796	CG2330	1085.95	1.49679	0.157842	2.47e-21	6.29e-20
FBgn0261283	SREBP	40155	CG8522	7968.95	1.49569	0.176507	2.38e-17	4.43e-16
FBgn0013680	ND2	19893529	CG34063	9657.01	1.49564	0.316974	2.38e-06	1.26e-05
FBgn0038057	CG12267	41542	CG12267	103.182	1.49437	0.261191	1.06e-08	8.11e-08
FBgn0027786	Mtch	38026	CG6851	1493.13	1.49405	0.140156	1.57e-26	5.48e-25
FBgn0030616	RpL37a	32446	CG9091	3293.18	1.49376	0.248505	1.84e-09	1.58e-08
FBgn0033526	Caf1-105	36107	CG12892	38.5606	1.49313	0.402468	0.000207305	0.00076798
FBgn0036900	CG8765	40147	CG8765	1759.09	1.49029	0.18118	1.94e-16	3.32e-15
FBgn0035534	mRpS6	38535	CG15016	210.204	1.48964	0.248079	1.92e-09	1.64e-08
FBgn0015834	eIF3i	33710	CG8882	1220.54	1.48821	0.167222	5.6e-19	1.19e-17
FBgn0011272	RpL13	34329	CG4651	1340.29	1.48714	0.252305	3.76e-09	3.08e-08
FBgn0051739	AspRS-m	326155	CG31739	421.777	1.48652	0.214019	3.76e-12	4.4e-11
FBgn0030000	CG2260	31732	CG2260	52.8237	1.48645	0.369874	5.85e-05	0.000246042
FBgn0010282	TfIIFalpha	40790	CG10281	654.844	1.48535	0.176581	4.04e-17	7.35e-16
FBgn0035831	Pop4	38889	CG8038	179.916	1.48464	0.230793	1.25e-10	1.25e-09
FBgn0266581	pit	42595	CG6375	197.422	1.48426	0.217813	9.47e-12	1.05e-10
FBgn0029823	Shmt	31524	CG3011	333.77	1.48175	0.214796	5.26e-12	6.05e-11
FBgn0051717	CG31717	318911	CG31717	235.786	1.4814	0.199654	1.17e-13	1.6e-12
FBgn0015905	ast	33282	CG4426	134.89	1.48127	0.246389	1.83e-09	1.57e-08
FBgn0263241	Mocs1	39238	CG33048	278.681	1.47904	0.203778	3.93e-13	5.14e-12
FBgn0053774	CG33774	3772288	CG33774	35.1573	1.47793	0.386794	0.000132934	0.000515109
FBgn0039160	CG5510	42872	CG5510	329.774	1.4758	0.188204	4.45e-15	6.96e-14
FBgn0010741	Pfdn2	46121	CG6302	385.446	1.4757	0.169427	3.04e-18	6.14e-17
FBgn0262656	Myc	31310	CG10798	1250.35	1.47379	0.237732	5.67e-10	5.18e-09
FBgn0260794	ctrip	40596	CG42574	6529.24	1.47373	0.195501	4.76e-14	6.71e-13
FBgn0036686	CG7728	39904	CG7728	255.296	1.47305	0.234827	3.54e-10	3.32e-09
FBgn0036825	RpL26	40060	CG6846	1400.44	1.47243	0.348244	2.36e-05	0.000107556
FBgn0039280	Mocs2B	43017	CG10238	280.849	1.47223	0.17813	1.4e-16	2.42e-15
FBgn0260229	Mocs2A	8674021	CG42503	280.849	1.47223	0.17813	1.4e-16	2.42e-15
FBgn0036237	viaf	39364	CG18593	127.868	1.47152	0.27544	9.17e-08	6.09e-07
FBgn0039858	CycG	43724	CG11525	11735.9	1.4712	0.141097	1.87e-25	6.05e-24
FBgn0036036	CG14174	39139	CG14174	32.9063	1.46761	0.383919	0.000131986	0.000511983
FBgn0024191	sip1	44238	CG7238	46.8058	1.46759	0.349559	2.69e-05	0.000120821
FBgn0039159	mRpS24	42870	CG13608	125.335	1.46713	0.267163	3.98e-08	2.8e-07
FBgn0033153	Gadd45	35646	CG11086	309.163	1.46424	0.168931	4.41e-18	8.83e-17
FBgn0032249	TBC1D16	34431	CG5337	140.785	1.46282	0.248993	4.23e-09	3.42e-08
FBgn0003250	Rh4	39887	CG9668	79.0386	1.46049	0.272524	8.36e-08	5.59e-07
FBgn0027053	CSN5	42000	CG14884	260.911	1.46021	0.189853	1.46e-14	2.18e-13
FBgn0051694	CG31694	33489	CG31694	6902.35	1.45838	0.154637	4.06e-21	1.01e-19
FBgn0039254	Nmnat	42987	CG13645	587.443	1.45765	0.188722	1.13e-14	1.7e-13
FBgn0053158	CG33158	39834	CG33158	584.106	1.45733	0.187315	7.25e-15	1.12e-13
FBgn0027498	CG2061	32042	CG2061	169.935	1.4568	0.227505	1.52e-10	1.51e-09
FBgn0261109	mrn	39688	CG7764	51.8901	1.45355	0.333341	1.3e-05	6.2e-05
FBgn0264922	smt3	33981	CG4494	323.485	1.45293	0.171526	2.44e-17	4.54e-16
FBgn0033431	CG1827	35989	CG1827	197.445	1.45071	0.216322	2e-11	2.14e-10
FBgn0032704	Jwa	35128	CG10373	1063.45	1.44908	0.129548	4.79e-29	1.9e-27
FBgn0020545	kraken	33265	CG3943	209.489	1.44871	0.280173	2.33e-07	1.46e-06
FBgn0037652	CG11980	41078	CG11980	281.655	1.44863	0.215828	1.92e-11	2.06e-10
FBgn0032261	CG6094	34446	CG6094	112.831	1.4484	0.274781	1.36e-07	8.84e-07
FBgn0030365	Tango4	32168	CG1796	70.9349	1.44825	0.349889	3.49e-05	0.000153068
FBgn0034646	Rae1	37467	CG9862	79.7349	1.44599	0.291713	7.16e-07	4.13e-06
FBgn0036262	CG6910	39391	CG6910	879.893	1.44593	0.284534	3.74e-07	2.28e-06
FBgn0004556	Dbp73D	39871	CG9680	66.9779	1.44564	0.351266	3.86e-05	0.000167693
FBgn0035986	CG4022	39082	CG4022	123.338	1.44488	0.252504	1.05e-08	8.07e-08
FBgn0033907	mRpS16	36570	CG8338	436.967	1.44308	0.232935	5.82e-10	5.3e-09
FBgn0035169	Dci	38100	CG13890	211.229	1.4411	0.1967	2.36e-13	3.15e-12
FBgn0039644	rdog	43450	CG11897	646.893	1.44074	0.223634	1.18e-10	1.18e-09
FBgn0029785	RpL35	31483	CG4111	3676.67	1.44072	0.252358	1.14e-08	8.69e-08
FBgn0086447	l(2)37Cg	35196	CG10685	44.7748	1.44044	0.34002	2.27e-05	0.000104098
FBgn0039711	CG7824	43530	CG7824	240.057	1.43923	0.251181	1.01e-08	7.73e-08
FBgn0032705	Grip71	35130	CG10346	39.4786	1.43907	0.364788	7.98e-05	0.000324932
FBgn0265987	lncRNA:CR44766	19834944	CR44766	47.3237	1.43783	0.362814	7.4e-05	0.0003038
FBgn0032160	CG4598	34315	CG4598	269.984	1.4354	0.208843	6.28e-12	7.17e-11
FBgn0003676	CCT1	42649	CG5374	182.288	1.435	0.236897	1.38e-09	1.21e-08
FBgn0031606	CG15439	33651	CG15439	110.113	1.43449	0.243627	3.91e-09	3.18e-08
FBgn0010504	kermit	46027	CG11546	191.074	1.43278	0.301877	2.07e-06	1.11e-05
FBgn0035890	CG13667	38956	CG13667	120.916	1.43254	0.267831	8.86e-08	5.9e-07
FBgn0030695	PGRP-LE	32534	CG8995	322.529	1.43011	0.189313	4.21e-14	5.97e-13
FBgn0031256	shv	33220	CG4164	375.705	1.42972	0.193632	1.54e-13	2.08e-12
FBgn0038923	mRpL35	42588	CG13410	144.381	1.42962	0.304685	2.7e-06	1.43e-05
FBgn0039417	CG6073	43180	CG6073	95.9175	1.42962	0.284976	5.26e-07	3.11e-06
FBgn0260441	NA	39480	CG11271	2716.48	1.42904	0.250888	1.23e-08	9.36e-08
FBgn0053105	p24-2	318890	CG33105	156.552	1.42851	0.255022	2.13e-08	1.58e-07
FBgn0260463	Unc-115b	41178	CG31332	156.552	1.42851	0.255022	2.13e-08	1.58e-07
FBgn0010774	Ref1	44029	CG1101	414.809	1.428	0.215542	3.47e-11	3.63e-10
FBgn0035639	kri	38655	CG5537	211.37	1.42467	0.223384	1.8e-10	1.76e-09
FBgn0028479	Mtpalpha	34276	CG4389	1352.6	1.42286	0.210888	1.51e-11	1.64e-10
FBgn0034654	eIF3k	37475	CG10306	477.556	1.42285	0.175564	5.3e-16	8.82e-15
FBgn0051793	CG31793	326161	CG31793	465.219	1.42204	0.148995	1.37e-21	3.54e-20
FBgn0033117	CG3358	35604	CG3358	41.2478	1.4214	0.355681	6.43e-05	0.000268691
FBgn0039215	CG6695	42937	CG6695	204.442	1.42076	0.22216	1.6e-10	1.58e-09
FBgn0033225	TTLL12	35732	CG1550	433.294	1.41891	0.208742	1.06e-11	1.17e-10
FBgn0029113	Uba2	44496	CG7528	494.349	1.41789	0.203937	3.59e-12	4.21e-11
FBgn0026196	nop5	33966	CG10206	156.033	1.41644	0.273174	2.16e-07	1.36e-06
FBgn0036886	CG9300	40128	CG9300	149.191	1.4164	0.240295	3.76e-09	3.08e-08
FBgn0039529	CG5612	43316	CG5612	1223.1	1.41607	0.23621	2.04e-09	1.74e-08
FBgn0033457	Ntmt	36022	CG1675	196.137	1.41515	0.246781	9.78e-09	7.54e-08
FBgn0037529	mRpS9	40932	CG2957	1251.54	1.41353	0.149121	2.57e-21	6.5e-20
FBgn0050106	CCHa1-R	37004	CG30106	64.2947	1.41158	0.368075	0.00012555	0.000490162
FBgn0028962	AlaRS-m	38595	CG4633	888.535	1.41057	0.159949	1.16e-18	2.39e-17
FBgn0033735	Dera	36358	CG8525	102.235	1.408	0.256698	4.13e-08	2.89e-07
FBgn0033264	Nup50	35784	CG2158	92.6521	1.40786	0.262868	8.52e-08	5.68e-07
FBgn0260027	CG42495	8674004	CG42495	97.5008	1.40394	0.258541	5.63e-08	3.86e-07
FBgn0283427	FASN1	33524	CG3523	10235.8	1.40356	0.133613	8.22e-26	2.7e-24
FBgn0038723	CG6195	42343	CG6195	235.278	1.40215	0.196995	1.1e-12	1.36e-11
FBgn0025352	Mtpbeta	37784	CG4581	1306.34	1.40175	0.1354	4.07e-25	1.29e-23
FBgn0054007	CG34007	3885610	CG34007	37.5809	1.40094	0.383974	0.000263751	0.000953696
FBgn0050496	CG30496	246652	CG30496	72.3516	1.40031	0.291016	1.5e-06	8.28e-06
FBgn0028402	Sin	40325	CG10582	148.578	1.39957	0.220254	2.09e-10	2.04e-09
FBgn0023512	eIF2Bepsilon	31156	CG3806	393.224	1.3995	0.162959	8.84e-18	1.72e-16
FBgn0038678	mRpL55	42290	CG14283	174.902	1.39886	0.225961	5.99e-10	5.45e-09
FBgn0051320	HEATR2	318680	CG31320	37.9503	1.39883	0.367818	0.000142926	0.000550687
FBgn0013269	Fkbp39	41860	CG6226	205.856	1.39719	0.190811	2.44e-13	3.24e-12
FBgn0267463	asRNA:CR45813	26067143	CR45813	71.7938	1.39718	0.299834	3.16e-06	1.65e-05
FBgn0028992	sds22	42091	CG5851	348.862	1.39656	0.249551	2.19e-08	1.62e-07
FBgn0032247	CG5188	34428	CG5188	109.142	1.39569	0.256882	5.54e-08	3.8e-07
FBgn0033698	CG8858	36319	CG8858	391.257	1.39314	0.163178	1.37e-17	2.6e-16
FBgn0262599	SmydA-3	34502	CG43129	3218.74	1.39302	0.206859	1.65e-11	1.78e-10
FBgn0261789	SmD2	40781	CG1249	263.944	1.39231	0.199584	3.04e-12	3.6e-11
FBgn0030457	CG12096	32269	CG12096	247.514	1.39192	0.182524	2.42e-14	3.54e-13
FBgn0061361	CG33786	3772640	CG33786	48.5689	1.38976	0.327144	2.16e-05	9.92e-05
FBgn0061362	CG33785	3772344	CG33785	48.5689	1.38976	0.327144	2.16e-05	9.92e-05
FBgn0032945	CG8665	35407	CG8665	126.352	1.38855	0.248831	2.4e-08	1.76e-07
FBgn0033100	CG3420	35585	CG3420	281.031	1.38822	0.227942	1.13e-09	9.97e-09
FBgn0030630	CG12608	32463	CG12608	194.527	1.38744	0.225857	8.1e-10	7.25e-09
FBgn0030092	fh	31845	CG8971	228.214	1.38738	0.195824	1.39e-12	1.71e-11
FBgn0036263	thoc6	39394	CG5632	47.427	1.38582	0.342671	5.25e-05	0.000223013
FBgn0042177	Arts	59215	CG32164	98.4233	1.38504	0.254	4.96e-08	3.44e-07
FBgn0035603	Pfdn4	38615	CG10635	269.93	1.38423	0.204237	1.22e-11	1.34e-10
FBgn0262467	Scox	33711	CG8885	813.52	1.38421	0.147534	6.46e-21	1.58e-19
FBgn0033699	RpS11	36321	CG8857	5401.53	1.38352	0.233178	2.97e-09	2.46e-08
FBgn0041588	eIF2D	64874	CG31426	585.165	1.38105	0.181469	2.73e-14	3.96e-13
FBgn0034243	Ns2	36989	CG6501	531.374	1.38086	0.168467	2.47e-16	4.19e-15
FBgn0062442	Cisd2	43459	CG1458	291.029	1.3791	0.253249	5.16e-08	3.58e-07
FBgn0026566	CG1307	40814	CG1307	260.406	1.37515	0.215292	1.69e-10	1.66e-09
FBgn0031639	mRpS2	33688	CG2937	205.006	1.37507	0.207481	3.42e-11	3.58e-10
FBgn0034858	eIF2Bdelta	37706	CG10315	379.663	1.37269	0.183421	7.22e-14	1.01e-12
FBgn0014868	Ost48	31849	CG9022	192.836	1.37245	0.30284	5.84e-06	2.95e-05
FBgn0037926	Elp1	41399	CG10535	339.971	1.372	0.194228	1.62e-12	1.97e-11
FBgn0050094	CG30094	246452	CG30094	183.829	1.37168	0.20728	3.65e-11	3.82e-10
FBgn0032076	Argl	3771738	CG9510	120.189	1.37142	0.245524	2.33e-08	1.71e-07
FBgn0034859	CG3520	37708	CG3520	69.5777	1.37076	0.298553	4.4e-06	2.26e-05
FBgn0037549	CG7878	40959	CG7878	934.502	1.36928	0.158835	6.65e-18	1.31e-16
FBgn0017579	RpL14	38983	CG6253	4050.32	1.36903	0.247579	3.21e-08	2.31e-07
FBgn0038627	CG7694	42230	CG7694	334.306	1.36828	0.213948	1.6e-10	1.58e-09
FBgn0035309	CG15879	38274	CG15879	57.2954	1.3678	0.338269	5.26e-05	0.000223441
FBgn0040337	CG3021	53546	CG3021	169.349	1.36706	0.233424	4.73e-09	3.78e-08
FBgn0030610	CG9065	32439	CG9065	646.471	1.36603	0.26423	2.34e-07	1.46e-06
FBgn0033917	SmydA-1	36581	CG8503	789.852	1.36562	0.193136	1.54e-12	1.88e-11
FBgn0283652	Rpp30	NA	NA	46.193	1.36485	0.34241	6.72e-05	0.000279062
FBgn0031037	CG14207	32955	CG14207	2517.92	1.36156	0.160269	1.97e-17	3.71e-16
FBgn0010226	GstS1	36927	CG8938	96126.3	1.36151	0.179803	3.67e-14	5.24e-13
FBgn0267763	lncRNA:CR46094	26067411	CR46094	265.451	1.36035	0.342514	7.14e-05	0.000294368
FBgn0015521	RpS21	33487	CG2986	1068.2	1.36028	0.330656	3.89e-05	0.00016879
FBgn0284246	l(2)k09848	NA	NA	100.385	1.36017	0.302076	6.71e-06	3.37e-05
FBgn0036702	CG6512	39922	CG6512	5965.01	1.3597	0.160754	2.71e-17	5.02e-16
FBgn0032032	CG17294	34155	CG17294	336.497	1.3583	0.243347	2.38e-08	1.74e-07
FBgn0030066	Uros1	31817	CG1885	216.868	1.35674	0.200534	1.33e-11	1.45e-10
FBgn0030572	mRpS25	32395	CG14413	119.964	1.35623	0.24272	2.3e-08	1.69e-07
FBgn0052264	CG32264	38438	CG32264	2004.75	1.35584	0.144467	6.28e-21	1.54e-19
FBgn0038467	AdSL	42051	CG3590	136.729	1.35351	0.22365	1.43e-09	1.25e-08
FBgn0285947	RpS10b	NA	NA	3097.84	1.35214	0.198274	9.13e-12	1.02e-10
FBgn0031824	CG9547	33911	CG9547	79.777	1.35206	0.287779	2.62e-06	1.39e-05
FBgn0032444	CCT4	34674	CG5525	143.709	1.35077	0.27593	9.81e-07	5.57e-06
FBgn0260444	Not10	41552	CG18616	298.398	1.3503	0.20883	1.01e-10	1.01e-09
FBgn0014092	CG4278	34970	CG4278	114.285	1.34904	0.315746	1.93e-05	8.97e-05
FBgn0261862	whd	36109	CG12891	4479.83	1.3482	0.110236	2.15e-34	1.13e-32
FBgn0027794	Lrpprc2	31095	CG14786	395.969	1.34639	0.238361	1.62e-08	1.22e-07
FBgn0024364	CG11417	31083	CG11417	93.3005	1.34636	0.315877	2.02e-05	9.37e-05
FBgn0052069	CG32069	39235	CG32069	97.6896	1.34523	0.247459	5.44e-08	3.75e-07
FBgn0030737	NA	32592	CG9914	111.696	1.34468	0.368892	0.000267183	0.000964824
FBgn0030029	CG15343	31765	CG15343	151.197	1.34368	0.229124	4.51e-09	3.63e-08
FBgn0032465	Yip1d1	34696	CG12404	262.104	1.34324	0.201503	2.63e-11	2.77e-10
FBgn0002638	Rcc1	38669	CG10480	135.355	1.34175	0.22153	1.39e-09	1.22e-08
FBgn0037883	CG14701	41352	CG14701	79.5801	1.34117	0.263986	3.77e-07	2.29e-06
FBgn0037298	Sccpdh1	40623	CG2604	600.854	1.34114	0.200162	2.08e-11	2.22e-10
FBgn0031238	CG3645	33190	CG3645	135.519	1.34061	0.232982	8.71e-09	6.77e-08
FBgn0037102	CRIF	40395	CG7172	380.897	1.34	0.202862	3.96e-11	4.12e-10
FBgn0025373	Fpps	36209	CG12389	148.605	1.33924	0.302807	9.75e-06	4.75e-05
FBgn0010379	Akt1	41957	CG4006	2526.15	1.33816	0.209113	1.56e-10	1.55e-09
FBgn0261479	nero	43740	CG2245	82.6006	1.33704	0.337426	7.42e-05	0.000304253
FBgn0036889	CG14100	40132	CG14100	267.737	1.33703	0.189971	1.95e-12	2.34e-11
FBgn0016970	l(2)k10201	48373	CG13951	82.925	1.3369	0.302447	9.86e-06	4.8e-05
FBgn0034361	mRpS28	37136	CG5497	248.288	1.33632	0.204491	6.37e-11	6.51e-10
FBgn0038869	Smyd5	42517	CG3353	71.3724	1.33549	0.281557	2.1e-06	1.13e-05
FBgn0030855	CG5800	32742	CG5800	107.448	1.33547	0.246711	6.19e-08	4.22e-07
FBgn0010412	RpS19a	32635	CG4464	1939.34	1.3321	0.226314	3.96e-09	3.21e-08
FBgn0267910	lncRNA:CR34335	12798102	CR34335	1171.55	1.32995	0.270512	8.81e-07	5.03e-06
FBgn0261112	APP-BP1	39244	CG7828	151.782	1.32968	0.222375	2.24e-09	1.89e-08
FBgn0030894	Mvb12	32791	CG7192	217.416	1.32889	0.227323	5.04e-09	4.01e-08
FBgn0039117	tst	42813	CG10210	389.846	1.32724	0.20104	4.06e-11	4.21e-10
FBgn0039857	RpL6	43723	CG11522	6842.75	1.32709	0.153094	4.38e-18	8.79e-17
FBgn0034447	CG7744	37239	CG7744	46.0029	1.3263	0.352233	0.000166285	0.000627567
FBgn0036301	CG4069	39437	CG4069	72.119	1.3249	0.300375	1.03e-05	5e-05
FBgn0085470	lmgB	44128	CG34441	244.105	1.32359	0.20046	4.04e-11	4.19e-10
FBgn0250903	lmgA	5740853	CG34440	244.105	1.32359	0.20046	4.04e-11	4.19e-10
FBgn0051648	CG31648	33776	CG31648	318.01	1.32237	0.191025	4.44e-12	5.13e-11
FBgn0038311	CG14864	41846	CG14864	45.15	1.32175	0.341579	0.000109043	0.000431244
FBgn0028744	CG5033	37036	CG5033	140.267	1.32115	0.219196	1.67e-09	1.44e-08
FBgn0262647	Nup160	34549	CG4738	169.835	1.32016	0.212175	4.91e-10	4.53e-09
FBgn0027873	Cpsf100	43426	CG1957	129.512	1.31972	0.266074	7.05e-07	4.08e-06
FBgn0032054	Uba4	34187	CG13090	62.0929	1.31899	0.296757	8.8e-06	4.32e-05
FBgn0037249	eIF3a	40563	CG9805	2083.23	1.31893	0.136206	3.55e-22	9.5e-21
FBgn0038576	Arp5	42173	CG7940	86.7956	1.31859	0.293909	7.24e-06	3.61e-05
FBgn0032169	CG4709	34324	CG4709	121.824	1.31825	0.268167	8.84e-07	5.04e-06
FBgn0035965	Use1	39051	CG14181	61.2558	1.31776	0.334763	8.27e-05	0.000335058
FBgn0027073	Ugt49B1	37420	CG4302	803.016	1.31625	0.177929	1.39e-13	1.88e-12
FBgn0029969	CG10932	31695	CG10932	338.926	1.31576	0.192738	8.69e-12	9.72e-11
FBgn0030686	mRpL3	32523	CG8288	345.408	1.31523	0.195334	1.66e-11	1.79e-10
FBgn0260985	RfC4	38492	CG14999	62.961	1.31141	0.303263	1.53e-05	7.22e-05
FBgn0042175	CG18858	326109	CG18858	880.421	1.3098	0.254019	2.52e-07	1.57e-06
FBgn0261805	CG42751	10178957	CG42751	102.264	1.30953	0.257771	3.77e-07	2.29e-06
FBgn0033690	EndoG	36309	CG8862	115.611	1.30827	0.262353	6.14e-07	3.59e-06
FBgn0019990	Gcn2	43709	CG1609	331.363	1.30603	0.178586	2.61e-13	3.46e-12
FBgn0039004	Nup133	42680	CG6958	86.4072	1.30447	0.260519	5.52e-07	3.25e-06
FBgn0027081	ThrRS	45784	CG5353	505.925	1.30432	0.215827	1.51e-09	1.32e-08
FBgn0014032	Sptr	31781	CG12117	125.025	1.30381	0.236003	3.3e-08	2.37e-07
FBgn0039212	Syx18	42933	CG13626	92.1447	1.30305	0.274615	2.09e-06	1.12e-05
FBgn0035854	CG8005	38917	CG8005	76.5961	1.30098	0.277545	2.77e-06	1.46e-05
FBgn0024285	Srp54	34312	CG4602	207.868	1.30097	0.195019	2.54e-11	2.68e-10
FBgn0087035	AGO2	39683	CG7439	4321.86	1.29975	0.143798	1.58e-19	3.54e-18
FBgn0029507	Tsp42Ed	35613	CG12846	389.054	1.29659	0.223061	6.15e-09	4.85e-08
FBgn0017457	U2af38	33201	CG3582	100.85	1.29605	0.26819	1.35e-06	7.5e-06
FBgn0032961	CG1416	35426	CG1416	406.085	1.29596	0.18035	6.68e-13	8.49e-12
FBgn0039867	CstF50	43734	CG2261	46.9099	1.29579	0.335111	0.000110294	0.000435607
FBgn0036038	defl	39141	CG18176	82.0436	1.2956	0.27293	2.06e-06	1.11e-05
FBgn0038601	CG18600	42201	CG18600	103.126	1.29384	0.261423	7.45e-07	4.29e-06
FBgn0031092	CG9577	33016	CG9577	162.114	1.29362	0.217946	2.93e-09	2.43e-08
FBgn0261353	Ccdc56	39320	CG42630	2482.38	1.29338	0.121887	2.64e-26	8.89e-25
FBgn0261381	mtTFB1	8674019	CG42631	2482.38	1.29338	0.121887	2.64e-26	8.89e-25
FBgn0033246	ACC	35761	CG11198	3745.25	1.2923	0.137461	5.39e-21	1.32e-19
FBgn0031832	CG9596	33920	CG9596	105.265	1.28989	0.271745	2.07e-06	1.11e-05
FBgn0000392	cup	33934	CG11181	290.079	1.28982	0.275137	2.76e-06	1.45e-05
FBgn0030122	Aladin	31881	CG16892	64.3104	1.28843	0.309872	3.21e-05	0.000142172
FBgn0030555	Fbxl4	32378	CG1839	245.556	1.28787	0.305908	2.55e-05	0.000115613
FBgn0039359	RpL27	43103	CG4759	3576.34	1.28749	0.251799	3.17e-07	1.95e-06
FBgn0037046	CG10581	40326	CG10581	88.6632	1.28701	0.263425	1.03e-06	5.83e-06
FBgn0032214	CG4968	34384	CG4968	363.07	1.2855	0.187588	7.24e-12	8.2e-11
FBgn0042138	CG18815	59176	CG18815	441.264	1.28534	0.179211	7.38e-13	9.31e-12
FBgn0034177	AsnRS-m	36909	CG6796	77.3459	1.28528	0.276586	3.37e-06	1.75e-05
FBgn0037574	Coq2	40988	CG9613	113.277	1.28493	0.237862	6.59e-08	4.46e-07
FBgn0039929	CG11076	43830	CG11076	363.135	1.28417	0.169304	3.32e-14	4.76e-13
FBgn0000447	Dhod	41022	CG9741	314.956	1.28361	0.198999	1.12e-10	1.12e-09
FBgn0035025	uri	37924	CG11416	96.9169	1.28348	0.26011	8.04e-07	4.61e-06
FBgn0036000	CG3434	39098	CG3434	190.072	1.28296	0.245712	1.78e-07	1.14e-06
FBgn0001179	hay	39202	CG8019	362.604	1.28231	0.248383	2.44e-07	1.52e-06
FBgn0032720	mRpL13	35145	CG10603	396.512	1.28104	0.201764	2.16e-10	2.1e-09
FBgn0032721	CG10602	35146	CG10602	681.906	1.28011	0.172592	1.2e-13	1.63e-12
FBgn0030816	CG16700	32694	CG16700	1882.29	1.27909	0.187834	9.78e-12	1.08e-10
FBgn0025638	Roc1a	31014	CG16982	929.099	1.2784	0.165395	1.08e-14	1.64e-13
FBgn0039727	Vps13B	43550	CG15523	217.349	1.27827	0.245497	1.92e-07	1.22e-06
FBgn0000377	crn	31208	CG3193	193.399	1.27777	0.201735	2.39e-10	2.29e-09
FBgn0024992	Spg7	31253	CG2658	1292.79	1.27445	0.177766	7.54e-13	9.48e-12
FBgn0033891	CG8067	36552	CG8067	536.693	1.27015	0.182376	3.3e-12	3.88e-11
FBgn0031052	Elys	32971	CG14215	114.102	1.26971	0.234364	6.04e-08	4.11e-07
FBgn0033802	CG17724	246682	CG17724	1101.6	1.26804	0.200005	2.3e-10	2.21e-09
FBgn0263510	nclb	36150	CG6751	206.859	1.26613	0.224318	1.66e-08	1.25e-07
FBgn0032404	RpL7-like	34625	CG5317	369.64	1.26559	0.175049	4.83e-13	6.26e-12
FBgn0085193	CG34164	5740394	CG34164	369.64	1.26559	0.175049	4.83e-13	6.26e-12
FBgn0032149	CG4036	34302	CG4036	66.8828	1.2639	0.305185	3.45e-05	0.000151691
FBgn0039566	CG4849	43358	CG4849	94.9393	1.2636	0.25666	8.51e-07	4.87e-06
FBgn0021768	nudC	39879	CG9710	131.895	1.26354	0.226116	2.3e-08	1.69e-07
FBgn0283682	Ge-1	NA	NA	514.791	1.26337	0.149727	3.23e-17	5.9e-16
FBgn0038389	CG5516	41940	CG5516	116.502	1.26221	0.242801	2.01e-07	1.27e-06
FBgn0085339	CG34310	5740536	CG34310	376.153	1.26127	0.261569	1.42e-06	7.89e-06
FBgn0035753	RpL18	38794	CG8615	2248.52	1.26063	0.172994	3.17e-13	4.18e-12
FBgn0263747	CG43672	318910	CG43672	97.6125	1.26027	0.316525	6.85e-05	0.000283976
FBgn0031987	CG12375	34106	CG12375	456.254	1.25893	0.207999	1.43e-09	1.25e-08
FBgn0037200	CG11109	40507	CG11109	106.423	1.25799	0.263843	1.86e-06	1.01e-05
FBgn0010220	Dbp45A	35917	CG12759	168.814	1.25709	0.231274	5.46e-08	3.76e-07
FBgn0032408	CG6712	34631	CG6712	87.5344	1.25577	0.292118	1.72e-05	8.02e-05
FBgn0030858	IntS2	32745	CG8211	243.62	1.2552	0.204899	9.01e-10	8.03e-09
FBgn0039341	CG5112	43083	CG5112	402.346	1.25458	0.158918	2.92e-15	4.6e-14
FBgn0010408	RpS9	39108	CG3395	3038.38	1.25362	0.270415	3.55e-06	1.84e-05
FBgn0027526	Ublcp1	42726	CG6697	149.584	1.25223	0.233446	8.13e-08	5.46e-07
FBgn0035383	CPT2	38355	CG2107	573.179	1.25195	0.153625	3.66e-16	6.15e-15
FBgn0026737	CG6171	41872	CG6171	91.9344	1.25162	0.262738	1.9e-06	1.03e-05
FBgn0030025	CG2147	31759	CG2147	100.937	1.25142	0.247145	4.12e-07	2.48e-06
FBgn0031977	baf	34095	CG7380	195.395	1.25101	0.201727	5.59e-10	5.12e-09
FBgn0036239	Pop2	39366	CG5684	1142.51	1.25025	0.201737	5.74e-10	5.24e-09
FBgn0259174	Nedd4	39958	CG42279	2178.23	1.24987	0.148891	4.68e-17	8.46e-16
FBgn0011336	Stt3B	43005	CG7748	788	1.24914	0.163218	1.96e-14	2.9e-13
FBgn0046214	vig2	43016	CG11844	386.84	1.2491	0.210432	2.92e-09	2.43e-08
FBgn0015756	RpL9	34526	CG6141	5747.21	1.24892	0.174038	7.17e-13	9.07e-12
FBgn0039828	CG1542	43691	CG1542	142.863	1.24789	0.237817	1.54e-07	9.99e-07
FBgn0038107	CG17327	41598	CG17327	444.618	1.24777	0.2363	1.29e-07	8.42e-07
FBgn0265083	CG44194	14462463	CG44194	444.618	1.24777	0.2363	1.29e-07	8.42e-07
FBgn0038737	CG11447	42359	CG11447	229.642	1.24677	0.206945	1.69e-09	1.46e-08
FBgn0283494	Adk2	37834	CG3140	323.734	1.24564	0.229879	6e-08	4.09e-07
FBgn0032240	CG17768	3772012	CG17768	129.781	1.24558	0.233513	9.6e-08	6.36e-07
FBgn0067622	LSm-4	3772280	CG33677	129.781	1.24558	0.233513	9.6e-08	6.36e-07
FBgn0003714	tko	31228	CG7925	298.698	1.24434	0.304042	4.26e-05	0.00018372
FBgn0037339	Pi4KIIalpha	40670	CG2929	1972.64	1.24349	0.169532	2.22e-13	2.97e-12
FBgn0086856	CG11555	33193	CG11555	140.846	1.24325	0.210975	3.79e-09	3.1e-08
FBgn0039240	CG3744	42972	CG3744	917.9	1.2432	0.1742	9.57e-13	1.19e-11
FBgn0004867	RpS2	34309	CG5920	1454.04	1.24274	0.265829	2.94e-06	1.54e-05
FBgn0003890	betaTub97EF	43359	CG4869	1807.32	1.24117	0.17584	1.68e-12	2.03e-11
FBgn0040237	NA	53565	CG6815	425.241	1.24025	0.298543	3.26e-05	0.000144238
FBgn0011774	Irbp	117419	CG5247	70.3488	1.23933	0.310354	6.52e-05	0.000271355
FBgn0036460	CG5114	39624	CG5114	95.9237	1.23596	0.252008	9.37e-07	5.33e-06
FBgn0028990	Spn27A	45815	CG11331	164.593	1.23451	0.312718	7.89e-05	0.000321952
FBgn0032634	Rpb11	35043	CG6840	101.732	1.23431	0.241494	3.2e-07	1.96e-06
FBgn0053182	Kdm4B	318918	CG33182	1071.94	1.23249	0.199785	6.87e-10	6.19e-09
FBgn0037371	Sym	40709	CG2097	263.294	1.23081	0.216747	1.36e-08	1.03e-07
FBgn0028974	NA	44271	CG32562	51.1556	1.22985	0.330424	0.000197619	0.000736112
FBgn0038313	CG4338	41849	CG4338	89.3278	1.22896	0.255955	1.58e-06	8.68e-06
FBgn0050100	CG30100	246457	CG30100	275.83	1.22666	0.233035	1.41e-07	9.17e-07
FBgn0259718	CG42372	7354379	CG42372	275.83	1.22666	0.233035	1.41e-07	9.17e-07
FBgn0039207	CG5789	42928	CG5789	764.74	1.22638	0.210528	5.7e-09	4.52e-08
FBgn0040268	Top3alpha	35236	CG10123	281.889	1.22611	0.234957	1.8e-07	1.16e-06
FBgn0037778	mtTFB2	41228	CG3910	294.138	1.22611	0.218951	2.14e-08	1.59e-07
FBgn0260987	vtd	3354896	CG17436	1433.92	1.22569	0.177819	5.47e-12	6.28e-11
FBgn0261625	GLS	36396	CG42708	145.693	1.22563	0.294465	3.15e-05	0.00013974
FBgn0000114	bru1	34648	CG31762	5475.94	1.22462	0.176467	3.93e-12	4.57e-11
FBgn0034902	CG5532	37761	CG5532	94.2501	1.2239	0.335262	0.000261646	0.000947978
FBgn0267497	28SrRNA:CR45837	26067165	CR45837	134.311	1.22163	0.272926	7.6e-06	3.77e-05
FBgn0039404	CG14543	43167	CG14543	74.0025	1.2207	0.271393	6.86e-06	3.44e-05
FBgn0004856	Bx42	31840	CG8264	202.627	1.21846	0.234609	2.06e-07	1.3e-06
FBgn0033902	eIF3m	36565	CG8309	1012.64	1.21582	0.166721	3.04e-13	4.02e-12
FBgn0028991	seq	3772396	CG32904	761.819	1.21435	0.204188	2.73e-09	2.28e-08
FBgn0031544	CG17593	33573	CG17593	367.274	1.21326	0.189714	1.6e-10	1.58e-09
FBgn0037490	CG10053	40871	CG10053	82.4625	1.21286	0.294291	3.77e-05	0.000164052
FBgn0034425	CG11906	37209	CG11906	97.1257	1.21106	0.265617	5.13e-06	2.61e-05
FBgn0027094	AlaRS	34156	CG13391	283.149	1.21004	0.209198	7.29e-09	5.71e-08
FBgn0020909	Rtc1	32338	CG11130	70.4809	1.20956	0.2905	3.13e-05	0.000138896
FBgn0029833	MCTS1	31536	CG5941	125.093	1.20839	0.23556	2.9e-07	1.79e-06
FBgn0013681	ND3	19893542	CG34076	98618.5	1.20832	0.155935	9.27e-15	1.41e-13
FBgn0285948	RpL27A	NA	NA	4563.47	1.20788	0.257029	2.61e-06	1.38e-05
FBgn0014366	noi	40678	CG2925	184.46	1.20727	0.219741	3.93e-08	2.77e-07
FBgn0038471	CG5220	42056	CG5220	87.5198	1.20687	0.286746	2.57e-05	0.00011614
FBgn0263697	Uba3	36539	CG13343	269.179	1.20397	0.198215	1.25e-09	1.1e-08
FBgn0032846	Pyroxd1	35296	CG10721	258.377	1.20256	0.22159	5.73e-08	3.92e-07
FBgn0261436	DhpD	40528	CG18143	107.974	1.20204	0.251676	1.79e-06	9.72e-06
FBgn0039726	eIF2Balpha	43549	CG7883	322.919	1.20146	0.21859	3.88e-08	2.73e-07
FBgn0053208	Mical	41225	CG33208	8735.62	1.20036	0.198764	1.55e-09	1.35e-08
FBgn0052533	CG32533	32933	CG32533	99.2437	1.1997	0.264482	5.73e-06	2.9e-05
FBgn0037565	CG9626	40979	CG9626	1552.76	1.19966	0.136714	1.71e-18	3.52e-17
FBgn0014427	CG11899	46391	CG11899	226.85	1.19488	0.26544	6.75e-06	3.39e-05
FBgn0034029	eIF2Bgamma	36722	CG8190	588.913	1.19367	0.252904	2.36e-06	1.26e-05
FBgn0022343	CG3760	37987	CG3760	219.004	1.19327	0.218298	4.6e-08	3.21e-07
FBgn0030082	HP1b	31834	CG7041	58.6268	1.19185	0.30033	7.23e-05	0.000297799
FBgn0033065	Cyp6w1	35543	CG8345	267.244	1.19093	0.174029	7.74e-12	8.73e-11
FBgn0004465	Su(P)	39856	CG4086	1009.13	1.19064	0.165112	5.55e-13	7.15e-12
FBgn0065107	snmRNA:128	3771829	CR33915	57.7048	1.18882	0.320492	0.000207794	0.000769371
FBgn0045800	Uhg1	3772106	CR32886	110.962	1.18853	0.273467	1.39e-05	6.59e-05
FBgn0036126	Irbp18	39243	CG6272	557.006	1.18422	0.188514	3.35e-10	3.14e-09
FBgn0037137	Nopp140	40433	CG7421	160.203	1.18192	0.254156	3.31e-06	1.73e-05
FBgn0002780	mod	43764	CG2050	966.924	1.18183	0.167422	1.68e-12	2.03e-11
FBgn0260049	flr	39505	CG10724	229.036	1.18157	0.213237	3.01e-08	2.17e-07
FBgn0036892	Lon	40138	CG8798	1395.87	1.17972	0.157003	5.74e-14	8.07e-13
FBgn0005640	Eip63E	38433	CG10579	499.846	1.17958	0.187088	2.88e-10	2.73e-09
FBgn0033948	CG12863	36623	CG12863	68.2804	1.17926	0.288969	4.49e-05	0.000192473
FBgn0033485	RpLP0-like	36058	CG1381	143.201	1.17895	0.244081	1.36e-06	7.59e-06
FBgn0031078	Nup205	33002	CG11943	141.91	1.1781	0.223046	1.28e-07	8.37e-07
FBgn0037743	CG8412	41191	CG8412	460.761	1.17734	0.166503	1.54e-12	1.88e-11
FBgn0026261	bonsai	37587	CG4207	624.976	1.17698	0.150589	5.46e-15	8.49e-14
FBgn0031663	CG8891	33718	CG8891	251.617	1.17507	0.215917	5.26e-08	3.64e-07
FBgn0039153	GatB	42861	CG5463	487.951	1.17497	0.163209	6.06e-13	7.74e-12
FBgn0039965	Coa7	3355158	CG13865	364.293	1.17376	0.162866	5.72e-13	7.35e-12
FBgn0051370	CG31370	43060	CG31370	81.6207	1.17231	0.274307	1.92e-05	8.93e-05
FBgn0031500	CG17221	33521	CG17221	1071.34	1.17217	0.163466	7.46e-13	9.4e-12
FBgn0038968	CG12499	42637	CG12499	143.803	1.16932	0.225341	2.11e-07	1.33e-06
FBgn0027088	GlyRS	39644	CG6778	245.54	1.16922	0.212274	3.63e-08	2.57e-07
FBgn0030246	CG1582	32021	CG1582	686.179	1.16902	0.168158	3.6e-12	4.22e-11
FBgn0039055	Rassf	42734	CG4656	307.415	1.16888	0.190521	8.51e-10	7.6e-09
FBgn0083121	Uhg7	8674061	CR42453	582.284	1.16794	0.273535	1.96e-05	9.08e-05
FBgn0039218	Rpb10	42942	CG13628	294.827	1.16786	0.211195	3.21e-08	2.31e-07
FBgn0027868	Nup107	34481	CG6743	134.871	1.16643	0.24211	1.45e-06	8.05e-06
FBgn0032889	CG9331	35347	CG9331	573.038	1.163	0.179267	8.73e-11	8.83e-10
FBgn0026761	Trap1	35559	CG3152	1399.85	1.16258	0.149571	7.68e-15	1.18e-13
FBgn0036282	Smyd4-2	39414	CG14122	215.31	1.16038	0.223894	2.19e-07	1.38e-06
FBgn0029512	Aos1	41532	CG12276	155.858	1.16002	0.233642	6.87e-07	3.99e-06
FBgn0038834	RpS30	42470	CG15697	6247.97	1.15974	0.189129	8.68e-10	7.75e-09
FBgn0034117	CG7997	36829	CG7997	100.916	1.15933	0.291537	6.99e-05	0.000289328
FBgn0035272	mRpL46	38230	CG13922	251.646	1.15883	0.205201	1.63e-08	1.23e-07
FBgn0035878	CG7182	38944	CG7182	154.518	1.15846	0.258607	7.48e-06	3.72e-05
FBgn0033184	mEFTu2	35681	CG12736	1099.63	1.15797	0.135343	1.17e-17	2.25e-16
FBgn0283681	Tcs3	NA	NA	85.5553	1.1563	0.291693	7.37e-05	0.000302756
FBgn0031494	CG17219	33515	CG17219	62.4836	1.15623	0.30467	0.000147639	0.000566121
FBgn0034748	CG17807	37585	CG17807	127.572	1.15543	0.262392	1.07e-05	5.16e-05
FBgn0264894	CG44085	34732	CG44085	2498.54	1.15403	0.150101	1.49e-14	2.22e-13
FBgn0028836	CSN7	35816	CG2038	615.967	1.15149	0.181438	2.2e-10	2.13e-09
FBgn0030342	CG10347	32141	CG10347	69.8056	1.15031	0.311584	0.000222672	0.000819603
FBgn0033540	Elp2	36123	CG11887	188.16	1.14858	0.215486	9.81e-08	6.49e-07
FBgn0036908	TORIP	40158	CG14103	195.76	1.14843	0.194198	3.35e-09	2.76e-08
FBgn0028554	x16	33967	CG10203	65.3125	1.14752	0.290931	8e-05	0.000325545
FBgn0261065	Cpsf73	42240	CG7698	83.8384	1.14558	0.28349	5.32e-05	0.000225801
FBgn0037024	tzn	40299	CG4365	253.282	1.14339	0.230561	7.08e-07	4.09e-06
FBgn0020370	TppII	36444	CG3991	1657.24	1.14292	0.138451	1.52e-16	2.62e-15
FBgn0038746	Surf6	42370	CG4510	74.0798	1.14122	0.275761	3.5e-05	0.000153467
FBgn0031115	CG11710	33044	CG11710	336.656	1.14022	0.189622	1.82e-09	1.56e-08
FBgn0030151	CG1354	31914	CG1354	159.389	1.13992	0.211952	7.52e-08	5.07e-07
FBgn0263133	mEFG1	34004	CG4567	420.74	1.13963	0.204097	2.35e-08	1.73e-07
FBgn0038056	CG5961	41541	CG5961	362.944	1.13935	0.19025	2.11e-09	1.8e-08
FBgn0024945	NitFhit	38029	CG7067	788.736	1.13813	0.203582	2.26e-08	1.67e-07
FBgn0039713	RpS8	43532	CG7808	2280.26	1.13811	0.292089	9.76e-05	0.000389194
FBgn0052736	CG32736	50395	CG32736	735.431	1.13546	0.239701	2.17e-06	1.16e-05
FBgn0259204	CG42308	7354414	CG42308	735.431	1.13546	0.239701	2.17e-06	1.16e-05
FBgn0000083	AnxB9	42492	CG5730	3566.53	1.13516	0.160411	1.48e-12	1.8e-11
FBgn0033754	Ak6	36379	CG8816	85.2373	1.13479	0.258498	1.13e-05	5.46e-05
FBgn0037073	Tsr1	40360	CG7338	435.514	1.13455	0.168327	1.58e-11	1.72e-10
FBgn0036928	Tom20	40189	CG7654	833.646	1.13324	0.205077	3.28e-08	2.35e-07
FBgn0035811	Mcad	38864	CG12262	1488.41	1.13284	0.20092	1.72e-08	1.29e-07
FBgn0034346	PIG-O	37118	CG12263	271.535	1.13172	0.226933	6.13e-07	3.58e-06
FBgn0286051	Rexo5	NA	NA	192.817	1.13129	0.206142	4.07e-08	2.85e-07
FBgn0039650	Mesh1	43456	CG11900	74.3147	1.13067	0.277972	4.75e-05	0.000202785
FBgn0035203	CG9149	38147	CG9149	388.499	1.1302	0.164291	6.02e-12	6.89e-11
FBgn0013987	MAPk-Ak2	44573	CG3086	925.914	1.12899	0.147117	1.67e-14	2.48e-13
FBgn0030504	CG2691	32320	CG2691	474.725	1.12871	0.153167	1.72e-13	2.31e-12
FBgn0034968	RpL12	45329	CG3195	4535.59	1.12788	0.271857	3.34e-05	0.000147299
FBgn0039405	PIG-P	43168	CG14550	163.255	1.12755	0.223917	4.76e-07	2.84e-06
FBgn0260224	CG42498	8674046	CG42498	163.255	1.12755	0.223917	4.76e-07	2.84e-06
FBgn0032873	CG2614	35326	CG2614	247.9	1.12754	0.186479	1.48e-09	1.29e-08
FBgn0024698	Cpsf160	44250	CG10110	109.391	1.12741	0.248128	5.53e-06	2.8e-05
FBgn0039886	CG2003	43761	CG2003	1865.24	1.12538	0.149959	6.16e-14	8.63e-13
FBgn0024996	eIF2Bbeta	31256	CG2677	409.573	1.12514	0.175151	1.33e-10	1.32e-09
FBgn0024360	MTPAP	31081	CG11418	124.321	1.12212	0.274191	4.27e-05	0.000183786
FBgn0037719	bocks	41162	CG9424	134.332	1.12158	0.221067	3.91e-07	2.36e-06
FBgn0286027	Rnmt	NA	NA	58.3141	1.11936	0.3014	0.000204133	0.000757779
FBgn0028737	eEF1beta	45249	CG6341	2507.3	1.11711	0.186408	2.06e-09	1.76e-08
FBgn0026403	Ndg	36089	CG12908	173.815	1.11659	0.295313	0.000156187	0.000593784
FBgn0261119	Prp19	37123	CG5519	157.769	1.11658	0.236045	2.24e-06	1.2e-05
FBgn0036337	AdenoK	39479	CG11255	1351.77	1.11449	0.151856	2.15e-13	2.88e-12
FBgn0035692	Sf3b6	38720	CG13298	279.343	1.11413	0.198082	1.86e-08	1.39e-07
FBgn0052549	CG32549	32822	CG32549	1889.28	1.11402	0.136702	3.66e-16	6.15e-15
FBgn0032726	CG10621	35152	CG10621	158.899	1.1123	0.256656	1.47e-05	6.95e-05
FBgn0052699	LPCAT	31899	CG32699	3253.17	1.10989	0.162505	8.5e-12	9.54e-11
FBgn0044511	mRpS21	318249	CG32854	465.071	1.10894	0.187467	3.31e-09	2.73e-08
FBgn0032701	CG10341	35125	CG10341	111.041	1.10865	0.245816	6.48e-06	3.26e-05
FBgn0037489	CG1234	40870	CG1234	131.405	1.10722	0.248692	8.5e-06	4.18e-05
FBgn0035632	Ppat-Dpck	38647	CG10575	222.141	1.10605	0.211482	1.7e-07	1.09e-06
FBgn0031049	Sec61gamma	32968	CG14214	126.743	1.10603	0.251892	1.13e-05	5.44e-05
FBgn0037439	CG10286	40786	CG10286	105.642	1.10157	0.258468	2.03e-05	9.37e-05
FBgn0030518	CG11134	32334	CG11134	113.219	1.09805	0.231845	2.18e-06	1.17e-05
FBgn0003278	RpI135	33210	CG4033	98.2026	1.09732	0.279422	8.6e-05	0.000347248
FBgn0015663	Ugt36A1	44058	CG2788	488.621	1.0971	0.172946	2.24e-10	2.17e-09
FBgn0035839	CG7550	38901	CG7550	148.316	1.09699	0.242501	6.08e-06	3.07e-05
FBgn0261599	RpS29	41200	CG8495	11110.5	1.09661	0.12985	3.03e-17	5.55e-16
FBgn0046222	Wdr33	40698	CG1109	191.393	1.09657	0.194992	1.87e-08	1.4e-07
FBgn0041180	Tep4	35248	CG10363	616.683	1.09627	0.202072	5.79e-08	3.96e-07
FBgn0032819	CG10463	35264	CG10463	96.7618	1.09585	0.25713	2.03e-05	9.37e-05
FBgn0036570	IntS9	39763	CG5222	152.913	1.09582	0.218335	5.2e-07	3.08e-06
FBgn0034401	MetRS	37177	CG15100	109.77	1.09514	0.258844	2.33e-05	0.000106351
FBgn0036117	CG6321	39233	CG6321	1215.67	1.09424	0.225055	1.16e-06	6.52e-06
FBgn0034214	CG6550	36954	CG6550	177.87	1.09395	0.233544	2.81e-06	1.48e-05
FBgn0033224	Nop17l	35730	CG1553	738.45	1.09321	0.183325	2.47e-09	2.08e-08
FBgn0262734	eIF4H1	49809	CG4429	569.535	1.0925	0.16186	1.48e-11	1.62e-10
FBgn0259482	Mob3	34372	CG4946	186.976	1.09165	0.211629	2.49e-07	1.55e-06
FBgn0086908	egg	37962	CG12196	375.8	1.09144	0.182957	2.44e-09	2.06e-08
FBgn0036342	CG11279	39486	CG11279	83.2533	1.09074	0.285579	0.000133772	0.000517985
FBgn0014023	mRpL47	41141	CG9378	337.422	1.0904	0.196622	2.93e-08	2.12e-07
FBgn0051710	CG31710	318907	CG31710	96.0251	1.08873	0.285507	0.000137101	0.000529181
FBgn0266449	Kr-h2	33859	CG9159	504.551	1.08835	0.156778	3.87e-12	4.51e-11
FBgn0039008	CG6972	42684	CG6972	1027.07	1.08714	0.197329	3.6e-08	2.56e-07
FBgn0036258	eIF3l	39386	CG5642	1636.38	1.08677	0.167884	9.59e-11	9.68e-10
FBgn0025629	CG4045	31176	CG4045	73.0506	1.08602	0.292843	0.000208446	0.00077142
FBgn0029629	eIF3g1	31243	CG8636	640.811	1.08601	0.193615	2.03e-08	1.51e-07
FBgn0030061	CG1785	31810	CG1785	193.489	1.08591	0.186105	5.38e-09	4.27e-08
FBgn0030306	Spase25	32095	CG1751	240.178	1.08562	0.28864	0.00016914	0.000637236
FBgn0260857	Bet1	40094	CG14084	97.3569	1.08185	0.27242	7.15e-05	0.000294674
FBgn0010417	Taf6	40134	CG32211	216.53	1.08089	0.185574	5.73e-09	4.53e-08
FBgn0283478	und	34294	CG4008	1303.81	1.0805	0.18922	1.13e-08	8.64e-08
FBgn0033762	ZnT49B	36393	CG8632	765.149	1.07668	0.157986	9.42e-12	1.05e-10
FBgn0020305	dbe	33269	CG4258	95.1593	1.0752	0.27487	9.17e-05	0.000367612
FBgn0033060	CG7849	35537	CG7849	292.346	1.07494	0.249265	1.61e-05	7.57e-05
FBgn0033883	CG16935	36540	CG16935	716.501	1.07407	0.160179	2.01e-11	2.15e-10
FBgn0036135	mRpL2	39253	CG7636	354.059	1.07369	0.225039	1.83e-06	9.95e-06
FBgn0036837	CG18135	40073	CG18135	15673.3	1.07355	0.191627	2.12e-08	1.57e-07
FBgn0030007	alpha-PheRS	31740	CG2263	127.271	1.07272	0.228225	2.6e-06	1.38e-05
FBgn0038964	Nop56	42633	CG13849	114.868	1.07245	0.239464	7.52e-06	3.73e-05
FBgn0001133	grau	45871	CG33133	405.645	1.07166	0.17058	3.33e-10	3.13e-09
FBgn0027087	HisRS	32841	CG6335	190.871	1.0713	0.278909	0.000122511	0.000479504
FBgn0040064	yip2	34313	CG4600	832.571	1.07126	0.231894	3.84e-06	1.99e-05
FBgn0032925	CG9246	35386	CG9246	150.787	1.06832	0.259286	3.78e-05	0.000164666
FBgn0031651	mRpL24	33703	CG8849	1113.18	1.06802	0.134494	2.01e-15	3.22e-14
FBgn0034728	rad50	37564	CG6339	105.098	1.06445	0.284174	0.000179844	0.000674059
FBgn0031881	MME1	33987	CG3476	489.751	1.06318	0.148151	7.16e-13	9.07e-12
FBgn0037981	Spt3	41461	CG3169	81.0023	1.06107	0.270574	8.8e-05	0.00035433
FBgn0002593	RpLP1	33214	CG4087	3937.68	1.06054	0.231602	4.67e-06	2.38e-05
FBgn0261592	RpS6	31700	CG10944	3332.36	1.06031	0.275851	0.000121151	0.000474525
FBgn0031401	papi	33401	CG7082	934.91	1.05885	0.146082	4.22e-13	5.5e-12
FBgn0086676	spin	45380	CG8428	6081.04	1.05825	0.166867	2.27e-10	2.19e-09
FBgn0086706	pix	39027	CG5651	2049.87	1.05717	0.149851	1.73e-12	2.08e-11
FBgn0260959	MCPH1	36272	CG42572	529.835	1.0553	0.212804	7.08e-07	4.1e-06
FBgn0003346	RanGAP	35223	CG9999	114.662	1.05135	0.242921	1.5e-05	7.12e-05
FBgn0267504	28SrRNA:CR45844	26067172	CR45844	13152.7	1.04853	0.206558	3.85e-07	2.33e-06
FBgn0050349	CG30349	35885	CG30349	173.681	1.04841	0.203093	2.44e-07	1.52e-06
FBgn0031992	Acbp1	34111	CG8498	171.693	1.04798	0.201859	2.08e-07	1.32e-06
FBgn0032077	CG9515	3771965	CG9515	230.671	1.04613	0.2094	5.86e-07	3.43e-06
FBgn0040396	CG3939	31295	CG3939	98.1268	1.04566	0.262686	6.87e-05	0.000284992
FBgn0046763	CG17278	50050	CG17278	333.761	1.04524	0.229738	5.37e-06	2.73e-05
FBgn0010583	dock	33262	CG3727	501.072	1.04516	0.172437	1.35e-09	1.19e-08
FBgn0086707	ncm	35099	CG12750	295.594	1.04425	0.242699	1.69e-05	7.9e-05
FBgn0037602	SLIRP2	41021	CG8021	120.959	1.04367	0.223258	2.94e-06	1.54e-05
FBgn0031682	CG5828	33742	CG5828	114.099	1.04363	0.285904	0.000261932	0.000948565
FBgn0039411	dysf	43174	CG32474	271.141	1.04333	0.224442	3.34e-06	1.74e-05
FBgn0023171	rnh1	35746	CG8729	170.054	1.04297	0.219684	2.06e-06	1.11e-05
FBgn0052344	CG32344	326208	CG32344	154.771	1.04146	0.260176	6.26e-05	0.000261972
FBgn0039357	CG4743	43101	CG4743	186.035	1.04064	0.203599	3.2e-07	1.96e-06
FBgn0030341	p24-1	32140	CG1967	814.063	1.03999	0.147359	1.69e-12	2.05e-11
FBgn0267507	pre-rRNA:CR45847	26067175	CR45847	13196.4	1.03986	0.206983	5.06e-07	3.01e-06
FBgn0031947	CG7154	34062	CG7154	343.468	1.03961	0.203263	3.14e-07	1.93e-06
FBgn0004404	RpS14b	47219	CG1527	926.688	1.03564	0.263789	8.64e-05	0.000348406
FBgn0285949	RpL31	NA	NA	2207.32	1.03554	0.27719	0.00018709	0.000699251
FBgn0086445	l(2)37Cd	35193	CG10563	86.3813	1.03425	0.2592	6.6e-05	0.000274627
FBgn0039790	CG2246	43637	CG2246	626.393	1.03374	0.231809	8.22e-06	4.06e-05
FBgn0259209	Mlp60A	37853	CG42309	23029.3	1.03327	0.135185	2.12e-14	3.11e-13
FBgn0033912	RpS23	36576	CG8415	5929.12	1.03273	0.229991	7.11e-06	3.55e-05
FBgn0050022	CG30022	36233	CG30022	746.182	1.03221	0.246251	2.77e-05	0.000124146
FBgn0030851	CG8326	32738	CG8326	91.8513	1.03169	0.263368	8.96e-05	0.000360226
FBgn0064116	anox	3771728	CG33713	1196.56	1.03106	0.263796	9.29e-05	0.000371298
FBgn0064117	SLIRP1	3772560	CG33714	1196.56	1.03106	0.263796	9.29e-05	0.000371298
FBgn0038536	CG7655	42128	CG7655	96.0229	1.03099	0.249891	3.7e-05	0.000161415
FBgn0039691	IntS11	43506	CG1972	406.305	1.02921	0.17198	2.17e-09	1.84e-08
FBgn0001941	ifc	33836	CG9078	359.17	1.0282	0.157061	5.89e-11	6.05e-10
FBgn0037341	CG12746	40672	CG12746	1367.64	1.02761	0.170886	1.82e-09	1.56e-08
FBgn0003231	ref(2)P	35246	CG10360	5138.35	1.02536	0.1726	2.84e-09	2.36e-08
FBgn0001991	Ca-alpha1D	34950	CG4894	5091.65	1.02534	0.150583	9.82e-12	1.09e-10
FBgn0037834	Art1	41295	CG6554	214.788	1.02489	0.191634	8.88e-08	5.91e-07
FBgn0003514	sqh	31554	CG3595	619.256	1.0239	0.176679	6.82e-09	5.37e-08
FBgn0030486	Set2	32301	CG1716	650.782	1.02335	0.182566	2.08e-08	1.55e-07
FBgn0019637	Atu	40684	CG1433	125.745	1.02167	0.233858	1.25e-05	5.99e-05
FBgn0034689	CG2921	37515	CG2921	449.553	1.02129	0.213401	1.7e-06	9.31e-06
FBgn0036515	AIMP2	39690	CG12304	421.16	1.02059	0.168715	1.46e-09	1.27e-08
FBgn0030511	CG11158	32327	CG11158	131.683	1.01955	0.231774	1.09e-05	5.26e-05
FBgn0038977	CG5376	42648	CG5376	974.532	1.01891	0.178686	1.18e-08	9.04e-08
FBgn0038912	CG6656	42576	CG6656	796.838	1.01848	0.20425	6.15e-07	3.59e-06
FBgn0263606	Hsc20	5740624	CG34246	257.082	1.01611	0.174693	6.01e-09	4.74e-08
FBgn0035829	HP4	38887	CG8044	88.1889	1.01593	0.254048	6.36e-05	0.000266052
FBgn0031497	SerRS	33518	CG17259	229.211	1.01525	0.230382	1.05e-05	5.08e-05
FBgn0025457	Bub3	43490	CG7581	91.9375	1.01493	0.243687	3.11e-05	0.000138406
FBgn0011509	SrpRbeta	47283	CG33162	177.835	1.01181	0.197067	2.83e-07	1.75e-06
FBgn0051852	Tap42	326166	CG31852	181.817	1.01168	0.210102	1.47e-06	8.15e-06
FBgn0033050	Pngl	35527	CG7865	438.668	1.01066	0.175677	8.77e-09	6.81e-08
FBgn0010531	Ccs	46035	CG17753	148.049	1.01044	0.207839	1.16e-06	6.53e-06
FBgn0033378	tsu	35924	CG8781	174.694	1.00869	0.254296	7.29e-05	0.0002998
FBgn0032725	Nedd8	35151	CG10679	544.206	1.00862	0.154541	6.73e-11	6.86e-10
FBgn0036916	Mtr3	40173	CG8025	83.5056	1.00809	0.258672	9.73e-05	0.000388217
FBgn0023527	CG3071	31213	CG3071	143.582	1.00806	0.226704	8.72e-06	4.28e-05
FBgn0011836	Taf2	39164	CG6711	89.8507	1.00735	0.274291	0.000240139	0.000877363
FBgn0036124	CG7839	39240	CG7839	155.984	1.00683	0.209284	1.5e-06	8.32e-06
FBgn0020385	pug	41279	CG4067	1165.98	1.00654	0.158107	1.94e-10	1.89e-09
FBgn0027055	CSN3	40308	CG18332	147.352	1.00493	0.210718	1.85e-06	1e-05
FBgn0025640	CG13369	31007	CG13369	318.561	1.00419	0.245682	4.36e-05	0.000187617
FBgn0019936	RpS20	42464	CG15693	3562.41	1.00349	0.209796	1.73e-06	9.42e-06
FBgn0001986	Mtr4	48782	CG4152	175.019	1.00319	0.201247	6.2e-07	3.62e-06
FBgn0032208	Ufd4	34378	CG5604	15750.9	1.00164	0.178913	2.16e-08	1.6e-07
FBgn0001215	Hrb98DE	43385	CG9983	1244.58	0.999781	0.148663	1.75e-11	1.89e-10
FBgn0052104	CG32104	39413	CG32104	112.266	0.998332	0.233451	1.9e-05	8.83e-05
FBgn0030141	Gga	31902	CG3002	112.506	0.997458	0.231985	1.71e-05	8e-05
FBgn0035483	Mul1	38472	CG1134	536.779	0.996584	0.144279	4.94e-12	5.69e-11
FBgn0030724	Nipsnap	32573	CG9212	1813.35	0.99616	0.149207	2.45e-11	2.59e-10
FBgn0031703	CG12512	33766	CG12512	1216.46	0.995561	0.248638	6.23e-05	0.000260791
FBgn0033564	Pex6	3772165	CG11919	1299.17	0.993869	0.139417	1.01e-12	1.26e-11
FBgn0040076	primo-2	3772427	CG33747	139.735	0.991374	0.230519	1.7e-05	7.97e-05
FBgn0040077	primo-1	3772179	CG33748	139.735	0.991374	0.230519	1.7e-05	7.97e-05
FBgn0035714	CG8549	38749	CG8549	396.634	0.990493	0.217255	5.14e-06	2.61e-05
FBgn0037150	CG7133	40449	CG7133	356.929	0.990042	0.189919	1.86e-07	1.19e-06
FBgn0036271	Pbgs	39402	CG10335	130.898	0.989048	0.235149	2.6e-05	0.000117387
FBgn0032703	CG10343	35127	CG10343	187.065	0.98902	0.19251	2.78e-07	1.72e-06
FBgn0015795	Rab7	42841	CG5915	8980.54	0.98697	0.222183	8.91e-06	4.37e-05
FBgn0034572	CG9346	37381	CG9346	344.564	0.98614	0.209382	2.48e-06	1.32e-05
FBgn0029503	CHORD	42874	CG6198	122.303	0.985697	0.231256	2.02e-05	9.37e-05
FBgn0032246	Wdfy2	34425	CG5168	565.99	0.985433	0.166736	3.42e-09	2.81e-08
FBgn0037638	CG8379	41060	CG8379	364.439	0.984933	0.199663	8.1e-07	4.64e-06
FBgn0010409	RpL18A	36985	CG6510	4427.47	0.983261	0.193567	3.78e-07	2.3e-06
FBgn0004407	DNApol-gamma35	3772064	CG33650	481.803	0.982948	0.165035	2.59e-09	2.17e-08
FBgn0064115	GatC	3772218	CG33649	481.803	0.982948	0.165035	2.59e-09	2.17e-08
FBgn0035298	SCOT	38261	CG1140	233.584	0.98177	0.204621	1.6e-06	8.82e-06
FBgn0051450	mRpS18A	326141	CG31450	384.153	0.981149	0.202447	1.26e-06	7.02e-06
FBgn0035520	CG11586	38520	CG11586	204.449	0.980396	0.209605	2.91e-06	1.53e-05
FBgn0032923	Pld3	35384	CG9248	672.082	0.979954	0.17088	9.77e-09	7.53e-08
FBgn0035385	FMRFaR	38357	CG2114	316.721	0.979059	0.249513	8.71e-05	0.00035116
FBgn0284228	CG46312	NA	NA	3180.92	0.976457	0.115031	2.09e-17	3.92e-16
FBgn0052451	SPoCk	40495	CG32451	1230.54	0.975696	0.129205	4.3e-14	6.09e-13
FBgn0030719	eIF5	32566	CG9177	3188.29	0.975484	0.115451	2.93e-17	5.37e-16
FBgn0038233	HtrA2	41756	CG8464	421.416	0.974908	0.201117	1.25e-06	6.98e-06
FBgn0250850	rig	37335	CG30149	172.166	0.974872	0.21611	6.45e-06	3.24e-05
FBgn0023213	eIF4G1	43839	CG10811	9439.12	0.974564	0.120381	5.69e-16	9.47e-15
FBgn0033900	CysRS-m	36563	CG8257	307.817	0.974283	0.163463	2.52e-09	2.12e-08
FBgn0032746	CG10470	35174	CG10470	205.742	0.97392	0.189674	2.83e-07	1.75e-06
FBgn0032488	CG16812	34722	CG16812	179.763	0.971945	0.211816	4.46e-06	2.29e-05
FBgn0035964	Dhpr	39050	CG4665	440.298	0.970576	0.165661	4.66e-09	3.74e-08
FBgn0261555	CG42673	39111	CG42673	216.874	0.970489	0.259366	0.00018273	0.000684169
FBgn0025726	unc-13	43841	CG2999	2379.42	0.970428	0.19433	5.92e-07	3.47e-06
FBgn0031711	CG6907	33775	CG6907	342.067	0.969815	0.174938	2.96e-08	2.14e-07
FBgn0033160	Dhx15	35654	CG11107	340.905	0.969484	0.184988	1.6e-07	1.03e-06
FBgn0038584	mTerf5	42182	CG7175	823.122	0.968688	0.202004	1.62e-06	8.93e-06
FBgn0086444	l(2)37Cb	35192	CG10689	143.097	0.968218	0.261952	0.000218878	0.000806459
FBgn0038975	Nrx-1	42646	CG7050	619.934	0.967372	0.138866	3.26e-12	3.84e-11
FBgn0260456	CG4806	37948	CG4806	333.124	0.967356	0.200297	1.37e-06	7.6e-06
FBgn0266917	Sf3a1	42048	CG16941	113.548	0.96727	0.233244	3.37e-05	0.000148322
FBgn0011760	ctp	31405	CG6998	2885.32	0.96482	0.162139	2.67e-09	2.24e-08
FBgn0034066	EMC7	36767	CG8397	1201.14	0.963703	0.134396	7.47e-13	9.4e-12
FBgn0037856	Leash	41320	CG4674	102.525	0.962052	0.264384	0.00027387	0.000986348
FBgn0031360	CG31937	326177	CG31937	633.023	0.96067	0.163836	4.53e-09	3.65e-08
FBgn0035601	Uev1A	38613	CG10640	1385.97	0.959263	0.135501	1.45e-12	1.77e-11
FBgn0003742	tra2	36619	CG10128	132.417	0.959224	0.230342	3.12e-05	0.000138575
FBgn0283500	Sac1	NA	NA	315.86	0.958227	0.182118	1.43e-07	9.28e-07
FBgn0031601	Dim1	33645	CG3058	171.5	0.95728	0.199405	1.58e-06	8.71e-06
FBgn0021895	ytr	47457	CG18426	493.81	0.955934	0.163389	4.9e-09	3.9e-08
FBgn0065104	snmRNA:158	3772042	CR33749	401.26	0.955932	0.183438	1.88e-07	1.2e-06
FBgn0067783	DPCoAC	42429	CG4241	1658.33	0.955685	0.152917	4.11e-10	3.82e-09
FBgn0039735	Nph	43559	CG7911	159.771	0.955296	0.21187	6.52e-06	3.27e-05
FBgn0033741	CG8545	36365	CG8545	173.813	0.954651	0.24173	7.84e-05	0.000320219
FBgn0027564	CG3149	31489	CG3149	273.018	0.954011	0.184072	2.19e-07	1.38e-06
FBgn0026418	Hsc70Cb	39557	CG6603	635.086	0.954008	0.180355	1.23e-07	8.05e-07
FBgn0029133	REG	32274	CG1591	573.539	0.953898	0.158001	1.57e-09	1.36e-08
FBgn0032732	EMC5	35159	CG15168	109.269	0.953803	0.233198	4.31e-05	0.0001856
FBgn0037236	Skp2	40548	CG9772	102.57	0.953311	0.236338	5.49e-05	0.000232673
FBgn0285950	RpL19	NA	NA	5509.83	0.951665	0.198742	1.68e-06	9.21e-06
FBgn0003721	Tm1	41852	CG4898	39355.7	0.951412	0.188889	4.73e-07	2.83e-06
FBgn0040660	CG13551	50133	CG13551	124.851	0.950287	0.241216	8.16e-05	0.000331412
FBgn0029093	cathD	45268	CG1548	8638.04	0.950147	0.170466	2.49e-08	1.82e-07
FBgn0033527	CG11777	36108	CG11777	102.269	0.949219	0.241601	8.53e-05	0.00034483
FBgn0039450	Yif1	43217	CG5484	136.061	0.94907	0.229546	3.56e-05	0.000155931
FBgn0039757	RpS7	43594	CG1883	2808.23	0.947951	0.260443	0.000272891	0.000983497
FBgn0267029	lncRNA:CR45473	19834782	CR45473	128.761	0.947637	0.236987	6.37e-05	0.000266161
FBgn0000115	Arl1	39745	CG6025	93.2206	0.947418	0.259288	0.000258257	0.000937259
FBgn0024222	IKKbeta	44432	CG4201	297.427	0.946865	0.202796	3.03e-06	1.59e-05
FBgn0027496	epsilonCOP	33908	CG9543	212.781	0.94681	0.198493	1.84e-06	1e-05
FBgn0038319	mRpL9	41859	CG31478	952.069	0.946798	0.188245	4.91e-07	2.93e-06
FBgn0052296	Mrtf	38338	CG32296	474.061	0.946763	0.2295	3.7e-05	0.000161596
FBgn0085399	CG34370	5740565	CG34370	115.817	0.946103	0.248015	0.000136343	0.00052663
FBgn0035588	CG10672	38598	CG10672	723.878	0.944975	0.191955	8.53e-07	4.88e-06
FBgn0040623	Spase12	50096	CG11500	198.02	0.942478	0.218244	1.57e-05	7.4e-05
FBgn0033317	CG8635	35850	CG8635	287.824	0.941959	0.205241	4.44e-06	2.28e-05
FBgn0025336	CG4882	37787	CG4882	1226.88	0.94091	0.151746	5.63e-10	5.14e-09
FBgn0024188	san	44724	CG12352	490.145	0.94066	0.151525	5.37e-10	4.93e-09
FBgn0032916	CG9257	35375	CG9257	114.248	0.939693	0.23796	7.85e-05	0.000320494
FBgn0263593	Lpin	35790	CG8709	3611.32	0.939425	0.155528	1.54e-09	1.34e-08
FBgn0032229	ClpP	34402	CG5045	633.477	0.938666	0.152687	7.86e-10	7.06e-09
FBgn0031213	galectin	33162	CG11372	4164.02	0.938147	0.174252	7.29e-08	4.92e-07
FBgn0015288	RpL22	31022	CG7434	2981.54	0.936569	0.122955	2.59e-14	3.77e-13
FBgn0031224	CG11454	33175	CG11454	336.44	0.935908	0.195902	1.78e-06	9.67e-06
FBgn0005593	RpL7	34352	CG4897	7427.96	0.935876	0.199628	2.76e-06	1.45e-05
FBgn0261019	moi	7354473	CG42350	113.308	0.935255	0.237041	7.96e-05	0.000324231
FBgn0266195	Tgs1	59260	CG44890	113.308	0.935255	0.237041	7.96e-05	0.000324231
FBgn0034073	CG8414	36774	CG8414	119.957	0.935227	0.221785	2.48e-05	0.000112525
FBgn0026326	Mad1	35954	CG2072	118.091	0.934845	0.229146	4.51e-05	0.000193196
FBgn0050499	Rpe	35692	CG30499	146.145	0.934453	0.250468	0.000190855	0.000712381
FBgn0016978	snRNP-U1-70K	33982	CG8749	147.562	0.934053	0.232414	5.85e-05	0.000246023
FBgn0037031	CG11456	40309	CG11456	161.127	0.933429	0.213653	1.25e-05	5.99e-05
FBgn0010905	Spn	46194	CG16757	630.931	0.93187	0.233884	6.77e-05	0.000280939
FBgn0003449	snf	31442	CG4528	343.264	0.931402	0.210509	9.67e-06	4.71e-05
FBgn0003559	su(f)	3354994	CG17170	419.516	0.931158	0.214361	1.4e-05	6.66e-05
FBgn0032015	Ostgamma	34137	CG7830	345.351	0.928525	0.173022	8.03e-08	5.39e-07
FBgn0032205	CG4957	34374	CG4957	250.117	0.9282	0.185146	5.35e-07	3.16e-06
FBgn0034075	Asph	36778	CG8421	13523	0.92772	0.122685	3.98e-14	5.65e-13
FBgn0023177	Pp4-19C	45031	CG32505	155.023	0.927393	0.206599	7.16e-06	3.57e-05
FBgn0038861	CG7009	42508	CG7009	121.06	0.926878	0.246115	0.000165862	0.00062662
FBgn0020497	emb	34167	CG13387	889.157	0.926808	0.153908	1.72e-09	1.48e-08
FBgn0032198	eEF1delta	34363	CG4912	5269.34	0.926009	0.161251	9.32e-09	7.21e-08
FBgn0261458	capt	45233	CG33979	301.346	0.925514	0.20568	6.8e-06	3.41e-05
FBgn0266711	EloC	37237	CG9291	554.945	0.924948	0.178439	2.18e-07	1.37e-06
FBgn0032656	CG5674	35072	CG5674	151.4	0.924652	0.211928	1.28e-05	6.13e-05
FBgn0039625	beta4GalNAcTB	43425	CG14517	90.5765	0.924289	0.250787	0.000228209	0.000839417
FBgn0263220	Hk	31955	CG43388	2697.87	0.923346	0.141561	6.91e-11	7.03e-10
FBgn0034001	mRpL41	36688	CG12954	479.92	0.923096	0.167612	3.64e-08	2.58e-07
FBgn0034087	clu	36793	CG8443	4337.19	0.92284	0.197158	2.86e-06	1.5e-05
FBgn0067782	att-ORFB	2768673	CG33488	1017.51	0.922519	0.156497	3.75e-09	3.07e-08
FBgn0032051	CG13097	34184	CG13097	190.658	0.921154	0.220498	2.95e-05	0.000131651
FBgn0030699	CG8578	32540	CG8578	317.696	0.920002	0.176243	1.79e-07	1.15e-06
FBgn0259937	Nop60B	37873	CG3333	146.991	0.919247	0.240914	0.000135814	0.00052477
FBgn0264492	CkIIalpha	48448	CG17520	1555.02	0.917541	0.122176	5.91e-14	8.31e-13
FBgn0001189	hfw	31120	CG3095	806.006	0.917081	0.217055	2.39e-05	0.00010886
FBgn0035793	CG7546	38844	CG7546	1162.91	0.917029	0.140359	6.43e-11	6.57e-10
FBgn0000100	RpLP0	40451	CG7490	4247.72	0.91369	0.208634	1.19e-05	5.72e-05
FBgn0031420	Atxn7	33423	CG9866	195.373	0.912119	0.203797	7.62e-06	3.78e-05
FBgn0037250	CG1074	40564	CG1074	127.077	0.911636	0.214262	2.09e-05	9.66e-05
FBgn0017581	Lk6	44672	CG17342	25338.6	0.911425	0.226766	5.84e-05	0.000245919
FBgn0069242	eca	41177	CG33104	230.303	0.910946	0.214226	2.12e-05	9.77e-05
FBgn0034282	Mapmodulin	37043	CG5784	675.64	0.910748	0.154586	3.83e-09	3.12e-08
FBgn0052803	CG32803	326240	CG32803	267.297	0.910688	0.20985	1.43e-05	6.78e-05
FBgn0042134	Capr	59172	CG18811	586.402	0.910072	0.147125	6.18e-10	5.62e-09
FBgn0262125	Sec23	40694	CG1250	1456.85	0.909545	0.140815	1.05e-10	1.06e-09
FBgn0036775	RpIIIC53	40002	CG5147	89.0332	0.909324	0.245685	0.000214595	0.000792288
FBgn0023542	Nmd3	31195	CG3460	398.967	0.908381	0.209381	1.44e-05	6.81e-05
FBgn0266053	Patr-1	42058	CG5208	323.775	0.907223	0.162871	2.54e-08	1.85e-07
FBgn0034527	CG9945	37329	CG9945	368.353	0.906054	0.202967	8.04e-06	3.98e-05
FBgn0037543	CG10903	40952	CG10903	130.174	0.905342	0.220423	4e-05	0.000173339
FBgn0029958	Pdp	31683	CG12151	542.664	0.902	0.14722	8.96e-10	7.99e-09
FBgn0032987	RpL21	35453	CG12775	8645.61	0.900525	0.115691	7.03e-15	1.09e-13
FBgn0027554	CG8042	38886	CG8042	615.001	0.900399	0.144544	4.69e-10	4.34e-09
FBgn0263351	AP-2mu	42642	CG7057	469.627	0.899262	0.160939	2.3e-08	1.69e-07
FBgn0040899	CG17776	50373	CG17776	405.249	0.896977	0.238812	0.000172653	0.000649119
FBgn0259993	lncRNA:CR42491	8673998	CR42491	2768.89	0.895373	0.124178	5.58e-13	7.18e-12
FBgn0039163	CG5515	42875	CG5515	439.08	0.894995	0.186264	1.55e-06	8.55e-06
FBgn0037648	CG11975	41074	CG11975	235.678	0.894961	0.187463	1.81e-06	9.82e-06
FBgn0051715	CG31715	318909	CG31715	162.747	0.894896	0.204914	1.26e-05	6.02e-05
FBgn0052512	CG32512	33085	CG32512	178.248	0.894371	0.227898	8.69e-05	0.000350605
FBgn0034628	Acox57D-p	37445	CG9707	199.594	0.892014	0.200279	8.43e-06	4.16e-05
FBgn0031604	Elp3	33649	CG15433	216.734	0.891102	0.211975	2.62e-05	0.000118262
FBgn0039544	CG12877	43333	CG12877	125.077	0.888675	0.240174	0.000215487	0.000795313
FBgn0027079	ValRS	45783	CG4062	167.185	0.888399	0.224062	7.34e-05	0.000301757
FBgn0036134	FoxK	39252	CG11799	926.751	0.886899	0.150356	3.66e-09	3.01e-08
FBgn0010269	Dsor1	31872	CG15793	148.776	0.886863	0.205023	1.52e-05	7.2e-05
FBgn0266580	Gp210	35512	CG7897	196.945	0.886009	0.19315	4.49e-06	2.3e-05
FBgn0002174	CG5504	48844	CG5504	345.166	0.885588	0.234594	0.00016002	0.000606446
FBgn0028327	l(1)G0320	326234	CG32701	646.993	0.883733	0.163509	6.49e-08	4.4e-07
FBgn0028968	gammaCOP	43717	CG1528	388.785	0.883122	0.171215	2.5e-07	1.56e-06
FBgn0030336	CG1578	32135	CG1578	913.985	0.882331	0.172203	2.99e-07	1.85e-06
FBgn0027655	htt	43392	CG9995	873.747	0.881904	0.161179	4.46e-08	3.12e-07
FBgn0261999	Ca-Ma2d	34951	CG42817	4340.16	0.881689	0.135807	8.46e-11	8.57e-10
FBgn0032296	CG6729	34484	CG6729	275.854	0.881	0.203558	1.5e-05	7.12e-05
FBgn0037081	barc	40369	CG6049	587.132	0.880737	0.171269	2.71e-07	1.68e-06
FBgn0038038	Sccpdh2	41521	CG5167	456.505	0.880384	0.224973	9.1e-05	0.000365563
FBgn0012034	AcCoAS	40348	CG9390	1454.15	0.880322	0.181182	1.18e-06	6.62e-06
FBgn0086785	Vps36	39523	CG10711	262.333	0.880161	0.197761	8.56e-06	4.21e-05
FBgn0030720	CG8939	32568	CG8939	146.085	0.880114	0.241217	0.000263634	0.000953589
FBgn0033989	CG7639	36675	CG7639	384.447	0.879796	0.196455	7.52e-06	3.74e-05
FBgn0064225	RpL5	3355124	CG17489	16569	0.879411	0.110862	2.15e-15	3.44e-14
FBgn0037892	mRpL40	41364	CG5242	273.122	0.879343	0.210674	2.99e-05	0.00013357
FBgn0031069	Pmp70	32992	CG12703	603.48	0.878924	0.169259	2.07e-07	1.31e-06
FBgn0032690	CG10333	35112	CG10333	362.857	0.87865	0.210986	3.12e-05	0.000138575
FBgn0034802	CNBP	37646	CG3800	1817.03	0.878643	0.129814	1.3e-11	1.43e-10
FBgn0023129	aay	39085	CG3705	2355.02	0.878519	0.186489	2.47e-06	1.31e-05
FBgn0002579	RpL36	31009	CG7622	4820.57	0.878224	0.229612	0.000130866	0.000508361
FBgn0039183	Dis3	42900	CG6413	185.557	0.872785	0.207704	2.65e-05	0.000119088
FBgn0001248	Idh	44291	CG7176	1936.88	0.871022	0.213998	4.7e-05	0.000200965
FBgn0034138	RpS15	36851	CG8332	4508.4	0.870116	0.211281	3.82e-05	0.000165809
FBgn0039265	CG11790	42999	CG11790	271.629	0.8689	0.220122	7.9e-05	0.000322227
FBgn0028969	deltaCOP	45250	CG14813	577.393	0.867634	0.137067	2.45e-10	2.34e-09
FBgn0030354	Upf1	32153	CG1559	464.607	0.86611	0.145591	2.7e-09	2.26e-08
FBgn0002773	Mlc2	43587	CG2184	271531	0.864467	0.16368	1.28e-07	8.39e-07
FBgn0013685	ND6	19893555	CG34089	2728.3	0.864115	0.156683	3.49e-08	2.48e-07
FBgn0025866	CalpB	39165	CG8107	545.973	0.863429	0.149965	8.53e-09	6.64e-08
FBgn0022023	eIF3h	45682	CG9124	1475.09	0.861909	0.152729	1.67e-08	1.25e-07
FBgn0037610	CG8043	41030	CG8043	452.414	0.861604	0.159234	6.27e-08	4.26e-07
FBgn0037700	CG8149	41137	CG8149	286.371	0.861523	0.170501	4.35e-07	2.61e-06
FBgn0033661	CG13185	36268	CG13185	220.986	0.86134	0.204828	2.61e-05	0.00011769
FBgn0036306	CG10973	39447	CG10973	130.327	0.861148	0.218327	8e-05	0.000325545
FBgn0038810	Srp72	42439	CG5434	239.169	0.8607	0.199346	1.58e-05	7.41e-05
FBgn0033669	PI31	36277	CG8979	566.284	0.858727	0.153801	2.36e-08	1.73e-07
FBgn0026713	l(1)G0007	32373	CG32604	201.68	0.858631	0.202755	2.29e-05	0.000104759
FBgn0051469	CG31469	261628	CG31469	127.945	0.857557	0.214158	6.22e-05	0.000260599
FBgn0015298	Srp19	38815	CG4457	152.068	0.856893	0.219098	9.19e-05	0.000368371
FBgn0037894	Ranbp9	41367	CG5252	263.907	0.854939	0.222611	0.00012278	0.000480384
FBgn0083961	CG34125	4379886	CG34125	174.688	0.854887	0.232413	0.000234778	0.000860959
FBgn0015765	p38a	42866	CG5475	256.312	0.853723	0.215894	7.67e-05	0.000314379
FBgn0052473	CG32473	41636	CG32473	595.839	0.853448	0.145589	4.57e-09	3.68e-08
FBgn0266173	pre-mod(mdg4)-K	19835678	CG44879	411.679	0.85216	0.232024	0.000239973	0.000877049
FBgn0266174	pre-mod(mdg4)-L	19835907	CG44880	411.679	0.85216	0.232024	0.000239973	0.000877049
FBgn0266175	pre-mod(mdg4)-P	19835348	CG44881	411.679	0.85216	0.232024	0.000239973	0.000877049
FBgn0266176	pre-mod(mdg4)-J	19836032	CG44882	411.679	0.85216	0.232024	0.000239973	0.000877049
FBgn0266177	pre-mod(mdg4)-I	19834930	CG44883	411.679	0.85216	0.232024	0.000239973	0.000877049
FBgn0038976	Pfdn5	42647	CG7048	157.58	0.851629	0.223075	0.000134715	0.000520972
FBgn0032453	CG6180	34683	CG6180	759.656	0.847497	0.168664	5.04e-07	2.99e-06
FBgn0004237	Hrb87F	48535	CG12749	717.723	0.847041	0.1476	9.54e-09	7.36e-08
FBgn0010391	SrpRalpha	47251	CG2522	675.169	0.846665	0.171864	8.38e-07	4.8e-06
FBgn0025720	Ate1	37288	CG9204	313.613	0.843941	0.160257	1.39e-07	9.08e-07
FBgn0263977	Tim17b	3355107	CG40451	3691.85	0.842824	0.133316	2.58e-10	2.46e-09
FBgn0027066	Eb1	35584	CG3265	472.362	0.842692	0.161847	1.92e-07	1.22e-06
FBgn0037644	CG11964	41068	CG11964	286.361	0.842409	0.174539	1.39e-06	7.72e-06
FBgn0016078	wun	35966	CG8804	275.584	0.842261	0.207026	4.73e-05	0.000202254
FBgn0010340	140up	41720	CG9852	297.596	0.842187	0.17172	9.37e-07	5.33e-06
FBgn0032513	CG6565	34749	CG6565	1696.76	0.841902	0.156209	7.06e-08	4.77e-07
FBgn0052441	EMC10	40396	CG32441	350.864	0.839021	0.170957	9.21e-07	5.24e-06
FBgn0261243	Psa	38175	CG1009	352.879	0.837996	0.159937	1.61e-07	1.04e-06
FBgn0032398	CG6766	34619	CG6766	972.46	0.837777	0.152803	4.19e-08	2.93e-07
FBgn0029853	CG3781	31560	CG3781	177.054	0.836495	0.206789	5.23e-05	0.000222169
FBgn0035370	Non2	38341	CG1240	155.852	0.834453	0.221897	0.00016955	0.000638558
FBgn0039020	CG17141	42697	CG17141	134.188	0.834226	0.220566	0.000155448	0.000591389
FBgn0021761	Nup154	34527	CG4579	283.806	0.83377	0.171119	1.1e-06	6.21e-06
FBgn0028515	EndoGI	34953	CG4930	564.611	0.833431	0.204887	4.75e-05	0.00020272
FBgn0040273	Spt5	53442	CG7626	1188.65	0.832444	0.164432	4.14e-07	2.49e-06
FBgn0035872	Cpsf6	38937	CG7185	195.992	0.831612	0.20103	3.52e-05	0.000154494
FBgn0036364	CG14109	39512	CG14109	795.021	0.827155	0.209893	8.12e-05	0.000329903
FBgn0030753	rngo	32616	CG4420	196.939	0.826181	0.196588	2.64e-05	0.000118853
FBgn0002626	RpL32	43573	CG7939	4828.45	0.82504	0.203419	4.99e-05	0.000212726
FBgn0037552	CG7800	40963	CG7800	260.874	0.823774	0.222381	0.000211944	0.0007841
FBgn0036104	CG6418	39218	CG6418	285.53	0.822757	0.210772	9.48e-05	0.000378668
FBgn0260390	CG42516	8674068	CG42516	190.119	0.821244	0.197062	3.08e-05	0.000136989
FBgn0260398	Pbp49	35787	CG42515	190.119	0.821244	0.197062	3.08e-05	0.000136989
FBgn0284254	Impbeta11	NA	NA	290.418	0.818489	0.174604	2.76e-06	1.45e-05
FBgn0037819	CG14688	41275	CG14688	814.446	0.81823	0.217648	0.000170315	0.000640996
FBgn0263916	Ent2	33921	CG31911	571.071	0.817678	0.18171	6.8e-06	3.41e-05
FBgn0000308	chic	33834	CG9553	839.808	0.81743	0.171627	1.91e-06	1.03e-05
FBgn0020910	RpL3	41347	CG4863	9966.06	0.8153	0.2069	8.13e-05	0.000330181
FBgn0010265	RpS13	34149	CG13389	7698.25	0.814706	0.149332	4.88e-08	3.39e-07
FBgn0036918	Pfdn6	40176	CG7770	360.602	0.814455	0.170101	1.68e-06	9.22e-06
FBgn0000709	fliI	33110	CG1484	244.599	0.814144	0.197914	3.89e-05	0.00016879
FBgn0039115	CG10214	42811	CG10214	294.765	0.813216	0.206749	8.38e-05	0.000339028
FBgn0037955	Kyat	41433	CG6950	1541.51	0.813033	0.163511	6.61e-07	3.85e-06
FBgn0035206	sturkopf	38150	CG9186	505.884	0.810249	0.199761	4.99e-05	0.000212596
FBgn0036316	CG10960	39458	CG10960	412.475	0.810032	0.176821	4.63e-06	2.36e-05
FBgn0052594	be	32430	CG32594	303.916	0.80681	0.213426	0.000156658	0.000594948
FBgn0035989	Tat	39086	CG3967	257.697	0.805885	0.208642	0.000112223	0.000442742
FBgn0033934	CG17385	36603	CG17385	1249.72	0.805825	0.148603	5.87e-08	4.01e-07
FBgn0032814	CG10366	35258	CG10366	153.773	0.805049	0.208974	0.000116975	0.000459989
FBgn0034390	CG15093	37166	CG15093	206.385	0.804862	0.221131	0.000272897	0.000983497
FBgn0003116	pn	31194	CG3461	209.63	0.803276	0.207357	0.000107114	0.000424202
FBgn0005777	PpD3	49779	CG8402	226.875	0.803209	0.186025	1.58e-05	7.41e-05
FBgn0015781	P5cr	42284	CG6009	312.34	0.803121	0.182336	1.06e-05	5.13e-05
FBgn0266178	pre-mod(mdg4)-B	19835051	CG44884	469.107	0.802743	0.219229	0.000250574	0.000910895
FBgn0265595	CG44422	32063	CG44422	131.827	0.802322	0.209896	0.000132115	0.0005123
FBgn0267648	pre-mod(mdg4)-G	26067058	CG45986	468.915	0.801867	0.218988	0.000250552	0.000910895
FBgn0267649	pre-mod(mdg4)-H	26067059	CG45987	468.915	0.801867	0.218988	0.000250552	0.000910895
FBgn0027568	Cand1	34403	CG5366	495.849	0.800284	0.151994	1.4e-07	9.12e-07
FBgn0038106	CG7488	41597	CG7488	489.731	0.798786	0.175583	5.38e-06	2.73e-05
FBgn0003141	pr	35292	CG16784	514.022	0.797859	0.193094	3.6e-05	0.000157374
FBgn0029648	CG3603	31289	CG3603	518.136	0.797791	0.147206	5.97e-08	4.08e-07
FBgn0040475	SH3PX1	39136	CG6757	306.231	0.797013	0.193156	3.69e-05	0.000161122
FBgn0034989	CG3356	37876	CG3356	756.835	0.795811	0.168021	2.18e-06	1.17e-05
FBgn0038639	NA	42243	CG7705	683.067	0.795697	0.160226	6.83e-07	3.97e-06
FBgn0010350	Cds	43950	CG7962	1687.36	0.795293	0.147739	7.32e-08	4.94e-07
FBgn0036813	Atg3	40044	CG6877	235.345	0.794121	0.209341	0.000148579	0.000568839
FBgn0030674	HUWE1	32510	CG8184	2828.29	0.793621	0.154094	2.6e-07	1.62e-06
FBgn0027572	CG5009	37028	CG5009	801.95	0.790761	0.135559	5.43e-09	4.31e-08
FBgn0035064	TyrRS-m	37965	CG16912	603.624	0.789178	0.153648	2.8e-07	1.73e-06
FBgn0023516	Pex5	31141	CG14815	274.69	0.788801	0.207747	0.000146502	0.000562869
FBgn0036194	Dph1	39317	CG11652	857.97	0.78776	0.153243	2.74e-07	1.7e-06
FBgn0011741	Arp6	32514	CG11678	298.1	0.787722	0.1861	2.31e-05	0.000105626
FBgn0045866	bai	42996	CG11785	1155.7	0.785499	0.151913	2.33e-07	1.46e-06
FBgn0008635	betaCOP	32820	CG6223	591.677	0.785123	0.189303	3.36e-05	0.000148117
FBgn0039349	Ssadh	43092	CG4685	981.315	0.783844	0.16037	1.02e-06	5.78e-06
FBgn0267861	Maf1	3354925	CG40196	1848.31	0.781996	0.162553	1.5e-06	8.32e-06
FBgn0024754	Flo1	36726	CG8200	277.695	0.781879	0.190433	4.03e-05	0.000174333
FBgn0263413	lncRNA:CR43459	12798085	CR43459	1853.87	0.778159	0.178992	1.38e-05	6.56e-05
FBgn0030350	SelG	32149	CG1844	1075.51	0.777207	0.1592	1.05e-06	5.94e-06
FBgn0030611	CG15027	32440	CG15027	140.368	0.776664	0.209382	0.000207821	0.000769371
FBgn0035630	CG10576	38645	CG10576	725.132	0.776105	0.151697	3.12e-07	1.92e-06
FBgn0040087	p115	31698	CG1422	221.341	0.775852	0.188386	3.81e-05	0.000165781
FBgn0032194	CG4901	34357	CG4901	198.731	0.775247	0.206162	0.000169654	0.000638727
FBgn0031174	CG1486	33108	CG1486	253.624	0.775142	0.180468	1.75e-05	8.15e-05
FBgn0032779	Alp12	35218	CG16771	313.56	0.772926	0.19899	0.000102644	0.000407615
FBgn0010747	Srp54k	38593	CG4659	824.506	0.772787	0.144218	8.39e-08	5.61e-07
FBgn0038420	CG10311	41984	CG10311	1557.71	0.772684	0.155798	7.07e-07	4.09e-06
FBgn0031590	CG3702	33628	CG3702	648.28	0.771149	0.142151	5.8e-08	3.97e-07
FBgn0032849	mRpS18B	35299	CG10757	138.413	0.77111	0.211531	0.000266993	0.000964459
FBgn0027524	CG3909	41226	CG3909	191.993	0.770545	0.189636	4.84e-05	0.000206393
FBgn0037611	CG11755	41031	CG11755	278.987	0.768606	0.190323	5.38e-05	0.000228189
FBgn0032702	CG10376	35126	CG10376	201.93	0.767873	0.182616	2.61e-05	0.000117776
FBgn0024733	RpL10	43864	CG17521	11751	0.767369	0.111726	6.5e-12	7.38e-11
FBgn0032715	CG17597	35140	CG17597	255.092	0.766252	0.206383	0.000205002	0.000760745
FBgn0264978	Slh	33434	CG3539	476.191	0.766069	0.157495	1.15e-06	6.46e-06
FBgn0037108	Alg11	40402	CG11306	443.939	0.764886	0.177182	1.58e-05	7.43e-05
FBgn0003520	stau	37065	CG5753	1914.55	0.763603	0.139093	4.02e-08	2.83e-07
FBgn0053145	GalT1	36279	CG33145	421.404	0.76347	0.170068	7.15e-06	3.56e-05
FBgn0263594	lost	40559	CG14648	1758.92	0.761859	0.124033	8.13e-10	7.27e-09
FBgn0037530	EMC1	40933	CG2943	423.448	0.760253	0.189356	5.95e-05	0.000249914
FBgn0010750	atms	40593	CG2503	251.203	0.759523	0.181652	2.9e-05	0.000129695
FBgn0033191	CG1598	35690	CG1598	440.903	0.758152	0.153519	7.87e-07	4.52e-06
FBgn0036915	Prp3	40172	CG7757	162.633	0.75676	0.207087	0.000257871	0.000936171
FBgn0038197	foxo	41709	CG3143	830.441	0.755783	0.145336	1.99e-07	1.26e-06
FBgn0031980	RpL36A	34098	CG7424	6536.16	0.753754	0.147994	3.52e-07	2.15e-06
FBgn0016756	Usp47	38644	CG5486	4837.92	0.753219	0.192596	9.2e-05	0.000368418
FBgn0263863	mRpL45	42671	CG6949	1888.91	0.749495	0.127144	3.75e-09	3.07e-08
FBgn0030364	Lsm12a	32167	CG15735	414.839	0.749224	0.181004	3.48e-05	0.000153067
FBgn0053230	CG33230	2768998	CG33230	205.121	0.748377	0.187706	6.69e-05	0.000278062
FBgn0031713	Coq6	33777	CG7277	1704.18	0.747829	0.140041	9.29e-08	6.17e-07
FBgn0033844	bbc	36496	CG6016	1770.63	0.746816	0.151882	8.78e-07	5.01e-06
FBgn0028546	ics	34774	CG9031	1345.39	0.744672	0.159554	3.05e-06	1.6e-05
FBgn0036537	CG18081	39725	CG18081	390.235	0.743003	0.176	2.43e-05	0.00011045
FBgn0263603	Zn72D	39764	CG5215	410.545	0.741559	0.197941	0.00017942	0.0006727
FBgn0003464	sol	44014	CG1391	489.151	0.740887	0.168637	1.12e-05	5.38e-05
FBgn0020279	lig	35771	CG8715	876.132	0.740464	0.146807	4.56e-07	2.73e-06
FBgn0033615	CG7741	36208	CG7741	222.865	0.738544	0.195816	0.000162184	0.000614005
FBgn0010348	Arf79F	40506	CG8385	2067.9	0.738323	0.131551	1.99e-08	1.49e-07
FBgn0028507	CG3793	34928	CG3793	619.875	0.738179	0.146518	4.7e-07	2.81e-06
FBgn0026401	Nipped-B	3355136	CG17704	1595.72	0.73771	0.174009	2.24e-05	0.000102777
FBgn0001995	mRpL4	49425	CG5818	330.245	0.736817	0.160403	4.36e-06	2.24e-05
FBgn0026317	Tsc1	42862	CG6147	1498.04	0.735284	0.163641	7.01e-06	3.51e-05
FBgn0038842	hdly	42478	CG5630	2463.95	0.734977	0.167475	1.14e-05	5.5e-05
FBgn0033972	Ciao1	36655	CG12797	657.793	0.734268	0.152969	1.59e-06	8.74e-06
FBgn0032881	Amacr	35337	CG9319	408.88	0.734145	0.191357	0.000124786	0.000487357
FBgn0285954	caz	NA	NA	904.403	0.73403	0.169981	1.57e-05	7.4e-05
FBgn0019830	colt	33470	CG3057	1953.14	0.732109	0.131984	2.91e-08	2.11e-07
FBgn0040234	c12.2	53434	CG12149	685.631	0.731155	0.188324	0.000103415	0.000410375
FBgn0033903	CG8323	36566	CG8323	377.562	0.729363	0.161261	6.1e-06	3.08e-05
FBgn0033971	CG10209	36652	CG10209	181.747	0.725523	0.195942	0.000213281	0.000787974
FBgn0034351	rswl	37124	CG5190	365.447	0.722315	0.18884	0.000130767	0.000508159
FBgn0053519	Unc-89	3346201	CG33519	103311	0.722115	0.149965	1.47e-06	8.15e-06
FBgn0024889	Kap-alpha1	40160	CG8548	750.725	0.720668	0.132589	5.47e-08	3.76e-07
FBgn0014877	Roe1	36508	CG6155	673.594	0.720386	0.181786	7.41e-05	0.000303899
FBgn0085346	Rpp14a	5740224	CG34317	360.657	0.717874	0.195411	0.000239108	0.00087536
FBgn0260468	CG7950	43579	CG7950	360.657	0.717874	0.195411	0.000239108	0.00087536
FBgn0019662	qm	38816	CG8593	390.269	0.717713	0.15506	3.68e-06	1.91e-05
FBgn0011207	pelo	34286	CG3959	281.388	0.717712	0.167634	1.86e-05	8.64e-05
FBgn0032378	CycY	34593	CG14939	228.678	0.717021	0.183812	9.59e-05	0.000382785
FBgn0033929	Tfb1	36598	CG8151	308.673	0.716524	0.195275	0.000243209	0.000886792
FBgn0263979	Caf1-55	41836	CG4236	184.555	0.716385	0.191901	0.000189145	0.00070624
FBgn0031668	CG31917	326171	CG31917	333.951	0.71633	0.168704	2.18e-05	0.000100059
FBgn0265968	Tfb5	7354403	CG42373	333.951	0.71633	0.168704	2.18e-05	0.000100059
FBgn0029932	CG4607	31653	CG4607	1312.39	0.715796	0.165676	1.56e-05	7.34e-05
FBgn0015320	Ubc2	34487	CG6720	264.926	0.712447	0.18809	0.000151993	0.000580683
FBgn0001087	g	44819	CG10986	381.244	0.712432	0.176454	5.4e-05	0.000229009
FBgn0028424	JhI-26	36819	CG3767	413.842	0.711177	0.178229	6.6e-05	0.000274627
FBgn0037657	hyx	41086	CG11990	362.742	0.710993	0.168071	2.33e-05	0.000106567
FBgn0030156	CG15247	31919	CG15247	566.699	0.710132	0.139642	3.67e-07	2.24e-06
FBgn0034988	cN-IIIB	37875	CG3362	782.908	0.707618	0.163727	1.55e-05	7.3e-05
FBgn0004888	Scsalpha1	38447	CG1065	17639.6	0.706913	0.185479	0.000138248	0.000533417
FBgn0035726	CG9953	38763	CG9953	2593.98	0.7064	0.136326	2.2e-07	1.38e-06
FBgn0036824	CG3902	40059	CG3902	507.671	0.706369	0.176841	6.49e-05	0.000270326
FBgn0039075	CG4393	42764	CG4393	313.239	0.705838	0.170803	3.59e-05	0.000157096
FBgn0005198	gig	40201	CG6975	775.419	0.705716	0.183118	0.000116254	0.000457483
FBgn0030136	RpS28b	31897	CG2998	4263.09	0.705311	0.188864	0.000188087	0.000702532
FBgn0032644	CG5131	35057	CG5131	287.435	0.70383	0.164724	1.93e-05	8.96e-05
FBgn0037301	Mms19	40626	CG12005	206.937	0.702536	0.190046	0.00021845	0.000805153
FBgn0285952	eEF5	NA	NA	5576.79	0.699437	0.145874	1.63e-06	8.95e-06
FBgn0030352	sicily	32151	CG15738	410.425	0.699385	0.172283	4.92e-05	0.000209687
FBgn0036623	Agpat3	39820	CG4729	1324.13	0.698095	0.150686	3.61e-06	1.87e-05
FBgn0034081	CG10731	3772305	CG10731	717.427	0.696763	0.137902	4.36e-07	2.61e-06
FBgn0038195	CG3061	41707	CG3061	1261.18	0.69568	0.13832	4.92e-07	2.93e-06
FBgn0027569	cert	38928	CG7207	470.87	0.69398	0.148444	2.94e-06	1.54e-05
FBgn0019960	Mitofilin	42587	CG6455	8660.02	0.693753	0.166333	3.03e-05	0.000135223
FBgn0005278	Sam-S	48552	CG2674	3116.87	0.693707	0.144769	1.65e-06	9.06e-06
FBgn0034792	YME1L	37636	CG3499	1884.43	0.69301	0.130887	1.19e-07	7.84e-07
FBgn0020930	Dgkepsilon	36408	CG8657	510.493	0.692571	0.144522	1.65e-06	9.05e-06
FBgn0029979	mahe	31707	CG10777	744.179	0.692367	0.18622	0.000200805	0.000746702
FBgn0030433	mRpL49	32242	CG4647	581.585	0.689847	0.16687	3.56e-05	0.000156217
FBgn0250789	alpha-Spec	38231	CG1977	2500.46	0.689225	0.14946	4e-06	2.06e-05
FBgn0260855	Sec22	31030	CG7359	579.672	0.688144	0.144938	2.06e-06	1.11e-05
FBgn0039249	CG11168	42981	CG11168	369.551	0.687697	0.16591	3.4e-05	0.000149459
FBgn0030038	CG1440	31776	CG1440	757.35	0.687607	0.140707	1.02e-06	5.8e-06
FBgn0039465	Tsp97E	43241	CG6323	451.367	0.687065	0.163303	2.58e-05	0.000116792
FBgn0030245	CG1637	32019	CG1637	2449.09	0.68702	0.137251	5.57e-07	3.28e-06
FBgn0039561	mfrn	43353	CG4963	2996.13	0.684876	0.18187	0.000166052	0.000627121
FBgn0250753	kra	40680	CG2922	10882.4	0.682241	0.162619	2.72e-05	0.000122266
FBgn0035871	BI-1	38936	CG7188	1746.99	0.679262	0.129662	1.62e-07	1.04e-06
FBgn0032388	CG6686	34608	CG6686	542.286	0.679202	0.179933	0.00016017	0.000606805
FBgn0041210	HDAC4	32278	CG1770	592.911	0.679149	0.173714	9.25e-05	0.00037012
FBgn0032955	CG2201	35417	CG2201	1097.03	0.679034	0.177495	0.000130423	0.000507353
FBgn0039565	CG4884	43357	CG4884	328.189	0.67876	0.179323	0.000153628	0.000585693
FBgn0259990	CG42487	8674056	CG42487	328.189	0.67876	0.179323	0.000153628	0.000585693
FBgn0086690	Plp	3772382	CG33957	17410.6	0.678651	0.143822	2.37e-06	1.26e-05
FBgn0032454	CG5787	34684	CG5787	317.954	0.675828	0.169029	6.38e-05	0.000266496
FBgn0038787	CG4360	42413	CG4360	594.121	0.675703	0.145622	3.48e-06	1.81e-05
FBgn0001247	Ide	40248	CG5517	2571.79	0.675506	0.152345	9.25e-06	4.52e-05
FBgn0004117	Tm2	41853	CG4843	75108.3	0.673959	0.143504	2.65e-06	1.4e-05
FBgn0036974	eRF1	40240	CG5605	2953.74	0.673871	0.135419	6.48e-07	3.78e-06
FBgn0061515	endos	39554	CG6513	595.708	0.672632	0.163102	3.72e-05	0.000162393
FBgn0051126	CG31126	326121	CG31126	378.684	0.668617	0.158565	2.48e-05	0.000112525
FBgn0025724	beta'COP	45757	CG6699	445.559	0.667781	0.168866	7.67e-05	0.000314335
FBgn0026741	mRpL18	36406	CG12373	591.075	0.667033	0.168873	7.82e-05	0.000319452
FBgn0033413	prel	35969	CG8806	840.03	0.664761	0.151272	1.11e-05	5.36e-05
FBgn0029723	Proc-R	31408	CG6986	637.018	0.664591	0.179636	0.000215895	0.000796548
FBgn0019949	Cdk9	37586	CG5179	233.32	0.66299	0.182342	0.00027693	0.000995722
FBgn0039120	Nup98-96	42816	CG10198	1068.83	0.660376	0.178621	0.00021809	0.000804102
FBgn0003082	phr	35735	CG11205	826.789	0.654107	0.132185	7.48e-07	4.31e-06
FBgn0035121	Tudor-SN	38045	CG7008	788.841	0.653914	0.166343	8.46e-05	0.000341901
FBgn0040070	Trx-2	34281	CG31884	1882.63	0.653702	0.147463	9.29e-06	4.54e-05
FBgn0260970	Ubr3	31713	CG42593	2411.21	0.653594	0.133673	1.01e-06	5.73e-06
FBgn0261565	Lmpt	39889	CG42679	59311.9	0.652663	0.173908	0.000174777	0.000656197
FBgn0026479	Drp1	33445	CG3210	286.401	0.652437	0.162806	6.14e-05	0.000257281
FBgn0037093	Cdk12	40385	CG7597	404.895	0.65209	0.158329	3.81e-05	0.000165734
FBgn0036020	CG8336	39121	CG8336	524.177	0.650766	0.177632	0.00024874	0.00090544
FBgn0028837	CSN6	42661	CG6932	265.957	0.650617	0.17826	0.000262417	0.00094982
FBgn0264906	lncRNA:CR44097	14462516	CR44097	674.556	0.64978	0.170154	0.00013412	0.000518961
FBgn0039145	CG6000	42851	CG6000	679.392	0.648613	0.170879	0.000147203	0.000564762
FBgn0035951	CG5068	39032	CG5068	403.966	0.648426	0.151644	1.9e-05	8.84e-05
FBgn0020762	Atet	33636	CG2969	839	0.648294	0.157596	3.89e-05	0.00016879
FBgn0037051	CG10565	40332	CG10565	2345.4	0.648076	0.143375	6.18e-06	3.12e-05
FBgn0037220	CG14641	40529	CG14641	331.77	0.647768	0.169329	0.000130513	0.000507353
FBgn0001280	janA	43569	CG7933	547.979	0.646545	0.154971	3.02e-05	0.000134584
FBgn0035207	Herc4	38151	CG9153	1491.66	0.636584	0.122181	1.89e-07	1.2e-06
FBgn0029789	PGAP1	31487	CG3160	320.104	0.634219	0.161089	8.25e-05	0.000334406
FBgn0000454	Dip-B	48450	CG9285	712.696	0.631337	0.135831	3.35e-06	1.75e-05
FBgn0033688	Prp8	36304	CG8877	531.242	0.625988	0.147907	2.31e-05	0.000105767
FBgn0033897	Rcd1	36560	CG8233	782.422	0.625851	0.172166	0.000277801	0.000998192
FBgn0033608	CG13220	36200	CG13220	1507.49	0.62491	0.157015	6.89e-05	0.000285735
FBgn0021818	NA	36952	CG6556	352.563	0.624867	0.157161	7.01e-05	0.000289795
FBgn0015778	rin	47998	CG9412	1204.69	0.623229	0.130383	1.75e-06	9.56e-06
FBgn0263352	Unr	38963	CG7015	1296.74	0.621322	0.130524	1.93e-06	1.04e-05
FBgn0024957	Irp-1B	41269	CG6342	1059.37	0.621017	0.146942	2.38e-05	0.000108409
FBgn0015218	eIF4E1	45525	CG4035	968.018	0.617133	0.123545	5.88e-07	3.44e-06
FBgn0031188	CG14613	33133	CG14613	562.751	0.616978	0.156055	7.7e-05	0.000315286
FBgn0025725	alphaCOP	38199	CG7961	496.243	0.616393	0.169046	0.000266031	0.000961301
FBgn0032744	Ttc19	35172	CG15173	1145.87	0.616222	0.139125	9.46e-06	4.61e-05
FBgn0037643	ScsbetaA	41067	CG11963	72315.7	0.612155	0.142394	1.72e-05	8.02e-05
FBgn0037822	CG14683	41278	CG14683	2997.57	0.607287	0.116472	1.85e-07	1.18e-06
FBgn0035205	Ctr9	38149	CG2469	1714.14	0.604432	0.164641	0.000241407	0.000881296
FBgn0003941	RpL40	33629	CG2960	6076.11	0.599711	0.125114	1.64e-06	9e-06
FBgn0036887	CG9231	40130	CG9231	4747.52	0.597265	0.13081	4.97e-06	2.53e-05
FBgn0035244	ABCB7	38193	CG7955	815.531	0.596226	0.133478	7.94e-06	3.93e-05
FBgn0039132	AP-1sigma	42835	CG5864	411.456	0.594061	0.156931	0.000153412	0.000585484
FBgn0028697	RpL15	3354918	CG17420	8433.58	0.589728	0.127849	3.97e-06	2.05e-05
FBgn0052425	CG32425	40273	CG32425	1392.09	0.586292	0.150419	9.71e-05	0.000387578
FBgn0012036	Aldh	34256	CG3752	14484.5	-0.585902	0.16107	0.000275236	0.00099094
FBgn0013981	His4r	41773	CG3379	2283.87	-0.58746	0.156034	0.000166585	0.000628263
FBgn0011455	ND-SGDH	46260	CG9762	18169.7	-0.587772	0.136269	1.61e-05	7.55e-05
FBgn0031683	CG4230	33743	CG4230	1321.94	-0.591207	0.123238	1.61e-06	8.85e-06
FBgn0031998	SLC5A11	34117	CG8451	710.526	-0.597929	0.15996	0.000185488	0.000694018
FBgn0000575	emc	38091	CG1007	392.124	-0.599477	0.150845	7.06e-05	0.000291687
FBgn0003557	Su(dx)	33379	CG4244	987.687	-0.599541	0.130675	4.47e-06	2.29e-05
FBgn0051729	CG31729	34736	CG31729	1496.5	-0.600955	0.130969	4.46e-06	2.29e-05
FBgn0040324	Ephrin	43799	CG1862	1263.75	-0.604181	0.154577	9.28e-05	0.000371298
FBgn0052103	SCaMC	39415	CG32103	1466.75	-0.60581	0.128858	2.58e-06	1.37e-05
FBgn0032482	Pect	34716	CG5547	1509.5	-0.605814	0.137359	1.03e-05	5.01e-05
FBgn0033028	hrm	35499	CG11665	582.044	-0.606449	0.145604	3.11e-05	0.000138367
FBgn0028699	Rh50	38589	CG7499	1255.07	-0.606601	0.151796	6.44e-05	0.000268718
FBgn0034248	CG14483	36995	CG14483	2872.31	-0.609086	0.158202	0.000118096	0.000463726
FBgn0051211	CG31211	41443	CG31211	1178.07	-0.610528	0.132373	3.99e-06	2.06e-05
FBgn0020309	crol	34592	CG14938	1964.16	-0.612369	0.149101	4.01e-05	0.000173438
FBgn0029935	CG4615	31656	CG4615	254.973	-0.612834	0.166572	0.000234067	0.000858929
FBgn0036365	cmb	39513	CG10732	872.025	-0.61301	0.161543	0.000147817	0.00056632
FBgn0021796	Tor	47396	CG5092	814.993	-0.614113	0.150256	4.37e-05	0.00018771
FBgn0037363	Atg17	40700	CG1347	1852.48	-0.617004	0.157796	9.22e-05	0.000369403
FBgn0033853	CG6145	36506	CG6145	591.853	-0.617256	0.146797	2.61e-05	0.000117776
FBgn0039600	CG1646	43399	CG1646	752.733	-0.619308	0.137808	6.99e-06	3.5e-05
FBgn0032223	GATAd	34395	CG5034	345.66	-0.62242	0.154314	5.5e-05	0.000232791
FBgn0050344	CG30344	246552	CG30344	737.496	-0.622425	0.160292	0.000103147	0.000409463
FBgn0000635	Fas2	31364	CG3665	753.002	-0.623243	0.133583	3.08e-06	1.61e-05
FBgn0032129	jp	34274	CG4405	9461.62	-0.623532	0.157964	7.9e-05	0.000322227
FBgn0085442	NKAIN	37979	CG34413	1599.35	-0.623973	0.16554	0.000163693	0.000619071
FBgn0040056	CG17698	4379919	CG17698	692.743	-0.624394	0.142325	1.15e-05	5.53e-05
FBgn0027581	CG6191	36513	CG6191	1582.14	-0.625523	0.162386	0.000117121	0.000460397
FBgn0033924	CG8613	36593	CG8613	3363.2	-0.627874	0.168071	0.000187144	0.000699251
FBgn0035204	CG2277	38148	CG2277	478.139	-0.630199	0.160684	8.78e-05	0.000353817
FBgn0266489	CG45088	19835563	CG45088	1534.1	-0.630455	0.162954	0.000109322	0.000432082
FBgn0003410	sina	39884	CG9949	449.535	-0.632841	0.157217	5.69e-05	0.000240397
FBgn0030581	CG14408	32407	CG14408	701.862	-0.633459	0.150167	2.46e-05	0.000111854
FBgn0037057	CG10512	40339	CG10512	339.558	-0.634282	0.168964	0.000174075	0.00065379
FBgn0001316	klar	38067	CG17046	1046.58	-0.63463	0.160615	7.77e-05	0.000317902
FBgn0263930	dally	39013	CG4974	1487.84	-0.638508	0.118939	7.95e-08	5.34e-07
FBgn0001234	lncRNA:Hsromega	3772547	CR31400	3785.99	-0.638772	0.141625	6.47e-06	3.25e-05
FBgn0028647	CG11902	43070	CG11902	500.271	-0.641207	0.168683	0.00014397	0.000554315
FBgn0264491	how	42596	CG10293	990.04	-0.64389	0.143866	7.62e-06	3.78e-05
FBgn0030872	Ucp4A	32764	CG6492	2806.73	-0.644403	0.16346	8.07e-05	0.000328093
FBgn0017578	Max	40095	CG9648	226.759	-0.647238	0.176612	0.000247582	0.000901527
FBgn0039959	NA	3355040	CG17514	1239.26	-0.647627	0.129635	5.86e-07	3.43e-06
FBgn0031759	lid	33837	CG9088	845.078	-0.650401	0.144922	7.19e-06	3.58e-05
FBgn0266557	kis	33185	CG3696	3714.09	-0.651277	0.16047	4.94e-05	0.000210452
FBgn0285955	cv-c	NA	NA	409.737	-0.651326	0.153515	2.21e-05	0.000101425
FBgn0036305	CG10984	39446	CG10984	302.528	-0.651382	0.168794	0.000113836	0.000448782
FBgn0037551	Arl8	40961	CG7891	744.093	-0.652628	0.166797	9.13e-05	0.000366169
FBgn0031232	CG11617	33183	CG11617	1846.48	-0.653061	0.158082	3.61e-05	0.000157871
FBgn0031698	Ncoa6	33761	CG14023	506.888	-0.653525	0.154933	2.46e-05	0.000111931
FBgn0039831	CG12054	43694	CG12054	1708.57	-0.657131	0.131512	5.83e-07	3.42e-06
FBgn0032209	Hand	34379	CG18144	219.329	-0.660593	0.180442	0.000251264	0.000913098
FBgn0015623	Cpr	33883	CG11567	1893.57	-0.669104	0.176461	0.000149566	0.000572212
FBgn0028953	CG14478	36964	CG14478	933.69	-0.669768	0.143462	3.03e-06	1.59e-05
FBgn0000273	Pka-C1	34284	CG4379	2501.09	-0.671123	0.132107	3.77e-07	2.29e-06
FBgn0086558	Ubi-p5E	326237	CG32744	9067.42	-0.671448	0.167469	6.09e-05	0.000255378
FBgn0001091	Gapdh1	35728	CG12055	139325	-0.671929	0.151292	8.94e-06	4.38e-05
FBgn0037720	CG8312	41163	CG8312	237.08	-0.673767	0.184581	0.000261983	0.000948565
FBgn0051158	Efa6	42665	CG31158	432.822	-0.675265	0.152417	9.41e-06	4.59e-05
FBgn0024251	bbx	3772670	CG1414	6296.64	-0.67629	0.17464	0.000107731	0.000426414
FBgn0024182	waw	3771960	CG1410	6247.37	-0.676523	0.173974	0.00010081	0.00040077
FBgn0034704	CG6758	37532	CG6758	256.39	-0.677285	0.168742	5.98e-05	0.00025099
FBgn0003415	skd	43906	CG9936	1285.63	-0.677653	0.175607	0.000113892	0.00044884
FBgn0036967	SCCRO4	40231	CG6597	1919.79	-0.678381	0.179325	0.000154964	0.000589754
FBgn0003301	rut	32406	CG9533	336.05	-0.678501	0.160145	2.27e-05	0.00010393
FBgn0037465	CG1105	40841	CG1105	560.617	-0.682156	0.180375	0.00015565	0.000591948
FBgn0266411	sima	43580	CG45051	1443.61	-0.682845	0.126389	6.56e-08	4.45e-07
FBgn0011274	Dif	35045	CG6794	253.537	-0.683008	0.184413	0.000212486	0.000785472
FBgn0036621	roq	39818	CG16807	1264.48	-0.684362	0.123234	2.8e-08	2.03e-07
FBgn0039026	CG7029	42703	CG7029	4099.4	-0.684685	0.135054	3.98e-07	2.4e-06
FBgn0262593	Shab	38352	CG43128	556.829	-0.686883	0.172949	7.14e-05	0.000294368
FBgn0004656	fs(1)h	31722	CG2252	1542.18	-0.687035	0.132602	2.2e-07	1.38e-06
FBgn0011705	rost	34222	CG9552	372.496	-0.687344	0.157456	1.27e-05	6.07e-05
FBgn0085412	kmr	5740131	CG34383	457.078	-0.688151	0.15755	1.25e-05	6.01e-05
FBgn0013272	Gp150	37549	CG5820	4792.68	-0.690373	0.114483	1.64e-09	1.42e-08
FBgn0082585	sprt	246397	CG30023	287.42	-0.693004	0.176508	8.63e-05	0.000348306
FBgn0037544	CG11035	40953	CG11035	1157.28	-0.693957	0.129053	7.56e-08	5.09e-07
FBgn0039936	Gyf	43842	CG11148	15725	-0.694302	0.135619	3.06e-07	1.89e-06
FBgn0038143	CG9813	41644	CG9813	255.29	-0.697837	0.18578	0.00017247	0.000648658
FBgn0011672	Mvl	42490	CG3671	704.299	-0.698313	0.160803	1.41e-05	6.69e-05
FBgn0283724	Girdin	NA	NA	282.763	-0.698639	0.171565	4.66e-05	0.000199405
FBgn0010825	Gug	46156	CG6964	1138.88	-0.699262	0.139597	5.47e-07	3.22e-06
FBgn0036448	mop	39610	CG9311	422.147	-0.700586	0.162586	1.64e-05	7.69e-05
FBgn0264357	SNF4Agamma	42515	CG17299	4290.29	-0.700655	0.121628	8.38e-09	6.52e-08
FBgn0032467	CG9934	34699	CG9934	4883.51	-0.700714	0.140244	5.84e-07	3.43e-06
FBgn0052850	CG32850	318246	CG32850	569.26	-0.702071	0.174684	5.84e-05	0.000245919
FBgn0039994	conu	3355133	CG17082	370.244	-0.702196	0.16992	3.59e-05	0.000157096
FBgn0266758	Esyt2	42929	CG6643	380.099	-0.703171	0.174778	5.74e-05	0.000242295
FBgn0038037	Cyp9f2	41520	CG11466	1536.98	-0.70469	0.132422	1.03e-07	6.8e-07
FBgn0026577	CG8677	35397	CG8677	632.326	-0.705195	0.175581	5.91e-05	0.00024851
FBgn0010213	Sod2	36878	CG8905	10108.5	-0.707823	0.157248	6.75e-06	3.39e-05
FBgn0013750	Arf51F	36699	CG8156	800.358	-0.708933	0.132628	9.03e-08	6e-07
FBgn0029893	CG14442	31609	CG14442	376.727	-0.710263	0.19277	0.000229149	0.000842306
FBgn0033465	NA	36031	CG12140	2635.24	-0.71167	0.1267	1.94e-08	1.45e-07
FBgn0261954	east	46006	CG4399	838.926	-0.713239	0.155038	4.22e-06	2.17e-05
FBgn0058263	MFS17	3354861	CG40263	353.705	-0.714609	0.173362	3.75e-05	0.000163631
FBgn0002931	net	45339	CG11450	555.547	-0.716753	0.169718	2.41e-05	0.000109714
FBgn0035285	CG12025	38246	CG12025	1376.64	-0.717113	0.11996	2.26e-09	1.91e-08
FBgn0035049	Mmp1	37949	CG4859	299.64	-0.717131	0.191243	0.000176952	0.000664134
FBgn0263077	CG43340	35698	CG43340	291.608	-0.717615	0.176384	4.73e-05	0.000202254
FBgn0013718	nuf	39572	CG33991	3424.61	-0.718434	0.150227	1.73e-06	9.46e-06
FBgn0026409	Mpcp2	39587	CG4994	2813.9	-0.720072	0.164209	1.16e-05	5.58e-05
FBgn0005616	msl-2	33565	CG3241	172.948	-0.720433	0.191468	0.000168096	0.00063352
FBgn0263456	nwk	39052	CG43479	224.813	-0.722311	0.179659	5.81e-05	0.000244981
FBgn0267488	Mcr	44071	CG7586	336.757	-0.725229	0.189556	0.000130279	0.000506988
FBgn0052521	CG32521	33098	CG32521	596.99	-0.726712	0.171278	2.21e-05	0.000101412
FBgn0034638	CG10433	37458	CG10433	524.072	-0.727507	0.149481	1.13e-06	6.37e-06
FBgn0259221	ATP8A	36488	CG42321	1097.28	-0.728815	0.145867	5.84e-07	3.43e-06
FBgn0031119	CG1812	33049	CG1812	227.09	-0.729093	0.181666	5.99e-05	0.000251276
FBgn0033915	CG8485	36579	CG8485	276.067	-0.730142	0.177255	3.8e-05	0.000165374
FBgn0022768	Pp2C1	31404	CG2984	166.15	-0.73021	0.195338	0.000185356	0.000693759
FBgn0004606	zfh1	43650	CG1322	419.905	-0.731341	0.196505	0.000197857	0.000736745
FBgn0027548	nito	35756	CG2910	252.922	-0.73221	0.194784	0.00017054	0.00064162
FBgn0015247	Diap2	36748	CG8293	1668.68	-0.732654	0.128299	1.13e-08	8.63e-08
FBgn0036927	Gabat	40188	CG7433	715.692	-0.734307	0.131435	2.31e-08	1.7e-07
FBgn0000546	EcR	35540	CG1765	304.467	-0.734526	0.174911	2.68e-05	0.000120377
FBgn0058160	CG40160	3354965	CG40160	292.762	-0.735965	0.167275	1.08e-05	5.24e-05
FBgn0086674	Tpst	32312	CG32632	226.714	-0.737002	0.193653	0.000141356	0.000545022
FBgn0036116	CG7888	39232	CG7888	403.116	-0.737548	0.182984	5.56e-05	0.000235316
FBgn0010328	woc	47249	CG5965	374.113	-0.738956	0.168028	1.09e-05	5.28e-05
FBgn0261238	Alh	40850	CG1070	262.608	-0.739183	0.18338	5.56e-05	0.000235178
FBgn0036958	CG17233	40220	CG17233	296.21	-0.741438	0.184128	5.66e-05	0.000239078
FBgn0020887	Su(z)12	48071	CG8013	235.381	-0.742106	0.193606	0.000126548	0.000493884
FBgn0039350	jigr1	43093	CG17383	267.751	-0.742215	0.172486	1.68e-05	7.89e-05
FBgn0016797	fz2	40090	CG9739	324.497	-0.743414	0.194926	0.000136826	0.000528306
FBgn0037098	Wnk	40391	CG7177	3654.69	-0.743997	0.159037	2.9e-06	1.52e-05
FBgn0013263	Trl	2768981	CG33261	1642.31	-0.74513	0.142075	1.57e-07	1.01e-06
FBgn0283472	S6k	38654	CG10539	1389.85	-0.745365	0.119436	4.36e-10	4.04e-09
FBgn0020415	Idgf2	34979	CG4475	994.968	-0.746158	0.155559	1.61e-06	8.88e-06
FBgn0039908	Asator	43794	CG11533	4664.01	-0.746514	0.158979	2.66e-06	1.41e-05
FBgn0004910	Eip63F-1	47878	CG15855	1505.58	-0.746967	0.17937	3.12e-05	0.000138575
FBgn0036501	CG7272	39670	CG7272	2389.8	-0.748346	0.164471	5.36e-06	2.72e-05
FBgn0015278	Pi3K68D	39329	CG11621	804.681	-0.74897	0.192758	0.000102103	0.000405616
FBgn0026533	Dek	47906	CG5935	681.485	-0.74917	0.165827	6.25e-06	3.15e-05
FBgn0030828	CG5162	32709	CG5162	350.409	-0.749661	0.201947	0.000205492	0.000762305
FBgn0029711	Usf	31384	CG17592	578.373	-0.750053	0.168117	8.14e-06	4.02e-05
FBgn0037240	Cont	40553	CG1084	455.083	-0.750898	0.163591	4.43e-06	2.27e-05
FBgn0015791	Rab14	34840	CG4212	813.977	-0.751722	0.189177	7.08e-05	0.000292186
FBgn0010053	Jheh1	251984	CG15101	313.742	-0.753489	0.2016	0.000185823	0.000695029
FBgn0040079	pkaap	34957	CG4132	686.483	-0.754189	0.151273	6.18e-07	3.6e-06
FBgn0031359	Rim2	33350	CG18317	6676.08	-0.754229	0.138215	4.84e-08	3.37e-07
FBgn0264490	Eip93F	44936	CG18389	640.714	-0.754574	0.196976	0.000127737	0.000497986
FBgn0285913	red	NA	NA	558.022	-0.754986	0.168794	7.72e-06	3.83e-05
FBgn0010389	htl	42160	CG7223	1006.35	-0.755604	0.193999	9.82e-05	0.000391426
FBgn0038331	Ccm3	41876	CG5073	771.659	-0.757161	0.141259	8.32e-08	5.57e-07
FBgn0001624	dlg1	32083	CG1725	3653.47	-0.757266	0.146474	2.34e-07	1.46e-06
FBgn0040397	CG3655	31056	CG3655	362.339	-0.759459	0.180919	2.7e-05	0.000121103
FBgn0011747	Ank	43770	CG1651	4079.34	-0.759971	0.149404	3.64e-07	2.22e-06
FBgn0261793	Trf2	31773	CG18009	1026.05	-0.760326	0.154499	8.6e-07	4.91e-06
FBgn0034246	Dcr-2	36993	CG6493	232.141	-0.761188	0.181434	2.72e-05	0.000122266
FBgn0005427	ewg	30975	CG3114	1011.36	-0.762051	0.185967	4.17e-05	0.000179976
FBgn0034585	Rbpn-5	37395	CG4030	293.495	-0.763264	0.168074	5.59e-06	2.83e-05
FBgn0260233	CG42507	8674092	CG42507	1051.5	-0.763977	0.135837	1.86e-08	1.39e-07
FBgn0013334	Sap47	41938	CG8884	1898.37	-0.765067	0.169459	6.34e-06	3.19e-05
FBgn0002723	Met	32114	CG1705	519.484	-0.76577	0.192577	7e-05	0.000289427
FBgn0039945	CG17159	5740147	CG17159	356.466	-0.765844	0.158558	1.36e-06	7.59e-06
FBgn0031571	bark	33604	CG3921	155.349	-0.766084	0.209426	0.000254171	0.000923048
FBgn0004507	GlyP	33386	CG7254	87618.4	-0.766431	0.124007	6.39e-10	5.79e-09
FBgn0263102	psq	36118	CG2368	2362.23	-0.766881	0.130011	3.67e-09	3.01e-08
FBgn0027556	CG4928	32682	CG4928	8797.58	-0.767298	0.133449	8.94e-09	6.93e-08
FBgn0016076	vri	33759	CG14029	1444.69	-0.767802	0.211094	0.000275564	0.000991464
FBgn0037877	CG6689	41345	CG6689	886.907	-0.767909	0.149298	2.7e-07	1.67e-06
FBgn0015513	mbc	42817	CG10379	706.636	-0.768577	0.149042	2.51e-07	1.56e-06
FBgn0036461	Zip71B	39626	CG10006	431.301	-0.769091	0.193424	7e-05	0.000289625
FBgn0000250	cact	34969	CG5848	1172.43	-0.769154	0.140185	4.1e-08	2.87e-07
FBgn0264607	CaMKII	43828	CG18069	7270.87	-0.769486	0.160237	1.57e-06	8.66e-06
FBgn0039977	CG17454	7354399	CG17454	1076.13	-0.770269	0.165853	3.41e-06	1.78e-05
FBgn0037780	ohgt	41230	CG3925	834.236	-0.770519	0.199128	0.00010907	0.000431244
FBgn0041092	tai	34242	CG13109	671.406	-0.770687	0.152218	4.13e-07	2.48e-06
FBgn0267795	Frl	39561	CG32138	342.781	-0.771029	0.203598	0.000152466	0.000582284
FBgn0050069	CG30069	36573	CG30069	581.84	-0.771673	0.172912	8.09e-06	4e-05
FBgn0086686	l(3)L1231	41776	CG7832	713.653	-0.772945	0.172762	7.68e-06	3.81e-05
FBgn0037963	Cad87A	41441	CG6977	169.389	-0.773402	0.204296	0.000153286	0.00058521
FBgn0010051	Itpr	40664	CG1063	839.032	-0.773654	0.127589	1.33e-09	1.17e-08
FBgn0260938	tay	32547	CG9056	549.103	-0.774341	0.141835	4.78e-08	3.33e-07
FBgn0039944	CG17162	5740457	CG17162	367.92	-0.77497	0.159566	1.19e-06	6.69e-06
FBgn0040283	SMC1	42853	CG6057	499.585	-0.775146	0.176649	1.14e-05	5.51e-05
FBgn0035625	Blimp-1	38638	CG5249	566.946	-0.775503	0.148754	1.86e-07	1.19e-06
FBgn0031969	pes	34087	CG7228	735.969	-0.775737	0.193441	6.07e-05	0.000254599
FBgn0032358	Ppt2	34564	CG4851	1581.89	-0.776327	0.20874	0.000199921	0.000744177
FBgn0259178	5PtaseI	326119	CG42283	345.025	-0.777317	0.1845	2.52e-05	0.00011421
FBgn0037935	CG6834	41409	CG6834	227.006	-0.777365	0.195159	6.8e-05	0.00028213
FBgn0035293	CG5687	38255	CG5687	396.632	-0.777621	0.168749	4.06e-06	2.09e-05
FBgn0083953	CG34117	4379851	CG34117	1227.39	-0.779591	0.192435	5.1e-05	0.000216762
FBgn0032986	CG3262	35452	CG3262	1332.38	-0.781424	0.179237	1.3e-05	6.22e-05
FBgn0053138	AGBE	326264	CG33138	4976.78	-0.782027	0.123943	2.8e-10	2.65e-09
FBgn0031081	Nep3	33005	CG9565	399.602	-0.782779	0.162876	1.54e-06	8.51e-06
FBgn0027111	miple1	38047	CG1221	171.997	-0.784441	0.199131	8.17e-05	0.000331582
FBgn0029820	CG16721	31520	CG16721	2136.02	-0.784979	0.200989	9.4e-05	0.000375603
FBgn0014163	fax	39826	CG4609	1781.7	-0.785226	0.207023	0.000148868	0.000569743
FBgn0262081	Csk	41398	CG42317	1038.01	-0.789209	0.129674	1.16e-09	1.02e-08
FBgn0259212	cno	40620	CG42312	572.594	-0.789468	0.145289	5.52e-08	3.79e-07
FBgn0001092	Gapdh2	32545	CG8893	40495.5	-0.789711	0.201504	8.89e-05	0.000357823
FBgn0035953	CG5087	39035	CG5087	677.906	-0.791924	0.174022	5.35e-06	2.72e-05
FBgn0265967	lncRNA:CR44754	19836162	CR44754	2440.97	-0.792878	0.20871	0.000145308	0.000559072
FBgn0035321	CG1275	38286	CG1275	1060.62	-0.792927	0.206248	0.000120779	0.000473408
FBgn0029155	Men-b	43936	CG5889	6752.96	-0.793125	0.167965	2.34e-06	1.24e-05
FBgn0001104	Galphai	38765	CG10060	127.883	-0.795725	0.210467	0.000156351	0.000594174
FBgn0026869	Thd1	43796	CG1981	5537.73	-0.797991	0.156051	3.16e-07	1.94e-06
FBgn0029067	Dd	33107	CG1696	477.916	-0.798123	0.174028	4.51e-06	2.31e-05
FBgn0025549	unc-119	31664	CG1659	146.594	-0.798805	0.210185	0.000144413	0.000555825
FBgn0031914	CG5973	34023	CG5973	293.229	-0.799388	0.207624	0.000118036	0.000463657
FBgn0029878	Pat1	31593	CG10695	1330.33	-0.801154	0.159368	4.98e-07	2.96e-06
FBgn0053170	CG33170	326267	CG33170	2803.6	-0.80194	0.15351	1.75e-07	1.12e-06
FBgn0262737	mub	40436	CG7437	4534.8	-0.802852	0.158322	3.96e-07	2.39e-06
FBgn0051769	CG31769	318934	CG31769	152.945	-0.803179	0.220892	0.000276827	0.00099568
FBgn0014184	Oda	36307	CG16747	27524.4	-0.803621	0.16223	7.29e-07	4.2e-06
FBgn0022764	Sin3A	36382	CG8815	2084.96	-0.803699	0.135233	2.8e-09	2.33e-08
FBgn0052758	Snx27	31493	CG32758	211.116	-0.803704	0.189514	2.23e-05	0.000102231
FBgn0011754	PhKgamma	32120	CG1830	8448.54	-0.803871	0.143163	1.96e-08	1.47e-07
FBgn0013763	Idgf6	36868	CG5210	977.023	-0.803937	0.148706	6.44e-08	4.37e-07
FBgn0039900	Syt7	43783	CG2381	228.888	-0.804996	0.216557	0.000201405	0.000748675
FBgn0032797	Hasp	35238	CG10186	338.388	-0.805351	0.187685	1.78e-05	8.29e-05
FBgn0014906	Hydr2	33532	CG3488	247.296	-0.805586	0.16896	1.86e-06	1.01e-05
FBgn0051992	gw	43808	CG31992	9811.44	-0.806372	0.171137	2.45e-06	1.31e-05
FBgn0283510	Pal1	NA	NA	202.582	-0.806584	0.209161	0.000115123	0.000453196
FBgn0031988	CG8668	34107	CG8668	606.512	-0.807014	0.169824	2.01e-06	1.09e-05
FBgn0001122	Galphao	36104	CG2204	297.558	-0.807595	0.203921	7.48e-05	0.000306859
FBgn0261934	dikar	38747	CG42799	882.382	-0.8084	0.158462	3.37e-07	2.06e-06
FBgn0027561	CG18659	35929	CG18659	920.89	-0.808414	0.158229	3.24e-07	1.98e-06
FBgn0003975	vg	36421	CG3830	1092.22	-0.808594	0.158367	3.29e-07	2.02e-06
FBgn0053178	CG33178	318913	CG33178	404.302	-0.808858	0.186029	1.37e-05	6.54e-05
FBgn0021764	sdk	31017	CG5227	193.051	-0.808908	0.205751	8.44e-05	0.000341488
FBgn0029866	CG3842	31576	CG3842	140.713	-0.809117	0.21076	0.000123515	0.00048274
FBgn0264962	Pcf11	36658	CG10228	4204.46	-0.809146	0.147313	3.96e-08	2.79e-07
FBgn0086784	stmA	35865	CG8739	944.483	-0.810057	0.135852	2.48e-09	2.09e-08
FBgn0003391	shg	37386	CG3722	150.15	-0.810261	0.209741	0.000111935	0.000441769
FBgn0262739	AGO1	36544	CG6671	1658.86	-0.81044	0.142607	1.32e-08	1.01e-07
FBgn0263782	Hmgcr	42803	CG10367	1005.79	-0.811011	0.18941	1.85e-05	8.63e-05
FBgn0035001	Slik	37893	CG4527	1330.72	-0.811925	0.14883	4.89e-08	3.39e-07
FBgn0031896	CG4502	34002	CG4502	427.641	-0.814337	0.197332	3.68e-05	0.00016086
FBgn0052133	Ptip	39552	CG32133	196.472	-0.814846	0.206852	8.17e-05	0.000331582
FBgn0037213	CG12581	40522	CG12581	171.476	-0.815091	0.222129	0.000243079	0.000886614
FBgn0000479	dnc	31309	CG32498	815.199	-0.815674	0.170778	1.79e-06	9.72e-06
FBgn0020493	Dad	42059	CG5201	958.999	-0.81657	0.184195	9.29e-06	4.54e-05
FBgn0034137	CG4945	36850	CG4945	1661.37	-0.816922	0.158545	2.57e-07	1.6e-06
FBgn0037261	CG9775	40576	CG9775	1884.25	-0.81722	0.133585	9.5e-10	8.44e-09
FBgn0013733	shot	36542	CG18076	6913.16	-0.818014	0.15274	8.53e-08	5.68e-07
FBgn0035766	eco	38812	CG8598	818.246	-0.819101	0.139845	4.71e-09	3.77e-08
FBgn0262582	cic	53560	CG43122	1155.24	-0.820172	0.142312	8.25e-09	6.43e-08
FBgn0035147	Gale	38076	CG12030	1219.48	-0.820672	0.153022	8.18e-08	5.48e-07
FBgn0001142	Gs1	33172	CG2718	693.61	-0.822767	0.190018	1.49e-05	7.07e-05
FBgn0259176	bun	34665	CG42281	5952.06	-0.822784	0.20698	7.03e-05	0.000290503
FBgn0003317	sax	35731	CG1891	620.004	-0.823098	0.157235	1.65e-07	1.06e-06
FBgn0032666	CG5758	35083	CG5758	970.584	-0.823485	0.148898	3.19e-08	2.3e-07
FBgn0259227	CG42327	41401	CG42327	582.229	-0.827771	0.150823	4.06e-08	2.85e-07
FBgn0027608	CG2082	40713	CG2082	473.801	-0.829003	0.19533	2.19e-05	0.000100897
FBgn0267849	Syx7	36173	CG5081	706.082	-0.829505	0.160125	2.21e-07	1.39e-06
FBgn0039269	veli	43003	CG7662	291.902	-0.829621	0.17682	2.71e-06	1.43e-05
FBgn0085434	NaCP60E	37981	CG34405	421.91	-0.82974	0.217219	0.000133538	0.000517262
FBgn0032156	CG13124	34310	CG13124	5320.34	-0.830888	0.133911	5.48e-10	5.02e-09
FBgn0032136	Apoltp	34283	CG15828	991.786	-0.831746	0.216508	0.000122212	0.000478506
FBgn0029167	Hml	39529	CG7002	1559.61	-0.834438	0.187229	8.32e-06	4.1e-05
FBgn0051140	CG31140	42836	CG31140	292.39	-0.834458	0.220524	0.000154339	0.00058768
FBgn0263027	CG43322	33984	CG43322	496.002	-0.834711	0.1598	1.76e-07	1.13e-06
FBgn0028371	jbug	43997	CG30092	1125.62	-0.83645	0.165799	4.54e-07	2.71e-06
FBgn0037468	CG1943	40844	CG1943	286.876	-0.836724	0.200423	2.98e-05	0.000133129
FBgn0031830	COX5B	33918	CG11015	26086	-0.837243	0.220619	0.000147661	0.000566121
FBgn0031228	ND-15	33179	CG11455	16273	-0.837372	0.140811	2.73e-09	2.28e-08
FBgn0026592	Fie	38452	CG1079	183.998	-0.837564	0.20893	6.1e-05	0.000255867
FBgn0261788	Ank2	38863	CG42734	2666.76	-0.838425	0.167499	5.57e-07	3.28e-06
FBgn0013684	ND5	19893549	CG34083	1.10964e+06	-0.838485	0.131782	1.98e-10	1.93e-09
FBgn0284227	CG46311	NA	NA	153.907	-0.841033	0.219721	0.000129334	0.000503672
FBgn0030274	Lint-1	32055	CG1908	1117.31	-0.841057	0.133259	2.76e-10	2.62e-09
FBgn0033010	Atf6	35480	CG3136	308.348	-0.843497	0.189312	8.37e-06	4.12e-05
FBgn0015615	SMC3	32627	CG9802	224.056	-0.843757	0.199288	2.3e-05	0.000105166
FBgn0003204	ras	43873	CG1799	1306.13	-0.84452	0.173158	1.08e-06	6.07e-06
FBgn0261552	ps	44258	CG42670	6545.22	-0.845103	0.149871	1.71e-08	1.28e-07
FBgn0000017	Abl	45821	CG4032	177.235	-0.845443	0.209993	5.67e-05	0.000239698
FBgn0003016	osp	34850	CG3479	249.237	-0.845472	0.221575	0.000135781	0.00052477
FBgn0000568	Eip75B	39999	CG8127	810.181	-0.846386	0.135081	3.71e-10	3.46e-09
FBgn0038318	CG6236	41857	CG6236	160.17	-0.846824	0.22873	0.000213662	0.000789113
FBgn0029737	CG6903	31423	CG6903	944.306	-0.847567	0.174554	1.2e-06	6.72e-06
FBgn0266549	lncRNA:CR45102	19835021	CR45102	360.954	-0.849246	0.183578	3.73e-06	1.93e-05
FBgn0036039	Naa60	39142	CG18177	372.339	-0.849275	0.206016	3.75e-05	0.000163484
FBgn0031424	VGlut	33427	CG9887	223.843	-0.850392	0.203752	3e-05	0.000133674
FBgn0030863	CG8188	32751	CG8188	702.551	-0.850708	0.169383	5.1e-07	3.03e-06
FBgn0086604	side-VIII	37310	CG12484	167.821	-0.850817	0.22246	0.000130993	0.000508674
FBgn0029092	ced-6	35971	CG11804	888.134	-0.851127	0.154617	3.7e-08	2.62e-07
FBgn0285917	sbb	NA	NA	307.15	-0.852907	0.175038	1.1e-06	6.2e-06
FBgn0027108	Inx2	31646	CG4590	587.558	-0.854003	0.2268	0.000166247	0.000627567
FBgn0031937	CG13795	34049	CG13795	250.193	-0.85438	0.208366	4.12e-05	0.000178172
FBgn0260005	wtrw	40931	CG31284	179.373	-0.85443	0.19909	1.77e-05	8.27e-05
FBgn0265523	Smr	32225	CG4013	346.353	-0.857318	0.19584	1.2e-05	5.76e-05
FBgn0026375	RhoGAPp190	32743	CG32555	414.653	-0.858616	0.153867	2.4e-08	1.76e-07
FBgn0036106	CG6409	39220	CG6409	174.751	-0.859183	0.235268	0.000260275	0.000943637
FBgn0085271	CG34242	5740417	CG34242	650.935	-0.86017	0.200193	1.73e-05	8.09e-05
FBgn0041789	Pax	35215	CG31794	1020.76	-0.861673	0.135932	2.31e-10	2.23e-09
FBgn0259239	CG42337	40335	CG42337	1808.7	-0.863021	0.181784	2.06e-06	1.11e-05
FBgn0000504	dsx	40940	CG11094	882.371	-0.86324	0.18645	3.66e-06	1.9e-05
FBgn0036059	nudE	39169	CG8104	1621.27	-0.864325	0.184207	2.7e-06	1.43e-05
FBgn0031995	CG8475	34114	CG8475	21716.6	-0.864846	0.181345	1.85e-06	1e-05
FBgn0001128	Gpdh1	33824	CG9042	78663.3	-0.865104	0.235939	0.00024576	0.000895194
FBgn0001145	Gs2	32087	CG1743	10641.1	-0.865199	0.156825	3.45e-08	2.46e-07
FBgn0266409	CG45049	42691	CG45049	975.187	-0.865842	0.147319	4.17e-09	3.37e-08
FBgn0037835	CG14687	41297	CG14687	292.519	-0.867558	0.171053	3.94e-07	2.38e-06
FBgn0031752	CG9044	33825	CG9044	2990.14	-0.871905	0.187616	3.36e-06	1.75e-05
FBgn0036975	CG5618	40241	CG5618	181.021	-0.872534	0.197898	1.04e-05	5.04e-05
FBgn0053554	Nipped-A	35483	CG33554	287.791	-0.87289	0.178101	9.53e-07	5.41e-06
FBgn0261794	kcc	37800	CG5594	721.404	-0.873017	0.194456	7.14e-06	3.56e-05
FBgn0029996	UbcE2H	31728	CG2257	5022.81	-0.87466	0.175309	6.06e-07	3.55e-06
FBgn0013342	nSyb	38196	CG17248	469.412	-0.874685	0.197097	9.09e-06	4.45e-05
FBgn0036666	TSG101	39881	CG9712	2134.67	-0.874846	0.13514	9.57e-11	9.67e-10
FBgn0052311	zormin	2769001	CG33484	8283.18	-0.875065	0.222838	8.6e-05	0.000347411
FBgn0013683	ND4L	19893552	CG34086	5839.06	-0.876036	0.169869	2.51e-07	1.56e-06
FBgn0039633	CG11873	43435	CG11873	341.43	-0.876195	0.203897	1.73e-05	8.08e-05
FBgn0028552	gammaSnap1	37842	CG3988	209.559	-0.878133	0.214932	4.4e-05	0.000188754
FBgn0011259	Sema1a	34192	CG18405	122.184	-0.879608	0.232458	0.000154365	0.00058768
FBgn0263397	Ih	36589	CG8585	321.459	-0.879699	0.164066	8.24e-08	5.51e-07
FBgn0010300	brat	35197	CG10719	113.792	-0.881284	0.228206	0.000112556	0.000443895
FBgn0026160	tna	39217	CG7958	478.1	-0.881308	0.152127	6.9e-09	5.43e-08
[truncated: 949 more rows]

## Sheet: Gene Ontology
	Biological Process Gene Ontology Term	Overlap	P-value	Adjusted P-value	Z-score	Combined Score	Genes
Upregulated Genes	translation (GO:0006412)	151/225	0.0000000000000000000000000000000000000000000000000000000000000000000000000000000000000000000000000000000000062644332958333088745974357041044175148792424909521772969225905020729608660498490528087374948653095444185195800237743108839551260698957651881678512629701473358086163457888800389010284397144261773967864347970182774694471333886955089195700856112533453459643138522966454573293049179483205080032…	0.00000000000000000000000000000000000000000000000000000000000000000000000000000000000000000000000000000001143259076489578893515185240459692411514244569412975165910819342554446480986384355747664241228324556243246738032788277028239455671568706491395013755522963992399379201982618174926972780589440075526173761184893771042388167786401028003940317408720808877082598942198643499068566597998142242431640625	-1.17784	290.744	CG33158;RpS24;RpS23;RpS9;eIF4G1;eEF2;RpS21;RpS20;RpS7;RpS8;RpS6;RpS29;pelo;RpS27;RpS26;CG8635;mRpL3;RpL27A;mRpL4;mRpL2;mIF2;HisRS;CG4679;RpL40;mRpL9;RpS13;RpS11;RpL36;RpL35;mRpS6;RpS18;mRpS2;RpS16;RpS15;RpLP0-like;mRpS31;mRpS30;RpL37a;CG15390;mRpL55;mRpL54;mRpS9;NHP2;CG4849;RpS3;RpS28b;RpL32;RpS2;RpL31;mRpS35;mRpS34;mRpS33;eIF4E1;eEF1gamma;CG7009;RpS3A;RpS19a;RpL4;RpL5;RpL3;RpS30;RpL8;RpL9;RpL6;R…
	cytoplasmic translation (GO:0002181)	73/107	3.52037e-53	3.21233e-50	-1.33346	161.053	RpS24;RpS23;RpS9;RpS21;RpS20;RpS7;RpS8;RpS6;RpL34a;RpL23A;RpL34b;RpS29;RpL35A;RpS27;RpS26;CG8635;RpL27A;mRpL2;RpL40;RpS13;RpS11;RpL36;RpL35;RpLP2;CG5220;RpS18;RpS16;RpS15;RpLP0-like;RpL7A;RpL37a;RpL18A;RpLP1;RpS3;RpLP0;RpS28b;RpL32;RpS2;RpL31;RpL28;RpL27;RpL26;RpL7-like;CG7009;RpS3A;eRF3;RpL37A;eRF1;RpL22;RpS19a;RpL21;RpL4;RpL5;RpL19;RpL18;RpL3;eIF4H1;RpL15;RpS30;RpL14;RpL13;RpL36A;RpL8;eIF3m;RpL…
	mitochondrial translation (GO:0032543)	62/94	6.04509e-44	3.67743e-41	-1.22686	122.09	mRpS18C;mRpL24;mRpL3;mRpL4;mRpS18B;mRpS18A;LeuRS-m;mRpL21;mRpL2;mIF2;HisRS;CG4679;mRpL9;mRpS6;mRpS2;mRpS31;mRpL15;mRpS30;mRpL13;mRpL12;CG15390;mRpL11;mRpL55;mRpL54;mRpS9;mEFG1;mRpS35;mRpL19;mRpS34;mRpS33;mRpL18;mRpL51;mRpL50;mEFTs;mEFTu2;mEFTu1;mRpS21;mRpL49;mRpL47;mRpL46;mRpL45;mRpL43;mRpS29;tko;mRpS28;mRpS26;mRpS25;mRpS24;mRpS23;mRpS22;GatB;mRpL41;mRpL40;CG6094;bonsai;mRpL39;mRpL38;mRpL37;mRpL3…
	peptide biosynthetic process (GO:0043043)	61/94	1.28758e-42	4.69965e-40	-1.49558	144.257	RpS23;eIF4G1;RpS20;RpS8;RpL34a;pelo;RpS27;mRpS18C;mRpL24;mRpL3;mRpL4;mRpS18B;mRpS18A;mRpL2;HBS1;RpL40;pix;mRpL9;mRpS6;mRpS2;RpLP0-like;RpL7A;mRpS31;mRpL15;mRpS30;mRpL13;mRpL12;mRpL11;mRpL55;mRpS9;NHP2;mRpS35;mRpL19;mRpS34;mRpS33;eIF4E1;eEF1alpha2;mRpL51;mRpS21;eRF3;mRpL43;mRpS29;tko;mRpS28;mRpS26;mRpS25;mRpS24;mRpS22;mRpL41;mRpL40;eIF3m;bonsai;mRpL39;mRpL38;mRpL37;RpS14b;RpS5a;RpS14a;mRpS17;mRpS1…
	mitochondrial gene expression (GO:0140053)	61/94	1.28758e-42	4.69965e-40	-1.38779	133.861	mRpS18C;mRpL24;mRpL3;mRpL4;mRpS18B;mRpS18A;LeuRS-m;mRpL21;mRpL2;mIF2;HisRS;CG4679;mRpL9;mRpS6;mRpS2;mRpS31;mRpL15;mRpS30;mRpL13;mRpL12;CG15390;mRpL11;mRpL55;mRpL54;mRpS9;mRpS35;mRpL19;mRpS34;mRpS33;mRpL18;mtTFB1;mtTFB2;mRpL51;mRpL50;mTerf5;mRpS21;mRpL49;mRpL47;mRpL46;mRpL45;PNPase;mRpL43;mRpS29;tko;mRpS28;mRpS26;mRpS25;mRpS24;mRpS23;mRpS22;GatB;mRpL41;mRpL40;bonsai;mRpL39;mRpL38;mRpL37;mRpL35;mRp…
	cellular macromolecule biosynthetic process (GO:0034645)	78/166	6.29371e-40	1.91434e-37	-1.40643	126.95	CG33158;RpS23;eIF4G1;eEF2;RfC4;RpS20;RpS8;RpL34a;pelo;RpS27;mRpS18C;mRpL24;mRpL3;mRpL4;mRpS18B;mRpS18A;mRpL2;HBS1;RpL40;pix;mRpL9;eEF1delta;Caf1-55;eEF1beta;mRpS6;mRpS2;RpLP0-like;RpL7A;mRpS31;mRpL15;mRpS30;mRpL13;mRpL12;mRpL11;mRpL55;mRpS9;NHP2;CG4849;mRpS35;mRpL19;mRpS34;DNApol-alpha180;mRpS33;eIF4E1;RecQ4;eEF1alpha2;eEF1gamma;Arp5;mRpL51;mEFTs;mEFTu2;mEFTu1;mRpS21;eRF3;mRpL43;mRpS29;tko;mRpS28…
	cellular protein metabolic process (GO:0044267)	68/132	3.2392e-38	8.44506e-36	-1.42734	123.212	RpS23;eIF4G1;RpS20;RpS8;RpL34a;pelo;RpS27;mRpS18C;mRpL24;mRpL3;mRpL4;mRpS18B;mRpS18A;mRpL2;HBS1;RpL40;pix;mRpL9;YME1L;Spase12;mRpS6;Culd;smt3;mRpS2;RpLP0-like;RpL7A;mRpS31;mRpL15;mRpS30;mRpL13;mRpL12;mRpL11;mRpL55;mRpS9;NHP2;mRpS35;mRpL19;mRpS34;mRpS33;eIF4E1;eEF1alpha2;Spase25;mRpL51;mRpS21;CG6512;eRF3;mRpL43;mRpS29;tko;mRpS28;mRpS26;mRpS25;mRpS24;mRpS22;g;mRpL41;mRpL40;eIF3m;bonsai;mRpL39;mRpL3…
	gene expression (GO:0010467)	74/164	1.96488e-36	4.48238e-34	-1.06282	87.3823	RpS23;eIF4G1;RpS20;Hpr1;RpS8;RpL34a;pelo;Hel25E;RpS27;mRpS18C;mRpL24;mRpL3;mRpL4;mRpS18B;mRpS18A;mRpL2;HBS1;Nup160;RpL40;pix;mRpL9;Caf1-55;mRpS6;mRpS2;RpLP0-like;RpL7A;mRpS31;mRpL15;mRpS30;mRpL13;mRpL12;mRpL11;mRpL55;mRpS9;NHP2;mRpS35;mRpL19;mRpS34;mRpS33;eIF4E1;CG1827;eEF1alpha2;Arp5;mRpL51;mago;mRpS21;Nup107;eRF3;Cbp80;tsu;mRpL43;mRpS29;tko;mRpS28;mRpS26;mRpS25;mRpS24;mRpS22;mRpL41;mRpL40;eIF3m…
	tRNA aminoacylation for protein translation (GO:0006418)	33/41	1.11883e-28	2.26874e-26	-2.16981	139.649	LysRS;SerRS;TrpRS;CysRS-m;SerRS-m;GluRS-m;GlyRS;ThrRS;MetRS;GlnRS;AsnRS;ValRS-m;AspRS;LeuRS-m;DNApol-gamma35;HisRS;AsnRS-m;LeuRS;GluProRS;GatB;AlaRS-m;ValRS;AIMP1;mRpL39;AlaRS;alpha-PheRS;IleRS;beta-PheRS;TyrRS;Slimp;TyrRS-m;AspRS-m;ArgRS
	proteasomal protein catabolic process (GO:0010498)	45/94	5.38061e-24	9.81962e-22	-1.96265	105.157	Rpn6;Rpn7;CG30382;Rpn5;Rpn2;Rpn3;Rpt6;Nedd4;Rpn1;Rpn11;Rpn12;Rpt6R;Rpn13;pic;Prosbeta6;Rpn8;Rpn9;Prosbeta7;CG9945;Rpn10;Pomp;Usp5;Rpt3R;Plap;Prosbeta4;Prosbeta5;Sem1;Prosalpha1;Prosbeta2;Prosalpha2;Uch-L5;p47;Prosbeta3;Prosalpha3;Prosalpha4;Prosalpha5;Prosbeta1;Prosalpha6;Prosalpha7;Rpt4;Rpt5;Rpt2;Rpt3;Ube3a;Rpt1
Downregulated Genes	imaginal disc-derived wing morphogenesis (GO:0007476)	58/240	2.22182e-19	4.297e-16	-1.1511	49.4407	jing;SMC3;Trl;mthl1;Gug;net;fng;ed;Dd;CG6191;crol;cv-d;corto;Hs6st;cv-c;fru;vri;tay;Egfr;vg;shg;Pal1;shn;cmb;emc;qua;cic;fog;Pka-C1;Pka-C3;Smox;Su(dx);Cbl;N;psq;Wnt6;sd;kis;EcR;by;lgs;tkv;babo;d;cg;Dad;Fhos;ck;sax;ct;dally;sbb;spen;sfl;rho;Zyx;salm;osa
	chemical synaptic transmission (GO:0007268)	44/154	5.62663e-18	5.44095e-15	-1.10143	43.7476	CG1909;Pink1;stnB;nwk;Shal;Abl;kcc;rut;Grip;dnc;fusl;lap;Eaat1;Rdl;spartin;dlg1;tkv;nAChRbeta1;Srpk79D;brp;Rbp;Oamb;cpo;stmA;Syt1;apt;Atpalpha;VGlut;cv-c;stj;nAChRalpha7;cpx;Slob;SERCA;svp;Frq1;Shab;CaMKII;Pgk;Neto;Sap47;comt;CG11155;VAChT
	regulation of transcription from RNA polymerase II promoter (GO:0006357)	98/630	4.73664e-17	3.05355e-14	-1.03853	39.0371	jigr1;CG16779;mamo;csw;jing;skd;Adf1;dar1;CG12054;lin-52;dlg1;MED1;Oamb;apt;CG12605;ftz-f1;DOR;fru;CG3630;sty;Smr;Atf3;CG12236;Max;simj;Coop;N;sd;pros;slbo;EcR;FoxL1;Sox14;key;sima;sr;Mef2;Dif;ci;Myd88;ct;CG6689;esc;cwo;CG10631;dl;woc;ush;Trf2;CG42741;Trl;Dsp1;lin;CG8677;Antp;CG8312;tim;net;tai;mip120;crol;CG12769;trh;vvl;vg;CrebB;Neto;shn;emc;onecut;cic;Met;CtBP;fog;Eip75B;dsx;zfh1;Ada1-1;NFAT;p…
	cell morphogenesis involved in neuron differentiation (GO:0048667)	40/160	2.60575e-14	1.25988e-11	-0.970408	30.3529	fs(1)h;Nrg;Smox;AMPKalpha;futsch;S6k;Abl;sick;SMC1;put;shot;CG9705;pros;EcR;Actbeta;Bsg;baz;Sox14;nudE;Fas2;fax;robo1;kay;babo;ftz-f1;ci;fru;vvl;Hand;ct;sli;dally;Sema1a;shg;Tor;rho;shn;cwo;Dcr-1;Girdin
	imaginal disc development (GO:0007444)	37/140	3.71383e-14	1.43651e-11	-1.10627	34.2105	Nrg;noc;Pp2B-14D;Pax;csw;dsx;N;Dsp1;lin;sd;Irk2;Irk3;Awh;Wnk;CG13366;Cyp9f2;CG30069;tkv;kay;d;Sin3A;Idgf1;ci;Dad;Idgf4;Idgf2;Egfr;Idgf6;vg;dally;ewg;Invadolysin;elB;pyd;lama;CG2767;CtBP
	axonogenesis (GO:0007409)	46/212	8.756e-14	2.82235e-11	-1.08064	32.4911	Frl;Nrg;Smox;jeb;futsch;mys;egh;ago;jing;Abl;sick;N;put;shot;tutl;rut;pros;kis;Wnk;dnc;Fas1;nudE;daw;fax;tai;robo1;fz2;babo;Ephrin;ras;Ank2;brat;sli;dally;Sema1a;sbb;spen;shg;Tig;Sh;rho;CG13531;Pak;gukh;uzip;fog
	open tracheal system development (GO:0007424)	38/155	2.24499e-13	6.20258e-11	-1.20398	35.0657	Ptp4E;TSG101;noc;mys;csw;jing;N;put;shot;dap;bark;baz;Mipp1;grh;robo1;tkv;sr;apt;Mmp1;Hs6st;cv-c;stumps;trh;vri;vvl;Egfr;ct;sli;nrv2;shg;sfl;rho;Zyx;sty;elB;pyd;salm;Vha26
	wing disc pattern formation (GO:0035222)	26/76	3.23331e-13	7.81653e-11	-1.34545	38.6953	nito;Su(dx);skd;N;CG14073;tkv;fng;CG1943;ci;tara;Cow;sax;Nipped-A;gammaSnap1;Egfr;vg;dally;sbb;spen;Mpcp2;cbt;shn;CG11399;osa;cic;nuf
	nervous system development (GO:0007399)	49/246	4.27803e-13	9.19301e-11	-1.08543	30.9133	Su(z)12;jing;sick;Adf1;Doa;baz;CG15765;dlg1;apt;Gs2;fru;vvl;Egfr;Sema1a;shg;shn;emc;pbl;fog;Atf3;unc-119;Ptp4E;olf186-F;futsch;mys;repo;Abl;zfh1;N;Alp4;pros;EcR;grh;sr;mnb;htl;cact;Ephrin;Sin3A;Gad1;Blimp-1;mbc;ct;spen;ewg;AGO1;rho;cwo;bun
	negative regulation of transcription from RNA polymerase II promoter (GO:0000122)	42/192	7.87223e-13	1.52249e-10	-1.17356	32.7074	Eip75B;CG10631;CG12236;Max;simj;dl;jing;ush;zfh1;Coop;N;CG42741;Dsp1;dar1;Mnt;pros;CG1620;kis;EcR;Antp;CG17568;tim;CG32767;lin-52;net;dlg1;mip120;Dif;Oamb;Sin3A;CG12605;Blimp-1;ct;sbb;esc;cbt;shn;Smr;cwo;emc;cic;CtBP
