# Supplementary material for: M1BP is an essential transcriptional activator of oxidative metabolism during Drosophila development
Source: Nat Commun. 2023 Jun 2;14:3187. doi: 10.1038/s41467-023-38986-5 (PMC10238438; doi:10.1038/s41467-023-38986-5)
Supplement: Supplementary file 9 — Supplementary Data 6 [file 41467_2023_38986_MOESM9_ESM.xlsx]

## Sheet: Supplementary Table 1
Supplementary data 6. Differential gene expression of mitochondrial DNA-encoded genes
Flybase ID	Symbol	Role	DGE myoblasts		DGE 48h APF DLM		DGE 64h APF DLM		DGE Adult DLM
			log2FoldChange	padj	log2FoldChange	padj	log2FoldChange	padj	log2FoldChange	padj
FBgn0013672	ATP6	COMPLEXE V	-0.137285	0.857857	-0.610203	0.0362986	-0.802041	0.294042	-0.118661	0.622025
FBgn0013673	ATP8	COMPLEXE V	0.0458094	0.949208	2.03671	1.19161e-06	-0.0353277	0.976288	-0.425172	0.0605754
FBgn0013674	COX1	COMPLEXE IV	-0.141608	0.577444	-0.371299	0.3864	-1.05979	0.0875159	-0.493517	0.00309655
FBgn0013675	COX2	COMPLEXE IV	0.0581217	0.831975	-0.269958	0.408915	-0.757239	0.281692	-0.0844442	0.651036
FBgn0013676	COX3	COMPLEXE IV	-0.163929	0.726429	-0.309126	0.504525	-1.23158	0.0567352	-0.537687	0.000124818
FBgn0013678	CYTB	COMPLEXE III	-0.177583	0.753857	-1.1789	9.28786e-06	-1.28906	0.0572483	-0.534932	0.00413098
FBgn0013679	ND1	COMPLEXE I	0.0760307	0.835923	-0.271931	0.474668	-0.731714	0.362423	-0.365071	0.0277221
FBgn0013680	ND2	COMPLEXE I	0.32559	0.635994	-0.168604	0.451046	-0.497425	0.500315	1.49564	1.26e-05
FBgn0013681	ND3	COMPLEXE I	-0.036304	0.950344	-0.309257	0.501998	0.682459	0.402742	1.20832	1.41e-13
FBgn0013683	ND4L	COMPLEXE I	0.172132	0.770654	-1.88959	3.03988e-10	0.710085	0.495918	-0.876036	1.56e-06
FBgn0013684	ND5	COMPLEXE I	-0.119494	0.884478	-0.922426	0.00692392	-0.894397	0.209142	-0.838485	1.93e-09
FBgn0013685	ND6	COMPLEXE I	0.105254	0.922616	-0.378278	0.172141	-0.59551	0.470514	0.864115	2.48e-07
FBgn0262952	ND4	COMPLEXE I	NA	NA	NA	NA	NA	NA	-0.560532	0.0019591
FBgn0013686	lrRNA	ribosome	0.0317931	0.932501	-1.1436	7.60168e-09	-1.57994	0.00288607	-1.96598	2.88e-26
FBgn0013688	srRNA	ribosome	0.369101	0.626634	2.20191	6.10659e-31	3.8824	1.18581e-15	-3.16348	1.23e-175
FBgn0013689	trnA	tRNA	-0.223113	NA	1.17553	0.165349	3.19289	0.001156	2.38857	8.13e-29
FBgn0013690	trnC	tRNA	-0.154756	0.939467	1.52087	0.00231668	1.30034	0.00409314	3.40835	1.56e-16
FBgn0013691	trnD	tRNA	-0.751455	NA	4.02331	1.69376e-12	3.85146	8.32979e-21	-0.453508	0.073358
FBgn0013692	trnE	tRNA	NA	NA	-0.303467	NA	4.02187	NA	0.795518	0.319592
FBgn0013693	trnF	tRNA	NA	NA	-1.25169	0.224365	-0.622017	0.58899	-1.45484	5.06e-05
FBgn0013694	trnG	tRNA	-0.548274	0.686413	-0.0354049	0.955158	0.519189	0.524022	-0.199338	0.500154
FBgn0013695	trnH	tRNA	0.609802	NA	0.717556	0.637804	-0.338428	0.801919	-1.51207	1.73e-15
FBgn0013696	trnI	tRNA	0.955036	NA	1.0551	NA	-0.239157	NA	2.95728	9.93e-06
FBgn0013697	trnK	tRNA	-0.0809414	0.898972	1.26969	0.000637741	0.763392	0.0473085	-0.35421	0.331469
FBgn0013698	trnL2	tRNA	-0.0417874	0.957126	0.521256	0.00916226	-0.13828	0.723744	-1.80128	3.54e-08
FBgn0013699	trnL1	tRNA	-0.476904	NA	1.58269	0.00248241	1.09938	0.0810696	2.00327	1.59e-14
FBgn0013700	trnM	tRNA	0.0847208	NA	-3.01543	0.01001	-0.313681	0.814828	0.64726	0.051394
FBgn0013701	trnN	tRNA	-0.505398	NA	-0.00778241	0.99588	2.48548	4.77083e-06	1.58029	1.6e-06
FBgn0013702	trnP	tRNA	-0.377669	NA	2.22276	0.00501111	0.851917	0.408792	3.61759	2.82e-11
FBgn0013703	trnQ	tRNA	1.91633	NA	1.81791	NA	1.43885	NA	-0.564197	0.217627
FBgn0013704	trnR	tRNA	0.491333	NA	0.949795	0.313382	3.65152	2.22425e-14	1.65754	7.65e-12
FBgn0013705	trnS2	tRNA	-1.59705	NA	0.19954	0.848314	2.39455	3.68472e-05	1.67543	1.15e-06
FBgn0013706	trnS1	tRNA	0.00891031	NA	-1.45578	1.2418e-05	-0.965828	0.0173461	-1.0408	0.000520972
FBgn0013707	trnT	tRNA	-0.0868049	NA	1.52006	0.181687	1.4291	0.17855	1.00736	0.00321838
FBgn0013708	trnV	tRNA	0.0201268	0.990856	8.05254	7.235e-152	7.57623	1.9281e-158	2.02204	2e-20
FBgn0013709	trnW	tRNA	-0.581941	NA	0.985684	0.231688	1.25055	0.0228892	4.8491	3.19e-101
FBgn0013710	trnY	tRNA	-0.289201	0.743839	1.04107	0.00872342	1.89222	0.000134762	3.65606	3.32e-30
