# Supplementary material for: M1BP is an essential transcriptional activator of oxidative metabolism during Drosophila development
Source: Nat Commun. 2023 Jun 2;14:3187. doi: 10.1038/s41467-023-38986-5 (PMC10238438; doi:10.1038/s41467-023-38986-5)
Supplement: Supplementary file 10 — Supplementary Data 7 [file 41467_2023_38986_MOESM10_ESM.xlsx]

## Sheet: Supplementary Data 7
Supplementary data 7. Identification of transcription factor binding sites in promoters of nuclear-encoded OXPHOS complex components
Tab name	Description
Summary	Summary table of the presence (1) or absence (0) of transcription factor PWMs on Oxphos gene promoters
TF PWMs	Position weight matrices and DNA logos of sequence-specific transcription factors used to scan OXPHOS promoter sequences
M1BP	FIMO-discovered Drosophila M1BP PWM locations in promoters of nuclear-encoded Drosophila OXPHOS complex structural units
MEF2A	FIMO-discovered Human MEF2A (Drosophila Mef2) PWM locations in promoters of nuclear-encoded Drosophila OXPHOS complex structural units
E2F1	FIMO-discovered Human E2F1(Drosophila E2f1) PWM locations in promoters of nuclear-encoded Drosophila OXPHOS complex structural units
CREB1	FIMO-discovered Human CREB1 (Drosophila CrebB) PWM locations in promoters of nuclear-encoded Drosophila OXPHOS complex structural units
NRF1	FIMO-discovered Human NRF1 (Drosophila ewg) PWM locations in promoters of nuclear-encoded Drosophila OXPHOS complex structural units
GABPA	FIMO-discovered Human GABPA (Drosophila Ets97D) PWM locations in promoters of nuclear-encoded Drosophila OXPHOS complex structural units
Pho	FIMO-discovered Drosophila Pho PWM locations in promoters of nuclear-encoded Drosophila OXPHOS complex structural units
cnc	FIMO-discovered Drosophila cnc PWM locations in promoters of nuclear-encoded Drosophila OXPHOS complex structural units
Sp1	FIMO-discovered Human SP1 (Drosophila Sp1) PWM locations in promoters of nuclear-encoded Drosophila OXPHOS complex structural units
Essrg	FIMO-discovered Mouse Essrg (Drosophila ERR) PWM locations in promoters of nuclear-encoded Drosophila OXPHOS complex structural units
Promoter sequences scanned	FASTA nucleotide sequences of the promoters of nuclear-encoded Drosophila OXPHOS complex structural units used to find individual motif occurrences

## Sheet: Summary
Oxphos gene promoter	M1BP	MEF2A	E2F1	CREB1	NRF1	GABPA	Pho	cnc	SP1	Essrg
FBgn0001989::chr2L:15751027-15751328	1	1	1	1	0	0	1	0	0	1
FBgn0002021::chr2L:19051561-19051862	0	1	0	0	0	1	0	0	0	0
FBgn0002354::chr3R:13030662-13030963	1	1	0	1	0	0	1	0	0	1
FBgn0010217::chr4:1031233-1031534	0	1	1	0	1	1	0	1	0	0
FBgn0010612::chr2L:10976348-10976649	0	1	0	0	1	0	0	0	0	0
FBgn0011211::chr2R:22798848-22799149	1	1	0	1	1	1	1	0	1	0
FBgn0011227::chr2R:12757478-12757779	1	0	0	0	1	0	0	0	1	0
FBgn0011361::chr3L:1329698-1329999	1	1	0	0	1	0	0	0	0	0
FBgn0011455::chr3L:12138533-12138834	0	1	0	0	0	0	0	1	1	0
FBgn0011476::chr3R:15278617-15278918	1	1	1	1	1	0	0	1	0	0
FBgn0014028::chr2R:6807375-6807676	1	1	1	0	1	1	1	1	0	0
FBgn0014391::chrX:15849207-15849508	1	1	1	0	0	1	0	0	1	0
FBgn0015031::chr2L:5326976-5327277	0	1	0	1	0	1	0	0	0	0
FBgn0016119::chr3R:23356013-23356314	0	1	0	0	0	0	1	0	0	0
FBgn0016120::chr3R:19094749-19095050	1	1	0	0	1	0	1	1	1	0
FBgn0016691::chr3R:15265340-15265641	1	1	0	0	0	0	0	0	0	0
FBgn0017566::chrX:8251636-8251937	1	1	0	0	0	0	1	0	1	1
FBgn0017567::chr3R:15837066-15837367	0	1	0	1	0	0	0	1	0	0
FBgn0019624::chr3R:11819108-11819409	1	1	0	1	0	0	0	0	1	1
FBgn0019644::chr3L:9729748-9730049	1	1	0	0	0	0	0	0	0	0
FBgn0019957::chr3R:22027458-22027759	0	1	0	0	0	0	0	0	0	0
FBgn0020235::chr3R:29749112-29749413	0	1	1	0	0	1	0	1	1	0
FBgn0021856::chr2L:21260917-21261218	1	1	0	1	1	1	0	0	1	1
FBgn0021906::chr2L:1614109-1614410	1	1	0	1	0	0	1	1	0	0
FBgn0021967::chr2L:3465906-3466207	1	1	0	1	0	0	0	1	1	0
FBgn0022344::chr3R:16614340-16614641	0	1	1	1	1	1	1	1	0	0
FBgn0025839::chrX:2172275-2172576	0	1	0	0	0	1	1	0	0	0
FBgn0027615::chr3L:10886420-10886721	0	1	0	0	0	0	0	0	1	1
FBgn0027785::chr3R:19027117-19027418	1	1	0	0	1	0	1	0	1	0
FBgn0028342::chrX:10212719-10213020	1	1	0	0	0	0	0	0	0	0
FBgn0028844::chr2L:14450871-14451172	0	0	0	0	0	0	0	0	0	0
FBgn0029117::chr3L:6958095-6958396	1	1	0	1	0	1	0	1	0	0
FBgn0029868::chrX:6350350-6350651	1	1	0	0	0	1	0	0	1	0
FBgn0029888::chrX:6679067-6679368	1	1	0	0	0	1	1	1	1	0
FBgn0029971::chrX:7893747-7894048	1	1	0	1	0	0	1	0	0	0
FBgn0030292::chrX:11349747-11350048	1	1	0	0	0	0	1	0	0	0
FBgn0030352::chrX:11891481-11891782	1	1	0	1	0	0	1	1	0	1
FBgn0030605::chrX:15063482-15063783	1	1	0	0	0	0	0	1	1	0
FBgn0030610::chrX:15084648-15084949	0	1	0	0	0	0	1	1	0	0
FBgn0030718::chrX:15986757-15987058	1	1	0	1	0	0	0	0	0	1
FBgn0030733::chrX:16286037-16286338	1	1	0	1	0	0	0	0	0	0
FBgn0030853::chrX:17631838-17632139	1	0	0	1	1	0	0	1	0	0
FBgn0031021::chrX:19492170-19492471	1	1	0	0	1	0	0	1	1	0
FBgn0031066::chrX:19744284-19744585	0	0	0	0	1	0	0	0	1	0
FBgn0031228::chr2L:114475-114776	1	1	0	0	0	0	1	1	0	0
FBgn0031247::chr2L:292168-292469	1	1	0	0	0	0	0	0	0	0
FBgn0031436::chr2L:2580121-2580422	1	1	1	0	0	0	1	0	0	0
FBgn0031505::chr2L:3145797-3146098	0	1	0	1	0	0	0	0	0	1
FBgn0031684::chr2L:5100237-5100538	1	1	0	1	1	0	0	0	0	0
FBgn0031771::chr2L:6062706-6063007	1	0	0	0	0	0	0	0	0	1
FBgn0031830::chr2L:6557549-6557850	1	1	0	0	0	0	0	1	0	0
FBgn0031971::chr2L:7998618-7998919	1	1	0	0	0	0	0	1	0	0
FBgn0032033::chr2L:8382756-8383057	1	0	0	1	0	0	0	1	0	0
FBgn0032195::chr2L:10222406-10222707	1	1	0	0	0	0	0	0	0	1
FBgn0032205::chr2L:10268621-10268922	1	1	0	0	0	0	0	0	0	0
FBgn0032222::chr2L:10331220-10331521	1	1	0	0	0	0	0	1	0	0
FBgn0032511::chr2L:13371059-13371360	1	1	0	0	0	0	0	0	0	0
FBgn0032595::chr2L:16730988-16731289	1	1	0	0	1	0	0	1	0	1
FBgn0032644::chr2L:17484250-17484551	1	1	1	0	0	1	1	1	0	0
FBgn0032744::chr2L:19045097-19045398	0	1	0	1	0	1	1	0	1	0
FBgn0032833::chr2L:19958462-19958763	1	1	0	1	0	1	0	0	0	1
FBgn0032986::chr2L:22239665-22239966	0	1	1	0	0	0	0	1	0	0
FBgn0033093::chr2R:6693179-6693480	0	1	0	0	0	1	0	0	0	0
FBgn0033274::chr2R:8173562-8173863	0	1	1	0	0	1	1	0	1	1
FBgn0033523::chr2R:10437331-10437632	1	1	0	0	0	0	0	1	0	0
FBgn0033570::chr2R:10897834-10898135	1	1	0	1	0	0	0	0	0	0
FBgn0033891::chr2R:13983144-13983445	1	1	1	1	1	0	1	0	0	1
FBgn0033961::chr2R:14756265-14756566	1	1	0	0	1	0	1	1	0	0
FBgn0034081::chr2R:16149744-16150045	0	1	1	0	0	0	0	0	0	0
FBgn0034245::chr2R:17572733-17573034	1	1	0	1	0	0	0	0	0	0
FBgn0034248::chr2R:17586243-17586544	0	1	0	0	0	0	1	1	0	0
FBgn0034576::chr2R:21024827-21025128	0	1	0	1	1	0	0	1	0	1
FBgn0034578::chr2R:21060496-21060797	0	1	0	1	0	0	1	1	1	0
FBgn0034645::chr2R:21657827-21658128	0	1	1	0	0	0	0	1	0	0
FBgn0034877::chr2R:23547988-23548289	0	1	1	0	0	0	1	1	0	0
FBgn0034919::chr2R:23865163-23865464	1	1	0	0	1	1	1	0	0	1
FBgn0034938::chr2R:23953997-23954298	1	1	0	1	1	0	1	1	0	1
FBgn0035032::chr2R:24599770-24600071	1	0	0	1	0	1	1	1	0	0
FBgn0035046::chr2R:24664147-24664448	1	1	0	1	1	0	0	1	0	0
FBgn0035600::chr3L:5359960-5360261	1	1	0	0	0	1	0	1	1	0
FBgn0035805::chr3L:7641597-7641898	1	1	1	0	0	1	0	0	0	0
FBgn0035960::chr3L:9072854-9073155	1	1	0	1	0	1	1	0	0	0
FBgn0036728::chr3L:17474510-17474811	0	1	0	0	1	1	1	1	0	0
FBgn0037001::chr3L:20491831-20492132	1	1	0	0	0	0	0	0	0	0
FBgn0037777::chr3R:10045491-10045792	0	0	1	0	1	1	1	0	0	0
FBgn0037873::chr3R:11209798-11210099	1	1	0	0	0	0	1	1	0	0
FBgn0037880::chr3R:11226511-11226812	0	1	0	0	0	1	0	0	0	0
FBgn0037890::chr3R:11243948-11244249	1	1	1	0	0	0	1	0	0	1
FBgn0038224::chr3R:14326696-14326997	0	1	0	0	0	0	0	0	0	0
FBgn0038271::chr3R:14889980-14890281	1	1	1	0	1	1	1	1	0	0
FBgn0038437::chr3R:16482401-16482702	0	1	1	1	1	1	0	1	0	1
FBgn0039112::chr3R:23760549-23760850	0	1	0	0	0	0	1	0	0	0
FBgn0039689::chr3R:29736714-29737015	0	0	0	1	1	0	0	0	1	0
FBgn0039830::chr3R:31219579-31219880	1	1	1	0	0	0	1	1	0	1
FBgn0039909::chr4:571503-571804	0	1	0	0	0	0	0	1	0	1
FBgn0040529::chr3R:8340992-8341293	0	1	0	0	1	0	0	0	0	0
FBgn0040705::chr2L:4454375-4454676	1	1	0	1	0	0	1	0	0	0
FBgn0040715::chr2L:2217195-2217496	0	1	1	0	1	0	1	0	0	0
FBgn0040751::chr2R:14157437-14157738	0	0	0	1	0	0	1	1	1	0
FBgn0040773::chr2R:10048102-10048403	1	0	0	0	1	1	0	0	1	1
FBgn0047038::chr3L:10694057-10694358	1	1	1	0	0	0	0	1	0	0
FBgn0051648::chr2L:5526706-5527007	1	1	1	0	0	0	0	1	0	0
FBgn0051913::chr2L:5783780-5784081	1	0	1	1	0	1	0	1	1	0
FBgn0052230::chr3L:23339075-23339376	0	1	0	1	0	1	0	1	0	0
FBgn0058002::chr3L:24976003-24976304	0	1	0	0	0	1	0	1	0	1
FBgn0083167::chrX:10460485-10460786	0	1	1	0	0	0	0	0	0	1
FBgn0085271::chr3L:12533745-12534046	1	1	0	1	0	0	0	1	0	0
FBgn0085468::chr2R:13158415-13158716	1	1	0	0	0	0	0	1	1	1
FBgn0085736::chr3L:24926879-24927180	0	1	0	0	0	0	0	0	0	1
FBgn0250814::chr3L:16583873-16584174	0	0	0	0	0	0	0	0	0	1
FBgn0259204::chrX:7011106-7011407	0	1	0	1	0	0	0	0	0	0
FBgn0259722::chrX:254625-254926	1	1	1	0	0	0	0	0	0	1
FBgn0259726::chr2R:21669865-21670166	0	1	1	0	1	0	1	1	1	0
FBgn0260008::chr3L:25120458-25120759	1	1	0	0	0	0	0	0	0	0
FBgn0260222::chr2R:21691044-21691345	1	0	0	0	1	0	0	0	0	0
FBgn0261353::chr3L:11708728-11709029	1	1	0	0	0	1	1	1	0	0
FBgn0261439::chr2R:19395920-19396221	1	1	0	0	0	1	0	0	0	0
FBgn0262467::chr2L:4968884-4969185	1	1	0	0	1	1	1	0	1	0
FBgn0262515::chr2R:9207310-9207611	1	1	0	1	1	1	1	0	0	1
FBgn0263051::chr2L:21168530-21168831	1	1	1	1	1	1	1	1	0	0
FBgn0263911::chr3L:21539396-21539697	1	1	0	0	0	0	0	1	0	1
FBgn0265083::chr3R:12997675-12997976	0	1	0	0	0	0	0	1	0	0
FBgn0266582::chr3L:3159527-3159828	1	1	0	0	0	0	0	0	0	0
FBgn0287589::chr3R:10696647-10698976	1	1	1	1	1	1	1	1	1	1

## Sheet: TF PWMs
Position weight matrices of sequence-specific transcription factors used to scan OXPHOS promoter sequences
Transcription Factor	PWM ID	PWM DNA logo
Drosophila M1BP	MA1459.1 https://jaspar.genereg.net/matrix/MA1459.1/
Human MEF2A (Drosophila Mef2)	MA0052.4 https://jaspar.genereg.net/matrix/MA0052.4/
Human E2F1 (Drosophila E2f1)	MA0024.3 https://jaspar.genereg.net/matrix/MA0024.3/
Human CREB1 (Drosophila CrebB)	MA0018.4 https://jaspar.genereg.net/matrix/MA0018.4/
Human NRF1 (Drosophial ewg)	MA0506.1 https://jaspar.genereg.net/matrix/MA0506.1/
Human GABPA (Drosophila Ets97D)	MA0062.3 https://jaspar.genereg.net/matrix/MA0062.3/
Drosophila Pho	MA1460.1 https://jaspar.genereg.net/matrix/MA0643.1/
Drosophila cnc	MA0530.1 https://jaspar.genereg.net/matrix/MA0643.1/
Human SP1 (Drosophila Sp1)	MA0079.3 https://jaspar.genereg.net/matrix/MA0643.1/
Mouse Essrg (Drosophila ERR)	MA0643.1 https://jaspar.genereg.net/matrix/MA0643.1/

## Sheet: M1BP
motif_id	motif_alt_id	sequence_name	start	stop	strand	score	p-value	q-value	matched_sequence
MA1459.1	M1BP	FBgn0011361::chr3L:1329698-1329999	279	296	+	22.3371	1.42e-09	0.000106	CATACGGTCACACTGCTA
MA1459.1	M1BP	FBgn0034245::chr2R:17572733-17573034	53	70	-	21.4157	1.35e-08	0.000503	CCTACGGTCACACTGTAG
MA1459.1	M1BP	FBgn0033570::chr2R:10897834-10898135	13	30	-	20.9213	3.1e-08	0.000509	ACTGCGGTCACACTGTTC
MA1459.1	M1BP	FBgn0001989::chr2L:15751027-15751328	54	71	-	20.764	3.92e-08	0.000509	AGTGCGGTCACACTGGCG
MA1459.1	M1BP	FBgn0011227::chr2R:12757478-12757779	169	186	+	20.7079	4.24e-08	0.000509	GAAGCGGTCACACTGGTC
MA1459.1	M1BP	FBgn0031830::chr2L:6557549-6557850	258	275	+	20.6742	4.44e-08	0.000509	ACCGCGGTCACACTGATC
MA1459.1	M1BP	FBgn0021967::chr2L:3465906-3466207	169	186	-	20.618	4.78e-08	0.000509	ACTGCGGTCACACTGGCT
MA1459.1	M1BP	FBgn0021906::chr2L:1614109-1614410	33	50	-	20.427	6.09e-08	0.000567	AGTGCGGTCACACTGGTT
MA1459.1	M1BP	FBgn0261353::chr3L:11708728-11709029	231	248	-	20.2584	7.38e-08	0.000611	CAAGCGGTCACACTGACA
MA1459.1	M1BP	FBgn0039830::chr3R:31219579-31219880	205	222	-	20.0449	9.23e-08	0.000687	GTTATGGTCACACTGCGC
MA1459.1	M1BP	FBgn0014028::chr2R:6807375-6807676	247	264	+	19.8427	1.13e-07	0.000699	GCCACGGCCACACTGCAC
MA1459.1	M1BP	FBgn0031021::chrX:19492170-19492471	243	260	+	19.8427	1.13e-07	0.000699	CGCCTGGTCACACTGGCA
MA1459.1	M1BP	FBgn0085468::chr2R:13158415-13158716	270	287	+	19.7416	1.24e-07	0.000711	TCCACGGTCACACTGGGT
MA1459.1	M1BP	FBgn0035960::chr3L:9072854-9073155	231	248	+	19.2584	1.88e-07	0.001	GCTACGGCCACACTGATT
MA1459.1	M1BP	FBgn0031684::chr2L:5100237-5100538	30	47	+	19.0112	2.3e-07	0.00113	TCAGCGGTCACACTGGTT
MA1459.1	M1BP	FBgn0019624::chr3R:11819108-11819409	211	228	-	18.9438	2.43e-07	0.00113	ATTGCGGTCACACTGCAT
MA1459.1	M1BP	FBgn0032195::chr2L:10222406-10222707	255	272	+	18.7416	2.86e-07	0.00125	AGTTCGGTCACACTGTTG
MA1459.1	M1BP	FBgn0032833::chr2L:19958462-19958763	184	201	+	18.382	3.8e-07	0.00157	GATGTGGTCACACTTCTC
MA1459.1	M1BP	FBgn0034938::chr2R:23953997-23954298	10	27	-	17.8202	5.89e-07	0.00227	GCTGCGGTCACACTTGGT
MA1459.1	M1BP	FBgn0031436::chr2L:2580121-2580422	156	173	+	17.7753	6.1e-07	0.00227	GGTTCGGCCACACTGCCA
MA1459.1	M1BP	FBgn0085271::chr3L:12533745-12534046	209	226	-	17.7079	6.42e-07	0.00228	TGTGTGGTCACACTACTG
MA1459.1	M1BP	FBgn0034919::chr2R:23865163-23865464	261	278	+	16.6067	1.42e-06	0.00467	CCTCCGGTCACTCTAACC
MA1459.1	M1BP	FBgn0029117::chr3L:6958095-6958396	213	230	-	16.3708	1.66e-06	0.00516	CATGCGGTCACACCACTT
MA1459.1	M1BP	FBgn0016120::chr3R:19094749-19095050	141	158	-	16.2247	1.83e-06	0.00525	GGGTCGGTCACACTATCA
MA1459.1	M1BP	FBgn0028342::chrX:10212719-10213020	260	277	+	15.6517	2.64e-06	0.00668	CGGCTGGTCACTCTGACT
MA1459.1	M1BP	FBgn0027785::chr3R:19027117-19027418	236	253	+	15.618	2.69e-06	0.00668	CAAACGTTCACACTGCGC
MA1459.1	M1BP	FBgn0011476::chr3R:15278617-15278918	61	78	-	15.5169	2.87e-06	0.00689	TAACTGGTCACACTTCGT
MA1459.1	M1BP	FBgn0011211::chr2R:22798848-22799149	186	203	-	14.6742	4.76e-06	0.0111	GGTGCGGGCACACCGGTC
MA1459.1	M1BP	FBgn0029868::chrX:6350350-6350651	6	23	-	14.6067	4.95e-06	0.0112	AGTCAGGCCACACTGCCT
MA1459.1	M1BP	FBgn0014391::chrX:15849207-15849508	27	44	-	14.1685	6.39e-06	0.0136	TAGTTGGCCACACTGACC
MA1459.1	M1BP	FBgn0032205::chr2L:10268621-10268922	216	233	+	14.0899	6.68e-06	0.0138	GCGCCGGTAACACTAGTC
MA1459.1	M1BP	FBgn0035032::chr2R:24599770-24600071	9	26	-	13.9775	7.12e-06	0.0143	GCTTTGGTCATACTGTCA
MA1459.1	M1BP	FBgn0032222::chr2L:10331220-10331521	266	283	+	13.2022	1.1e-05	0.0204	GATATGGTAACACTTAAG
MA1459.1	M1BP	FBgn0021856::chr2L:21260917-21261218	243	260	+	13.1011	1.16e-05	0.0208	ACTACAGCCACACTGAAA
MA1459.1	M1BP	FBgn0037890::chr3R:11243948-11244249	22	39	-	13.0787	1.17e-05	0.0208	GCTCTGGTCACACATTGC
MA1459.1	M1BP	FBgn0002354::chr3R:13030662-13030963	257	274	+	12.3596	1.72e-05	0.0291	GTCAGGGTCACACTTTTG
MA1459.1	M1BP	FBgn0031771::chr2L:6062706-6063007	273	290	+	11.6966	2.42e-05	0.0388	AATACGTCCACACTGTAT
MA1459.1	M1BP	FBgn0263911::chr3L:21539396-21539697	207	224	+	10.5618	4.2e-05	0.0639	GGTATGGTCACAATGCGT
MA1459.1	M1BP	FBgn0030718::chrX:15986757-15987058	23	40	-	10.3371	4.67e-05	0.0696	GCGGCGGTCACATCATAC
MA1459.1	M1BP	FBgn0035805::chr3L:7641597-7641898	51	68	-	10.2809	4.8e-05	0.07	GTGTGGGCCACACTGCAA
MA1459.1	M1BP	FBgn0032511::chr2L:13371059-13371360	17	34	+	9.83146	5.91e-05	0.0815	AGAACGGCAACTCTGAAA
MA1459.1	M1BP	FBgn0032644::chr2L:17484250-17484551	249	266	-	9.57303	6.65e-05	0.09	AGCGTTGCCACACTGCCG
MA1459.1	M1BP	FBgn0035046::chr2R:24664147-24664448	221	238	+	9.46067	6.99e-05	0.093	GAAACGGCTACACTATCG
MA1459.1	M1BP	FBgn0259722::chrX:254625-254926	224	241	-	9.29213	7.55e-05	0.0979	CGTGTGGCAACTCTGAAG
MA1459.1	M1BP	FBgn0033961::chr2R:14756265-14756566	260	277	+	9.22472	7.78e-05	0.0982	TATACGTTCACACCTGCC
MA1459.1	M1BP	FBgn0047038::chr3L:10694057-10694358	218	235	-	8.86517	9.13e-05	0.113	GATACGTTCACATTAATA
MA1459.1	M1BP	FBgn0031247::chr2L:292168-292469	238	255	+	8.76404	9.54e-05	0.117	AAACTGGCCACTCTCTTG
MA1459.1	M1BP	FBgn0017566::chrX:8251636-8251937	217	234	-	8.21348	0.000121	0.143	ACTACAGTAACACTTGAA
MA1459.1	M1BP	FBgn0261439::chr2R:19395920-19396221	257	274	-	7.61798	0.000156	0.176	GTTCTGGCCACTTTGGCT
MA1459.1	M1BP	FBgn0287589::chr3R:10696647-10698976	780	797	+	7.53933	0.000161	0.178	TTTATGGCCACATTTGTT
MA1459.1	M1BP	FBgn0030352::chrX:11891481-11891782	248	265	+	7.51685	0.000163	0.178	aaaatggcctcacagcaa
MA1459.1	M1BP	FBgn0030733::chrX:16286037-16286338	198	215	-	7.44944	0.000167	0.18	AATACAGACACACTGCAC
MA1459.1	M1BP	FBgn0038271::chr3R:14889980-14890281	185	202	-	6.88764	0.000211	0.215	GAAACGGCAACACAATTT
MA1459.1	M1BP	FBgn0262515::chr2R:9207310-9207611	10	27	-	6.80899	0.000218	0.219	AGCGCAGTCACACACCTT
MA1459.1	M1BP	FBgn0032595::chr2L:16730988-16731289	9	26	-	6.77528	0.000221	0.219	GTGGCAGTCACTCTAAAA
MA1459.1	M1BP	FBgn0266582::chr3L:3159527-3159828	136	153	+	6.62921	0.000234	0.229	TGTACGTTAACACCGAAT
MA1459.1	M1BP	FBgn0260008::chr3L:25120458-25120759	149	166	-	6.47191	0.000249	0.238	AATCTGTTCACACAAGGT
MA1459.1	M1BP	FBgn0029888::chrX:6679067-6679368	234	251	+	6.07865	0.000291	0.263	GCGCTGGTCACATGAATA
MA1459.1	M1BP	FBgn0030292::chrX:11349747-11350048	152	169	-	6.05618	0.000293	0.263	AAAGTGGTCATATTTTAA
MA1459.1	M1BP	FBgn0037873::chr3R:11209798-11210099	26	43	-	5.85393	0.000318	0.282	TGTACGGTCCCATCAATA
MA1459.1	M1BP	FBgn0031971::chr2L:7998618-7998919	129	146	-	5.82022	0.000322	0.282	TATCTGGCAACGCTGGCT
MA1459.1	M1BP	FBgn0032033::chr2L:8382756-8383057	263	280	+	5.61798	0.000348	0.298	TCTGTGGCCAAACTGTCG
MA1459.1	M1BP	FBgn0051648::chr2L:5526706-5527007	255	272	+	5.5618	0.000355	0.301	GGTGTGTACACACTGCCG
MA1459.1	M1BP	FBgn0029971::chrX:7893747-7894048	57	74	-	5.16854	0.000413	0.338	GCGATAGTCTTACTGCCA
MA1459.1	M1BP	FBgn0033891::chr2R:13983144-13983445	37	54	-	4.73034	0.000487	0.381	CCAATGGCTACACGGGAC
MA1459.1	M1BP	FBgn0262467::chr2L:4968884-4969185	130	147	+	4.39326	0.000551	0.41	AAGGCGGTCTTATTGATT
MA1459.1	M1BP	FBgn0016691::chr3R:15265340-15265641	270	287	+	4.30337	0.00057	0.416	GCCCTGGTCACAGCTGAG
MA1459.1	M1BP	FBgn0037001::chr3L:20491831-20492132	16	33	-	3.76404	0.000693	0.487	CACTTGGCAACATTTACC
MA1459.1	M1BP	FBgn0031228::chr2L:114475-114776	236	253	-	3.61798	0.00073	0.508	CAGCTGGGAACTCCGTCA
MA1459.1	M1BP	FBgn0260222::chr2R:21691044-21691345	132	149	-	3.57303	0.000742	0.511	ACAGCTGTCACACGTGCC
MA1459.1	M1BP	FBgn0263051::chr2L:21168530-21168831	90	107	+	3.51685	0.000757	0.514	CGCCAGCTAACACTGGTC
MA1459.1	M1BP	FBgn0040773::chr2R:10048102-10048403	65	82	+	3.50562	0.00076	0.514	CACACGTGCACACACCCG
MA1459.1	M1BP	FBgn0040705::chr2L:4454375-4454676	47	64	-	3.38202	0.000794	0.533	CGGCCAGTCACTCATTTG
MA1459.1	M1BP	FBgn0033523::chr2R:10437331-10437632	114	131	+	3.08989	0.000879	0.575	GGAAAGTGCACACTTTGT
MA1459.1	M1BP	FBgn0019644::chr3L:9729748-9730049	229	246	+	3.02247	0.0009	0.583	GATCTGGCAACGCTCTCT
MA1459.1	M1BP	FBgn0030605::chrX:15063482-15063783	276	293	-	2.96629	0.000918	0.588	GGAAAAGGCACACAGATA
MA1459.1	M1BP	FBgn0035600::chr3L:5359960-5360261	283	300	-	2.89888	0.00094	0.588	CTTTCAGTACCACTGCCA
MA1459.1	M1BP	FBgn0030853::chrX:17631838-17632139	33	50	+	2.8764	0.000947	0.588	TGCCCACTCACTCTGCTC
MA1459.1	M1BP	FBgn0051913::chr2L:5783780-5784081	38	55	+	2.8764	0.000947	0.588	CGCCGGTTCTCTCTGCTC

## Sheet: MEF2A
motif_id	motif_alt_id	sequence_name	start	stop	strand	score	p-value	q-value	matched_sequence
MA0052.4	MEF2A	FBgn0085271::chr3L:12533745-12534046	109	123	-	14.9823	2.77e-06	0.0467	TAATAAAAATAGATA
MA0052.4	MEF2A	FBgn0032986::chr2L:22239665-22239966	224	238	-	14.7965	3.32e-06	0.0467	TCCTAAAAATAAAAC
MA0052.4	MEF2A	FBgn0029971::chrX:7893747-7894048	218	232	+	14.7876	3.36e-06	0.0467	TTCTAAAAATATATT
MA0052.4	MEF2A	FBgn0031684::chr2L:5100237-5100538	48	62	+	14.7522	3.47e-06	0.0467	ATTTAAAAATAGCTT
MA0052.4	MEF2A	FBgn0033961::chr2R:14756265-14756566	239	253	-	14.5929	4.07e-06	0.0467	TTCTAAAAATACCAA
MA0052.4	MEF2A	FBgn0262515::chr2R:9207310-9207611	201	215	-	14.3363	5.19e-06	0.0497	GTCTAAAAATACCAA
MA0052.4	MEF2A	FBgn0017567::chr3R:15837066-15837367	115	129	+	13.708	9e-06	0.0738	AACCAAAAATAAAAT
MA0052.4	MEF2A	FBgn0031971::chr2L:7998618-7998919	223	237	-	13.4159	1.14e-05	0.076	TACTAAATATAGCCA
MA0052.4	MEF2A	FBgn0032595::chr2L:16730988-16731289	70	84	+	13.3628	1.19e-05	0.076	TACTAAAATTAGATT
MA0052.4	MEF2A	FBgn0033274::chr2R:8173562-8173863	127	141	-	12.9204	1.68e-05	0.0778	AATTAAAAATAAAAC
MA0052.4	MEF2A	FBgn0011361::chr3L:1329698-1329999	225	239	-	12.8761	1.73e-05	0.0778	TACTAAAAATACTTA
MA0052.4	MEF2A	FBgn0033523::chr2R:10437331-10437632	98	112	+	12.8407	1.78e-05	0.0778	TGCTATAAATAGTGC
MA0052.4	MEF2A	FBgn0016691::chr3R:15265340-15265641	184	198	-	12.7788	1.86e-05	0.0778	TACAAAAAATAGCTA
MA0052.4	MEF2A	FBgn0032195::chr2L:10222406-10222707	177	191	-	12.7257	1.94e-05	0.0778	TACTATAAATAAATA
MA0052.4	MEF2A	FBgn0035805::chr3L:7641597-7641898	186	200	-	12.646	2.06e-05	0.0778	AAGTAAAAATAGTCA
MA0052.4	MEF2A	FBgn0031505::chr2L:3145797-3146098	164	178	+	12.5752	2.17e-05	0.0778	aaccaaAAATAAACG
MA0052.4	MEF2A	FBgn0259722::chrX:254625-254926	24	38	+	12.3363	2.58e-05	0.0828	CGCCATAAATAGCAC
MA0052.4	MEF2A	FBgn0010612::chr2L:10976348-10976649	92	106	+	12.3274	2.6e-05	0.0828	TACCAAAAATACCAA
MA0052.4	MEF2A	FBgn0030352::chrX:11891481-11891782	243	257	+	12.0885	3.08e-05	0.0901	gtctaaaaatggcct
MA0052.4	MEF2A	FBgn0287589::chr3R:10696647-10698976	597	611	-	11.9823	3.33e-05	0.0901	GGCTCAAAATAAATT
MA0052.4	MEF2A	FBgn0047038::chr3L:10694057-10694358	130	144	+	11.8938	3.55e-05	0.0901	TAGTATAAATAGAAT
MA0052.4	MEF2A	FBgn0031830::chr2L:6557549-6557850	99	113	-	11.8496	3.66e-05	0.0901	TTCTTAAAATAATAA
MA0052.4	MEF2A	FBgn0035600::chr3L:5359960-5360261	175	189	+	11.7699	3.87e-05	0.0901	GTTTAAAAATACCAA
MA0052.4	MEF2A	FBgn0015031::chr2L:5326976-5327277	175	189	-	11.7434	3.94e-05	0.0901	TAATAAAAATATATA
MA0052.4	MEF2A	FBgn0038437::chr3R:16482401-16482702	141	155	-	11.7257	3.99e-05	0.0901	ATATGAAAATAGCAT
MA0052.4	MEF2A	FBgn0037001::chr3L:20491831-20492132	38	52	-	11.646	4.21e-05	0.0901	CCCTAAAAATATTAA
MA0052.4	MEF2A	FBgn0034578::chr2R:21060496-21060797	220	234	+	11.5398	4.53e-05	0.0901	ATTTAAAAATAATTT
MA0052.4	MEF2A	FBgn0002021::chr2L:19051561-19051862	244	258	+	11.531	4.55e-05	0.0901	CATTAAAAATAAATT
MA0052.4	MEF2A	FBgn0266582::chr3L:3159527-3159828	248	262	+	11.469	4.75e-05	0.0908	AATTAAAAATACCAA
MA0052.4	MEF2A	FBgn0001989::chr2L:15751027-15751328	94	108	-	11.3363	5.19e-05	0.0931	TATTAAAAATACCAT
MA0052.4	MEF2A	FBgn0261439::chr2R:19395920-19396221	140	154	-	11.2301	5.59e-05	0.096	TTCCAAAAATATGTA
MA0052.4	MEF2A	FBgn0037890::chr3R:11243948-11244249	75	89	-	11.2035	5.69e-05	0.096	ATTTAAATATAGCTT
MA0052.4	MEF2A	FBgn0011476::chr3R:15278617-15278918	170	184	+	10.9912	6.56e-05	0.102	TTTTAAAAATAATTG
MA0052.4	MEF2A	FBgn0022344::chr3R:16614340-16614641	151	165	+	10.9735	6.64e-05	0.102	TGCTCAAAAtaatta
MA0052.4	MEF2A	FBgn0032511::chr2L:13371059-13371360	210	224	-	10.8673	7.11e-05	0.102	TTTTATAAATAAAAT
MA0052.4	MEF2A	FBgn0085468::chr2R:13158415-13158716	115	129	-	10.6814	8.03e-05	0.102	ATTTGAAAATAGTTT
MA0052.4	MEF2A	FBgn0058002::chr3L:24976003-24976304	255	269	+	10.6018	8.46e-05	0.102	CCATAAAAATAAATT
MA0052.4	MEF2A	FBgn0021967::chr2L:3465906-3466207	127	141	+	10.5752	8.61e-05	0.102	AACTAAAAAAAAAAA
MA0052.4	MEF2A	FBgn0016119::chr3R:23356013-23356314	234	248	+	10.5044	9.01e-05	0.102	TAATAAAAATATTAC
MA0052.4	MEF2A	FBgn0019957::chr3R:22027458-22027759	47	61	-	10.5044	9.01e-05	0.102	TTTTAAAAATATCGC
MA0052.4	MEF2A	FBgn0263911::chr3L:21539396-21539697	277	291	+	10.4513	9.33e-05	0.102	ATTAAAAAATAGCTT
MA0052.4	MEF2A	FBgn0034877::chr2R:23547988-23548289	131	145	-	10.3894	9.72e-05	0.102	TAATATAAATAAAAA
MA0052.4	MEF2A	FBgn0002354::chr3R:13030662-13030963	126	140	+	10.3805	9.77e-05	0.102	AGCTATAAATATAGG
MA0052.4	MEF2A	FBgn0032744::chr2L:19045097-19045398	117	131	+	10.3628	9.88e-05	0.102	GAACAAAAATAAATT
MA0052.4	MEF2A	FBgn0021856::chr2L:21260917-21261218	32	46	+	10.354	9.95e-05	0.102	TTTTAAAAATACCGC
MA0052.4	MEF2A	FBgn0019644::chr3L:9729748-9730049	159	173	-	10.3274	0.000101	0.102	TTTTCAAAATAAAAA
MA0052.4	MEF2A	FBgn0032833::chr2L:19958462-19958763	94	108	-	10.3186	0.000102	0.102	ATCTAAATATATTAA
MA0052.4	MEF2A	FBgn0033570::chr2R:10897834-10898135	252	266	+	10.3009	0.000103	0.102	AGCTAAAATTAATAC
MA0052.4	MEF2A	FBgn0011455::chr3L:12138533-12138834	219	233	+	10.1947	0.00011	0.102	CTATATAAATAGTTC
MA0052.4	MEF2A	FBgn0052230::chr3L:23339075-23339376	161	175	-	10.1239	0.000115	0.103	ACATAAAAATATATG
MA0052.4	MEF2A	FBgn0021906::chr2L:1614109-1614410	78	92	+	10.0531	0.00012	0.104	TGCAAAAAATACCAC
MA0052.4	MEF2A	FBgn0034081::chr2R:16149744-16150045	211	225	+	9.74336	0.000146	0.112	GACTATAAATAATGC
MA0052.4	MEF2A	FBgn0031436::chr2L:2580121-2580422	23	37	-	9.72566	0.000147	0.112	CTTTAAAAATATTTT
MA0052.4	MEF2A	FBgn0051648::chr2L:5526706-5527007	166	180	-	9.70796	0.000149	0.112	CTCAAAAAATACAAT
MA0052.4	MEF2A	FBgn0037880::chr3R:11226511-11226812	253	267	-	9.46903	0.000172	0.12	CTACAAAAATAAATG
MA0052.4	MEF2A	FBgn0037873::chr3R:11209798-11210099	254	268	+	9.38053	0.000181	0.12	GGCCATAAATATACG
MA0052.4	MEF2A	FBgn0039830::chr3R:31219579-31219880	275	289	-	9.38938	0.000181	0.12	AAACAAAATTAGAAA
MA0052.4	MEF2A	FBgn0030718::chrX:15986757-15987058	183	197	+	9.33628	0.000186	0.12	GGCTAAAAAAATCAA
MA0052.4	MEF2A	FBgn0030610::chrX:15084648-15084949	281	295	+	9.31858	0.000188	0.12	ATTTATAAATAAAGT
MA0052.4	MEF2A	FBgn0014028::chr2R:6807375-6807676	146	160	+	9.16814	0.000206	0.12	TAGTTTAAATAGAAA
MA0052.4	MEF2A	FBgn0027785::chr3R:19027117-19027418	113	127	-	9.06195	0.000219	0.12	ATATTAAAATATATT
MA0052.4	MEF2A	FBgn0029888::chrX:6679067-6679368	278	292	-	8.9823	0.000229	0.12	CTATAAAAACAGACT
MA0052.4	MEF2A	FBgn0265083::chr3R:12997675-12997976	250	264	+	8.83186	0.00025	0.123	TCATATAAATAAAAG
MA0052.4	MEF2A	FBgn0259204::chrX:7011106-7011407	3	17	-	8.79646	0.000255	0.123	AGCTTAAACTAGCAA
MA0052.4	MEF2A	FBgn0034645::chr2R:21657827-21658128	105	119	+	8.77876	0.000257	0.123	TTGCAAAAATACCTT
MA0052.4	MEF2A	FBgn0083167::chrX:10460485-10460786	14	28	+	8.77876	0.000257	0.123	AAATAAATATAAATT
MA0052.4	MEF2A	FBgn0040529::chr3R:8340992-8341293	269	283	+	8.71681	0.000267	0.126	ATAAAAAAATAAATA
MA0052.4	MEF2A	FBgn0085736::chr3L:24926879-24927180	50	64	-	8.65487	0.000276	0.129	TTTTAAAATTAACAT
MA0052.4	MEF2A	FBgn0019624::chr3R:11819108-11819409	235	249	+	8.55752	0.000292	0.13	ATCAAAAAATACCGC
MA0052.4	MEF2A	FBgn0038224::chr3R:14326696-14326997	102	116	-	8.31858	0.000333	0.139	TTATAGAAATATAAC
MA0052.4	MEF2A	FBgn0031021::chrX:19492170-19492471	16	30	+	8.30088	0.000336	0.139	GCTTACAAATAGCAT
MA0052.4	MEF2A	FBgn0038271::chr3R:14889980-14890281	58	72	+	8.27434	0.000341	0.139	TGCCAAAAATTGCCC
MA0052.4	MEF2A	FBgn0035046::chr2R:24664147-24664448	113	127	-	8.20354	0.000355	0.141	ATTTAAAAGTAGTTA
MA0052.4	MEF2A	FBgn0030292::chrX:11349747-11350048	166	180	-	8.15044	0.000365	0.143	TGCATAAAATAAAAG
MA0052.4	MEF2A	FBgn0011211::chr2R:22798848-22799149	122	136	-	8.12389	0.00037	0.143	TTCTCAAATTAAATT
MA0052.4	MEF2A	FBgn0017566::chrX:8251636-8251937	105	119	+	8.09735	0.000376	0.144	TTCCTTAAATATAAA
MA0052.4	MEF2A	FBgn0034248::chr2R:17586243-17586544	171	185	-	7.95575	0.000406	0.148	ATCGAAAAATAATCG
MA0052.4	MEF2A	FBgn0040705::chr2L:4454375-4454676	230	244	-	7.9115	0.000416	0.148	TTTTAAAAACAAATT
MA0052.4	MEF2A	FBgn0029868::chrX:6350350-6350651	272	286	+	7.81416	0.000438	0.149	CTGTCAAAATAAATT
MA0052.4	MEF2A	FBgn0036728::chr3L:17474510-17474811	28	42	+	7.81416	0.000438	0.149	GGCTAATAATGGCAG
MA0052.4	MEF2A	FBgn0033093::chr2R:6693179-6693480	94	108	+	7.78761	0.000444	0.149	AGCCCAAATTAGCAG
MA0052.4	MEF2A	FBgn0260008::chr3L:25120458-25120759	77	91	+	7.76106	0.000451	0.149	GCCTAAAAAAAATTA
MA0052.4	MEF2A	FBgn0027615::chr3L:10886420-10886721	246	260	+	7.74336	0.000455	0.149	ACGTAAATATAAAAC
MA0052.4	MEF2A	FBgn0028342::chrX:10212719-10213020	106	120	-	7.67257	0.000472	0.15	TTATAATAATAAAGT
MA0052.4	MEF2A	FBgn0032222::chr2L:10331220-10331521	26	40	-	7.66372	0.000475	0.15	ATAAAAAAATAATAA
MA0052.4	MEF2A	FBgn0030733::chrX:16286037-16286338	149	163	+	7.55752	0.000502	0.15	CTCTAAAACTAAAGA
MA0052.4	MEF2A	FBgn0263051::chr2L:21168530-21168831	206	220	-	7.54867	0.000504	0.15	TACTCGAAATAAACC
MA0052.4	MEF2A	FBgn0032644::chr2L:17484250-17484551	132	146	-	7.50442	0.000516	0.151	AAATTAAAATAAGCA
MA0052.4	MEF2A	FBgn0039909::chr4:571503-571804	180	194	-	7.46903	0.000526	0.151	ATCTTATAATATAAG
MA0052.4	MEF2A	FBgn0035960::chr3L:9072854-9073155	168	182	-	7.38938	0.000548	0.151	ATCCGAAATTAGGAA
MA0052.4	MEF2A	FBgn0030605::chrX:15063482-15063783	209	223	-	7.31858	0.000569	0.151	GCCATAAAATAAAAC
MA0052.4	MEF2A	FBgn0039112::chr3R:23760549-23760850	130	144	-	7.30973	0.000572	0.151	AGTTCAAAATATTTT
MA0052.4	MEF2A	FBgn0033891::chr2R:13983144-13983445	273	287	+	7.25664	0.000588	0.151	TAAAAAAAATATATC
MA0052.4	MEF2A	FBgn0261353::chr3L:11708728-11709029	163	177	+	7.23894	0.000593	0.151	CAATGAAAATAATAA
MA0052.4	MEF2A	FBgn0259726::chr2R:21669865-21670166	141	155	+	7.22124	0.000599	0.151	tcacataaataacaa
MA0052.4	MEF2A	FBgn0029117::chr3L:6958095-6958396	144	158	-	7.18584	0.00061	0.151	TATAAAAAATAAAGT
MA0052.4	MEF2A	FBgn0031247::chr2L:292168-292469	84	98	-	7.15929	0.000618	0.151	AGACGAAAATACAAT
MA0052.4	MEF2A	FBgn0040715::chr2L:2217195-2217496	198	212	-	7.10619	0.000635	0.151	ATGTAAAAAAAAACA
MA0052.4	MEF2A	FBgn0034919::chr2R:23865163-23865464	75	89	+	6.9292	0.000696	0.152	AGTCAACAATAGCAC
MA0052.4	MEF2A	FBgn0016120::chr3R:19094749-19095050	177	191	+	6.86726	0.000718	0.152	CTCCTAAATTAGTTA
MA0052.4	MEF2A	FBgn0034245::chr2R:17572733-17573034	188	202	+	6.85841	0.000722	0.152	AAATGAAAATATCCG
MA0052.4	MEF2A	FBgn0262467::chr2L:4968884-4969185	112	126	-	6.76991	0.000755	0.152	ATACCAAAATATACC
MA0052.4	MEF2A	FBgn0025839::chrX:2172275-2172576	23	37	-	6.65487	0.0008	0.153	TTTTGAAACTAGAAA
MA0052.4	MEF2A	FBgn0034938::chr2R:23953997-23954298	118	132	+	6.59292	0.000826	0.154	TAATAAAAACAACTT
MA0052.4	MEF2A	FBgn0034576::chr2R:21024827-21025128	284	298	-	6.56637	0.000837	0.155	GACAAAAAACAGCTG
MA0052.4	MEF2A	FBgn0014391::chrX:15849207-15849508	254	268	+	6.51327	0.000859	0.155	TAATAAATATGGATA
MA0052.4	MEF2A	FBgn0031228::chr2L:114475-114776	14	28	-	6.40708	0.000906	0.159	TCAGAAAAATAAATA
MA0052.4	MEF2A	FBgn0032205::chr2L:10268621-10268922	40	54	+	6.36283	0.000926	0.159	GTACAAAGATAGTTA
MA0052.4	MEF2A	FBgn0010217::chr4:1031233-1031534	238	252	+	6.28319	0.000963	0.161	cactattaatatcat
MA0052.4	MEF2A	FBgn0020235::chr3R:29749112-29749413	138	152	+	6.28319	0.000963	0.161	CGCAAAAAAAAGCTG

## Sheet: E2F1
motif_id	motif_alt_id	sequence_name	start	stop	strand	score	p-value	q-value	matched_sequence
MA0024.3	E2F1	FBgn0033891::chr2R:13983144-13983445	146	157	+	19.1148	5.62e-08	0.000712	TTTGGCGCCAAA
MA0024.3	E2F1	FBgn0047038::chr3L:10694057-10694358	106	117	+	19.1148	5.62e-08	0.000712	TTTGGCGCCAAA
MA0024.3	E2F1	FBgn0051648::chr2L:5526706-5527007	39	50	+	19.1148	5.62e-08	0.000712	TTTGGCGCCAAA
MA0024.3	E2F1	FBgn0034645::chr2R:21657827-21658128	173	184	-	15.4754	2.83e-06	0.0278	TTTCGCGCCAAA
MA0024.3	E2F1	FBgn0035805::chr3L:7641597-7641898	69	80	+	13.4754	1.46e-05	0.111	TTGGGCGCTAAA
MA0024.3	E2F1	FBgn0038437::chr3R:16482401-16482702	104	115	+	12.9672	2.01e-05	0.139	TTTGGCGCGCAT
MA0024.3	E2F1	FBgn0011476::chr3R:15278617-15278918	289	300	-	12.3607	3.09e-05	0.18	ATAGGCGCCTAG
MA0024.3	E2F1	FBgn0263051::chr2L:21168530-21168831	43	54	-	10.5902	8.3e-05	0.42	TTTCCCGCCAAA
MA0024.3	E2F1	FBgn0259722::chrX:254625-254926	205	216	+	9.63934	0.000134	0.601	TTCAGCGCCCAA
MA0024.3	E2F1	FBgn0031436::chr2L:2580121-2580422	115	126	+	8.63934	0.000212	0.811	ATTGGCGCTTTG
MA0024.3	E2F1	FBgn0083167::chrX:10460485-10460786	105	116	+	8.19672	0.000255	0.921	TGTCCCGCCAAA
MA0024.3	E2F1	FBgn0001989::chr2L:15751027-15751328	49	60	+	7.81967	0.000298	0.943	GTTGCCGCCAGT
MA0024.3	E2F1	FBgn0259726::chr2R:21669865-21670166	290	301	-	7.2623	0.000371	1	CTTGGTGCCCAA
MA0024.3	E2F1	FBgn0040715::chr2L:2217195-2217496	232	243	-	6.7541	0.000448	1	ATTGCCGCTCAT
MA0024.3	E2F1	FBgn0039830::chr3R:31219579-31219880	149	160	+	6.60656	0.000474	1	AGACGCGCCCCA
MA0024.3	E2F1	FBgn0038271::chr3R:14889980-14890281	67	78	-	6.45902	0.0005	1	AATGGCGGGCAA
MA0024.3	E2F1	FBgn0034877::chr2R:23547988-23548289	8	19	-	6.27869	0.000533	1	TCACGCGCCCAC
MA0024.3	E2F1	FBgn0033274::chr2R:8173562-8173863	183	194	+	5.88525	0.00061	1	CTCGCCGCCCAT
MA0024.3	E2F1	FBgn0034081::chr2R:16149744-16150045	129	140	-	5.78689	0.00063	1	TTTGCCGGCATG
MA0024.3	E2F1	FBgn0014391::chrX:15849207-15849508	107	118	+	5.68852	0.000651	1	TTACGCGCGTCA
MA0024.3	E2F1	FBgn0037890::chr3R:11243948-11244249	290	301	-	5.65574	0.000658	1	AAAAGCGCGCAA
MA0024.3	E2F1	FBgn0010217::chr4:1031233-1031534	211	222	+	5.63934	0.000662	1	cacgccgcccaa
MA0024.3	E2F1	FBgn0032986::chr2L:22239665-22239966	83	94	-	5.63934	0.000662	1	TTTGGCGACTGA
MA0024.3	E2F1	FBgn0287589::chr3R:10696647-10698976	1814	1825	+	5.34426	0.000732	1	AGACGCGCGCAA
MA0024.3	E2F1	FBgn0037777::chr3R:10045491-10045792	220	231	-	5.29508	0.000744	1	TTTGGTGCTATA
MA0024.3	E2F1	FBgn0051913::chr2L:5783780-5784081	201	212	+	4.63934	0.000917	1	AACGGCGCTACG
MA0024.3	E2F1	FBgn0020235::chr3R:29749112-29749413	190	201	-	4.62295	0.000921	1	TCGGGCGCTCGT
MA0024.3	E2F1	FBgn0014028::chr2R:6807375-6807676	241	252	+	4.59016	0.00093	1	GAAGCCGCCACG
MA0024.3	E2F1	FBgn0022344::chr3R:16614340-16614641	112	123	-	4.47541	0.000963	1	ACCCGCGCCCAT
MA0024.3	E2F1	FBgn0032644::chr2L:17484250-17484551	69	80	-	4.45902	0.000967	1	AATCCCGCCACT

## Sheet: CREB1
motif_id	motif_alt_id	sequence_name	start	stop	strand	score	p-value	q-value	matched_sequence
MA0018.4	CREB1	FBgn0032033::chr2L:8382756-8383057	92	104	+	12.7163	2.35e-05	1	AGATGATGACATA
MA0018.4	CREB1	FBgn0259204::chrX:7011106-7011407	207	219	-	11.3191	4.54e-05	1	ATGTGATGACAAC
MA0018.4	CREB1	FBgn0034245::chr2R:17572733-17573034	96	108	-	10.305	9.04e-05	1	CAGTGTTGTCACA
MA0018.4	CREB1	FBgn0033891::chr2R:13983144-13983445	88	100	+	10.2695	9.3e-05	1	TCATGATGTGATT
MA0018.4	CREB1	FBgn0030718::chrX:15986757-15987058	23	35	+	10.1489	0.000102	1	GTATGATGTGACC
MA0018.4	CREB1	FBgn0035032::chr2R:24599770-24600071	169	181	-	9.9078	0.000125	1	TAGTGATGTGAGA
MA0018.4	CREB1	FBgn0052230::chr3L:23339075-23339376	214	226	-	9.88652	0.000127	1	CAGCGATGTCATC
MA0018.4	CREB1	FBgn0030853::chrX:17631838-17632139	273	285	+	9.70922	0.000146	1	TACTGAAGTCACA
MA0018.4	CREB1	FBgn0021856::chr2L:21260917-21261218	66	78	-	9.33333	0.000192	1	TGCAGATGTCACT
MA0018.4	CREB1	FBgn0039689::chr3R:29736714-29737015	4	16	-	9.0922	0.000227	1	TTTTGTTGTCATT
MA0018.4	CREB1	FBgn0035046::chr2R:24664147-24664448	86	98	+	9.05674	0.000233	1	CAATGGTGTCAAC
MA0018.4	CREB1	FBgn0017567::chr3R:15837066-15837367	106	118	-	9.03546	0.000236	1	GGTTTATGTCATT
MA0018.4	CREB1	FBgn0040705::chr2L:4454375-4454676	110	122	+	8.78723	0.000277	1	ACCTGGTGTCAGC
MA0018.4	CREB1	FBgn0051913::chr2L:5783780-5784081	224	236	-	8.43262	0.000339	1	CAATGATCTCAAA
MA0018.4	CREB1	FBgn0287589::chr3R:10696647-10698976	2079	2091	-	8.36879	0.000352	1	CGTTGATGTGACG
MA0018.4	CREB1	FBgn0021967::chr2L:3465906-3466207	244	256	+	8.26241	0.000372	1	AGCTGATTTCAGT
MA0018.4	CREB1	FBgn0035960::chr3L:9072854-9073155	134	146	+	8.07801	0.000412	1	AAATGATTTCAAA
MA0018.4	CREB1	FBgn0022344::chr3R:16614340-16614641	16	28	-	7.80142	0.000474	1	TTTTGATGTGAGG
MA0018.4	CREB1	FBgn0011476::chr3R:15278617-15278918	17	29	+	7.62411	0.000516	1	GTGTTATGACATT
MA0018.4	CREB1	FBgn0031505::chr2L:3145797-3146098	209	221	+	7.58865	0.000525	1	ACATGATGAAATA
MA0018.4	CREB1	FBgn0262515::chr2R:9207310-9207611	103	115	+	7.56738	0.000531	1	AGTTAATGTCAGT
MA0018.4	CREB1	FBgn0040751::chr2R:14157437-14157738	93	105	+	7.52482	0.000542	1	AGCTGCCGTCATG
MA0018.4	CREB1	FBgn0032833::chr2L:19958462-19958763	183	195	+	7.43972	0.000563	1	AGATGTGGTCACA
MA0018.4	CREB1	FBgn0263051::chr2L:21168530-21168831	85	97	-	7.41135	0.00057	1	AGCTGGCGTCACG
MA0018.4	CREB1	FBgn0085271::chr3L:12533745-12534046	215	227	-	7.29787	0.0006	1	GTGTGTGGTCACA
MA0018.4	CREB1	FBgn0030352::chrX:11891481-11891782	250	262	-	7.26241	0.00061	1	CTGTGAGGCCATT
MA0018.4	CREB1	FBgn0032744::chr2L:19045097-19045398	43	55	+	7.19858	0.000628	1	TAGAGATGACACT
MA0018.4	CREB1	FBgn0001989::chr2L:15751027-15751328	60	72	-	7.12057	0.00065	1	GAGTGCGGTCACA
MA0018.4	CREB1	FBgn0019624::chr3R:11819108-11819409	23	35	+	7.12057	0.00065	1	TGCTTATGACATT
MA0018.4	CREB1	FBgn0021906::chr2L:1614109-1614410	39	51	-	7.12057	0.00065	1	GAGTGCGGTCACA
MA0018.4	CREB1	FBgn0002354::chr3R:13030662-13030963	250	262	+	7.11348	0.000651	1	TAGTAACGTCAGG
MA0018.4	CREB1	FBgn0029117::chr3L:6958095-6958396	219	231	-	7.05674	0.000668	1	TCATGCGGTCACA
MA0018.4	CREB1	FBgn0011211::chr2R:22798848-22799149	33	45	-	6.78723	0.000748	1	ATATGTGGTCACG
MA0018.4	CREB1	FBgn0034938::chr2R:23953997-23954298	16	28	-	6.69504	0.000776	1	TGCTGCGGTCACA
MA0018.4	CREB1	FBgn0015031::chr2L:5326976-5327277	34	46	-	6.4539	0.000852	1	CTATGAGGCCAGC
MA0018.4	CREB1	FBgn0034576::chr2R:21024827-21025128	86	98	-	6.44681	0.000854	1	TGTGGATGTCAAG
MA0018.4	CREB1	FBgn0031684::chr2L:5100237-5100538	277	289	+	6.37589	0.000877	1	ACTTGATTTCAAA
MA0018.4	CREB1	FBgn0034578::chr2R:21060496-21060797	45	57	+	6.26241	0.000915	1	TAGCGATGACAGC
MA0018.4	CREB1	FBgn0033570::chr2R:10897834-10898135	19	31	-	6.20567	0.000935	1	AACTGCGGTCACA
MA0018.4	CREB1	FBgn0029971::chrX:7893747-7894048	100	112	+	6.1844	0.000943	1	TCCCGACGTCAGC
MA0018.4	CREB1	FBgn0030733::chrX:16286037-16286338	42	54	+	6.10638	0.000971	1	TGGAGATGTAATT
MA0018.4	CREB1	FBgn0038437::chr3R:16482401-16482702	62	74	-	6.04255	0.000995	1	ATTTGACGTTAGC

## Sheet: NRF1
motif_id	motif_alt_id	sequence_name	start	stop	strand	score	p-value	q-value	matched_sequence
MA0506.1	NRF1	FBgn0263051::chr2L:21168530-21168831	290	300	+	10.9091	4.78e-05	1	GAGCCTGTGCC
MA0506.1	NRF1	FBgn0011361::chr3L:1329698-1329999	275	285	-	10.2909	6.23e-05	1	CCGTATGCGCA
MA0506.1	NRF1	FBgn0011476::chr3R:15278617-15278918	32	42	-	10.0182	6.87e-05	1	CCGCATGTGCC
MA0506.1	NRF1	FBgn0287589::chr3R:10696647-10698976	2100	2110	-	9.2	9.31e-05	1	GCGCCTGCCAG
MA0506.1	NRF1	FBgn0040773::chr2R:10048102-10048403	63	73	-	9.14545	9.52e-05	1	GCACGTGTGCG
MA0506.1	NRF1	FBgn0039689::chr3R:29736714-29737015	278	288	-	8.83636	0.000108	1	CAGCCTGTGCA
MA0506.1	NRF1	FBgn0027785::chr3R:19027117-19027418	249	259	-	8.58182	0.00012	1	ACAGCTGCGCA
MA0506.1	NRF1	FBgn0035046::chr2R:24664147-24664448	10	20	-	8.54545	0.000121	1	AAGGATGCGCC
MA0506.1	NRF1	FBgn0040715::chr2L:2217195-2217496	49	59	-	5.56364	0.000311	1	GCACTGGCCCA
MA0506.1	NRF1	FBgn0011211::chr2R:22798848-22799149	9	19	+	5.49091	0.000317	1	AAGGGTGCCCG
MA0506.1	NRF1	FBgn0031684::chr2L:5100237-5100538	2	12	-	5.36364	0.00033	1	ACATCTGCGCC
MA0506.1	NRF1	FBgn0030853::chrX:17631838-17632139	199	209	+	5.23636	0.000342	1	AAGTTTGCGCG
MA0506.1	NRF1	FBgn0010612::chr2L:10976348-10976649	51	61	-	4.6	0.000405	1	GCCCTGGCCCC
MA0506.1	NRF1	FBgn0022344::chr3R:16614340-16614641	113	123	-	4.4	0.000427	1	ACCCGCGCCCA
MA0506.1	NRF1	FBgn0034919::chr2R:23865163-23865464	257	267	-	4.38182	0.000429	1	CCGGAGGTGCC
MA0506.1	NRF1	FBgn0032595::chr2L:16730988-16731289	23	33	+	4.34545	0.000434	1	CCACCGGTGCG
MA0506.1	NRF1	FBgn0014028::chr2R:6807375-6807676	200	210	+	4	0.000472	1	CAGTGCGCGCA
MA0506.1	NRF1	FBgn0262515::chr2R:9207310-9207611	227	237	+	3.23636	0.000559	1	CAGCTGGTGCG
MA0506.1	NRF1	FBgn0260222::chr2R:21691044-21691345	106	116	+	3.07273	0.000579	1	GAAGGTGTGCG
MA0506.1	NRF1	FBgn0259726::chr2R:21669865-21670166	85	95	-	3.05455	0.000581	1	ACCGTCGCGCA
MA0506.1	NRF1	FBgn0031021::chrX:19492170-19492471	258	268	+	2.94545	0.000595	1	GCACTGGCGAA
MA0506.1	NRF1	FBgn0021856::chr2L:21260917-21261218	59	69	-	2.85455	0.000607	1	CACTATGCGCA
MA0506.1	NRF1	FBgn0038271::chr3R:14889980-14890281	206	216	+	2.70909	0.000625	1	CAGTGTGTGCA
MA0506.1	NRF1	FBgn0031066::chrX:19744284-19744585	226	236	-	2.65455	0.000631	1	GAGGAGGCGAC
MA0506.1	NRF1	FBgn0036728::chr3L:17474510-17474811	150	160	-	2.25455	0.000687	1	AAACTTGCCCA
MA0506.1	NRF1	FBgn0010217::chr4:1031233-1031534	71	81	+	2.09091	0.000711	1	acacatgtccc
MA0506.1	NRF1	FBgn0033961::chr2R:14756265-14756566	269	279	+	1.61818	0.000782	1	ACACCTGCCAG
MA0506.1	NRF1	FBgn0040529::chr3R:8340992-8341293	125	135	+	1.6	0.000785	1	GCAGCTGCCAA
MA0506.1	NRF1	FBgn0038437::chr3R:16482401-16482702	79	89	-	1.43636	0.00081	1	CCACCTGCCAA
MA0506.1	NRF1	FBgn0037777::chr3R:10045491-10045792	208	218	+	1.41818	0.000814	1	GCCCGGGCCAA
MA0506.1	NRF1	FBgn0011227::chr2R:12757478-12757779	268	278	-	1.27273	0.000837	1	GCCTATGTCCA
MA0506.1	NRF1	FBgn0034938::chr2R:23953997-23954298	224	234	+	0.981818	0.000887	1	AAGGAGGCGAA
MA0506.1	NRF1	FBgn0016120::chr3R:19094749-19095050	48	58	-	0.909091	0.000898	1	ACAGTTGCCCC
MA0506.1	NRF1	FBgn0034576::chr2R:21024827-21025128	45	55	+	0.854545	0.000906	1	GCGTTTGTGAA
MA0506.1	NRF1	FBgn0262467::chr2L:4968884-4969185	149	159	+	0.418182	0.000978	1	CAACACGTGCG
MA0506.1	NRF1	FBgn0033891::chr2R:13983144-13983445	19	29	-	0.309091	0.000996	1	CACTCCGCGCG

## Sheet: GABPA
motif_id	motif_alt_id	sequence_name	start	stop	strand	score	p-value	q-value	matched_sequence
MA0062.3	GABPA	FBgn0002021::chr2L:19051561-19051862	228	241	+	6.35	0.000833	1	TACATTTACTGTAA
MA0062.3	GABPA	FBgn0010217::chr4:1031233-1031534	96	109	-	9.87857	0.000125	1	CGTAGTTCCTGTGA
MA0062.3	GABPA	FBgn0011211::chr2R:22798848-22799149	234	247	+	6.6	0.000736	1	AGCACTGCCTCACC
MA0062.3	GABPA	FBgn0014028::chr2R:6807375-6807676	184	197	-	6.85	0.000651	1	CACACAGCCTGTAA
MA0062.3	GABPA	FBgn0014391::chrX:15849207-15849508	231	244	+	7.44286	0.000487	1	TTTTCTTCCTTTGG
MA0062.3	GABPA	FBgn0015031::chr2L:5326976-5327277	4	17	+	6.05714	0.000962	1	TATTTTTCCTGCTT
MA0062.3	GABPA	FBgn0020235::chr3R:29749112-29749413	109	122	-	6.07143	0.000955	1	GGAACTTCGTGGCT
MA0062.3	GABPA	FBgn0021856::chr2L:21260917-21261218	171	184	-	7.27857	0.000528	1	TCCACTGCCTTCAT
MA0062.3	GABPA	FBgn0022344::chr3R:16614340-16614641	4	17	+	9.17143	0.000188	1	GCCATTTCCTCACC
MA0062.3	GABPA	FBgn0025839::chrX:2172275-2172576	38	51	-	7.21429	0.000545	1	AGCACTTCCAATCG
MA0062.3	GABPA	FBgn0029117::chr3L:6958095-6958396	272	285	+	9.93571	0.000121	1	TCAACTTCCAGTTG
MA0062.3	GABPA	FBgn0029868::chrX:6350350-6350651	264	277	+	8.26429	0.000317	1	TCGCTTTCCTGTCA
MA0062.3	GABPA	FBgn0029888::chrX:6679067-6679368	252	265	-	8.91429	0.000218	1	TGCATTTCCAGTGC
MA0062.3	GABPA	FBgn0032644::chr2L:17484250-17484551	61	74	-	8.05	0.000357	1	GCCACTGCCCGTTG
MA0062.3	GABPA	FBgn0032744::chr2L:19045097-19045398	202	215	+	10.2643	0.0001	1	GGTACTTCCTTCCC
MA0062.3	GABPA	FBgn0032833::chr2L:19958462-19958763	73	86	+	6.47857	0.000782	1	CTTATTTGCTGTTT
MA0062.3	GABPA	FBgn0033093::chr2R:6693179-6693480	79	92	-	6.77857	0.000674	1	GAAACATCCTTTTT
MA0062.3	GABPA	FBgn0033274::chr2R:8173562-8173863	115	128	+	8.52143	0.000275	1	GGGCCTTCCTCTGT
MA0062.3	GABPA	FBgn0034919::chr2R:23865163-23865464	257	270	+	8.70714	0.000247	1	GGCACCTCCGGTCA
MA0062.3	GABPA	FBgn0035032::chr2R:24599770-24600071	104	117	-	6.06429	0.000958	1	AATACATCCTCCCT
MA0062.3	GABPA	FBgn0035600::chr3L:5359960-5360261	267	280	-	8.86429	0.000225	1	ACGTCTTCCTCTTC
MA0062.3	GABPA	FBgn0035805::chr3L:7641597-7641898	137	150	-	11.8786	3.47e-05	1	GCCGTTTCCTGTTT
MA0062.3	GABPA	FBgn0035960::chr3L:9072854-9073155	60	73	-	8.09286	0.000349	1	TTTATTTCCTTTGC
MA0062.3	GABPA	FBgn0036728::chr3L:17474510-17474811	37	50	-	7.92857	0.00038	1	TACTTTTCCTGCCA
MA0062.3	GABPA	FBgn0037777::chr3R:10045491-10045792	229	242	-	9.72857	0.000136	1	ACCAGTTCCTTTTT
MA0062.3	GABPA	FBgn0037880::chr3R:11226511-11226812	6	19	-	10.4286	9.12e-05	1	CCCACTTGCTGGGC
MA0062.3	GABPA	FBgn0038271::chr3R:14889980-14890281	168	181	-	6.34286	0.000836	1	CGTTTTTCCTGGTT
MA0062.3	GABPA	FBgn0038437::chr3R:16482401-16482702	186	199	+	6.40714	0.00081	1	CACACTTCCGCAAA
MA0062.3	GABPA	FBgn0040773::chr2R:10048102-10048403	120	133	-	7.77857	0.000411	1	TTTACTCCCTGGTT
MA0062.3	GABPA	FBgn0051913::chr2L:5783780-5784081	86	99	-	11.1286	5.94e-05	1	GCAACTTCCTCCTT
MA0062.3	GABPA	FBgn0052230::chr3L:23339075-23339376	141	154	+	6.13571	0.000925	1	ACATCTGCCTGTTA
MA0062.3	GABPA	FBgn0058002::chr3L:24976003-24976304	280	293	-	7.08571	0.000581	1	TTCACTTGCTATTT
MA0062.3	GABPA	FBgn0261353::chr3L:11708728-11709029	129	142	-	9.07857	0.000198	1	TCAAATTCCTGTGT
MA0062.3	GABPA	FBgn0261439::chr2R:19395920-19396221	63	76	-	7.58571	0.000454	1	ACTAGTTCCGGTTC
MA0062.3	GABPA	FBgn0262467::chr2L:4968884-4969185	18	31	+	7.50714	0.000472	1	GCTTCTTCCTATTC
MA0062.3	GABPA	FBgn0262515::chr2R:9207310-9207611	110	123	+	10.6857	7.82e-05	1	GTCAGTTCCTGGTG
MA0062.3	GABPA	FBgn0263051::chr2L:21168530-21168831	227	240	-	6.16429	0.000913	1	GTCGCGTCCTGATT
MA0062.3	GABPA	FBgn0287589::chr3R:10696647-10698976	847	860	+	9.11429	0.000194	1	CCCACTTCCGCGGA

## Sheet: Pho
motif_id	motif_alt_id	sequence_name	start	stop	strand	score	p-value	q-value	matched_sequence
MA1460.1	pho	FBgn0034919::chr2R:23865163-23865464	165	175	+	13.844	5.78e-06	0.441	TAATGGCCGAC
MA1460.1	pho	FBgn0032644::chr2L:17484250-17484551	83	93	+	13.1135	1.83e-05	0.682	AAATGGCCGAA
MA1460.1	pho	FBgn0033274::chr2R:8173562-8173863	171	181	-	12.7447	2.68e-05	0.682	GCATGGCCGTC
MA1460.1	pho	FBgn0038271::chr3R:14889980-14890281	69	79	-	11.5106	4.79e-05	0.728	AAATGGCGGGC
MA1460.1	pho	FBgn0287589::chr3R:10696647-10698976	1325	1335	-	10.5887	6.8e-05	0.728	CAATGGCGGTG
MA1460.1	pho	FBgn0032744::chr2L:19045097-19045398	284	294	+	10.5674	6.82e-05	0.728	TGATGGCGGAT
MA1460.1	pho	FBgn0030610::chrX:15084648-15084949	64	74	+	10.3901	7.66e-05	0.728	CAATGGCTGAC
MA1460.1	pho	FBgn0031228::chr2L:114475-114776	158	168	-	10.2979	8.17e-05	0.728	CAATGGCTGCG
MA1460.1	pho	FBgn0021906::chr2L:1614109-1614410	174	184	+	10.1064	9.49e-05	0.728	AGCTGGCCGCT
MA1460.1	pho	FBgn0040751::chr2R:14157437-14157738	262	272	-	9.84397	0.000118	0.728	AAATGGGCGAC
MA1460.1	pho	FBgn0037777::chr3R:10045491-10045792	253	263	-	9.74468	0.000129	0.728	AAATCGCCGCT
MA1460.1	pho	FBgn0263051::chr2L:21168530-21168831	240	250	+	9.65248	0.00014	0.728	CCATGGCTGCG
MA1460.1	pho	FBgn0022344::chr3R:16614340-16614641	234	244	-	9.62411	0.000143	0.728	TCATGGCAGCC
MA1460.1	pho	FBgn0027785::chr3R:19027117-19027418	213	223	-	9.63121	0.000143	0.728	AGCTGGCCGAG
MA1460.1	pho	FBgn0011211::chr2R:22798848-22799149	260	270	-	9.56028	0.000154	0.734	AGATGGTCGCT
MA1460.1	pho	FBgn0040705::chr2L:4454375-4454676	56	66	+	9.29787	0.000199	0.766	GACTGGCCGTC
MA1460.1	pho	FBgn0029971::chrX:7893747-7894048	68	78	+	9.2766	0.000203	0.766	CTATCGCCGAC
MA1460.1	pho	FBgn0033961::chr2R:14756265-14756566	99	109	-	9.24113	0.000209	0.766	AAATGGCCAAA
MA1460.1	pho	FBgn0030352::chrX:11891481-11891782	249	259	+	9.05674	0.000249	0.766	aaatggcctca
MA1460.1	pho	FBgn0030292::chrX:11349747-11350048	187	197	-	9.02837	0.000256	0.766	ACCTGGCCGCA
MA1460.1	pho	FBgn0016119::chr3R:23356013-23356314	25	35	+	8.68794	0.00035	0.789	CAATGGCAGTT
MA1460.1	pho	FBgn0017566::chrX:8251636-8251937	266	276	-	8.68085	0.000352	0.789	GAATGGCCAAA
MA1460.1	pho	FBgn0039112::chr3R:23760549-23760850	253	263	+	8.65248	0.000362	0.789	GAATGGCTGTT
MA1460.1	pho	FBgn0031436::chr2L:2580121-2580422	246	256	+	8.59574	0.00038	0.794	ACATGGCCAAA
MA1460.1	pho	FBgn0037890::chr3R:11243948-11244249	233	243	+	8.57447	0.000388	0.794	TTCTGGCCGCA
MA1460.1	pho	FBgn0039830::chr3R:31219579-31219880	23	33	+	8.52482	0.000404	0.794	GTGTGGCCGTC
MA1460.1	pho	FBgn0040715::chr2L:2217195-2217496	69	79	-	8.4539	0.00043	0.82	TGTTGGCCGCA
MA1460.1	pho	FBgn0261353::chr3L:11708728-11709029	267	277	-	8.34043	0.000466	0.831	GTGTGGCCGCA
MA1460.1	pho	FBgn0037873::chr3R:11209798-11210099	250	260	+	8.31206	0.000477	0.831	GAATGGCCATA
MA1460.1	pho	FBgn0259726::chr2R:21669865-21670166	261	271	-	8.24113	0.000501	0.831	GAATGGCAGTT
MA1460.1	pho	FBgn0036728::chr3L:17474510-17474811	34	44	+	8.10638	0.000555	0.861	TAATGGCAGGA
MA1460.1	pho	FBgn0016120::chr3R:19094749-19095050	9	19	+	8.03546	0.00058	0.861	TCGTGGCCGAT
MA1460.1	pho	FBgn0034248::chr2R:17586243-17586544	266	276	-	8.03546	0.00058	0.861	GCTTGGCCGCG
MA1460.1	pho	FBgn0035032::chr2R:24599770-24600071	146	156	+	7.99291	0.000596	0.861	CGATGCCCGAT
MA1460.1	pho	FBgn0033891::chr2R:13983144-13983445	187	197	+	7.87234	0.000636	0.881	CAACGGCCGAA
MA1460.1	pho	FBgn0034877::chr2R:23547988-23548289	183	193	-	7.80851	0.000662	0.899	GGTTGGCCGTG
MA1460.1	pho	FBgn0014028::chr2R:6807375-6807676	249	259	-	7.78014	0.000672	0.899	GTGTGGCCGTG
MA1460.1	pho	FBgn0029888::chrX:6679067-6679368	61	71	-	7.64539	0.000726	0.938	CAATTGCCGAA
MA1460.1	pho	FBgn0034938::chr2R:23953997-23954298	205	215	-	7.58156	0.000745	0.946	CTATGGCCTTT
MA1460.1	pho	FBgn0025839::chrX:2172275-2172576	143	153	-	7.51064	0.00077	0.946	TAACGGCCGAA
MA1460.1	pho	FBgn0035960::chr3L:9072854-9073155	233	243	-	7.31915	0.000839	0.999	GTGTGGCCGTA
MA1460.1	pho	FBgn0262515::chr2R:9207310-9207611	242	252	+	7.20567	0.000879	1	ACATGACCGTC
MA1460.1	pho	FBgn0262467::chr2L:4968884-4969185	277	287	+	7.16312	0.000893	1	GACTGGCGGAC
MA1460.1	pho	FBgn0034578::chr2R:21060496-21060797	27	37	+	7.08511	0.000918	1	GTATAGCCGGC
MA1460.1	pho	FBgn0001989::chr2L:15751027-15751328	51	61	-	7.05674	0.000927	1	CACTGGCGGCA
MA1460.1	pho	FBgn0002354::chr3R:13030662-13030963	228	238	+	7.00709	0.000946	1	ACATGTCCGTG

[truncated: 4 more sheets: cnc, SP1, Essrg, Promoter sequences scanned]
