# Supplementary material for: M1BP is an essential transcriptional activator of oxidative metabolism during Drosophila development
Source: Nat Commun. 2023 Jun 2;14:3187. doi: 10.1038/s41467-023-38986-5 (PMC10238438; doi:10.1038/s41467-023-38986-5)
Supplement: Supplementary file 11 — Supplementary Data 8 [file 41467_2023_38986_MOESM11_ESM.xlsx]

## Sheet: Supplementary Data 8
	Supplementary Data 8. Differential gene expression of genes involved in a cellular proteotoxic response
	Tab name	Description
	UPR	Genes encoding for proteins of an unfolded protein response
	UPS	Genes encoding proteasome subunits involved in the ubiquitin-proteasome response
	Mitoproteases	Genes encoding mitocondrial proteases

## Sheet: UPR
Flybase ID	Symbol	Family	Cellular Location	DGE myoblasts		DGE 48h APF DLM		DGE 64h APF DLM		DGE Adult DLM
				log2FoldChange	padj	log2FoldChange	padj	log2FoldChange	padj	log2FoldChange	padj
FBgn0001216	Hsc70-1	HSP70	cytosol,nucleus	0.389214	0.749222	0.0792403	0.825827	-0.636686	1.5308e-08	-0.537581	0.0721468
FBgn0001217	Hsc70-2	HSP70	cytosol,mitochondrion	5.21994	3.8563e-125	7.12641	1.46725e-35	4.34519	2.54252e-13	4.48469	7.15e-21
FBgn0001218	Hsc70-3	HSP70	endoplasmic reticulum,nucleus	-0.0664751	0.584701	-0.174695	0.244392	-0.145175	0.922658	-0.0508742	0.809253
FBgn0001220	Hsc70-5	HSP70	mitochondrion	-0.204798	0.103236	0.207587	0.294955	0.541002	0.000772494	1.60659	6.85e-10
FBgn0001223	Hsp22	Small HSPs	mitochondrion	-0.20401	0.74577	0.265382	0.299083	1.42514	6.5673e-12	8.39755	0
FBgn0001224	Hsp23	Small HSPs	cytosol	-0.000146719	0.999784	-0.241185	0.67935	0.972759	0.00290809	2.12388	0.000405289
FBgn0001225	Hsp26	Small HSPs	cytosol	-0.17855	0.748246	0.130513	0.766652	0.283402	0.777228	2.01922	2.73e-07
FBgn0001226	Hsp27	Small HSPs	nucleus	-0.109258	0.55064	-0.0188173	0.970683	1.23994	0.0035635	2.47652	0.000334704
FBgn0001227	Hsp67Ba	Small HSPs		0.487493	1.68587e-05	-0.61597	0.117937	0.957403	0.449313	-1.06378	0.0892713
FBgn0001228	Hsp67Bb	Small HSPs	mitochondrion	-0.20399	0.74577	0.265411	0.299051	1.42442	7.23536e-12	8.39755	0
FBgn0001229	Hsp67Bc	Small HSPs		-0.451177	0.471935	0.0487448	0.936383	0.640941	0.505221	1.23236	0.162373
FBgn0001230	Hsp68	HSP70	cytosol,nucleus	-0.0857887	0.905185	0.0477679	0.966374	1.45292	0.0832659	1.97805	5.37e-07
FBgn0001233	Hsp83	HSP90	cytosol	-0.145829	0.16125	-0.205173	0.360899	-0.42451	0.193416	1.6395	0.0240652
FBgn0002174	l(2)tid	HSP40	cytosol,mitochondrion	0.573764	1.55607e-18	-1.03562	7.13596e-07	-1.73775	2.26083e-32	0.885588	0.000606446
FBgn0003676	T-cp1	HSP60	cytosol	0.0747246	0.451857	0.319286	0.0163936	0.510347	0.0201843	1.435	1.21e-08
FBgn0004179	Csp	HSP40		0.072335	0.538533	-0.298088	0.00218	-0.461644	5.46947e-05	-0.527673	0.000161415
FBgn0010621	Cct5	HSP60	cytosol	0.100601	0.399598	0.560959	1.95618e-07	1.024	2.89608e-06	2.18216	2.38e-24
FBgn0010741	l(3)01239	Prefoldin Complex		0.12943	0.172732	0.0946674	0.534931	0.11088	0.524512	1.4757	6.14e-17
FBgn0011244	Hsp60B	HSP60	mitochondrion	0.297017	NA	5.31902	0.00184945	0.890458	0.748478	NA	NA
FBgn0011296	l(2)efl	Small HSPs	cytosol	-0.996084	0.388641	-2.54966	6.46125e-06	0.355425	0.664055	1.00028	0.00889725
FBgn0013275	Hsp70Aa	HSP70	cytosol,nucleus	0.244449	0.365062	0.573184	0.77838	1.6345	0.173855	4.47148	3.56e-09
FBgn0013276	Hsp70Ab	HSP70	cytosol,nucleus	-0.158068	0.523904	-0.526853	0.76737	0.919198	0.260085	5.17612	1.1e-17
FBgn0013277	Hsp70Ba	HSP70	cytosol,nucleus	0.188922	0.501974	2.17751	0.0637606	2.08146	0.0308982	3.02692	2.43e-16
FBgn0013278	Hsp70Bb	Hsp70	cytosol,nucleus	0.216907	0.279934	6.68274	1.89701e-05	5.76663	3.68267e-33	8.49239	3.72e-191
FBgn0013279	Hsp70Bc	HSP70	cytosol,nucleus	-0.246017	0.630478	-0.519162	0.792531	1.42103	0.132083	4.53254	1.51e-16
FBgn0015019	Cctgamma	HSP60	cytosol	0.12142	0.338442	0.22338	0.0391287	0.654119	0.00655683	1.8934	1.68e-09
FBgn0015245	Hsp60	HSP60	mitochondrion	-0.0249491	0.863013	0.0692224	0.656061	0.744298	0.00374436	2.26867	1.74e-14
FBgn0015477	Rme-8	HSP40		-0.13533	0.254252	-0.102865	0.606421	-0.25364	0.153804	0.20526	0.284622
FBgn0026418	Hsc70Cb	HSP70	cytosol,nucleus	0.0541494	0.709869	-0.191602	0.315055	-0.420199	0.00370093	0.954008	8.05e-07
FBgn0026761	Trap1	HSP90	mitochondrion,nucleus	-0.053834	0.688238	-0.0826779	0.670583	0.46936	0.0174463	1.16258	1.18e-13
FBgn0027329	Tcp-1zeta	HSP60	cytosol	0.0422614	0.74602	0.276499	0.0450952	0.390358	0.112128	2.18983	9.07e-19
FBgn0027599	CG2790	HSP40		-0.0116891	0.967327	0.339998	0.0155676	0.294833	0.117999	-0.365295	0.0457432
FBgn0027654	jdp	HSP40	cytosol	0.68102	0.341887	-0.583151	0.0753871	-0.0725453	0.915752	-1.02195	2.41e-07
FBgn0029964	CG1409	HSP40	mitochondrion	NA	NA	6.23338	0.129414	NA	NA	NA	NA
FBgn0030086	CG7033	HSP60	cytosol	0.0717963	0.581686	0.110498	0.503604	0.135644	0.701708	2.02089	2.6e-21
FBgn0030207	CG2887	HSP40	cytosol	0.988456	0.406625	1.52313	0.502083	0.45775	NA	NA	NA
FBgn0030658	CG7872	HSP40	endoplasmic reticulum	-0.114717	0.364939	0.154518	0.489486	0.741335	0.000330737	0.796626	0.00192546
FBgn0030805	wus	HSP40	cytosol	0.0293223	0.912484	-0.488027	0.228273	-0.0143055	0.972457	0.523773	0.618551
FBgn0030990	CG7556	HSP40	endoplasmic reticulum	0.00347545	0.984832	-0.0282409	0.891162	-0.115506	0.646293	-0.00205699	0.995377
FBgn0031037	CG14207	Small HSPs	cytosol,nucleus	0.0234344	0.881524	0.172077	0.430311	-0.0494587	0.76236	1.36156	3.71e-16
FBgn0031256	CG4164	HSP40		-0.0441302	0.799816	0.243887	0.122916	0.264949	0.267764	1.42972	2.08e-12
FBgn0031322	CG5001	HSP40	cytosol	0.296969	0.136004	0.554207	1.13347e-07	0.102549	0.760699	-0.528183	0.0141361
FBgn0031728	Hsp60C	HSP60	mitochondrion	-0.481723	NA	4.92476	0.000492886	0.910857	0.736994	NA	NA
FBgn0031776	CG13993	Prefoldin Complex		0.321194	0.0426832	0.237911	0.257524	0.217908	0.209802	1.70947	2.04e-11
FBgn0032181	CG13133	Small HSPs		NA	NA	0.0194115	NA	-1.60029	NA	0.623217	NA
FBgn0032444	CG5525	HSP60	cytosol	0.193426	0.0228746	-0.0824011	0.676881	0.00958964	0.983125	1.35077	5.57e-06
FBgn0032474	DnaJ-H	HSP40	cytosol	-0.118011	0.457738	0.324971	0.193173	-0.171206	0.418548	0.197178	0.372215
FBgn0032525	Hsp60D	HSP60	mitochondrion	-0.877121	NA	5.39207	0.00413128	-0.243876	NA	-0.0725211	NA
FBgn0032586	Tpr2	HSP40	cytosol,nucleus	-0.0373256	0.760347	0.232675	0.168779	-0.0535263	0.74001	-0.574408	6.02e-05
FBgn0033918	CG8531	HSP40	mitochondrion,nucleus	0.100343	0.374539	-0.125522	0.571701	0.172358	0.373048	1.82902	1.78e-15
FBgn0034091	mrj	HSP40	cytosol,nucleus	-0.066015	0.688968	-0.412932	7.26123e-06	-0.532902	1.00172e-05	-0.910802	9.32e-05
FBgn0035273	CG12020	HSP40	cytosol	-0.424038	0.273201	3.17303	0.037751	-0.0582755	NA	NA	NA
FBgn0035603	CG10635	Prefoldin Complex		0.0107636	0.978105	0.287434	0.140751	-0.153933	0.320654	1.38423	1.34e-10
FBgn0035771	Sec63	HSP40	cytosol	-0.072928	0.587014	0.204463	0.0548697	0.397598	0.135699	-0.464916	0.0695794
FBgn0035817	CG7409	Small HSPs		5.22597	NA	0.0849173	0.948424	-0.247942	NA	-1.09098	8.33e-06
FBgn0035852	CG7387	HSP40	mitochondrion	-0.981441	0.00688023	4.61152	0.052629	0.320602	NA	0.181547	NA
FBgn0035878	CG7182	HSP70	cytosol,nucleus	0.0686196	0.611601	0.426557	9.79885e-06	0.293169	0.0891191	1.15846	3.72e-05
FBgn0035982	CG4461	Small HSPs	cytosol	1.47646	0.108334	0.316831	0.459313	-0.147088	0.756535	-0.256488	0.185669
FBgn0036173	CG7394	HSP40	mitochondrion	0.221593	0.152522	0.276216	0.0909001	0.1082	0.5606	-0.128667	0.433714
FBgn0036334	CG11267	HSP60	mitochondrion	-0.0929681	0.595529	-0.676541	1.71463e-06	0.522189	0.00270552	1.85614	1.45e-11
FBgn0036918	CG7770	Prefoldin Complex		-0.0132431	0.960813	0.744255	6.66048e-07	0.873983	3.34896e-09	0.814455	9.22e-06
FBgn0037051	CG10565	HSP40		0.0930117	0.347701	0.3307	0.143247	0.565399	6.01341e-06	0.648076	3.12e-05
FBgn0037150	CG7133	HSP40		0.074012	0.687057	0.487438	0.00144626	0.0774687	0.801991	0.990042	1.19e-06
FBgn0037151	CG7130	HSP40		-0.247811	0.747214	0.862569	0.57935	2.18095	0.0429128	5.47767	5.49e-49
FBgn0037218	aux	HSP40	golgi	-0.0959185	0.500565	-0.193249	0.1846	0.139168	0.452994	-0.509609	0.00138628
FBgn0037252	CG14650	HSP40		0.0285055	0.866222	-0.14239	0.23089	0.0927292	0.657361	-0.421678	0.0223259
FBgn0037544	CG11035	HSP40	mitochondrion	0.146341	0.287365	0.637954	0.14093	-0.132549	0.622552	-0.693957	5.09e-07
FBgn0037632	Tcp-1eta	HSP60	cytosol	0.0728663	0.449705	0.0904506	0.400896	-0.0216542	0.949558	1.9711	1.18e-10
FBgn0037718	P58IPK	HSP40	endoplasmic reticulum	-0.12895	0.349049	0.243977	0.28453	0.12654	0.625145	0.5317	0.0016344
FBgn0037878	CG6693	HSP40	cytosol,nucleus	0.0742145	0.666709	0.274391	0.426517	-0.237177	0.552035	-1.71089	3.63e-11
FBgn0037882	CG17187	HSP40	nucleus	0.179852	0.454918	1.31241	6.54152e-22	0.912875	2.51523e-06	1.52337	6.21e-06
FBgn0038127	CG8476	HSP40		1.99445	NA	8.39808	0.00443804	2.64171	NA	0.181547	NA
FBgn0038145	Droj2	HSP40	cytosol	-0.071	0.60362	0.0234261	0.90612	-0.452082	0.0108826	-0.363348	0.10587
FBgn0038195	CG3061	HSP40		0.0372761	0.831819	0.17424	0.171211	0.390914	0.00179542	0.69568	2.93e-06
FBgn0038200	CG9920	HSP60	mitochondrion	NA	NA	6.02586	0.00126576	0.554745	0.855888	-0.476975	0.686214
FBgn0038387	blp	HSP40	mitochondrion	-0.140724	0.520835	-0.120626	0.577924	0.141854	0.424208	-0.0440384	0.883598
FBgn0038745	CG4538	HSP90	mitochondrion	-0.0427096	0.759274	-0.0795839	0.668552	-0.255597	0.0269103	-1.33496	3.79e-15
FBgn0038976	CG7048	Prefoldin Complex		0.267835	0.0228746	0.0739695	0.734622	-0.270558	0.102516	0.851629	0.000520972
FBgn0039116	CG10375	HSP40	nucleus	0.0729427	0.646196	0.0694875	0.689843	-0.0767518	0.790578	-0.286034	0.291631
FBgn0039562	Gp93	HSP90	endoplasmic reticulum	-0.0288996	0.865247	-0.114009	0.666988	0.244643	0.313503	-0.0219956	0.942368
FBgn0050156	CG30156	HSP40	cytosol	-0.0301416	0.907296	1.48138	0.0486787	1.12978	0.153889	-0.217232	0.74857
FBgn0051354	Hsp70Bbb	HSP70	nucleus	0.0707965	0.829876	0.0957906	0.968908	1.14232	0.303003	3.02684	1.85e-06
FBgn0052640	CG32640	HSP40		0.212946	0.588533	1.42118	0.265304	1.0857	NA	1.72252	0.000652074
FBgn0052641	CG32641	HSP40		0.0262241	0.955672	0.53074	0.186323	1.00581	0.00460002	2.43652	4.86e-17
FBgn0260775	DnaJ-60	HSP40		0.0519675	0.922652	0.134544	0.612786	0.0161327	0.951755	-0.979589	1.67e-09
FBgn0263027	CG43322	HSP40		-0.27727	0.865269	0.336313	0.521645	-0.0763357	0.821145	-0.834711	1.13e-06
FBgn0263106	DnaJ-1	HSP40	cytosol	0.0628324	0.852214	-0.645876	0.310307	0.399875	0.624654	-0.660344	0.021556
FBgn0263606	Hsc20	HSP40	mitochondrion	0.148068	0.701024	-0.142534	0.446407	-0.276864	0.271869	1.01611	4.74e-08
FBgn0264694	mgr	Prefoldin Complex		0.205743	0.115249	0.485634	0.006294	0.444787	3.60323e-05	2.21224	1.11e-18
FBgn0265265	CG32727	HSP40	mitochondrion	NA	NA	4.92248	0.279561	NA	NA	NA	NA
FBgn0266599	Hsc70-4	HSP70	cytosol,nucleus	0.0217518	0.900143	0.264925	0.112975	0.720681	1.65775e-12	1.90971	1.67e-27
FBgn0284436	NA	HSP60	cytosol	0.110321	0.437033	0.327855	0.0281194	0.115755	0.666158	1.80701	4.64e-19
FBgn0287183	CG40178	HSP40		-0.156839	0.364577	-0.70753	3.06275e-07	-1.05979	4.38944e-10	-1.36652	3.59e-10

## Sheet: UPS
Flybase ID	Symbol	Proteasome subunit	DGE myoblasts		DGE 48h APF DLM		DGE 64h APF DLM		DGE Adult DLM
			log2FoldChange	padj	log2FoldChange	padj	log2FoldChange	padj	log2FoldChange	padj
FBgn0002284	Prosbeta6	20S	0.198075	0.147787	-0.786174	3.24025e-09	-0.804408	3.51e-13	3.47228	4.51e-74
FBgn0002787	Rpn8	19S	0.0612631	0.587962	0.501286	1.38066e-06	0.325517	0.00843	2.72722	1.39e-61
FBgn0004066	Prosalpha4	20S	0.145191	0.286292	0.92449	1.01163e-09	0.465031	0.0126	4.30109	2.77e-111
FBgn0010288	Uch	19S	0.062077	0.700552	0.570901	7.13895e-11	0.273856	0.0743	2.58642	6.84e-39
FBgn0010590	Prosbeta1	20S	0.115217	0.513691	0.45198	0.000720066	0.419702	0.000876	2.52433	9.35e-45
FBgn0011327	Uch-L5	19S	-0.0115614	0.945712	0.481808	0.00139973	-0.154808	0.628	1.55244	3.1e-06
FBgn0015282	Rpt2	19S	0.152713	0.182925	0.931227	3.88738e-20	0.461581	0.00014	3.02772	2.35e-41
FBgn0015283	Rpn10	19S	0.12642	0.393495	0.774676	8.49219e-15	0.583132	1.63e-07	3.39156	6.78e-86
FBgn0016697	Prosalpha5	20S	0.178209	0.102688	0.787948	1.21589e-08	0.540759	2.97e-05	4.10077	1.37e-100
FBgn0020369	Rpt6	19S	0.123467	0.279032	0.689175	2.21208e-10	0.185291	0.252	3.5138	8.28e-86
FBgn0023174	Prosbeta2	20S	0.204851	0.0129748	0.985719	1.60347e-20	0.822565	9.22e-17	4.04815	9.73e-86
FBgn0023175	Prosalpha7	20S	0.117624	0.405452	0.733893	3.83472e-07	0.405386	0.0104	3.95541	2.9e-88
FBgn0026380	Prosbeta3	20S	0.168192	0.146928	0.903718	2.07122e-17	0.689599	1.38e-07	4.01205	6.91e-86
FBgn0028684	Rpt5	19S	0.0808062	0.50479	0.882542	3.58755e-24	0.442301	0.00163	4.19229	1.26e-169
FBgn0028685	Rpt4	19S	0.104277	0.39521	0.939101	1.15316e-18	0.451253	0.000578	3.58028	9.07e-90
FBgn0028686	Rpt3	19S	0.0474528	0.74602	0.767689	7.20978e-16	0.266383	0.0301	3.93134	8.73e-146
FBgn0028687	Rpt1	19S	0.119175	0.307408	1.05555	1.04453e-21	0.372246	0.000876	3.81778	1.87e-147
FBgn0028688	Rpn7	19S	0.0716806	0.691496	0.624101	2.98295e-07	-0.0945727	0.617	2.97995	1.59e-111
FBgn0028689	Rpn6	19S	0.049147	0.690262	0.650976	1.43434e-16	0.28245	0.0207	3.07337	4.54e-133
FBgn0028690	Rpn5	19S	0.109768	0.436514	0.297236	0.104588	0.0608759	0.777	3.50344	4.2e-148
FBgn0028691	Rpn9	19S	0.131967	0.179875	0.443846	0.0049356	-0.0463546	0.865	3.0941	4.72e-83
FBgn0028692	Rpn2	19S	0.186158	0.0269252	0.729136	9.16425e-21	0.544029	0.000311	3.71293	2.4e-136
FBgn0028693	Rpn12	19S	0.179595	0.213072	0.904018	3.41793e-23	0.396419	0.00303	3.15871	5.15e-81
FBgn0028694	Rpn11	19S	0.21607	0.0133193	0.974057	2.12908e-21	0.771907	2.11e-10	3.39831	1.44e-56
FBgn0028695	Rpn1	19S	-0.0293534	0.83305	0.408887	5.78094e-08	0.209516	0.177	2.75295	1.63e-80
FBgn0029134	Prosbeta5	20S	0.139339	0.173782	0.0866686	0.707284	0.0832176	0.758	3.07829	1.5e-45
FBgn0032596	Prosbeta4	20S	0.00692956	0.978105	0.731061	2.95813e-13	0.418763	0.000184	4.2674	7.88e-159
FBgn0033886	Rpn13	19S	0.0193865	0.933508	0.473909	1.45057e-08	-0.213545	0.17	2.34533	8.76e-38
FBgn0050382	CG30382	20S	0.418434	0.769227	1.73879	0.122961	0.225276	0.903	4.40089	4.71e-74
FBgn0086134	Prosalpha2	20S	0.119749	0.408728	-0.681653	6.59612e-05	-0.880505	1e-10	1.73238	1.2e-15
FBgn0250746	Prosbeta7	20S	0.0996202	0.468887	0.386846	0.00688445	0.501771	1.76e-06	3.87568	9.69e-84
FBgn0250843	Prosalpha6	20S	0.110772	0.427652	1.23742	1.97512e-17	1.26719	5.2e-19	4.15614	9.21e-96
FBgn0261394	Prosalpha3	20S	0.048261	0.747214	0.873717	4.76561e-09	0.644436	2.18e-07	4.39397	3.14e-126
FBgn0261396	Rpn3	19S	0.0640197	0.64501	0.875926	2.06237e-43	0.106368	0.535	3.39063	5.66e-95
FBgn0263121	Prosalpha1	20S	0.932401	0.341196	2.61617	0.0111623	-0.789733	0.665	4.12761	1.82e-45

## Sheet: Mitoproteases
Flybase ID	Symbol	Category	DGE myoblasts		DGE 48h APF DLM		DGE 64h APF DLM		DGE Adult DLM
			log2FoldChange	padj	log2FoldChange	padj	log2FoldChange	padj	log2FoldChange	padj
FBgn0024992	CG2658	ATP-dependent protease	0.00646021	0.982366	0.213074	0.172836	0.0307161	0.91211	1.27445	9.48e-12
FBgn0024992	Spg	ATP-dependent protease	0.00646021	0.982366	0.213074	0.172836	0.0307161	0.91211	1.27445	9.48e-12
FBgn0032229	ClpP	ATP-dependent protease	0.0384622	0.829876	-0.289441	0.122722	-0.253975	0.0709039	0.938666	7.06e-09
FBgn0032247	CG5188	Processing petidase	-0.0713526	0.738182	-0.307891	0.0451906	-0.339763	0.00981565	1.39569	3.8e-07
FBgn0032644	CG5131	Processing petidase	0.189733	0.543786	-0.155759	0.354868	-0.384444	0.00402395	0.70383	8.96e-05
FBgn0033672	rho-7	Processing petidase	-0.0949689	0.50224	0.0337582	0.87768	-0.0977298	0.548212	1.76601	2.67e-22
FBgn0034792	CG3499	ATP-dependent protease	0.0281146	0.870002	-0.2797	0.140751	-0.467225	0.000608615	0.69301	7.84e-07
FBgn0036702	CG6512	ATP-dependent protease	-0.0387673	0.811943	0.0277253	0.911546	-0.126579	0.298901	1.3597	5.02e-16
FBgn0036892	Lon	ATP-dependent protease	-0.139958	0.160364	0.247576	0.0541261	0.58375	5.12709e-06	1.17972	8.07e-13
FBgn0038233	HtrA2	other	0.0135623	0.967179	-0.0518522	0.809869	-0.103359	0.512475	0.974908	6.98e-06
