# Supplementary material for: M1BP is an essential transcriptional activator of oxidative metabolism during Drosophila development
Source: Nat Commun. 2023 Jun 2;14:3187. doi: 10.1038/s41467-023-38986-5 (PMC10238438; doi:10.1038/s41467-023-38986-5)
Supplement: Supplementary file 14 — Source Data [file 41467_2023_38986_MOESM14_ESM.xlsx]

## Sheet: Figure 1a
Figure 1A
Flight test
		number of flies				percentage			average
	Replicate	Zone 1	Zone 2	Zone 3	n	Zone 1	Zone 2	Zone 3	Zone 1	Zone 2	Zone 3		Zone 1 = Top
Mef2-GAL4 x WT male	1	28	1	1	30	0.933333	0.0333333	0.0333333	0.966667	0.0166667	0.0166667		Zone 2 =Middle
	2	30	0	0	30	1	0	0					Zone 3=Bottom
Mef2-GAL4 x M1BP RNAi #1 male	1	7	6	17	30	0.233333	0.2	0.566667	0.3	0.244444	0.455556
	2	18	7	5	30	0.6	0.233333	0.166667
	3	2	9	19	30	0.0666667	0.3	0.633333
		number of flies				percentage			average
Condition	Replicate	Zone 1	Zone 2	Zone 3	n	Zone 1	Zone 2	Zone 3	Zone 1	Zone 2	Zone 3
Mef2-GAL4 x WT male	1	27	2	1	30	0.9	0.0666667	0.0333333	0.866667	0.1	0.0333333
	2	26	3	1	30	0.866667	0.1	0.0333333
	3	25	4	1	30	0.833333	0.133333	0.0333333
Mef2-GAL4 x M1BP RNAi #2 male	2	0	0	20	20	0	0	1	0	0	1

## Sheet: Figure 1B
Figure 1B'
Sarcomere quantification
				Sarcomere length			Myofibril width
				repeat by fullFFT			thicknessby autocorrelation	thicknessbyprofilemean	thicknessSD	nprofiles	unit
Mef2>WT
22-10-19 Mef2 WT phallo 647 63x 4.czi				3.3738	11.2459	24	1.3838	1.2544	0.2121	473	microns
22-10-19 Mef2 WT phallo 647 63x 5.czi				3.2131	3.2131	36	1.6474	1.2586	0.289	390	microns
22-10-19 Mef2 WT phallo 647 63x 6.czi				3.2131	3.2131	36	1.3838	1.2058	0.1894	454	microns
22-10-19 Mef2 WT phallo 647 63x 6b.czi				3.2131	3.2131	36	1.5156	1.2671	0.2073	348	microns
22-10-19 Mef2 WT phallo 647 63x 7.czi				3.3738	3.3738	24	1.5815	1.3514	0.2383	412	microns
22-10-19 Mef2 WT phallo 647 63x 8.czi				3.3738	11.2459	24	1.5156	1.3885	0.2436	427	microns
22-10-19 Mef2 WT phallo 647 63x 9.czi				3.3738	9.6394	32	1.5156	1.222	0.2292	408	microns
22-10-19 Mef2 WT phallo 647 63x 9b.czi				3.3738	3.3738	32	1.4497	1.2932	0.2316	448	microns
22-10-19 Mef2 WT phallo 647 63x 10.czi				3.3738	3.3738	24	1.6474	1.4131	0.2571	407	microns
22-10-19 Mef2 WT phallo 647 63x 10b.czi				3.5513	3.5513	24	1.6474	1.3994	0.3172	346	microns
22-10-19 Mef2 WT phallo 647 63x 1.czi				3.2131	3.2131	36	1.5156	1.3821	0.2412	429	microns
22-10-19 Mef2 WT phallo 647 63x 2.czi				3.2131	3.2131	36	1.3838	1.2286	0.2323	523	microns
22-10-19 Mef2 WT phallo 647 63x 3.czi				3.2131	3.2131	36	1.5156	1.2606	0.1902	405	microns
C2-Image 9.tif				3.3738	11.2459	24	1.4497	1.3928	0.1725	440	microns
C2-Image 11.tif				3.3738	3.3738	24	1.5156	1.3663	0.2549	430	microns
Mef2>M1BPi#1
22-10-19 Mef2 M1BPi KK phallo 647 63x 5.czi				3.3738	11.2459	24	1.5156	1.3218	0.2547	410	microns
22-10-19 Mef2 M1BPi KK phallo 647 63x 5b.czi				3.2131	3.2131	36	1.3838	1.1723	0.1755	508	microns
22-10-19 Mef2 M1BPi KK phallo 647 63x 6.czi				3.3738	9.6394	24	1.4497	1.2473	0.2195	455	microns
22-10-19 Mef2 M1BPi KK phallo 647 63x 2.czi				3.3738	11.2459	24	1.6474	1.3874	0.2985	386	microns
22-10-19 Mef2 M1BPi KK phallo 647 63x 3.czi				3.2131	3.3738	36	1.6474	1.3313	0.2964	365	microns
22-10-19 Mef2 M1BPi KK phallo 647 63x 3b.czi				3.2131	3.2131	36	1.6474	1.3657	0.3375	368	microns
Mef2 GAL4 M1BPi KK 568 ATP5A 488 M1BP 647 phalloidin 2.tif				3.2131	3.2131	24	1.252	1.1656	0.2916	335	microns
Mef2 GAL4 M1BPi KK 568 ATP5A 488 M1BP 647 phalloidin 5.tif				3.3738	11.2459	24	1.5815	1.3554	0.3076	343	microns
Mef2 GAL4 M1BPi KK 568 ATP5A 488 M1BP 647 phalloidin 7.tif				3.3738	3.3738	15	1.5156	1.4308	0.347	208	microns
C4-Mef2 GAL4 M1BPi KK 568 ATP5A 488 M1BP 647 phalloidin 1.tif				3.3738	11.2459	21	1.3838	1.2057	0.284	379	microns
Mef2>M1BPi #2
22-10-19 Mef2 M1BPi fort phallo 647 63x 3.czi				3.2131	3.2131	16	1.4497	1.2575	0.2423	247	microns
C2-Image 25.tif				3.3738	11.2459	18	1.1861	1.1073	0.2662	285	microns
Image 22.tif				3.3738	11.2459	18	1.1861	1.2474	0.3402	243	microns
C2-Image 18.tif				3.2131	3.2131	24	1.3838	1.3176	0.2591	314	microns
C2-Image 19.tif				3.2131	3.2131	36	1.5815	1.4089	0.3173	383	microns
22-10-19 Mef2 M1BPi fort phallo 647 63x 3b.czi				3.2131	3.2131	36	1.5815	1.2749	0.2486	382	microns
22-10-19 Mef2 M1BPi fort phallo 647 63x 5.czi				3.2131	3.2131	28	1.3838	1.2379	0.1986	352	microns
22-10-19 Mef2 M1BPi fort phallo 647 63x 7.czi				3.2131	3.2131	36	1.5156	1.2823	0.2436	420	microns
22-10-19 Mef2 M1BPi fort phallo 647 63x 1.czi				3.2131	3.2131	36	1.6474	1.3511	0.287	412	microns
22-10-19 Mef2 M1BPi fort phallo 647 63x 2.czi				3.3738	1.3771	24	1.4497	1.2757	0.1733	423	microns
22-10-19 Mef2 M1BPi fort phallo 647 63x 2b.czi				3.2131	3.2131	36	1.3838	1.2641	0.225	461	microns

## Sheet: Figure 1C
Figure 1C'
Mitochondrial parameters quantification
Area	Genotype	Aspect ratio			Density	Mito_content	Genotype
1.78	WT	4.84			10.894	33.107	WT
4.84	WT	2.75			11.8385	35.294	WT
3.47	WT	2.05			10.0374	32.753	WT
2.01	WT	2.49			11.4211	34.332	WT
5.84	WT	1.1			9.92761	34.8925	WT
1.11	WT	1.65			12.1679	18.278	M1BP_IR1
1.85	WT	1.39			10.1912	24.923	M1BP_IR1
2.94	WT	1.29			12.2777	24.895	M1BP_IR1
4.39	WT	1.43			14.4741	16.791	M1BP_IR1
5.24	WT	1.83			11.5969	26.807	M1BP_IR1
2.62	WT	1.09			9.70798	20.992	M1BP_IR1
4.19	WT	1.3			9.04906	25.11	M1BP_IR2
1.23	WT	1.09			10.4767	18.122	M1BP_IR2
2.74	WT	1.03			13.5516	22.839	M1BP_IR2
1.61	WT	2.36			9.55423	28.596	M1BP_IR2
1.35	WT	1.41			13.0465	16.74	M1BP_IR2
1.51	WT	1.74
1.72	WT	1.05
1.47	WT	1.14
1.68	WT	1.37
0.66	WT	1.08
1.23	WT	1.71
3.11	WT	1.25
2.97	WT	1.19
3.16	WT	1.39
2.54	WT	4.15
1.46	WT	1.34
3.89	WT	1.01
1.72	WT	1.08
3.17	WT	2.46
2.58	WT	1.11
1.22	WT	1.09
2.4	WT	1.84
1.17	WT	4.7
2.43	WT	1.23
1.68	WT	1.45
1.89	WT	1.51
2.91	WT	1.71
1.75	WT	1.22
2.22	WT	1.74
0.92	WT	1.03
0.77	WT	1.49
1.64	WT	1.27
3.03	WT	1.1
4.21	WT	1.42
1.88	WT	1.11
1.8	WT	1.5
1.78	WT	1.25
1.07	WT	3.08
1.52	WT	1.96
1.1	WT	1.36
1.25	WT	2.24
1.01	WT	1.53
3.35	WT	2.19
4.58	WT	1.07
1.63	WT	1.28
1.26	WT	1.47
2.79	WT	1.13
4.12	WT	1.07
3.82	WT	2.73
1.16	WT	1.04
2.34	WT	2.57
5.71	WT	1.09
3.21	WT	2.7
3.17	WT	1.09
6.23	WT	1.86
6.47	WT	1.12
8.41	WT	1.15
3.83	WT	1.91
6.32	WT	1.04
3.93	WT	1.84
6.15	WT	1.36
2.95	WT	1.57
1.9	WT	2.1
6.25	WT	1.33
5.17	WT	2.4
0.94	WT	1.13
4.58	WT	1.09
3.2	WT	2.36
2.59	WT	5.97
0.79	WT	1.18
2.65	WT	1.31
1.02	WT	2.79
4.91	WT	2.16
2.19	WT	1.24
7.7	WT	2.18
3.96	WT	1.02
1.83	WT	1.88
1.85	WT	1.68
3.14	WT	1.09
1.47	WT	5.25
6.74	WT	2.54
2.29	WT	1.29
3.34	WT	1.35
1.41	WT	1.54
4.62	WT	1.37
1.4	WT	1.2
1.59	WT	2.54
8.74	WT	1.4
1.4	WT	1.07
5.71	WT	1.77
3.81	WT	1.76
4.83	WT	1.14
4.14	WT	1.08
5.26	WT	1.22
4.36	WT	1.05
2.83	WT	1.31
2.59	WT	1.2
3.27	WT	2.32
1.88	WT	1.14
1.03	WT	2.92
1.05	WT	1.21
3.2	WT	1.07
3.56	WT	2.07
1.89	WT	1.48
4.44	WT	1.14
2.95	WT	1.8
1.87	WT	2.45
4.83	WT	1.08
1.78	WT	1.23
1.9	WT	1.08
3.72	WT	1.31
1.09	WT	1.24
1.78	WT	1.09
3.77	WT	3.88
7.03	WT	3.31
3.07	WT	1.46
2.25	WT	1.79
4.83	WT	1.11
2	WT	1.8
3.06	WT	1.63
3.63	WT	1.25
4.08	WT	1.3
1.72	WT	1.16
2.11	WT	1.25
4.35	WT	1.63
3.5	WT	1.98
0.9	WT	1.13
4.73	WT	2.14
4.36	WT	1.2
4.06	WT	1.22
2.63	WT	2.73
1.98	WT	1.18
3.38	WT	1.36
9.07	WT	1.47
5.12	WT	1.49
1.19	WT	1.64
3.65	WT	1.39
3.32	WT	1.14
0.86	WT	3.14
1.29	WT	1.55
4.78	WT	1.18
1.59	WT	1.32
3.86	WT	1.41
1.1	WT	1.13
3.36	WT	2.97
1.39	WT	1.17
1.63	WT	1.3
3.54	WT	1.2
0.91	WT	1.74
1.02	WT	2.19
2.67	WT	1.6
4.29	WT	1.27
1.03	WT	2.18
1.29	WT	1.33
3.68	WT	1.11
2.35	WT	1.51
6.24	WT	3.64
1.5	WT	2.29
3.01	WT	1.17
1.68	WT	2.19
0.67	WT	1.06
2.44	WT	1.03
4.44	WT	2.49
1.81	WT	1.71
2.46	WT	3.03
5.89	WT	1.9
1.38	WT	1.55
1.56	WT	2.08
1.62	WT	1.59
1.56	WT	1.11
3.61	WT	1.12
5.95	WT	1.14
2.61	WT	1.62
4.93	WT	1.23
4.92	WT	1.79
2.75	WT	1.11
2.58	WT	1.12
6.37	WT	1.36
3.73	WT	1.56
3.11	WT	1.2
5.27	WT	2.63
3.6	WT	1.16
2.46	WT	1.17
9.01	WT	1.86
1.71	WT	1.41
3.61	WT	1.35
4.82	WT	1.46
2.67	WT	2.04
3.37	WT	1.22
3.1	WT	3.37
2.44	WT	2.67
3.85	WT	1.1
3.88	WT	1.51
2.56	WT	1.95
4.53	WT	1.67
5.38	WT	1.65
2.27	WT	1.61
4.14	WT	2.32
5.25	WT	1.29
2.19	WT	1.65
2.77	WT	1.11
4.35	WT	2.98
6.03	WT	1.44
2.57	WT	2.24
6.37	WT	1.43
3.3	WT	1.31
3.66	WT	1.35
5.37	WT	1.19
3.81	WT	1.82
2.83	WT	1.12
4.36	WT	1.81
2.31	WT	1.13
6.59	WT	1.8
0.8	WT	1.46
3.5	WT	2.17
3.18	WT	1.35
1.91	WT	2.71
3.18	WT	2.85
10.21	WT	1.38
1.48	WT	1.52
1.7	WT	1.3
4.25	WT	2.08
6.55	WT	1.49
5.54	WT	1.73
1.7	WT	2.96
3.59	WT	1.22
3.39	WT	1.35
5.05	WT	1.21
1.69	WT	1.6
3.33	WT	1.34
5.03	WT	2.8
2.37	WT	1.11
3.65	WT	1.23
4.55	WT	1.01
3.1	WT	2.57
1.68	WT	2.35
3.2	WT	1.94
4.28	WT	1.05
1.16	WT	1.06
1.32	WT	1.61
1.35	WT	1.53
1.68	WT	2.84
1.54	WT	2.35
2.99	WT	1.35
1.38	WT	2.87
2.67	WT	1.17
2.08	WT	1.31
3.37	WT	1.84
4.21	WT	2.35
4.45	WT	1.14
2.23	WT	2.06
1.09	WT	1.61
1.38	WT	2.04
2.91	WT	3.25
2.87	WT	1.21
5.13	WT	1.07
4.14	WT	2.71
4.46	WT	1.07
4.9	WT	1.25
1.42	WT	2.29
2.26	WT	1.14
4.47	WT	1.31
2.03	WT	1.25
2.3	WT	2.05
2.57	WT	1.16
3.81	WT	1.2
3.31	WT	1.73
2.63	WT	1.45
1.99	WT	1.44
1.56	WT	3.32
2.98	WT	1.03
2.37	WT	1.4
2.99	WT	2.14
3.41	WT	2.3
2.74	WT	1.21
1.1	WT	1.83
0.7	WT	1.37
2.34	WT	2.3
4.36	WT	1.13
2.01	WT	1.01
2.38	WT	1.43
1.72	WT	1.31
0.82	WT	2.78
1.86	WT	1.01
1.86	WT	2.25
1.06	WT	1.22
3.58	WT	1.11
3.05	WT	2.35
1.42	WT	1.43
0.88	WT	2.02
3.76	WT	1.2
2.22	WT	2.02
1.09	WT	1.11
0.59	WT	1.1
2.93	WT	2.26
1.5	WT	1.04
2.69	WT	1.46
1.62	WT	2.3
2.65	WT	1.02
1.85	WT	1.72
1.5	WT	1.39
1.47	WT	4.03
3.31	WT	2.45
2.55	WT	1.6
4.77	WT	1.42
1.28	WT	1.59
1.87	WT	1.09
1.04	WT	1.46
5.18	WT	2.11
2.31	WT	1.64
2.03	WT	1.18
3	WT	3.38
2.76	WT	1.42
2.37	WT	1.02
1.34	WT	5.83
3.35	WT	1.62
2.38	WT	2.26
1.9	WT	2.01
1.37	WT	1.01
1.24	WT	1.23
5.63	WT	1.55
1.52	WT	1.13
1.19	WT	1.53
1.95	WT	2.21
0.73	WT	1.86
3.39	WT	1.26
1.8	WT	1.17
0.77	WT	1.09
2.23	WT	2.29
0.74	WT	1.08
2.47	WT	1.61
0.66	WT	2.27
3.85	WT	1.39
4.09	WT	1.3
10.16	WT	1.64
0.6	WT	1.34
7.25	WT	1.64
2.16	WT	1.61
3.4	WT	1.89
1.43	WT	1.1
4.86	WT	1.09
7.14	WT	1.53
5.06	WT	1.16
3.4	WT	1.72
1.53	WT	2.25
2.62	WT	1.03
4.42	WT	1.55
1.91	WT	2.73
3.91	WT	1.95
1.03	WT	1.38
5.89	WT	3.79
1.94	WT	2.16
0.66	WT	1.1
6	WT	1.12
5.06	WT	1.11
7.7	WT	1.47
1.74	WT	1.06
8.97	WT	2.54
2.2	WT	1.49
4.34	WT	1.3
5.59	WT	2.21
6.42	WT	1.15
1.8	WT	1.08
1.94	WT	2.25
2.37	WT	1.13
4.41	WT	1.46
1.63	WT	2.23
3.44	WT	1.18
5.65	WT	1.29
2.91	WT	1.3
3.93	WT	1.06
4.54	WT	1.22
9.15	WT	1.32
1.57	WT	1.36
3.51	WT	1.17
1.25	WT	1.38
3.44	WT	1.87
0.66	WT	1.62
1.41	WT	1.87
1.34	WT	1.08
2.14	WT	1.74
6.82	WT	1.36
4.12	WT	3.17
4.87	WT	2.44
2.77	WT	1.25
1.78	WT	1.74
2.6	WT	1.32
2.59	WT	1.48
2.35	WT	1.93
1.92	WT	1.8
13.15	WT	1.12
1.63	WT	1.18
1.79	WT	1.31
1.38	WT	2.65
0.64	WT	2.09
5.68	WT	1.5
0.86	WT	1.24
1.41	WT	1.16
1.45	WT	1.1
3.96	WT	1.52
4.26	WT	1.28
2.68	WT	1.45
5.94	WT	1.13
4.8	WT	1.32
2.3	WT	1.56
5.43	WT	1.95
5.56	WT	1.33
3.83	WT	1.66
0.74	WT	1.15
2.74	WT	1.19
1.28	WT	2.05
3.6	WT	1.99
3.1	WT	1.7
1.95	WT	1.04
4.41	WT	1.07
11.27	WT	1.58
5.89	WT	3.85
2.15	WT	1.25
5.39	WT	1.34
5.02	WT	1.1
3.64	WT	1.32
2.45	WT	1.23
4.94	WT	1.37
1.54	WT	1.35
3.77	WT	1.05
1.71	WT	1.48
2.1	WT	1.08
3.87	WT	1.25
1.69	WT	1.14
1.85	WT	1.39
2.64	WT	1.29
1.44	WT	1.08
2	WT	1.41
0.76	WT	1.34
2.72	WT	1.15
2.2	WT	1.68
2.24	WT	1.12
0.7	WT	1.12
2.35	WT	2.31
3.63	WT	1.57
3.6	WT	2.16
1.65	WT	2.98
2.58	WT	2.56
0.82	WT	3.52
2.56	WT	2.49
1.67	WT	2.91
1.62	WT	1.26
2.28	WT	1.72
1.9	WT	2.09
1.52	WT	2.3
1.16	WT	2.07
0.98	WT	1.81
1.12	WT	2.29
0.69	WT	1.73
1.83	WT	2.38
0.89	WT	1.33
1.06	WT	1.35
3.65	WT	1.07
1.51	WT	1.05
1.88	WT	1.1
2.15	WT	1.07
2.18	WT	1.18
4.22	WT	1.21
4.38	WT	2.15
3.06	WT	1.87
3.96	WT	2.14
2.07	WT	2.37
2.67	WT	1.56
3.6	WT	2.7
4.11	WT	2.84
1.32	WT	1.95
1.88	WT	2.29
1.97	WT	1.32
2.87	WT	1.85
2.73	WT	1.6
6.41	WT	1.78
2.43	WT	1.86
3.98	WT	2.04
2.31	WT	1.76
0.65	WT	1.62
2.19	WT	2.12
0.8	WT	1.34
2.58	WT	1.99
0.84	WT	2.01
0.82	WT	2.61
1.43	WT	3.17
3.66	WT	1.62
2.38	WT	1.68
0.53	WT	1.96
2.42	WT	1.24
2.83	WT	1.67
1.12	WT	1.45
2.4	WT	1.5
3.49	WT	1.23
1.95	WT	2.69
6.47	WT	2.02
1.23	WT	1.06
0.81	WT	1.26
4.22	WT	1.21
2.24	WT	1.29
0.96	WT	1.61
1.74	WT	1.62
4.29	WT	1.25
2.86	WT	1.74
3.25	WT	1.06
1.14	WT	1.57
2.38	WT	1.25
4.55	WT	1.1
2.18	WT	1.27
6.33	WT	1.37
1.93	WT	1.6
4.14	WT	1.51
1.77	WT	1.75
0.85	WT	1.07
2.87	WT	1.22
1.81	WT	2.17
4.84	WT	1.36
3.41	WT	1.38
1.57	WT	1.6
2.79	WT	1.29
2.64	WT	1.06
2.3	WT	1.45
2.43	WT	1.65
1.43	WT	1.11
1.39	WT	1.26
2.68	WT	1.16
0.69	WT	1.43
0.86	WT	1.94
4.18	WT	1.54
1.66	WT	1.21
3.56	WT	1.38
2.91	WT	1.46
3.09	WT	1.29
3.16	WT	1.03
4.27	WT	1.18
2.94	WT	1.3
1.42	WT	1.44
2.14	WT	1.44
11.28	WT	1.17
5.55	WT	1.53
2.19	WT	1.84
1.91	WT	1.23
1.36	WT	1.2
2.05	WT	2.38
3.97	WT	1.66
5.01	WT	1.69
4.58	WT	1.33
5.73	WT	1.05
3.23	WT	1.69
1.15	WT	1.33
2.38	WT	1.06
3.22	WT	1.08
1.05	WT	1.03
4.01	WT	1.82
4.5	WT	1.86
1.86	WT	1.27
3.12	WT	2.43
1.61	WT	1.79
2.55	WT	1.48
1.48	WT	2.49
2.74	WT	1.4
2.71	WT	1.37
4.22	WT	2.82
3.8	WT	1.14
0.83	WT	1.21
1.51	WT	2.33
2.66	WT	3.49
2.97	WT	2.08
1.93	WT	1.68
1.56	WT	3.37
3.44	WT	1.47
1.62	WT	1.8
0.61	WT	1.83
1.47	WT	3.16
8.36	WT	1.45
1.11	WT	1.18
3.13	WT	2.09
0.82	WT	1.8
2.41	WT	3.04
1.51	WT	1.15
2.73	WT	2.09
1.52	WT	1.03
1.91	WT	1.47
3.9	WT	1.16
4.2	WT	2.07
2.13	WT	4.95
1.55	WT	1.33
3.93	WT	1.03
2.05	WT	1.97
0.78	WT	2.04
4.03	WT	1.49
4.49	WT	1.15
1.57	WT	2.68
4.26	WT	1.12
1.65	WT	2.26
1.1	WT	1.02
2.03	WT	2.15
3.89	WT	1.21
3.56	WT	1.31
2.08	WT	1.17
0.77	WT	1.08
2.05	WT	1.25
1.75	WT	1.14
1.65	WT	1.66
2.22	WT	1.39
3.19	WT	1.1
2.07	WT	2.02
1.16	WT	1.24
0.55	WT	3.39
2.81	WT	1.12
4.42	WT	1.31
6.13	WT	1.23
1.47	WT	2.64
1.64	WT	1.47
1.96	WT	2.54
3.44	WT	1.06
2.47	WT	1.04
4.32	WT	2.6
3.69	WT	1.02
4.71	WT	1.19
4.13	WT	1.23
4.85	WT	1.37
2.93	WT	1.17
4.33	WT	1.41
2.4	WT	1.11
5.01	WT	1.23
1.8	WT	1.39
1.53	WT	1.14
2.49	WT	1.54
1.3	WT	3.39
4.26	WT	1.74
6.1	WT	1.21
4.78	WT	2.3
1.04	WT	1.22
2.42	WT	1.02
3.25	WT	2.57
2.48	WT	1.8
2.07	WT	2.93
1.68	WT	1.75
3.43	WT	1.18
1.86	WT	1.34
2.12	WT	1.68
6.13	WT	1.79
1.43	WT	1.21
1.38	WT	1.5
0.81	WT	1.1
3.32	WT	1.9
2.43	WT	1.73
5.23	WT	1.18
1.46	WT	1.26
3.37	WT	1.21
2.38	WT	1.56
2.87	WT	1.29
1.32	WT	1.16
1.41	WT	1.79
1.56	WT	1.22
3.99	WT	2.23
4.47	WT	1.02
0.69	WT	1.07
3.52	WT	1.6
3.44	WT	1.07
1.35	WT	1.22
3.86	WT	1.2
1.1	WT	1.25
2.67	WT	2.02
5.34	WT	1.22
5.31	WT	1.32
4.63	WT	1.78
2.16	WT	1.13
4.06	WT	1.21
1.19	WT	3.52
6.66	WT	1.34
2.06	WT	1.18
1.67	WT	2.53
4.2	WT	1.39
4.05	WT	2.55
3.29	WT	1.09
4.24	WT	1.88
2.53	WT	1.71
3.46	WT	2.01
5.43	WT	1.07
1.68	WT	1.97
6.67	WT	1.48
1.15	WT	1.34
2.61	WT	2.29
4.68	WT	1.4
1.98	WT	1.45
3.56	WT	1.1
4.69	WT	1.38
2.46	WT	1.55
1.97	WT	1.5
2.24	WT	1.71
2.26	WT	2.77
2.54	WT	3.73
2.5	WT	2.36
1.59	WT	2.54
1.67	WT	3.02
3.3	WT	2.35
2.8	WT	2.46
5.13	WT	2.81
2.67	WT	2.36
2.58	WT	2.22
0.51	WT	2.89
2.78	WT	1.2
3.32	WT	1.07
2.83	WT	2.1
4.44	WT	1.38
4.28	WT	2.97
1.8	WT	2.54
3.22	WT	2.07
3.5	WT	2.51
0.58	WT	1.68
6.86	WT	1.39
2.32	WT	2.92
1.98	WT	1.31
5.11	WT	1.25
4.38	WT	1.27
3.89	WT	1.85
3.24	WT	2.02
2.65	WT	1.68
1.51	WT	1.48
3.01	WT	1.41
2.59	WT	1.81
2.55	WT	1.2
3.13	WT	1.86
2.58	WT	1.99
2.3	WT	1.64
2.29	WT	1.08
1.62	WT	1.37
2.92	WT	1.58
1.81	WT	3.21
1.39	WT	1.61
1.72	WT	1.69
2.77	WT	1.41
4.16	WT	1.18
1.74	WT	1.89
2.79	WT	2.53
5.46	WT	1.79
4.15	WT	2.92
3.39	WT	2.37
1.92	WT	1.69
4.86	WT	1.64
2.46	WT	2.49
1.48	WT	1.08
7.33	WT	2.06
2.05	WT	1.69
2.83	WT	2.71
2.08	WT	2.05
2.81	WT	1.77
3.24	WT	2.4
0.77	WT	1.29
1.65	WT	2.13
1.87	WT	1.89
1.37	WT	1.47
1.89	WT	3.61
1.66	WT	2.79
1.52	WT	2.15
4.61	WT	2.77
2.39	WT	1.68
2.18	WT	1.45
0.63	WT	2.11
2.69	WT	2.22
4.32	WT	1.79
2.36	WT	2.23
2.04	WT	1.15
2.57	WT	1.56
3.79	WT	1.21
2.13	WT	1.24
3.96	WT	2.01
2.34	WT	1.81
1.69	WT	1.52
3.79	WT	1.13
5.94	WT	1.93
1.81	WT	1.06
4.08	WT	1.32
2.77	WT	1.94
2.22	WT	1.02
6.57	WT	3.03
4.41	WT	1.66
1.47	WT	1.61
7.14	WT	2.87
1.01	WT	1.13
1.52	WT	1.24
2.37	WT	1.1
1.13	WT	1.53
2.61	WT	1.6
2.64	WT	2.28
3.42	WT	2.74
2.84	WT	3.01
8.95	WT	1.19
2.93	WT	1.73
1.81	WT	1.23
1.11	WT	2.5
2.17	WT	3.1
1.95	WT	1.57
2.78	WT	1.78
5.41	WT	1.36
6.36	WT	1.54
0.66	WT	2.43
1.9	WT	1.32
4.32	WT	1.81
2.37	WT	1.16
3.39	WT	3.09
1.63	WT	1.11
2.96	WT	1.05
2.06	WT	2.03
8.04	WT	1.68
6.2	WT	2.05
3.99	WT	1.31
2.23	WT	2.61
2.42	WT	1.26
2.59	WT	1.35
1.88	WT	1.85
1.92	WT	1.56
5.26	WT	1.25
6.09	WT	1.14
0.89	WT	1.24
3.17	WT	1.13
4.87	WT	1.21
1.78	WT	1.87
5.09	WT	2.12
6.5	WT	1.56
5.29	WT	1.88
5.04	WT	1.62
3.83	WT	2.89
5.08	WT	1.05
1.78	WT	1.29
2.43	WT	1.2
6.47	WT	1.4
3.42	WT	1.12
2.23	WT	3.44
1.77	WT	2.33
2.17	WT	1.02
2.33	WT	1.72
1.65	WT	1.68
5.33	WT	2.26
1.94	WT	1.58
2.27	WT	1.7
2.28	WT	1.42
6.74	WT	1.72
1.96	WT	1.74
1.51	WT	1.1
1.29	WT	1.54
6.23	WT	1.3
2.34	WT	1.6
3.33	WT	1.95
3.86	WT	1.6
1.86	WT	1.37
1.62	WT	1.1
1.04	WT	2.23
2.65	WT	2.11
3.09	WT	1.37
3.23	WT	1.26
0.76	WT	1.53
2	WT	1.23
3.45	WT	1.04
3.13	WT	1.37
1.23	WT	1.3
1.81	WT	1.23
2.5	WT	1.17
2.11	WT	1.18
2.68	WT	1.39
4.86	WT	1.01
1.05	WT	1.47
2.85	WT	1.11
2.45	WT	1.55
3.04	WT	1.5
2.05	WT	1.21
2.78	WT	1.23
2.72	WT	1.08
2.82	WT	1.33
1.54	WT	1.05
0.74	WT	1.18
4.07	WT	1.09
2.72	WT	1.22
9.92	WT	1.4
4.61	WT	1.13
3.68	WT	1.17
3.43	WT	1.11
1.7	WT	1.54
3.18	WT	1.04
2.7	WT	1.6
1.8	WT	1.47
3.2	WT	1.16
1.98	WT	1.6
1.56	WT	1.23
1.58	WT	1.73
1.92	WT	1.54
1.62	WT	1.58
3.69	WT	1.15
4.03	WT	1.62
1.41	WT	2.32
1.82	WT	2.32
2.7	WT	2.2
3.75	WT	1.96
1.51	WT	1.12
1.72	WT	2.07
1.35	WT	1.93
3.9	WT	1.64
0.76	WT	1.88
3.21	WT	1.44
1.24	WT	1.73
2.16	WT	1.67
1.36	WT	1.11
1.16	WT	1.75
0.82	WT	1.35
1.78	WT	2.08
1.87	WT	1.15
0.6	WT	1.42
2.04	WT	1.29
3.72	WT	2.32
1.19	WT	2.51
2.52	WT	1.41
6.39	WT	2.15
3.66	WT	1.39
3.91	WT	3.59
2.72	WT	1.24
1.17	WT	2.88
5.39	WT	1.8
1.06	WT	1.12
0.6	WT	2.17
1.25	WT	2.24
1.5	WT	1.14
1.5	WT	1.21
4.16	WT	1.21
1.06	WT	1.03
6.86	WT	1.58
2.5	WT	3.64
5.66	WT	2.4
3.59	WT	1.94
4.22	WT	2.88
4.29	WT	1.17
5.03	WT	1.79
2.2	WT	1.38
3.6	WT	3.94
1.51	WT	2.51
2.97	WT	3.89
4.64	WT	1.21
3.19	WT	1.82
3.6	WT	1.54
3.83	WT	1.85
4.22	WT	1.65
5.48	WT	1.31
3.58	WT	1.05
4.35	WT	1.9
2.56	WT	1.96
4.3	WT	1.15
1.33	WT	3.82
6.96	WT	1.03
3.22	WT	1.31
7.76	WT	1.28
1.42	WT	1.94
4.06	WT	1.13
5.29	WT	1.06
1.75	WT	2.05
2.73	WT	1.04
3.96	WT	1.25
1.2	WT	1.11
2.67	WT	1.54
4.86	WT	2.19
5.53	WT	1.14
3.41	WT	2.73
3.36	WT	1.26
3.1	WT	2.66
2.6	WT	1.52
6.46	WT	1.1
5.85	WT	1.23
8.92	WT	1.45
2.77	WT	3.72
2.18	WT	3.31
4.28	WT	1.73
1.23	WT	1.55
6.56	WT	1.12
2.74	WT	1.9
4.16	WT	1.38
1.92	WT	1.28
2.83	WT	1.31
2.34	WT	1.08
4.53	WT	1.09
3.17	WT	1.42
9.01	WT	1.74
1.82	WT	1.94
4.03	WT	2.01
1.95	WT	2.08
3.73	WT	1.49
1.99	WT	1.72
4.37	WT	1.28
1.35	WT	1.77
1.61	WT	1.11
5.3	WT	1.24
1.09	WT	2.09
1.1	WT	2.51
4.01	WT	1.16
5.48	WT	1.65
2.48	WT	1.06
3.92	WT	1.36
4.56	WT	2.94
2.46	WT	1.25
2.37	WT	2.19
1.3	WT	2.31
2.51	WT	1.88
2.84	WT	1.06
3.96	WT	1.12
2.24	WT	1.36
1.28	WT	1.48
4.72	WT	2.65
2.71	WT	2.13
0.82	WT	1.07
2.59	WT	1.15
2.12	WT	1.42
3.25	WT	1.12
1.27	WT	1.04
2.25	WT	1.48
3.29	WT	1.59
2.21	WT	2.95
2.2	WT	1.93
3.37	WT	1.08
1.14	WT	1.41
1.18	WT	1.26
1.21	WT	1.84
1.38	WT	1.29
0.92	WT	1.35
0.86	WT	1.65
0.76	WT	1.08
0.8	WT	1.29
4.84	WT	1.32
1.58	WT	3.04
3.98	WT	1.15
1.56	WT	1.11
0.64	WT	1.55
1.09	WT	1.94
2.89	WT	1.05
0.56	WT	1.01
0.51	WT	1.32
13.52	WT	1.41
3.11	WT	1.23
2.05	WT	1.92
2.02	WT	1.31
5.07	WT	1.26
2.33	WT	3.24
1.14	WT	1.21
10.99	WT	1.36
0.68	WT	2.54
0.77	WT	1.98
4.14	WT	1.48
2.77	WT	1.24
1.88	WT	1.05
4.46	WT	1.39
3.76	WT	1.2
6.72	WT	1.14
3.15	WT	1.63
6.37	WT	1.08
3.64	WT	1.04
1.61	WT	1.26
2.52	WT	1.28
2.87	WT	1.25
1.96	WT	1.11
3.77	WT	1.37
3.54	WT	1.1
0.74	WT	1.04
4.29	WT	1.42
8.14	WT	1.5
2.85	WT	2.13
1.33	WT	1.57
4.43	WT	1.5
1.69	WT	1.06
3.84	WT	1.53
1.94	WT	1.65
2.4	WT	1.67
3.66	WT	1.07
3.58	WT	1.23
1.53	WT	1.55
2.2	WT	1.42
6	WT	1.13
6.13	WT	2.29
3.59	WT	1.9
0.53	WT	1.83
3.1	WT	1.45
3.64	WT	1.19
4.52	WT	1.13
4.82	WT	1.56
4.07	WT	1.27
1.81	WT	1.84
6.97	WT	1.59
6.37	WT	2.91
0.88	WT	1.13
1.88	WT	1.61
2.4	WT	1.14
5.26	WT	1.37
1.42	WT	1.37
4.39	WT	1.2
3.94	WT	1.56
1.86	WT	1.07
4.72	WT	1.17
5.63	WT	1.58
1.36	WT	1.18
3.52	WT	1.05
2.57	WT	1.11
2.65	WT	1.63
2.97	WT	1.59
1.26	WT	3.35
2.01	WT	1.43
3.67	WT	1.07
1.83	WT	1.05
2.76	WT	1.6
1.91	WT	1.04
6.88	WT	1.09
5.84	WT	1.12
1.62	WT	1.54
1.94	WT	2.07
4.73	WT	1.13
5.16	WT	1.71
2.87	WT	1.13
1.19	WT	1.01
2.28	WT	2.64
1.37	WT	1.01
1.69	WT	1.31
3.66	WT	2.06
1.68	WT	1.31
1.63	WT	1.29
4.8	WT	1.34
1.73	WT	1.11
2.64	WT	1.07
3.17	WT	1.49
1.63	WT	1.07
0.86	WT	1.04
2.38	WT	1.33
1.39	WT	2.2
6.36	WT	1.2
3.39	WT	1.6
3.14	WT	1.32
4.23	WT	1.61
4.01	WT	1.74
3.98	WT	1.23
2.92	WT	2.77
4.39	WT	1.34
4.62	WT	1.16
1.52	WT	1.4
0.67	WT	1.05
4.58	WT	1.1
1.51	WT	2.95
1.48	WT	1.44
3.12	WT	1.14
6.86	WT	2.43
1.81	WT	1.22
5.28	WT	1.06
2.69	WT	1.77
4.44	WT	1.23
2.74	WT	1.21
1.75	WT	1.08
2.65	WT	1.27
1.93	WT	2.59
7	WT	1.18
4.03	WT	1.35
0.92	WT	1.46
2.19	WT	1.08
0.53	WT	1.54
5.21	WT	1.29
1.89	WT	1.25
1.95	WT	1.03
1.28	WT	1.56
2.74	WT	1.75
2.32	WT	1.33
4.4	WT	1.26
3.73	WT	2.36
2.78	WT	1.7
1.81	WT	1.41
2.79	WT	2.3
2.97	WT	1.32
4.09	WT	1.63
3.01	WT	1.5
3.93	WT	1.12
4.8	WT	1.36
9.28	WT	1.83
3.33	WT	1.19
1.12	WT	1.28
3.5	WT	1.6
3.77	WT	1.06
2.12	WT	1.65
2.71	WT	1.27
5.2	WT	1.2
0.52	WT	1.12
2.22	WT	1.29
2.84	WT	1.31
1.61	WT	1.42
1.78	WT	1.43
1.87	WT	1.29
2.15	WT	1.09
2.24	WT	1.5
2.14	WT	1.65
4.08	WT	1.92
5.17	WT	1.73
1.27	WT	1.31
6.63	WT	1.13
1.87	WT	1.87
2.13	WT	1.07
3.29	WT	3.23
3.91	WT	1.22
3.36	WT	1.12
6.05	WT	1.42
1.86	WT	1.2
4.58	WT	3.03
1.38	WT	1.31
2.79	WT	1.06
2	WT	1.05
4.01	WT	1.68
3.02	WT	1.12
0.75	WT	1.36
3.03	WT	1.13
2.69	WT	1.97
3.58	WT	1.59
1.74	WT	1.05
1.97	WT	1.81
4.11	WT	1.27
3.45	WT	1.16
4.63	WT	1.19
0.62	WT	1.19
5.39	WT	1.05
4.16	WT	1.16
2.21	WT	1.49
1.59	WT	1.49
2.17	WT	1.25
3.78	WT	1.05
3.68	WT	1.86
3.46	WT	3.34
2.8	WT	1.39
4.35	WT	1.5
3.16	WT	1.25
2.88	WT	1.17
4.08	WT	1.09
4.86	WT	2.01
1.17	WT	1.41
3.64	WT	3.94
2.08	WT	1.12
2.33	WT	1.26
2.29	WT	1.1
4.12	WT	1.07
3.99	WT	1.06
2.13	WT	1.06
6.44	WT	1.51
5.7	WT	1.2
2.94	WT	2.41
1.28	WT	2.14
4.04	WT	1.28
1.9	WT	1.5
2.55	WT	1.05
2.18	WT	1.29
3.01	WT	1.34
2.87	WT	1.6
2.02	WT	2.46
2.14	WT	1.22
1.71	WT	1.1
2.67	WT	2.17
4.22	WT	1.14
6.85	WT	1.42
3.2	WT	1.2
7.03	WT	2.34
2.28	WT	1.13
3.17	WT	1.74
2.42	WT	4.99
2.83	WT	1.63
3.07	WT	1.33
3.14	WT	1.16
1.52	WT	1.81
1.53	WT	1.25
5.18	WT	2.08
2.21	WT	1.91
2.22	WT	1.86
0.78	WT	1.06
1.51	WT	1.05
3.54	WT	3.72
2.52	WT	1.08
3.4	WT	1.77
8.57	WT	1.55
2.21	WT	3.39
2.33	WT	3.13
3.91	WT	1.57
6.3	WT	2.22
3.52	WT	1.15
1.75	WT	1.48
4.69	WT	2.6
2.54	WT	1.31
2.77	WT	1.78
3.61	WT	1.42
1.15	WT	1.75
1.92	WT	1.06
2.84	WT	1.25
3.26	WT	1.54
2.61	WT	1.27
3.6	WT	1.16
2.7	WT	1.43
1.37	WT	2.42
3.29	WT	1.13
3.13	WT	1.2
4.05	WT	1.2
3.17	WT	1.66
4.46	WT	1.34
3.89	WT	1.68
2.77	WT	1.7
2.91	WT	1.15
2.07	WT	1.12
4.47	WT	1.19
5.65	WT	1.12
1.84	WT	1.44
1.8	WT	2.54
3.04	WT	1.13
2.97	WT	1.44
3.13	WT	3.79
4.78	WT	2.44
3.9	WT	1.12
2.33	WT	1.03
1.61	WT	1.5
3.17	WT	1.14
2.86	WT	2.44
2.32	WT	1.23
0.68	WT	1.32
2.44	WT	1.16
5.17	WT	1.4
1.29	WT	1.61
2.47	WT	1.47
3.6	WT	1.11
1.07	WT	1.14
3.65	WT	1.15
9.09	WT	1.26
3.06	WT	1.02
2.25	WT	2.11
2.26	WT	1.14
6.25	WT	3.48
1.29	WT	1.32
3.36	WT	1.33
1.19	WT	2
2.95	WT	1.52
3.76	WT	2.48
3.75	WT	1.05
2.28	WT	1.69
3.08	WT	2.09
2.77	WT	1.5
1.72	WT	1.43
1.74	WT	1.27
4.01	WT	1.25
2.32	WT	1.08
5.42	WT	1.35
1.19	WT	1.71
3.49	WT	1.37
2.07	WT	1.57
3.36	WT	1.48
1.7	WT	1.65
3.73	WT	1.05
2.31	WT	1.68
2.06	WT	1.07
5.01	WT	1.19
3.77	WT	1.02
0.88	WT	1.06
3.64	WT	1.08
3.13	WT	1.25
2.36	WT	1.24
3.22	WT	1.86
7.34	WT	1.3
1.99	WT	1.7
2.99	WT	1.18
3.38	WT	1.13
3.14	WT	1.8
1.8	WT	2.18
2.39	WT	1.29
2.05	WT	1.18
15.81	WT	3.92
7.6	WT	1.29
6.59	WT	1.15
4.78	WT	1.57
5.35	WT	1.11
6.21	WT	3.32
3.84	WT	1.14
1.67	WT	1.09
1.41	WT	1.4
4.1	WT	1.55
3.6	WT	1.21
5.27	WT	3.3
1.5	WT	1.41
3.76	WT	1.63
4.78	WT	1.08
3.83	WT	1.95
4.47	WT	1.17
2.52	WT	1.48
3.12	WT	2.75
1.51	WT	1.38
3.4	WT	1.16
1.62	WT	1.9
1.01	WT	1.19
3.78	WT	1.13
2.6	WT	1.59
6.06	WT	2.08
2.99	WT	1.34
5.7	WT	1.79
2.52	WT	3.03
2.11	WT	2.41
1.82	WT	1.23
4.28	WT	1.11
4.81	WT	1.22
4.21	WT	3.92
6.32	WT	1.05
4.58	WT	1.23
3.82	WT	1.64
2.22	WT	1.58
4.31	WT	1.38
2.09	WT	1.25
2.37	WT	1.25
2.38	WT	1.26
4.75	WT	1.71
3.06	WT	1.4
5.63	WT	1.13
1.69	WT	1.29
3.21	WT	2.04
1.22	WT	1.5
1.44	WT	1.72
4	WT	1.08
2.36	WT	1.59
3.33	WT	1.93
0.58	WT	1.68
3.37	WT	3.37
2.29	WT	2.33
3.08	WT	1.12
2.24	WT	1.87
2.34	WT	1.97
1.6	WT	1.26
2.73	WT	1.46
0.7	WT	1.88
5.11	WT	1.92
4.31	WT	1.12
3.05	WT	1.11
7.43	WT	1.4
6.52	WT	1.68
0.76	WT	3.08
6.21	WT	1.31
4.49	WT	1.43
2.94	WT	1.67
4.52	WT	1.35
2.6	WT	1.28
2.26	WT	1.31
4.29	WT	1.82
2.35	WT	1.3
0.82	WT	1.19
3.66	WT	1.61
4.36	WT	1.16
2.21	WT	1.12
1.76	WT	1.19
3.4	WT	2.33
4.28	WT	1.19
2.01	WT	1.58
4.37	WT	2.81
6.69	WT	1.3
3.88	WT	1.37
3.29	WT	1.21
7.46	WT	1.96
4.88	WT	1.51
2.03	WT	1.49
2.17	WT	1.1
1.95	WT	1.37
4.51	WT	1.24
3.6	WT	1.21
5.27	WT	1.08
2.22	WT	1.09
1.51	WT	1.51
4.49	WT	1.28
3.25	WT	1.18
2.71	WT	1.67
1.47	WT	1.06
4.92	WT	1.18
4.61	WT	1.33
0.76	WT	1.28
6.52	WT	1.01
3.72	WT	1.43
2.83	WT	1.15
4.4	WT	1.97
1.03	WT	2.62
3.73	WT	2.15
3.71	WT	3.3
4.27	WT	1.28
0.97	WT	1.09
2.68	WT	1.6
1.32	WT	1.98
0.96	WT	1.9
2.06	WT	2.53
1.19	WT	2.02
1.53	WT	1.3
1.48	WT	5.37
1.14	WT	1.74
1.72	WT	4.4
0.6	WT	1.04
2.69	WT	1.04
1.48	WT	2.4
3.09	WT	1.55
0.53	WT	1.26
0.83	WT	1.07
0.96	WT	1.6
1.28	WT	1.16
1.73	WT	2.01
4.18	WT	1.17
2.47	WT	1.37
4.29	WT	1.38
1.52	WT	2.04
2.8	WT	1.19
0.6	WT	2.1
5.36	WT	1.16
1.52	WT	2.46
2.59	WT	1.16
4.78	WT	1.06
1.17	WT	2.49
5.23	WT	1.08
3.3	WT	1.94
4.8	WT	1.54
1.52	WT	1.93
7.03	WT	1.3
2.3	WT	1.49
1.95	WT	2.01
3.8	WT	1.2
1.42	WT	1.1
1.24	WT	2.72
1.57	WT	1.04
4.22	WT	1.39
4.94	WT	1.03
5.32	WT	1.12
2.65	WT	1.3
7.1	WT	1.47
2.83	WT	1.19
1.72	WT	1.26
1.4	WT	1.39
5.26	WT	2.37
2.63	WT	1.85
1.73	WT	4.73
3.7	WT	1.77
0.79	WT	1.61
1.61	WT	1.36
6.3	WT	1.47
3.3	WT	1.05
1.45	WT	1.36
0.93	WT	2.39
2.44	WT	1.61
4.26	WT	6.46
0.61	WT	1.02
1.68	WT	1.01
1.48	WT	1.37
2.4	WT	1.05
2.45	WT	2.2
2.35	WT	1.27
1.36	WT	1.02
1.45	WT	1.3
0.85	WT	1.73
0.69	WT	1.06
4.98	WT	1.35
1	WT	1.04
3.65	WT	1.76
1.17	WT	1.06
2.8	WT	1.01
6.52	WT	1.05
0.58	WT	1.97
2.51	WT	1.15
3.18	WT	1.56
3.5	WT	1.05
2.21	WT	1.86
0.96	WT	1.69
3.2	WT	1.06
6.44	WT	1.01
2.9	WT	2.19
1.66	WT	2.25
3.53	WT	1.26
1.56	WT	1.1
2.92	WT	1.28
1.41	WT	1.06
1.81	WT	1.04
0.57	WT	1.51
0.53	WT	1.11
2.14	WT	1.28
1.99	WT	1.65
2.8	WT	1
3.1	WT	1.23
1.65	WT	1.24
3.36	WT	1.05
1.98	WT	1.44
2.55	WT	1.38
2.99	WT	1.31
1.7	WT	3.09
2.22	WT	1.32
2.61	WT	1.14
2.05	WT	2
2.4	WT	1.83
1.85	WT	2.22
3.12	WT	1.66
4.64	WT	1.23
2.21	WT	1.66
2.5	WT	1.3
1.98	WT	1.06
5.85	WT	1.13
1.59	WT	1.07
3.46	WT	1.02
3.56	WT	1.38
7.14	WT	2.27
8.55	WT	1.27
2.85	WT	1.98
0.66	WT	1.06
6.39	WT	1.85
2.94	WT	2.24
4.73	WT	1.03
1.09	WT	1.69
2.14	WT	1.17
1.22	WT	1.76
2.28	WT	1.3
4.49	WT	1.05
1.29	WT	1.34
4.31	WT	1.04
1.88	WT	1.93
1.89	WT	1.61
1.31	WT	1.13
4.78	WT	1.2
2.46	WT	1.02
3.59	WT	1.2
3.95	WT	1.49
6.11	WT	2.17
1.93	WT	1.59
2.24	WT	1.51
1.62	WT	1.12
2.65	WT	1.89
2.84	WT	2.09
2.44	WT	1.2
1.04	WT	1.37
0.62	WT	1.23
3.47	WT	2.11
2.41	WT	1.48
1.92	WT	1.63
1.5	WT	1.2
1.8	WT	3.46
2.19	WT	1.1
1.55	WT	1.48
4.63	WT	1.28
7.36	WT	1.18
1.02	WT	1.82
1.08	WT	1.54
9.17	WT	1.14
2.75	WT	1.04
1.75	WT	1.08
7.41	WT	1.11
3.66	WT	1.14
3.49	WT	1.13
3.2	WT	2.88
2.47	WT	1.55
1.18	WT	1.47
0.78	WT	2.16
3.93	WT	1.03
1.13	WT	1.01
1.15	WT	1.94
2.38	WT	1.77
2.73	WT	1.25
1	WT	1.55
2.77	WT	1.67
2.77	WT	2.08
1.7	WT	1.08
5.24	WT	1.84
3.64	WT	1.09
1.69	WT	1.26
2.47	WT	1.79
2.42	WT	1.13
2.08	WT	1.53
4.83	WT	1.53
3.8	WT	1.18
3.16	WT	1.42
3.99	WT	1.85
2.29	WT	1.4
5.89	WT	1.6
2.02	WT	2.56
1.72	WT	1.12
0.9	WT	1.63
2.83	WT	2.58
12.86	WT	1.12
3.7	WT	1.09
3.56	WT	1.39
6.38	WT	1.36
1.61	WT	1.51
3.09	WT	2.21
2.38	WT	1.49
1.09	WT	2.76
2.16	WT	1.78
4.65	WT	1.11
1.28	WT	1.25
2.87	WT	2.51
6.57	WT	1.17
3.03	WT	3.08
3.67	WT	2.44
2.37	WT	1.01
0.83	WT	1.11
6.17	WT	1.88
1.9	WT	1.08
1.77	WT	1.05
1.12	WT	1.49
3.2	WT	2.12
2.54	WT	1.06
2.9	WT	1.18
1.19	WT	2.43
2.99	WT	1.37
1.72	WT	1.85
1.82	WT	1.03
1.58	WT	1.05
1.99	WT	1.22
1.91	WT	1.45
1.77	WT	1.18
4.38	WT	1.18
3.91	WT	1.34
2.25	WT	1.66
2.77	WT	2.34
1.6	WT	1.15
2.27	WT	2.27
4.14	WT	1.22
1.02	WT	1.72
3.13	WT	1.64
3.76	WT	1.17
2.94	WT	1.16
2.02	WT	1.05
3.02	WT	1.11
2.86	WT	1.18
6.83	WT	3.06
3.44	WT	1.06
5.02	WT	1.52
2.15	WT	1.16
3.17	WT	1.05
2.81	WT	1.04
2.93	WT	11.17
1.94	WT	1.56
1.36	WT	2.27
4.26	WT	1.58
2.75	WT	1.12
3.28	WT	1.32
6.96	WT	3.64
1.17	WT	1.09
6.47	WT	1.02
2.59	WT	2.86
9.29	WT	1.87
3.34	WT	1.55
4.05	WT	1.5
4.67	WT	1.08
4.04	WT	1.03
2.55	WT	1.45
5.96	WT	1.65
6.19	WT	1.18
5.12	WT	2.53
5.06	WT	1.52
4.11	WT	1.12
2.8	WT	1.23
4.41	WT	2.26
1.83	WT	1.1
1.16	WT	1.31
4.43	WT	1.46
2.03	WT	1.4
3.75	WT	1.13
5.16	WT	1.5
4	WT	1.6
3.25	WT	1.97
2.72	WT	1.19
1.22	WT	1.2
2.95	WT	1.47
3.32	WT	1.33
1.98	WT	1.83
1.11	WT	1.06
2.99	WT	2.12
2.48	WT	2.19
2.05	WT	1.07
0.76	WT	1.64
6.03	WT	1.2
2.3	WT	1.35
1.88	WT	1.06
3.53	WT	1.52
2.24	WT	3.18
8.84	WT	1.12
3.83	WT	1.28
4.73	WT	1.45
4.59	WT	1.75
2.53	WT	1.51
7.22	WT	1.86
4.63	WT	2.82
1.81	WT	1.22
3.55	WT	1.41
1.25	WT	1.04
2.74	WT	1.58
2.68	WT	1.45
1.12	WT	1.61
1.91	WT	2.5
3.96	WT	1.55
1.13	WT	1.06
3.24	WT	1.23
5.1	WT	1.19
2.55	WT	1.4
5.81	WT	1.42
2.41	WT	1.35
1.37	WT	1.13
0.86	WT	1.77
2.97	WT	1.45
1.39	WT	1.2
1.06	WT	1.02
2.93	WT	1.38
1.22	WT	1.75
1.38	WT	1.11
1.36	WT	1.09
2.72	WT	1.29
0.92	WT	1.2
3.13	WT	1.06
0.56	WT	1.69
5.71	WT	1.17
2.14	WT	1.27
2.89	WT	1.55
3.46	WT	1.63
6.05	WT	2.67
3.02	WT	1.77
6.16	WT	2.95
2.14	WT	1.46
3.22	WT	1.3
1.8	WT	2.52
1.3	WT	1.13
1.43	WT	1.07
1.25	WT	1.02
0.71	WT	1.26
0.76	WT	2.81
16.37	WT	3.27
3.03	WT	3.68
8.01	WT	1.38
3.83	WT	1.9
0.82	WT	1.98
2.23	WT	1.16
3.72	WT	1.01
3.03	WT	1.1
2.93	WT	1.53
2.7	WT	3.95
2.11	WT	2.3
4.26	WT	1.63
1.6	WT	1.11
2.14	WT	2.82
3.05	WT	1.1
5.56	WT	1.48
2.99	WT	1.09
6.87	WT	1.79
1.65	WT	1.1
2.81	WT	1.28
4.26	WT	1.41
4.79	WT	1.02
1.04	WT	1.53
2.58	WT	1.07
5.61	WT	1.12
3.52	WT	1.19
0.81	WT	1.71
2.32	WT	1.09
0.92	WT	1.03
2.81	WT	1.22
1.05	WT	1.49
1.64	WT	1.47
2.14	WT	1.7
3.18	WT	3.76
1.09	WT	1.64
5.59	WT	1.33
1.44	WT	1.19
2.46	WT	1.35
2.31	WT	2.43
3.01	WT	1.52
2.13	WT	1.02
2.3	WT	1.11
8.35	WT	1.63
6.98	WT	1.9
4.76	WT	1.29
8.64	WT	1.06
4.4	WT	1.32
4.14	WT	1.2
2.59	WT	1.21
6.62	WT	1.25
1.88	WT	1.35
2.24	WT	1.09
9.01	WT	1.46
5.26	WT	1.04
1.06	WT	1.01
3.97	WT	1.72
2.99	WT	1.36
6.53	WT	1.04
2.31	WT	1.05
3.05	WT	1.24
2.21	WT	1.32
1.39	WT	1.11
3.25	WT	2.59
2.48	WT	2.21
2.09	WT	2.1
2.51	WT	1.06
1.79	WT	2.05
3.72	WT	1.43
2.16	WT	2.3
1.5	WT	1.25
2.34	WT	1.16
1.61	WT	1.03
2.71	WT	1.79
3.87	WT	1.26
1.92	WT	1.04
3.53	WT	1.3
3.6	WT	1.03
2.13	WT	1
3.2	WT	1.18
4.16	WT	1.47
10.01	WT	1.64
2.47	WT	1.09
1.61	WT	1.45
0.69	WT	1.68
2.08	WT	1.36
2.27	WT	2.22
3.36	WT	3.92
0.79	WT	1.12
4.58	WT	1.43
1.03	WT	1.17
4.22	WT	1.03
3.86	WT	1.05
1.76	WT	1.77
3.84	WT	1.24
1.57	WT	1.11
2.48	WT	1.99
1.74	WT	1.11
2.36	WT	1.87
1.87	WT	1.08
3.5	WT	1.09
1.7	WT	1.74
1.81	WT	1.72
3.13	WT	1.12
4.72	WT	1.35
6.76	WT	2.16
4.95	WT	1.16
5.19	WT	1.42
5.6	WT	1.2
2.75	WT	1.1
3.6	WT	1.73
0.63	WT	1.36
4.37	WT	1.23
4.64	WT	1.04
0.92	WT	1.21
2.54	WT	1.54
1.04	WT	1.09
0.73	WT	1.68
4.05	WT	1.68
1.64	WT	2.37
6.11	WT	1.43
1.76	WT	1.45
2.2	WT	1.85
4.23	WT	1.39
4.1	WT	2.99
1.22	WT	1.2
1.21	WT	2.63
2.84	WT	2.81
3.7	WT	1.95
3.7	WT	1.4
3.78	WT	1.34
2.84	WT	1.21
4.06	WT	1.23
1.19	WT	1.65
4.06	WT	1.78
1.34	WT	1.1
2.81	WT	1.41
4.29	WT	1.03
0.87	WT	1.45
2.67	WT	1.25
0.55	WT	1.2
5.87	WT	1.07
2.6	WT	1.75
2.45	WT	1.73
1.91	WT	1.98
1.98	WT	1.07
7.66	WT	1.88
0.78	WT	1.15
4.69	WT	1.12
1.83	WT	1.28
3.38	WT	1.36
2.79	WT	2.18
3.48	WT	1.35
5.49	WT	3.05
3.83	WT	2.76
1.51	WT	1.64
3.67	WT	1.05
2.14	WT	1.37
3.68	WT	1.04
3.92	WT	1.51
1.18	WT	1.1
4.3	WT	1.45
0.73	WT	1.95
3.58	WT	1.32
4.21	WT	1.33
3.43	WT	1.24
2.82	WT	1.54
3.23	WT	1.13
3.75	WT	1.09
[truncated: 6,198 more rows]

## Sheet: Figure 2A
Figure 2A
Cristae quantification
Myoblast
number of cristae per 0,5 microns
WT
	number of cristae	mitochondria
mef2 myo WT grille D7_0006
	6	1
mef2 myo WT grille D7_0008
	7	1
	7	2
mef2 myo WT grille D7_0000
	7	1
mef2 myo WT grille D7_0013
	7	1
mef2 myo WT grille D7_0011
	7	1
mef2 myo WT grille D7_003
	7	1
10.52.42 CCD Acquire_0005
	7	1
10.52.42 CCD Acquire_0004
	7	1
10.52.42 CCD Acquire_0000
	7	1
Disques Him GAL4 UAS GMA GFP WT_0016
	7	1
Disques Him GAL4 UAS GMA GFP WT_0016
	7	1
	12 mitos
48 h APF
WT
	number of cristae	mitochondria
WT 48hr longitud grille D1_0009
	6	1
	6	1
	6	2
	6	3
WT 48hr longitud grille D1_0007
	6	1
	6	2
WT 48hr longitud grille D1_0006
	6	1
	6	2
	6	3
	7	4
WT 48hr longitud grille D1_0004
	7	1
	6	2
	6	3
WT 48hr longitud grille D1_0003
	7	1
WT 48hr longitud grille D1_0002
	6	1
	6	2
WT 48hr longitud grille D1_0001
	6	1
	7	2
WT 48hr longitud grille D1_0000
	6	1
	6	2
WT 48hr longitud grille D1_0021
	6	1
	6	2
WT 48hr longitud grille D1_0020
	7	1
	6	2
	7	2
WT 48hr longitud grille D1_0018
	6	1
	7	2
	7	3
	7	4
WT 48hr longitud grille D1_0010
	7	1
WT 48hr longitud grille D1_0011
	6	1
		29 mito
64 h APF
WT
	number of cristae	mitochondria
weep26, mef2GAL4 WT 64hr longit D10_0001
	8	1
	8	2
	8	3
	8	4
weep26, mef2GAL4 WT 64hr longit D10_0003
	8	1
	7	2
	8	2
	8	3
	7	3
	7	3
	8	3
	7	4
weep26, mef2GAL4 WT 64hr longit D10_0005
	8	1
	9	1
	8	1
	7	2
	8	2
	8	3
	8	4
	9	4
	8	4
	8	4
weep26, mef2GAL4 WT 64hr longit D10_0005
	8	1
	8	1
	8	2
	8	2
weep26, mef2GAL4 WT 64hr longit C3_0007
	9	1
		15 mito
72 h APF
WT
	number of cristae	mitochondria
weep26, mef2GAL4 WT 72hr longit grille B7_0008
	9	1
	10	2
	10	3
weep26, mef2GAL4 WT 72hr longit grille B7_0012
	8	1
	9	1
	9	2
weep26, mef2GAL4 WT 72hr longit grille B7_0013
	10	1
weep26, mef2GAL4 WT 72hr longit grille B7_0014
	10	1
	10	2
weep26, mef2GAL4 WT 72hr longit grille B7_0015
	10	1
weep26, mef2GAL4 WT 72hr longit grille B7_0017
	9	1
	10	2
weep26, mef2GAL4 WT 72hr longit grille B7_0020
	9	1
	10	2
weep26, mef2GAL4 WT 72hr longit grille B7_0020
	11	1
weep26, mef2GAL4 WT 72hr longit grille B7_0021
	11	1
weep26, mef2GAL4 WT 72hr longit grille B7_0021
	10	1
	10	2
weep26, mef2GAL4 WT 72hr longit grille B7_0023
	10	1
	10	1
	9	2
weep26, mef2GAL4 WT 72hr longit grille B7_009
	9	1
weep26, mef2GAL4 WT 72hr longit grille B7_0010
	10	1
weep26, mef2GAL4 WT 72hr longit grille B7_0016
	10	1
	10	1
		23 mitos
pharate
WT
	number of cristae
weep26 mef2gal4 WT long E1_0019
	12	1
	12	2
weep26 mef2gal4 WT long E1_0015
	12	1
	13	2
weep26 mef2gal4 WT long E1_0014
	13	1
	14	2
	12	3
weep26 mef2gal4 WT long E1_0010
	12	1
	13	1
	12	2
	12	3
weep26 mef2gal4 WT long E1_006
	12	1
	13	2
weep26 mef2gal4 WT long E1_005
	12	1
	12	1
	13	1
	13	2
	13	3
	12	4
weep26 mef2gal4 WT long E1_004
	13	1
	13	1
	13	2
	13	3
	13	4
	12	5
	21 mitos
Adult 2 days
WT_adulte_B1bis_0001	13
WT_adulte_B1bis_0002	14
WT_adulte_B1bis_0003	15
WT_adulte_B1bis_0004	16
WT_adulte_B1bis_0005	15
WT_adulte_B1bis_0010	14
WT_adulte_B1bis_0015	14
WT 2j bloc 2_
0	13	1x
1	14	2x
2	14	2x
3	15	2x
7	14	2x
13	16	2x
14	15	2x
15	14	1x
17	14	1x
19	14	2x
20	14	2x
21	14	2x
23	14	1x
24	14	2x
33	15	2x
34	15	2x
35	15	2x
Adult Mef2 WT , 3j grille B5_0000	13	1
Adult Mef2 WT , 3j grille B5_0006	13	1
	13	1
Adult Mef2 WT , 3j grille B5_0007	12	1
	12	2
Adult Mef2 WT , 3j grille B5_0008	14	1
	12	1
	12	1
Adult Mef2 WT , 3j grille B5_0010	13	1
	13	1
	13	1
Adult Mef2 WT , 3j grille B5_0011	13	1
Adult Mef2 WT , 3j grille B5_0013	13	1
	13	1
	13	2
Adult Mef2 WT , 3j grille B5_0016	12	1
	12	1
	12	1
Adult Mef2 WT , 3j grille B5_0023	13	1
Adult Mef2 WT , 3j grille B5_0024	12	1
Adult Mef2 WT , 3j grille B5_0025	13	1
	12	1
	12	2
	12	2
Adult Mef2 WT , 3j grille B5_0026	14	1
Adult Mef2 WT , 3j grille B5_0027	14	1
	13	1
Adult Mef2 WT , 3j grille B5_0028	13	1
Adult Mef2 WT , 3j grille B5_0029	12	1
	12	1
Adult Mef2 WT , 3j grille B5_0030	12	1
	12	2
Adult Mef2 WT , 3j grille B5_0031	12	1
	13	1
	13	2
Adult Mef2 WT , 3j grille B5_0035	12	1
	12	1
		47 mitos

## Sheet: Figure 3A
Figure 3A
GAL80 experiment
						Mean
Mef2		x WT	x M1BPi RNAi		Mef	x WT	x M1BP RNAi
Condition	Replicates
I -RNAi OFF all the time	1	31	32			28	29.5
	2	25	27
II - RNAi ON at L1 and no OFF	1	26	0			24.5	0
	2	23	0
III - RNAi ON at L1 off at L3W	1	24	38			27.5	32
	2	31	26
IV - RNAi ON at L1 off at early pupa (approx. 10 h APF)	1	22	19			19.5	21
	2	17	23
V - RNAi ON at L1 off at mid-pupa (approx. 60 h APF)	1	26	1			25.5	1
	2	25	1
VI - RNAi ON early pupe (approx. 10 h APF)	1	44	1			40	0.5
	2	36	0
A
B
C
D
E
J

## Sheet: Figure 3B
Figure 3B
Cristae quantification
Myoblast
number of cristae per 0,5 microns
WT					M1BP RNAi
	number of cristae	mitochondria			number of cristae	mitochondria
mef2 myo WT grille D7_0006					mef2 myo KK grille E1_0022
	6	1			7	1
mef2 myo WT grille D7_0008					mef2 myo KK grille E1_0022
	7	1			7	1
	7	2			mef2 myo KK grille E1_0003
mef2 myo WT grille D7_0000					7	1
	7	1			mef2 myo KK grille E1_0009
mef2 myo WT grille D7_0013					7	1
	7	1			mef2 myo KK grille E1_0009
mef2 myo WT grille D7_0011					7	1
	7	1			mef2 myo KK grille E1_0009
mef2 myo WT grille D7_003					7	1
	7	1			11.22.42 CCD Acquire_0019
10.52.42 CCD Acquire_0005					7	1
	7	1
10.52.42 CCD Acquire_0004
	7	1
10.52.42 CCD Acquire_0000					8 mitos
	7	1
Disques Him GAL4 UAS GMA GFP WT_0016
	7	1
Disques Him GAL4 UAS GMA GFP WT_0016
	7	1
	12 mitos
48 h APF
WT					M1BP RNAi
	number of cristae	mitochondria			number of cristae	mitochondria
WT 48hr longitud grille D1_0009					weep26, mef2GAL4 WT 48hr longitud grille D6_0006
	6	1			6	1
	6	1			weep26, mef2GAL4 WT 48hr longitud grille D6_0005
	6	2			7	1
	6	3			weep26, mef2GAL4 WT 48hr longitud grille D6_0004
WT 48hr longitud grille D1_0007					7	1
	6	1			M1BP RNAi KK 48 hr longit grille D6_0002
	6	2			6	1
WT 48hr longitud grille D1_0006					6	2
	6	1			M1BP RNAi KK 48 hr longit grille D6_0000
	6	2			6	1
	6	3			M1BP RNAi KK 48 hr longit grille D6_0000
	7	4			7	1
WT 48hr longitud grille D1_0004					weep26, mef2GAL4 WT 48hr longitud grille D6_0003
	7	1			6	1
	6	2			weep26, mef2GAL4 WT 48hr longitud grille D6_0000
	6	3			6	1
WT 48hr longitud grille D1_0003					weep26, mef2GAL4 WT 48hr longitud grille D6_0018
	7	1			7	1
WT 48hr longitud grille D1_0002					weep26, mef2GAL4 WT 48hr longitud grille D6_0010
	6	1			7	1
	6	2			weep26, mef2GAL4 WT 48hr longitud grille D6_009
WT 48hr longitud grille D1_0001					7	1
	6	1			7	2
	7	2			weep26, mef2GAL4 WT 48hr longitud grille D6_007
WT 48hr longitud grille D1_0000					7	1
	6	1			7	1
	6	2			M1BP RNAi KK 48 hr longit grille D6_0001
WT 48hr longitud grille D1_0021					6	1
	6	1			6	2
	6	2			7	3
WT 48hr longitud grille D1_0020					M1BP RNAi KK 48 hr longit grille D6_0001
	7	1			7	1
	6	2
	7	2
WT 48hr longitud grille D1_0018					15 mitos
	6	1
	7	2
	7	3
	7	4
WT 48hr longitud grille D1_0010
	7	1
WT 48hr longitud grille D1_0011
	6	1
		29 mito
64 h APF
WT					M1BP RNAi
	number of cristae	mitochondria			number of cristae	mitochondria
weep26, mef2GAL4 WT 64hr longit D10_0001					weep26, Meg2GAL4 M1BP RNAi KK 64 hr longit C7_0000
	8	1			5	1
	8	2			weep26, Meg2GAL4 M1BP RNAi KK 64 hr longit C7_0001
	8	3			5	1
	8	4			7	2
weep26, mef2GAL4 WT 64hr longit D10_0003					weep26, Meg2GAL4 M1BP RNAi KK 64 hr longit C7_0004
	8	1			6	1
	7	2			weep26, Meg2GAL4 M1BP RNAi KK 64 hr longit C7_0007
	8	2			5	1
	8	3			5	2
	7	3			5	3
	7	3			weep26, Meg2GAL4 M1BP RNAi KK 64 hr longit C7_0008
	8	3			7	1
	7	4			weep26, Meg2GAL4 M1BP RNAi KK 64 hr longit C7_0010
weep26, mef2GAL4 WT 64hr longit D10_0005					7	1
	8	1			weep26, Meg2GAL4 M1BP RNAi KK 64 hr longit C7_0011
	9	1			6	1
	8	1			weep26, Meg2GAL4 M1BP RNAi KK 64 hr longit C7_0013
	7	2			5	1
	8	2			weep26, Meg2GAL4 M1BP RNAi KK 64 hr longit C7_0014
	8	3			7	1
	8	4			weep26, Meg2GAL4 M1BP RNAi KK 64 hr longit C7_0015
	9	4			8	1
	8	4			8	1
	8	4			weep26, Meg2GAL4 M1BP RNAi KK 64 hr longit C7_0016
weep26, mef2GAL4 WT 64hr longit D10_0005					6	1
	8	1			6	2
	8	1			weep26, Meg2GAL4 M1BP RNAi KK 64 hr longit C7_0017
	8	2			7	1
	8	2			weep26, Meg2GAL4 M1BP RNAi KK 64 hr longit C7_0018
weep26, mef2GAL4 WT 64hr longit C3_0007					6	1
	9	1			6	2
					weep26, Meg2GAL4 M1BP RNAi KK 64 hr longit C7_0020
					8	1
					weep26, mef2GAL4 KK 64hr longitud grille C7_0002
					5	1
					weep26, mef2GAL4 KK 64hr longitud grille C7_0003
					6	1
					weep26, mef2GAL4 KK 64hr longitud grille C7_0005
					5	1
					7	2
					weep26, mef2GAL4 KK 64hr longitud grille C7_0005
					6	1
					4	2
		15 mito			weep26, mef2GAL4 KK 64hr longitud grille C7_0010
					6	1
					6	2
					5	3
							28 mito

## Sheet: Figure 5B
Figure 5B
Blue Native Gel quantification
Complex	I	II	III	IV	V1	V2
WT	20473.5	8374.37	28773.6	14164	40518.3	19663.7
M1BP-IR1	4945.23	7390.15	11078.5	3236.68	21703.4	10070.7
M1BP-IR2	3878.81	7308.41	10968.1	2196.27	18194.6	9628.31
	Percentage relative to WT
	I	II	III	IV	V1	V2
WT	1	1	1	1	1	1
M1BP-IR1	0.241542	0.882472	0.385023	0.228514	0.535644	0.512149
M1BP-IR2	0.189455	0.872712	0.381186	0.155059	0.449045	0.48965

## Sheet: Figure 5C
Figure 5C
Western Blot

## Sheet: Figure 5D
Figure 5D	mef2-GAL4 UAS-M1BP-IR AntiATPV immunogold
	Images	Area					Beads count			Beads density
		total area µm2	mito area with agregates µm2	tissue area without mito µm2	mito area without agregates	aggregate area µm2	beads in mito except aggregates	beads outsite mito or undertermined location	beads in aggregates	bead density outside mito or undertermined location		bead density in mito	bead density in aggregates
	1	94.921	21.449	73.472	20.74	0.709	125	17	5	0.231381	1	6.027	7.05219
	2	141.139	35.647	105.492	33.882	1.765	171	23	15	0.218026	2	5.04693	8.49858
	3	92.959	22.211	70.748	21.735	0.476	136	17	6	0.240289	3	6.25719	12.605
	4	57.647	17.931	39.716	17.214	0.717	94	16	9	0.40286	4	5.46067	12.5523
	5	133.614	31.178	102.436	30.075	1.103	151	23	24	0.22453	5	5.02078	21.7588
	6	93.322	25.714	67.608	25	0.714	139	36	15	0.532481	6	5.56	21.0084
	sans compter les mito dégénérées 7	94.736	17.375	77.361	16.45	0.925	88	8	10	0.103411	7	5.34954	10.8108
	sans compter les mito dégénérée 8	135.136	15.79	119.346	15.006	0.784	82	14	9	0.117306	8	5.46448	11.4796
	9	57.561	11.539	46.022	10.996	0.543	62	15	9	0.325931	9	5.63841	16.5746
										bead density outside mito or undertermined location	bead density in mito	bead density in aggregates
									mean	0.266246	5.53611	13.5934
									std	0.135904	0.40658	5.16673

## Sheet: Figure 6C
Figure 6C
Western Blot

[truncated: 17 more sheets: Figure 6D, Figure 6E, Suppl. Fig. 1A, Suppl. Fig. 1B, Suppl. Fig. 1C, Suppl. Fig. 1D, Suppl. Fig. 2A, Suppl. Fig. 2D, Suppl. Fig. 2E, Suppl. Fig. 3C, Suppl. Fig. 4B, Suppl. Fig. 4C, Suppl. Fig. 5B, Suppl. Fig. 5C, Suppl. Fig. 5D, Suppl. Fig. 7A, Suppl. Fig. 8A]
